# Supplementary material for: Direct targets of MEF2C are enriched for genes associated with schizophrenia and cognitive function and are involved in neuron development and mitochondrial function
Source: PLoS Genet. 2024 Sep 11;20(9):e1011093. doi: 10.1371/journal.pgen.1011093 (PMC11419381; doi:10.1371/journal.pgen.1011093)
Supplement: S1 Table — (XLSX) [file pgen.1011093.s002.xlsx]

## Sheet: Sheet1
symbol	ensemblid	baseMean	log2FoldChange	lfcSE	stat	pvalue	padj
NSC_DELhet (n=366)
FOS	ENSG00000170345	397.316	3.37679	0.144096	23.4343	1.91e-121	3.13e-117
CYR61	ENSG00000142871	1272.05	0.984309	0.0742674	13.2536	4.3e-40	3.52e-36
RP3-326L13.3	ENSG00000272294	146.065	6.18519	0.471754	13.1111	2.85e-39	1.55e-35
EGR1	ENSG00000120738	628.64	1.47995	0.114328	12.9447	2.52e-38	1.03e-34
CTGF	ENSG00000118523	1436.85	0.635251	0.0646955	9.81909	9.32e-23	3.05e-19
HOXC8	ENSG00000037965	125.463	-4.6373	0.49168	-9.43155	4.04e-21	1.1e-17
ZNF649	ENSG00000198093	797.4	-0.762056	0.0839927	-9.07288	1.16e-19	2.71e-16
HOXB1	ENSG00000120094	579.012	-0.763718	0.0858209	-8.89898	5.64e-19	1.15e-15
SLC1A2	ENSG00000110436	1883.6	-0.621798	0.072652	-8.55858	1.14e-17	2.08e-14
HOXB6	ENSG00000108511	764.273	-0.911241	0.10873	-8.38079	5.26e-17	8.6e-14
CPNE8	ENSG00000139117	269.205	0.845813	0.1061	7.97187	1.56e-15	2.32e-12
C21orf90	ENSG00000182912	129.023	-1.38146	0.179326	-7.7036	1.32e-14	1.8e-11
IER2	ENSG00000160888	2574.43	0.423613	0.055563	7.62402	2.46e-14	3.09e-11
FAP	ENSG00000078098	320.669	-1.02823	0.13605	-7.55771	4.1e-14	4.79e-11
HOXA7	ENSG00000122592	672.09	-0.765239	0.104595	-7.31623	2.55e-13	2.78e-10
AC006272.1	ENSG00000269483	56.6931	-3.05209	0.420989	-7.2498	4.17e-13	4.01e-10
NRIP3	ENSG00000175352	1467.78	-0.673947	0.093226	-7.22918	4.86e-13	4.41e-10
GCN1L1	ENSG00000089154	8873.87	-0.45787	0.0637989	-7.17677	7.14e-13	6.14e-10
DMRT3	ENSG00000064218	84.2676	-1.41688	0.20269	-6.99041	2.74e-12	2.24e-09
CPS1	ENSG00000021826	2733.99	0.418308	0.0600251	6.96888	3.19e-12	2.49e-09
HOXB8	ENSG00000120068	1397.41	-0.729905	0.106786	-6.83518	8.19e-12	6.09e-09
HOXC6	ENSG00000197757	388.796	-1.83369	0.270755	-6.77252	1.27e-11	9e-09
AFF3	ENSG00000144218	2456.02	0.399872	0.0598017	6.68662	2.28e-11	1.56e-08
SNORD3D	ENSG00000262202	45.2566	1.76235	0.265941	6.62683	3.43e-11	2.24e-08
MXRA8	ENSG00000162576	815.625	-0.479149	0.0731556	-6.54972	5.76e-11	3.63e-08
SSUH2	ENSG00000125046	154.598	1.32742	0.203095	6.53599	6.32e-11	3.83e-08
POU3F4	ENSG00000196767	377.565	7.51937	1.15842	6.49104	8.52e-11	4.98e-08
APOOL	ENSG00000155008	210.099	-6.64621	1.03141	-6.44383	1.16e-10	6.57e-08
HOXC9	ENSG00000180806	24.4657	-4.42655	0.702096	-6.30476	2.89e-10	1.57e-07
MLLT3	ENSG00000171843	2074.14	-0.518721	0.0859606	-6.03441	1.6e-09	8.42e-07
SPINK5	ENSG00000133710	30.0173	2.55619	0.427131	5.98455	2.17e-09	1.11e-06
SLITRK2	ENSG00000185985	10722.3	-0.394918	0.0669147	-5.90181	3.6e-09	1.78e-06
JUN	ENSG00000177606	1628.34	0.498426	0.0858711	5.80436	6.46e-09	3.11e-06
NEUROD4	ENSG00000123307	1677.83	-0.381811	0.0658925	-5.79445	6.85e-09	3.2e-06
NKD2	ENSG00000145506	1586.75	-0.332966	0.0575932	-5.78134	7.41e-09	3.28e-06
JUNB	ENSG00000171223	285.221	0.854274	0.147692	5.78417	7.29e-09	3.28e-06
CADPS2	ENSG00000081803	910.649	-0.620136	0.107677	-5.7592	8.45e-09	3.64e-06
GSX1	ENSG00000169840	389.113	0.617369	0.107424	5.74705	9.08e-09	3.81e-06
SLC5A12	ENSG00000148942	176.831	1.10642	0.193788	5.70941	1.13e-08	4.63e-06
SLIT3	ENSG00000184347	1415.39	-0.354701	0.0623844	-5.68573	1.3e-08	5.19e-06
ZNF254	ENSG00000213096	1337.98	-0.392228	0.0693856	-5.65287	1.58e-08	6.14e-06
NAV3	ENSG00000067798	1650.29	-0.373849	0.0665196	-5.62013	1.91e-08	7.26e-06
HOXB5	ENSG00000120075	273.5	-0.942232	0.167892	-5.61213	2e-08	7.43e-06
MIR219-2	ENSG00000207955	2010.05	-0.436587	0.0780523	-5.59352	2.23e-08	8.09e-06
RP3-395M20.12	ENSG00000272449	1062.57	-0.388388	0.0709817	-5.47166	4.46e-08	1.58e-05
HOXC5	ENSG00000172789	50.2222	-1.66348	0.304529	-5.46247	4.7e-08	1.63e-05
C14orf132	ENSG00000227051	4074.47	-0.236421	0.0436572	-5.4154	6.12e-08	2.08e-05
HOXB9	ENSG00000170689	2294.35	-1.07307	0.200584	-5.34973	8.81e-08	2.94e-05
NTNG2	ENSG00000196358	100.26	0.983344	0.184011	5.34393	9.1e-08	2.97e-05
NKD1	ENSG00000140807	2554.33	0.299982	0.0565725	5.30262	1.14e-07	3.66e-05
VAT1L	ENSG00000171724	627.641	0.56929	0.107876	5.27725	1.31e-07	4.12e-05
KLHDC8A	ENSG00000162873	4906.86	-0.247024	0.0469519	-5.26122	1.43e-07	4.25e-05
SCUBE2	ENSG00000175356	16638.9	-0.593007	0.112642	-5.26452	1.41e-07	4.25e-05
CTXN1	ENSG00000178531	1978.12	-0.289832	0.0550433	-5.26552	1.4e-07	4.25e-05
DUSP1	ENSG00000120129	716.142	0.398077	0.0760127	5.23699	1.63e-07	4.77e-05
GJA1	ENSG00000152661	1971.31	-0.39306	0.0754494	-5.20959	1.89e-07	5.43e-05
CXCR4	ENSG00000121966	1383.6	0.328501	0.0631455	5.20228	1.97e-07	5.55e-05
UNC5C	ENSG00000182168	423.58	0.736842	0.143422	5.13759	2.78e-07	7.71e-05
WNT5A	ENSG00000114251	627.567	0.465726	0.0909534	5.12049	3.05e-07	8.31e-05
ATF4	ENSG00000128272	14942.7	0.145978	0.0286329	5.09827	3.43e-07	9.19e-05
TFAP2B	ENSG00000008196	350.176	0.834387	0.165064	5.05494	4.31e-07	0.000113546
TMEM257	ENSG00000221870	325.365	-0.618798	0.123134	-5.02541	5.02e-07	0.000130392
ZNF577	ENSG00000161551	505.553	-0.551768	0.109969	-5.01747	5.24e-07	0.000133768
PITPNA	ENSG00000174238	5460.41	-0.175766	0.0352466	-4.98674	6.14e-07	0.000154484
LAMP5	ENSG00000125869	1437.15	-0.353123	0.0708816	-4.98187	6.3e-07	0.000156023
DACH2	ENSG00000126733	334.617	0.511087	0.10288	4.96778	6.77e-07	0.000165282
SEMA5A	ENSG00000112902	869.611	0.505866	0.101963	4.96125	7e-07	0.000168424
RP11-486G15.2	ENSG00000271576	345.16	-0.600606	0.121209	-4.95513	7.23e-07	0.000169132
PRDM8	ENSG00000152784	2314.45	-0.464821	0.0938122	-4.95481	7.24e-07	0.000169132
RP1-193H18.2	ENSG00000267194	652.032	-0.349258	0.0709921	-4.91968	8.67e-07	0.000199649
CHRDL1	ENSG00000101938	5960.68	-0.316422	0.0644358	-4.91065	9.08e-07	0.00020616
VWA1	ENSG00000179403	1492.14	-0.297447	0.0607285	-4.89798	9.68e-07	0.000216889
MT-TQ	ENSG00000210107	131.967	-1.21853	0.249253	-4.88873	1.01e-06	0.000224262
RNA5-8S5	ENSG00000241335	106.082	-1.26086	0.258289	-4.88157	1.05e-06	0.00022946
KCNJ12	ENSG00000184185	360.267	-0.473533	0.0970748	-4.87802	1.07e-06	0.00023055
EFCC1	ENSG00000114654	765.866	0.516101	0.10653	4.84468	1.27e-06	0.000269312
MEST	ENSG00000106484	9143.99	0.27977	0.0579756	4.82565	1.4e-06	0.000288842
BRINP3	ENSG00000162670	256.405	0.736807	0.153006	4.81555	1.47e-06	0.000300045
LIMCH1	ENSG00000064042	2446.76	-0.256366	0.0532946	-4.81036	1.51e-06	0.00030415
WFIKKN1	ENSG00000127578	715.745	-0.409126	0.085162	-4.80409	1.55e-06	0.000310001
SNHG18	ENSG00000250786	330.962	0.591218	0.123848	4.77373	1.81e-06	0.000352036
MSX2	ENSG00000120149	617.006	0.44517	0.0932161	4.77568	1.79e-06	0.000352036
CASKIN2	ENSG00000177303	2023.52	-0.269648	0.056655	-4.75948	1.94e-06	0.000373387
PALLD	ENSG00000129116	8517.11	-0.290205	0.0613511	-4.73024	2.24e-06	0.000426396
NHS	ENSG00000188158	801.463	0.430426	0.0911109	4.7242	2.31e-06	0.000434218
CDH11	ENSG00000140937	591.25	0.424488	0.0899312	4.72014	2.36e-06	0.000437951
FZD7	ENSG00000155760	6419.96	-0.203088	0.0434212	-4.67717	2.91e-06	0.0005344
CDH20	ENSG00000101542	104.678	-1.14424	0.244962	-4.67108	3e-06	0.000544365
HBE1	ENSG00000213931	57.9006	1.14428	0.245716	4.65691	3.21e-06	0.000576783
SERP1	ENSG00000120742	4098.04	-0.227138	0.0489199	-4.64307	3.43e-06	0.00061012
THY1	ENSG00000154096	195.102	-0.611579	0.131914	-4.63619	3.55e-06	0.000623982
ZIC5	ENSG00000139800	244.877	0.742141	0.160715	4.61774	3.88e-06	0.000674867
VSTM4	ENSG00000165633	1162.87	-0.293095	0.0637848	-4.59506	4.33e-06	0.000744664
TENM2	ENSG00000145934	2932.34	0.323475	0.0706481	4.57867	4.68e-06	0.000797052
LGALS3BP	ENSG00000108679	2115.83	-0.284043	0.0623354	-4.55669	5.2e-06	0.000876046
RP11-392P7.1	ENSG00000241352	170.387	0.626561	0.139033	4.50658	6.59e-06	0.00109929
ADAMTS1	ENSG00000154734	1125.34	0.250207	0.0555993	4.50018	6.79e-06	0.00112147
SPOCK2	ENSG00000107742	998.18	-0.476116	0.106261	-4.48062	7.44e-06	0.00121702
MYLK	ENSG00000065534	2732.1	-0.30116	0.067321	-4.47349	7.7e-06	0.00124588
HOXD8	ENSG00000175879	583.637	-0.860302	0.193931	-4.43612	9.16e-06	0.00144018
SPSB4	ENSG00000175093	4028.6	-0.241113	0.0544134	-4.43112	9.37e-06	0.00145989
PLK2	ENSG00000145632	2462.32	0.315079	0.0714297	4.41104	1.03e-05	0.00158619
HES5	ENSG00000197921	14798.1	-0.358522	0.0813138	-4.40912	1.04e-05	0.00158619
TUBB4A	ENSG00000104833	998.978	-0.501246	0.113907	-4.40049	1.08e-05	0.00163528
MAL2	ENSG00000147676	49.0806	-1.16257	0.266034	-4.37	1.24e-05	0.00185461
THBS2	ENSG00000186340	274.616	0.61576	0.140935	4.3691	1.25e-05	0.00185461
DMRTA1	ENSG00000176399	533.361	-0.438295	0.100481	-4.36196	1.29e-05	0.00189896
THAP5	ENSG00000177683	475.533	-0.367242	0.0843777	-4.35236	1.35e-05	0.00196632
ELAVL2	ENSG00000107105	2597.52	-0.238768	0.0554082	-4.30926	1.64e-05	0.00237037
ZNF385D	ENSG00000151789	338.911	-0.459839	0.106835	-4.3042	1.68e-05	0.00238366
ROBO3	ENSG00000154134	11495.8	0.321637	0.0747274	4.30414	1.68e-05	0.00238366
COTL1	ENSG00000103187	16202	-0.177302	0.0414363	-4.27891	1.88e-05	0.0026475
HOXA-AS3	ENSG00000254369	27.9921	-1.52331	0.356178	-4.27683	1.9e-05	0.00264949
GDF3	ENSG00000184344	1506.87	-0.429516	0.100667	-4.26669	1.98e-05	0.00274929
ASRGL1	ENSG00000162174	1806.12	-0.224881	0.0531394	-4.2319	2.32e-05	0.00318424
AL162151.3	ENSG00000234648	977.308	0.380864	0.0901722	4.22374	2.4e-05	0.0032742
SNORD3B-1	ENSG00000265185	25.0958	1.60325	0.380522	4.2133	2.52e-05	0.00335536
PRODH	ENSG00000100033	795.09	0.339097	0.0804927	4.21277	2.52e-05	0.00335536
CLDN1	ENSG00000163347	420.716	-0.447528	0.106234	-4.21265	2.52e-05	0.00335536
RP11-83J16.1	ENSG00000231409	404.771	0.393623	0.0938826	4.19272	2.76e-05	0.00363478
ADAM23	ENSG00000114948	2247.41	0.197218	0.047153	4.18251	2.88e-05	0.00377153
NXPH4	ENSG00000182379	265.929	-0.452919	0.109061	-4.15291	3.28e-05	0.00426027
MYO10	ENSG00000145555	5543.94	-0.243635	0.0587268	-4.14861	3.34e-05	0.0043068
TSSC2	ENSG00000223756	794.779	0.720621	0.174049	4.14034	3.47e-05	0.00443028
SNAP25	ENSG00000132639	634.862	-0.301926	0.0730457	-4.13338	3.57e-05	0.00453126
B3GAT2	ENSG00000112309	200.218	-0.541465	0.131342	-4.12257	3.75e-05	0.00471279
RP11-723O4.6	ENSG00000187695	210.337	0.479812	0.116636	4.11376	3.89e-05	0.00485897
PDE4D	ENSG00000113448	293.388	0.444652	0.10814	4.11181	3.93e-05	0.00486081
PLCB1	ENSG00000182621	811.207	0.374577	0.091134	4.11018	3.95e-05	0.00486081
PHLDA1	ENSG00000139289	1743.99	-0.287953	0.0702268	-4.10033	4.13e-05	0.00501712
SPON2	ENSG00000159674	271.394	-0.544172	0.132744	-4.09941	4.14e-05	0.00501712
HES1	ENSG00000114315	285.694	0.496996	0.122051	4.07205	4.66e-05	0.00554438
PRDM12	ENSG00000130711	90.6524	-1.05909	0.260057	-4.07254	4.65e-05	0.00554438
WNK2	ENSG00000165238	3827.04	-0.269889	0.0662938	-4.0711	4.68e-05	0.00554438
RP5-857K21.11	ENSG00000198744	3774.46	0.336381	0.082928	4.0563	4.99e-05	0.00586509
AP001065.15	ENSG00000228709	60.1158	-1.09429	0.27092	-4.03918	5.36e-05	0.00626491
FHDC1	ENSG00000137460	177.706	-0.763145	0.189965	-4.0173	5.89e-05	0.00677897
GPR98	ENSG00000164199	6811.06	0.248376	0.0618043	4.01875	5.85e-05	0.00677897
MT-TP	ENSG00000210196	84.1542	-0.922641	0.22999	-4.01166	6.03e-05	0.00684655
ZIC2	ENSG00000043355	786.395	0.461357	0.114981	4.01246	6.01e-05	0.00684655
IGSF1	ENSG00000147255	187.058	0.671284	0.167833	3.99971	6.34e-05	0.00715194
CADM1	ENSG00000182985	4817.18	-0.196116	0.0492223	-3.98429	6.77e-05	0.00758031
GRM2	ENSG00000164082	1552.84	-0.21712	0.0545496	-3.98023	6.88e-05	0.00765852
DNER	ENSG00000187957	378.403	-0.349439	0.0879878	-3.97145	7.14e-05	0.00789277
RUNX1T1	ENSG00000079102	1174.65	-0.34351	0.0865958	-3.96682	7.28e-05	0.00794429
HOXA5	ENSG00000106004	212.024	-0.606018	0.152837	-3.96512	7.34e-05	0.00794429
TENM3	ENSG00000218336	6864.98	0.196481	0.049533	3.96668	7.29e-05	0.00794429
SCG3	ENSG00000104112	519.873	-0.325817	0.0822557	-3.96103	7.46e-05	0.00802829
FAM213B	ENSG00000157870	2775.59	-0.17735	0.0449493	-3.94555	7.96e-05	0.00850913
MIR3648	ENSG00000264462	66.7785	-1.05401	0.268068	-3.93186	8.43e-05	0.00895006
AC144530.1	ENSG00000234742	1045.06	0.345412	0.0879641	3.92673	8.61e-05	0.00908399
RP11-1055B8.4	ENSG00000262877	837.952	-0.28561	0.0728902	-3.91835	8.92e-05	0.00934543
ALPK2	ENSG00000198796	289.848	0.611838	0.156735	3.90364	9.48e-05	0.00986903
DPYSL4	ENSG00000151640	6598.96	-0.153269	0.039372	-3.89284	9.91e-05	0.0102115
IER5	ENSG00000162783	1205.24	0.258989	0.0665385	3.89231	9.93e-05	0.0102115
GPR176	ENSG00000166073	172.603	0.528643	0.136308	3.87829	0.000105191	0.0107506
SLCO1A2	ENSG00000084453	190.308	0.552393	0.142489	3.87675	0.00010586	0.0107517
NINL	ENSG00000101004	4802.77	0.172468	0.0445173	3.87418	0.000106985	0.0107624
ZNF502	ENSG00000196653	264.329	0.680948	0.175796	3.8735	0.000107282	0.0107624
QPRT	ENSG00000103485	6055.5	-0.155959	0.0403645	-3.86376	0.000111654	0.0111328
MXRA5	ENSG00000101825	381.079	-0.42978	0.111623	-3.85027	0.000117989	0.011693
JAG1	ENSG00000101384	23436	-0.27926	0.0725659	-3.84837	0.000118906	0.011713
GNG4	ENSG00000168243	2024.49	-0.197564	0.051389	-3.84447	0.000120813	0.0118295
PTP4A1	ENSG00000112245	5726.84	-0.180479	0.0470292	-3.83759	0.000124247	0.0120218
NREP	ENSG00000134986	16313.4	-0.157624	0.0410721	-3.83775	0.000124168	0.0120218
OCA2	ENSG00000104044	76.3933	-0.770151	0.200785	-3.8357	0.000125205	0.0120433
SLC45A3	ENSG00000158715	1808.71	0.293129	0.0765076	3.83137	0.000127429	0.0121855
MIR4453	ENSG00000268471	341.86	-0.387982	0.101442	-3.82468	0.000130945	0.0124489
CNTN1	ENSG00000018236	208.719	-0.548775	0.143589	-3.82186	0.000132451	0.0125193
TRIM4	ENSG00000146833	509.05	-0.752197	0.197543	-3.80777	0.000140225	0.0131779
LEF1	ENSG00000138795	1703.66	0.242583	0.0638097	3.80166	0.000143729	0.01343
PRUNE2	ENSG00000106772	356.899	-0.412157	0.108536	-3.7974	0.000146221	0.0135085
DSC2	ENSG00000134755	625.564	-0.307638	0.0810071	-3.79767	0.000146063	0.0135085
FAM181B	ENSG00000182103	871.189	-0.342751	0.0903883	-3.79199	0.000149447	0.0137289
SFMBT2	ENSG00000198879	945.506	-0.317026	0.0836541	-3.78972	0.000150815	0.0137773
LINC01105	ENSG00000232044	353.553	-0.412448	0.108967	-3.78507	0.000153666	0.0139597
ZNF714	ENSG00000160352	1685.39	0.733935	0.194153	3.78018	0.000156712	0.0141578
NPIPB5	ENSG00000243716	587.999	-0.439654	0.116359	-3.77842	0.000157827	0.0141802
MALAT1	ENSG00000251562	26106.8	-0.495408	0.131525	-3.76663	0.000165464	0.0147851
TMEM170A	ENSG00000166822	1542.49	-0.225857	0.060066	-3.76015	0.000169812	0.0150911
HOXA3	ENSG00000105997	1313.75	0.259764	0.0694064	3.74265	0.000182093	0.0160086
RP11-834C11.5	ENSG00000250432	71.8573	-0.708584	0.1895	-3.73922	0.000184588	0.0161411
RASL10B	ENSG00000141150	2274.36	-0.179657	0.0480984	-3.7352	0.000187568	0.0163144
MIR4426	ENSG00000231767	867.34	0.312508	0.0837492	3.73148	0.000190357	0.0164694
GABRA3	ENSG00000011677	133.673	-0.583659	0.156492	-3.72964	0.000191755	0.016503
PCSK6	ENSG00000140479	400.883	-0.347294	0.0933808	-3.71911	0.000199922	0.0170267
TPM2	ENSG00000198467	1968.66	0.356254	0.0957804	3.71948	0.00019963	0.0170267
SFRP1	ENSG00000104332	4296.45	-0.444957	0.119885	-3.71154	0.000206	0.0172744
HEYL	ENSG00000163909	661.308	-0.318443	0.0857654	-3.71296	0.000204851	0.0172744
CD151	ENSG00000177697	1729.14	-0.216225	0.0582409	-3.7126	0.000205144	0.0172744
RP4-758J18.13	ENSG00000272455	268.15	-0.407259	0.109945	-3.70421	0.000212053	0.0173374
HOXA6	ENSG00000106006	61.5139	-0.955945	0.257966	-3.70571	0.000210801	0.0173374
PTGES3	ENSG00000110958	10671.1	-0.232289	0.0626785	-3.70604	0.000210525	0.0173374
SCRG1	ENSG00000164106	68.4621	0.805227	0.217362	3.70455	0.000211768	0.0173374
RP3-423B22.5	ENSG00000237749	126.192	0.538434	0.145214	3.70786	0.000209017	0.0173374
RP11-20O24.1	ENSG00000228665	33.6412	1.07262	0.290722	3.68952	0.00022468	0.0182785
UBE2F	ENSG00000184182	275.455	-0.384736	0.10449	-3.68203	0.000231382	0.0187305
LINC00649	ENSG00000237945	785.981	0.432006	0.117845	3.66588	0.00024649	0.0198552
DRD2	ENSG00000149295	306.899	-0.346373	0.0945246	-3.66437	0.000247951	0.0198749
ARHGDIA	ENSG00000141522	6522.58	-0.152561	0.0417758	-3.6519	0.000260303	0.0206189
CACNA2D1	ENSG00000153956	87.5457	0.808155	0.221339	3.6512	0.000261015	0.0206189
ITGA5	ENSG00000161638	972.152	0.336662	0.0921772	3.65234	0.000259866	0.0206189
NPTX2	ENSG00000106236	189.379	-0.474	0.12989	-3.64924	0.00026302	0.0206774
RP11-572O17.1	ENSG00000270195	46.3909	-0.843153	0.231352	-3.64445	0.000267962	0.0209651
PTF1A	ENSG00000168267	36.5587	1.24159	0.341031	3.6407	0.000271898	0.0211718
FAM222A	ENSG00000139438	1637.28	-0.247955	0.0681935	-3.63605	0.000276853	0.0214554
FN1	ENSG00000115414	10390.4	0.262904	0.0724027	3.63114	0.000282172	0.0217645
PDE1B	ENSG00000123360	789.653	0.346805	0.0956238	3.62677	0.000286993	0.0220324
CNIH1	ENSG00000100528	2098.83	-0.21811	0.0602796	-3.61831	0.000296533	0.022553
CTC-471F3.4	ENSG00000187534	120.882	0.5308	0.146671	3.619	0.000295748	0.022553
TUBA1C	ENSG00000167553	7374.17	0.220928	0.061311	3.6034	0.000314077	0.0237768
CTD-2031P19.4	ENSG00000264281	802.174	0.403996	0.112212	3.60029	0.000317866	0.0239528
WLS	ENSG00000116729	1860.41	0.575576	0.160117	3.59471	0.000324749	0.0243592
SRM	ENSG00000116649	2693.04	-0.187402	0.052241	-3.58726	0.000334172	0.0249515
RP11-78F17.1	ENSG00000263551	42.8466	0.943461	0.263131	3.58552	0.000336407	0.0250042
VN1R81P	ENSG00000268357	81.9954	0.79326	0.22148	3.58163	0.000341461	0.025265
UNC5B	ENSG00000107731	1636.72	0.306814	0.0856977	3.58019	0.00034335	0.0252904
RP11-1L12.3	ENSG00000254560	56.5084	0.762068	0.213264	3.57335	0.000352444	0.025614
NDRG3	ENSG00000101079	2251.71	-0.167759	0.0469176	-3.57562	0.000349405	0.025614
DMRT2	ENSG00000173253	156.472	-0.758145	0.21215	-3.57363	0.000352069	0.025614
WNT4	ENSG00000162552	118.226	-0.892733	0.250088	-3.56968	0.000357424	0.0258611
SLCO3A1	ENSG00000176463	730.493	-0.292877	0.0821384	-3.56565	0.000362956	0.0261457
KIRREL2	ENSG00000126259	1853.98	0.351278	0.0986092	3.56232	0.000367593	0.0263635
ZNF804A	ENSG00000170396	145.463	-0.491174	0.137934	-3.56094	0.000369535	0.0263871
RBMS3	ENSG00000144642	438.399	-0.431717	0.121345	-3.55775	0.000374046	0.026593
TRDC	ENSG00000211829	96.3693	-0.773031	0.218503	-3.53785	0.000403402	0.0285559
ESRRG	ENSG00000196482	207.615	-0.399396	0.113023	-3.53375	0.000409704	0.0288771
TMEM64	ENSG00000180694	963.26	-0.27924	0.0790812	-3.53106	0.000413904	0.0290479
GON4L	ENSG00000116580	4617.15	0.168904	0.0478518	3.52974	0.000415969	0.0290681
RAB8B	ENSG00000166128	1793.36	-0.259784	0.0737159	-3.52412	0.000424889	0.029565
ID2	ENSG00000115738	457.098	0.828036	0.235071	3.52249	0.000427515	0.0296217
ZNF14	ENSG00000105708	317.773	-0.328944	0.093441	-3.52034	0.000431001	0.0297373
RP5-935K16.1	ENSG00000270081	1030.56	-0.252505	0.071788	-3.51736	0.000435858	0.0298207
ADAMTS5	ENSG00000154736	105.848	-0.648687	0.184411	-3.51762	0.000435431	0.0298207
C8orf46	ENSG00000169085	1085.95	-0.266821	0.0760195	-3.5099	0.00044827	0.0305421
LRP3	ENSG00000130881	2115.27	-0.161159	0.0461344	-3.49324	0.000477192	0.0323778
ABCA8	ENSG00000141338	258.967	0.544309	0.155975	3.48972	0.000483528	0.0325836
HOXB7	ENSG00000260027	385.663	-0.352645	0.101063	-3.48934	0.000484211	0.0325836
FAM19A4	ENSG00000163377	356.593	0.43476	0.124944	3.47963	0.000502107	0.0336494
RP4-758J18.10	ENSG00000225285	77.4828	-0.70055	0.201533	-3.47611	0.000508743	0.0337615
CXXC4	ENSG00000168772	2699.44	-0.232465	0.0668463	-3.4776	0.000505922	0.0337615
FAM217B	ENSG00000196227	1418.59	-0.260092	0.0748368	-3.47546	0.000509974	0.0337615
EPB41L4A	ENSG00000129595	1152.33	-0.221367	0.0637343	-3.47328	0.000514146	0.0338113
BCAS3	ENSG00000141376	654.606	0.310916	0.0895539	3.47183	0.000516929	0.0338113
FAM86B3P	ENSG00000173295	394.374	0.297786	0.0857689	3.47195	0.000516686	0.0338113
ONECUT2	ENSG00000119547	1995.35	-0.242587	0.0699607	-3.46748	0.000525364	0.0342261
RPL7AP66	ENSG00000175886	426.49	0.382713	0.110412	3.46624	0.000527796	0.0342481
AC026150.5	ENSG00000225930	75.086	0.74794	0.216144	3.46038	0.000539411	0.0347262
CEP250	ENSG00000126001	4499.38	0.14126	0.0408141	3.46106	0.000538062	0.0347262
SYT4	ENSG00000132872	1428.66	-0.270027	0.0780621	-3.45913	0.000541926	0.0347513
AGPAT2	ENSG00000169692	272.547	-0.376269	0.109116	-3.44834	0.000564046	0.0360284
INA	ENSG00000148798	2662.27	-0.168049	0.0487741	-3.44546	0.000570082	0.0362723
RAB30	ENSG00000137502	896.399	-0.291993	0.0851024	-3.43107	0.000601196	0.0379566
MEIS1	ENSG00000143995	2434.3	0.204187	0.0595016	3.43162	0.000599997	0.0379566
COL11A1	ENSG00000060718	1787.17	0.264533	0.0771917	3.42696	0.000610381	0.0380333
PYGL	ENSG00000100504	2142.01	0.190488	0.055593	3.42647	0.000611477	0.0380333
TUBB8	ENSG00000173876	52.9753	0.905671	0.264324	3.42637	0.000611715	0.0380333
CTC-575D19.1	ENSG00000233913	2282.97	0.322414	0.0940211	3.42917	0.00060543	0.0380333
LPGAT1	ENSG00000123684	1324.73	-0.220561	0.0645744	-3.41562	0.000636378	0.0393256
PAFAH1B2	ENSG00000168092	3856.8	-0.160429	0.0469748	-3.41522	0.000637309	0.0393256
HSP90AB2P	ENSG00000205940	227.698	0.417843	0.12242	3.41319	0.000642065	0.0394701
SYT7	ENSG00000011347	275.986	-0.410769	0.120411	-3.41139	0.000646336	0.0395838
ABCA1	ENSG00000165029	743.82	0.264953	0.0778431	3.40368	0.000664837	0.040565
SUMO2P6	ENSG00000249031	107.905	0.5849	0.172264	3.39536	0.000685383	0.0416631
PAX6	ENSG00000007372	16360	-0.192761	0.0568515	-3.3906	0.00069741	0.0422372
SPOCK3	ENSG00000196104	104.223	-0.673004	0.199264	-3.37745	0.000731601	0.0441445
EIF5	ENSG00000100664	11338.3	-0.149695	0.0443498	-3.37532	0.000737301	0.0441624
AC079922.2	ENSG00000231747	249.389	0.438407	0.129847	3.37633	0.000734602	0.0441624
RP11-51O6.1	ENSG00000224631	3777.01	0.251138	0.0744748	3.37212	0.000745906	0.0445148
DYRK2	ENSG00000127334	4385.49	-0.179026	0.0531782	-3.36652	0.000761217	0.0452634
EGR2	ENSG00000122877	25.133	1.16736	0.347516	3.35916	0.000781788	0.0463181
PMEPA1	ENSG00000124225	273.741	-0.465809	0.138857	-3.35459	0.000794816	0.0467862
ZNF703	ENSG00000183779	1605.97	0.240271	0.0716289	3.35439	0.000795411	0.0467862
AC004463.6	ENSG00000260924	94.4561	-0.55801	0.166643	-3.34854	0.000812394	0.0473411
C20orf27	ENSG00000101220	5566.81	-0.169346	0.0505846	-3.34778	0.000814612	0.0473411
MOB1A	ENSG00000114978	4080.32	-0.163115	0.0487323	-3.34717	0.000816426	0.0473411
RP11-384C4.3	ENSG00000225338	100.811	0.582357	0.173961	3.34762	0.00081508	0.0473411
CTB-25B13.12	ENSG00000267317	140.689	-0.474083	0.141723	-3.34515	0.000822393	0.0475186
RP11-834C11.4	ENSG00000250742	3139.14	-0.293758	0.0879647	-3.3395	0.000839301	0.0483248
SCUBE1	ENSG00000159307	5087.13	0.207512	0.062183	3.33711	0.000846543	0.0485708
SPOCK1	ENSG00000152377	157.656	-0.495464	0.14861	-3.33399	0.000856086	0.0489465
PEX3	ENSG00000034693	215.461	0.422699	0.126848	3.33233	0.000861205	0.0490677
CYP3A5	ENSG00000106258	23.0392	-1.16724	0.350421	-3.33097	0.000865428	0.0491371
FBXO30	ENSG00000118496	1248.2	-0.189868	0.0570455	-3.32836	0.000873602	0.0494296
FBN1	ENSG00000166147	901.065	0.312855	0.0941123	3.32427	0.000886495	0.0499861
CTB-31O20.2	ENSG00000261526	182.431	-0.403084	0.121328	-3.32226	0.000892929	0.0500593
CNNM4	ENSG00000158158	874.037	0.195924	0.0589786	3.32195	0.000893916	0.0500593
TMEM170B	ENSG00000205269	1959.04	-0.217533	0.0655084	-3.32069	0.000897967	0.0501145
PMAIP1	ENSG00000141682	267.516	-0.440364	0.132841	-3.31496	0.000916546	0.0509774
RPS23P8	ENSG00000230629	2056.32	0.245132	0.0739887	3.31309	0.000922698	0.0511456
NID2	ENSG00000087303	384.935	-0.292114	0.0882831	-3.30883	0.000936856	0.0515807
C3orf67	ENSG00000163689	95.0863	0.667747	0.201787	3.30917	0.000935731	0.0515807
MEGF10	ENSG00000145794	4662.9	-0.154531	0.0467368	-3.3064	0.000945034	0.0516829
SUMO2P20	ENSG00000253721	19.881	1.27109	0.384401	3.30667	0.000944131	0.0516829
VAX2	ENSG00000116035	180.02	-0.44246	0.134337	-3.29367	0.000988899	0.0538978
RPS7P1	ENSG00000183405	1549.92	0.269167	0.0817453	3.29275	0.000992126	0.0538978
ELAVL4	ENSG00000162374	101.876	-2.07707	0.632937	-3.28163	0.00103208	0.0558829
POU2F1	ENSG00000143190	7161.26	-0.17626	0.0537312	-3.28041	0.00103657	0.0559404
DBNDD1	ENSG00000003249	846.096	-0.210928	0.0643924	-3.27567	0.00105412	0.0567008
ALX1	ENSG00000180318	169.399	-0.43465	0.133293	-3.26087	0.00111071	0.0595489
LIMD2	ENSG00000136490	2421.87	-0.15396	0.0472635	-3.25748	0.00112407	0.0600678
CXADR	ENSG00000154639	2134.13	-0.237823	0.0730337	-3.25635	0.00112856	0.0601112
NPM1P21	ENSG00000248578	152.003	0.442197	0.135842	3.25523	0.001133	0.0601518
CAMKV	ENSG00000164076	6153.3	-0.147968	0.0455035	-3.2518	0.00114677	0.0606859
DSG2	ENSG00000046604	2887.98	-0.19212	0.0592039	-3.24506	0.00117425	0.0619399
KBTBD8	ENSG00000163376	484.594	-0.268214	0.0827189	-3.24248	0.00118495	0.0621036
DLL1	ENSG00000198719	6784.55	0.13347	0.0411574	3.24292	0.0011831	0.0621036
SSNA1	ENSG00000176101	619.017	-0.252677	0.0780454	-3.23756	0.00120554	0.0629811
CPLX2	ENSG00000145920	1488.78	-0.341088	0.105445	-3.23475	0.00121749	0.0634025
SLC12A2	ENSG00000064651	1398.48	-0.244242	0.0755915	-3.23108	0.00123323	0.0640182
IL34	ENSG00000157368	36.0861	-0.943934	0.292248	-3.22991	0.0012383	0.0640782
HIATL2	ENSG00000196312	494.735	0.231784	0.0718589	3.22555	0.00125733	0.0648574
SCAMP1	ENSG00000085365	985.667	-0.287159	0.0890648	-3.22415	0.00126345	0.0649686
ASIC4	ENSG00000072182	264.049	-0.397816	0.123917	-3.21035	0.00132575	0.0679553
NEK9	ENSG00000119638	6549.63	0.196145	0.0611148	3.20946	0.00132985	0.0679553
RN7SK	ENSG00000202198	159.748	-0.651741	0.203196	-3.20746	0.00133913	0.0682164
EIF2AK4	ENSG00000128829	5554.43	0.133071	0.0415083	3.2059	0.00134642	0.0683747
LINC00680	ENSG00000215190	26.526	-3.89193	1.21532	-3.2024	0.00136288	0.0689963
RPS27P29	ENSG00000240231	172.982	0.444662	0.139287	3.19242	0.00141088	0.0712057
CD9	ENSG00000010278	1375.15	0.340235	0.106636	3.19061	0.00141971	0.071431
FAM131B	ENSG00000159784	3093.55	-0.206479	0.0649041	-3.1813	0.00146616	0.0735418
RP11-434O22.1	ENSG00000243824	482.175	0.283907	0.0893131	3.17878	0.00147894	0.0739562
RAB11FIP4	ENSG00000131242	2178.18	-0.189493	0.0596735	-3.1755	0.0014958	0.0743446
FAM134B	ENSG00000154153	60.318	-0.675568	0.212711	-3.17598	0.0014933	0.0743446
PSTPIP2	ENSG00000152229	1101.89	-0.189452	0.0598324	-3.16639	0.00154346	0.0764806
ELL2	ENSG00000118985	867.085	-0.219484	0.0693748	-3.16375	0.00155751	0.0764816
ARHGEF9	ENSG00000131089	2433.26	0.131288	0.0414876	3.1645	0.00155347	0.0764816
G3BP1	ENSG00000145907	13390.3	-0.124552	0.0393676	-3.16383	0.00155707	0.0764816
TSPEAR-AS1	ENSG00000235890	123.078	-0.651109	0.205897	-3.16231	0.00156525	0.0766314
TRABD2B	ENSG00000269113	306.807	0.358395	0.113402	3.16038	0.00157562	0.0769089
LIPG	ENSG00000101670	2992.01	-0.191071	0.0605449	-3.15586	0.00160027	0.0773538
ID4	ENSG00000172201	1776.85	-0.250211	0.0793002	-3.15524	0.00160365	0.0773538
SPTBN2	ENSG00000173898	4927.38	-0.203307	0.0643882	-3.15752	0.0015912	0.0773538
RNF208	ENSG00000212864	282.781	-0.349196	0.110664	-3.15545	0.00160252	0.0773538
LINC01087	ENSG00000224559	54.0288	1.84249	0.584657	3.15141	0.00162486	0.0777641
FSCN1	ENSG00000075618	17772.4	-0.114235	0.0362913	-3.14773	0.00164545	0.0777641
KCNK10	ENSG00000100433	794.024	0.256211	0.0813227	3.15055	0.00162962	0.0777641
ABHD2	ENSG00000140526	2243.61	-0.174337	0.0553766	-3.14821	0.00164273	0.0777641
SRGAP2	ENSG00000163486	4354.88	0.132762	0.0421498	3.14976	0.00163405	0.0777641
CNTNAP2	ENSG00000174469	1596.9	-0.216385	0.0686954	-3.14992	0.00163313	0.0777641
RP11-923I11.7	ENSG00000261308	1879.52	-0.181778	0.0577334	-3.14859	0.00164062	0.0777641
NCS1	ENSG00000107130	3673.07	-0.123883	0.0393879	-3.14521	0.00165965	0.0779846
TRIM67	ENSG00000119283	436.032	0.278172	0.088439	3.14536	0.00165883	0.0779846
MEX3B	ENSG00000183496	2531.01	0.139105	0.0443216	3.13854	0.0016979	0.079553
AP001412.1	ENSG00000272948	23.4771	-1.07559	0.344425	-3.12286	0.00179103	0.0836769
AC093375.1	ENSG00000226383	361.85	0.343136	0.110111	3.11626	0.00183159	0.0851639
POTEI	ENSG00000196834	130.517	0.58062	0.186336	3.11599	0.00183327	0.0851639
ACTB	ENSG00000075624	90040.9	-0.135101	0.043463	-3.10842	0.00188093	0.0871301
RP5-1074L1.4	ENSG00000273373	511.097	-0.350538	0.112815	-3.10719	0.00188875	0.0872451
ZBTB34	ENSG00000177125	1038.83	-0.190742	0.0614361	-3.10473	0.00190455	0.0877272
NHLH1	ENSG00000171786	2553.59	-0.163551	0.0527531	-3.10031	0.00193321	0.0887975
FAM27E3	ENSG00000232833	223.39	-0.359563	0.116022	-3.09908	0.0019412	0.0889145
ASS1	ENSG00000130707	223.731	-0.441686	0.142773	-3.09362	0.00197734	0.0903168
SIKE1	ENSG00000052723	2314.31	-0.171783	0.0555447	-3.0927	0.00198342	0.0903423
TMCC1-AS1	ENSG00000271270	720.827	-0.22954	0.0743495	-3.08732	0.00201973	0.0914614
FAM57B	ENSG00000149926	814.358	-0.308582	0.0999707	-3.08673	0.00202374	0.0914614
XKR7	ENSG00000260903	1074.07	-0.233952	0.0757967	-3.08658	0.00202477	0.0914614
RPS6KA6	ENSG00000072133	1066.72	-0.205874	0.0667428	-3.08459	0.00203835	0.0915854
EEF1B2P3	ENSG00000232472	709.018	0.298074	0.0966349	3.08453	0.00203872	0.0915854
RP11-864N7.2	ENSG00000227615	2486.91	0.168958	0.0549955	3.07222	0.00212476	0.0951895
RPL21P11	ENSG00000242571	367.206	0.334978	0.109067	3.07131	0.0021312	0.0952169
AC104843.3	ENSG00000225416	443.77	0.292093	0.0951711	3.06914	0.00214676	0.0956507
RP11-254B13.1	ENSG00000240087	871.785	0.25882	0.0844144	3.06607	0.00216894	0.0963762
MSN	ENSG00000147065	18344	0.119726	0.0390791	3.06368	0.00218629	0.0968841
RAD52	ENSG00000002016	1189.15	0.231178	0.0756181	3.05718	0.00223432	0.098745
AP000936.1	ENSG00000234268	308.869	0.399249	0.130705	3.05458	0.00225377	0.0993359
NSC_DELhom (n=2187)
CYR61	ENSG00000142871	1351.93	1.07271	0.0848248	12.6462	1.17e-36	1.92e-32
FOS	ENSG00000170345	400.504	3.03048	0.255345	11.8682	1.73e-32	1.41e-28
IER2	ENSG00000160888	2639.93	0.584751	0.0509216	11.4833	1.6e-30	8.71e-27
SERPINE1	ENSG00000106366	116.035	-1.71841	0.192022	-8.94904	3.59e-19	1.46e-15
FOXB1	ENSG00000171956	1582.59	0.536135	0.0616302	8.69921	3.34e-18	1.09e-14
DUSP1	ENSG00000120129	736.072	0.511098	0.0618127	8.2685	1.36e-16	3.69e-13
CTGF	ENSG00000118523	1807.05	1.03152	0.125203	8.2388	1.74e-16	4.06e-13
JUNB	ENSG00000171223	285.912	0.929148	0.115685	8.03171	9.61e-16	1.96e-12
SNORD3D	ENSG00000262202	44.5441	1.78028	0.225144	7.90731	2.63e-15	4.77e-12
CBX4	ENSG00000141582	1517.16	0.397537	0.0506921	7.84219	4.43e-15	7.23e-12
ZNF503	ENSG00000165655	2571.9	0.448365	0.0586944	7.63897	2.19e-14	3.25e-11
CLK1	ENSG00000013441	1789.77	-0.51674	0.0688223	-7.50833	5.99e-14	8.15e-11
SESN3	ENSG00000149212	3768.05	-0.335071	0.0486275	-6.89056	5.56e-12	6.98e-09
CTD-2228K2.7	ENSG00000225138	938.918	0.441233	0.0650717	6.78072	1.2e-11	1.39e-08
AHNAK	ENSG00000124942	815.523	-0.745347	0.11084	-6.72455	1.76e-11	1.92e-08
ANXA1	ENSG00000135046	61.8539	-1.64471	0.250011	-6.57855	4.75e-11	4.85e-08
SRF	ENSG00000112658	4016.94	0.289828	0.0453199	6.39515	1.6e-10	1.54e-07
ATF4	ENSG00000128272	14964.7	0.206387	0.0324055	6.3689	1.9e-10	1.73e-07
CTD-2031P19.4	ENSG00000264281	883.031	0.60812	0.0964491	6.30509	2.88e-10	2.48e-07
RHOB	ENSG00000143878	1596.25	0.329016	0.0524598	6.27176	3.57e-10	2.91e-07
MYO10	ENSG00000145555	5305.48	-0.277147	0.0442809	-6.25882	3.88e-10	3.02e-07
EGR2	ENSG00000122877	47.0009	1.69289	0.278519	6.07816	1.22e-09	9.02e-07
ASCC3	ENSG00000112249	5437.84	-0.300592	0.0502084	-5.98688	2.14e-09	1.41e-06
MEX3B	ENSG00000183496	2577.29	0.251105	0.0418629	5.99826	1.99e-09	1.41e-06
MUS81	ENSG00000172732	1907.57	0.250793	0.0418987	5.98571	2.15e-09	1.41e-06
MSMO1	ENSG00000052802	4971.41	-0.400335	0.0670936	-5.96681	2.42e-09	1.46e-06
MT-TP	ENSG00000210196	75.4659	-1.20733	0.202308	-5.96778	2.41e-09	1.46e-06
EGR1	ENSG00000120738	676.717	1.40031	0.235481	5.9466	2.74e-09	1.6e-06
ZBTB10	ENSG00000205189	2470	-0.281133	0.0476972	-5.89413	3.77e-09	2.12e-06
MOB1A	ENSG00000114978	3707.77	-0.236013	0.0403083	-5.85518	4.76e-09	2.59e-06
SOCS3	ENSG00000184557	1644.71	0.307683	0.052628	5.84636	5.02e-09	2.65e-06
SPP1	ENSG00000118785	97.6756	-1.33165	0.228544	-5.82666	5.65e-09	2.89e-06
IRX3	ENSG00000177508	7777.81	0.233558	0.0402579	5.80154	6.57e-09	3.25e-06
HOXB8	ENSG00000120068	1299.69	-0.510908	0.0889015	-5.7469	9.09e-09	4.37e-06
SOX3	ENSG00000134595	9215.09	0.263505	0.0459222	5.73807	9.58e-09	4.47e-06
HOXB6	ENSG00000108511	672.785	-0.674509	0.118261	-5.70358	1.17e-08	5.32e-06
EGR3	ENSG00000179388	56.8731	1.67351	0.297148	5.6319	1.78e-08	7.66e-06
IGF2BP3	ENSG00000136231	7123.49	-0.192356	0.0341469	-5.6332	1.77e-08	7.66e-06
EDNRB	ENSG00000136160	1045.41	-0.476252	0.0847062	-5.6224	1.88e-08	7.69e-06
RFX3	ENSG00000080298	2713.89	-0.238599	0.0424257	-5.62392	1.87e-08	7.69e-06
PPP2R3B	ENSG00000167393	2257.58	0.257437	0.0459582	5.60155	2.12e-08	8.46e-06
CKS2	ENSG00000123975	2459.48	-0.231396	0.0413749	-5.59267	2.24e-08	8.69e-06
SNORD3B-1	ENSG00000265185	22.4729	1.78693	0.321029	5.56624	2.6e-08	9.88e-06
KCTD15	ENSG00000153885	2429.98	0.217249	0.0390729	5.56011	2.7e-08	1e-05
RLIM	ENSG00000131263	3630.27	-0.222198	0.0400798	-5.54389	2.96e-08	1.07e-05
NTRK3	ENSG00000140538	1069.87	0.510365	0.0931106	5.48128	4.22e-08	1.5e-05
MIR4453	ENSG00000268471	305.946	-0.486782	0.0891447	-5.46058	4.75e-08	1.65e-05
ZMAT3	ENSG00000172667	2125.41	-0.444508	0.0822556	-5.40399	6.52e-08	2.22e-05
DAAM1	ENSG00000100592	7255.45	-0.207773	0.038504	-5.39615	6.81e-08	2.27e-05
ACKR3	ENSG00000144476	2652.06	0.317872	0.0590282	5.38509	7.24e-08	2.36e-05
TXNRD2	ENSG00000184470	248.838	-0.541318	0.100837	-5.36824	7.95e-08	2.55e-05
ANKRD1	ENSG00000148677	56.2537	-1.38153	0.258112	-5.35243	8.68e-08	2.62e-05
LINC00925	ENSG00000255571	307.013	0.643149	0.120091	5.35552	8.53e-08	2.62e-05
NUFIP2	ENSG00000108256	8314.68	-0.256346	0.0478603	-5.35614	8.5e-08	2.62e-05
FBXO30	ENSG00000118496	1137.64	-0.260527	0.048776	-5.3413	9.23e-08	2.74e-05
ELOVL5	ENSG00000012660	6352.7	-0.17372	0.0328124	-5.29433	1.19e-07	3.48e-05
COL7A1	ENSG00000114270	2806.84	0.365295	0.0691751	5.28072	1.29e-07	3.69e-05
ME3	ENSG00000151376	371.432	0.483213	0.0916314	5.27344	1.34e-07	3.77e-05
KCNQ2	ENSG00000075043	4193.26	0.192648	0.0365822	5.26617	1.39e-07	3.85e-05
ZBTB26	ENSG00000171448	985.909	-0.302495	0.0575753	-5.2539	1.49e-07	4.05e-05
HMGCS1	ENSG00000112972	27488.7	-0.198219	0.037849	-5.23709	1.63e-07	4.37e-05
CSNK1G2	ENSG00000133275	5532.46	0.162295	0.0310483	5.22719	1.72e-07	4.53e-05
IVNS1ABP	ENSG00000116679	10257.6	-0.171886	0.0329691	-5.21354	1.85e-07	4.73e-05
NUAK2	ENSG00000163545	3342.81	0.299822	0.057509	5.21348	1.85e-07	4.73e-05
DOT1L	ENSG00000104885	11782.2	0.272587	0.052512	5.19095	2.09e-07	5.26e-05
ATP6V0E2	ENSG00000171130	2778.23	0.20951	0.0404713	5.17677	2.26e-07	5.5e-05
EFNA5	ENSG00000184349	1151.99	-0.280896	0.0542371	-5.17904	2.23e-07	5.5e-05
KLHL24	ENSG00000114796	595.247	-0.366231	0.0708628	-5.16818	2.36e-07	5.59e-05
SOX21	ENSG00000125285	2294.32	0.273579	0.0529094	5.1707	2.33e-07	5.59e-05
TNC	ENSG00000041982	266.144	-0.698365	0.135192	-5.16575	2.39e-07	5.59e-05
UCKL1	ENSG00000198276	1147.27	0.266086	0.0516876	5.14796	2.63e-07	6.06e-05
SCAND1	ENSG00000171222	1489.73	0.258597	0.0502887	5.14224	2.71e-07	6.16e-05
LCOR	ENSG00000196233	1938.58	-0.279615	0.0545736	-5.12363	3e-07	6.7e-05
IFFO2	ENSG00000169991	441.182	-0.442276	0.086601	-5.10705	3.27e-07	7.03e-05
MYOF	ENSG00000138119	63.8944	-1.3271	0.259656	-5.11099	3.2e-07	7.03e-05
PHF6	ENSG00000156531	4281.35	-0.228986	0.0448592	-5.10456	3.32e-07	7.03e-05
RP11-473I1.10	ENSG00000263244	2077.74	-0.229941	0.0450326	-5.10609	3.29e-07	7.03e-05
CDH7	ENSG00000081138	114.799	-0.97952	0.192006	-5.10151	3.37e-07	7.05e-05
CCNG1	ENSG00000113328	10201.2	-0.304716	0.0597839	-5.09695	3.45e-07	7.13e-05
ZBTB21	ENSG00000173276	1374.03	-0.259572	0.051026	-5.08706	3.64e-07	7.42e-05
HMGCR	ENSG00000113161	15602.3	-0.170673	0.0336646	-5.06981	3.98e-07	8.03e-05
G3BP1	ENSG00000145907	12622.3	-0.145544	0.028723	-5.06717	4.04e-07	8.04e-05
RPL18AP3	ENSG00000213442	1880.98	0.466738	0.0923742	5.05268	4.36e-07	8.5e-05
SC5D	ENSG00000109929	1368.15	-0.328672	0.0650579	-5.05199	4.37e-07	8.5e-05
TRDC	ENSG00000211829	72.6256	-1.36988	0.271332	-5.04874	4.45e-07	8.54e-05
KBTBD8	ENSG00000163376	442.224	-0.386919	0.0769847	-5.02592	5.01e-07	9.51e-05
PDLIM5	ENSG00000163110	5359.28	-0.265622	0.0529473	-5.01672	5.26e-07	9.86e-05
BAIAP3	ENSG00000007516	770.673	0.323771	0.0645955	5.01229	5.38e-07	9.98e-05
POU2F1	ENSG00000143190	6828.08	-0.210487	0.0420467	-5.00602	5.56e-07	0.000101941
FAM200B	ENSG00000237765	562.804	-0.348713	0.0697022	-5.0029	5.65e-07	0.000102455
ACAP3	ENSG00000131584	6649.08	0.233983	0.046835	4.99591	5.86e-07	0.000105074
COL2A1	ENSG00000139219	8204.41	-0.332756	0.0667202	-4.98733	6.12e-07	0.000108649
ZNF33A	ENSG00000189180	1350.03	-0.351999	0.0706771	-4.98038	6.35e-07	0.000111414
CTB-89H12.4	ENSG00000230551	649.082	-0.471483	0.0948607	-4.97026	6.69e-07	0.000116141
PDE1B	ENSG00000123360	829.767	0.428212	0.0863691	4.95793	7.12e-07	0.000121254
RPL15P3	ENSG00000212802	820.778	0.54454	0.109835	4.95781	7.13e-07	0.000121254
CBX8	ENSG00000141570	768.383	0.375557	0.075829	4.95268	7.32e-07	0.000121957
CNOT6L	ENSG00000138767	1049	-0.26942	0.0543818	-4.95423	7.26e-07	0.000121957
JUN	ENSG00000177606	1450.27	0.427373	0.0867465	4.92669	8.36e-07	0.000137941
BRF1	ENSG00000185024	1753.53	0.211896	0.0430625	4.92067	8.63e-07	0.00014083
FBXL6	ENSG00000182325	944.931	0.301049	0.0614343	4.90034	9.57e-07	0.000154666
FOXJ1	ENSG00000129654	443.06	0.404449	0.0826182	4.8954	9.81e-07	0.000157043
SEMA5B	ENSG00000082684	13581.7	0.183436	0.0375268	4.88815	1.02e-06	0.000161362
TELO2	ENSG00000100726	2752.56	0.205373	0.0420728	4.88137	1.05e-06	0.000165402
SOCS4	ENSG00000180008	2289.37	-0.237832	0.0490094	-4.85278	1.22e-06	0.000189317
PTCHD4	ENSG00000244694	500.871	-0.421001	0.0869166	-4.84374	1.27e-06	0.000196275
AP3M1	ENSG00000185009	3634.12	-0.176152	0.0365124	-4.82444	1.4e-06	0.000212254
STARD4	ENSG00000164211	2374.92	-0.293442	0.0608236	-4.82447	1.4e-06	0.000212254
ZNF14	ENSG00000105708	282.608	-0.445064	0.0923742	-4.81806	1.45e-06	0.000217152
SFI1	ENSG00000198089	2366.05	0.235287	0.0489458	4.8071	1.53e-06	0.000227314
RP5-1057J7.6	ENSG00000261326	303.251	-0.582154	0.121156	-4.805	1.55e-06	0.000227634
SLC35G2	ENSG00000168917	125.246	-0.647242	0.134767	-4.80269	1.57e-06	0.000228224
C5orf30	ENSG00000181751	1587.96	-0.26472	0.0552719	-4.78942	1.67e-06	0.000241017
PCDHGC4	ENSG00000242419	103.522	0.784442	0.163828	4.78821	1.68e-06	0.000241017
APC2	ENSG00000115266	8220.06	0.256863	0.0537284	4.78077	1.75e-06	0.000246456
TMEM167A	ENSG00000174695	3590.57	-0.216687	0.0453297	-4.78023	1.75e-06	0.000246456
ANKRD18B	ENSG00000230453	365.699	-0.424427	0.0888238	-4.77831	1.77e-06	0.000246705
CDV3	ENSG00000091527	6784.7	-0.17607	0.0368991	-4.77164	1.83e-06	0.000252496
CTC-575D19.1	ENSG00000233913	2432.26	0.420028	0.0880581	4.76989	1.84e-06	0.000252496
PAX7	ENSG00000009709	3631.3	0.254949	0.0534648	4.76854	1.86e-06	0.000252496
LRRC58	ENSG00000163428	1689.41	-0.294384	0.0618212	-4.76186	1.92e-06	0.000258845
TLK1	ENSG00000198586	2866	-0.220508	0.0463255	-4.75998	1.94e-06	0.000259127
FAM210B	ENSG00000124098	797.101	-0.296134	0.0623311	-4.75097	2.02e-06	0.000268733
RRM2B	ENSG00000048392	1621.38	-0.355503	0.0748542	-4.74928	2.04e-06	0.000268815
MT-TA	ENSG00000210127	30.3058	-1.25914	0.266365	-4.72713	2.28e-06	0.00029509
OIP5-AS1	ENSG00000247556	5225.58	-0.187846	0.0397283	-4.72826	2.26e-06	0.00029509
CITED2	ENSG00000164442	1485.58	0.325461	0.0690265	4.71501	2.42e-06	0.000310751
FBXL14	ENSG00000171823	1692.06	0.331236	0.0704199	4.70373	2.55e-06	0.000325863
TOMM70A	ENSG00000154174	3617.82	-0.171873	0.0365575	-4.70144	2.58e-06	0.000326979
RNF19A	ENSG00000034677	851.244	-0.277636	0.0590965	-4.69801	2.63e-06	0.000329966
DHX38	ENSG00000140829	4401.87	0.148984	0.0318017	4.6848	2.8e-06	0.000349286
SYT2	ENSG00000143858	3995.12	0.318285	0.0680069	4.68018	2.87e-06	0.000354541
G3BP2	ENSG00000138757	8101.01	-0.153242	0.0328285	-4.66794	3.04e-06	0.000373493
MLLT6	ENSG00000108292	4430.27	0.174913	0.037531	4.66048	3.15e-06	0.000384414
TUBB8	ENSG00000173876	60.4932	1.03872	0.223053	4.65683	3.21e-06	0.000388378
ANAPC2	ENSG00000176248	1811.09	0.220091	0.0473049	4.65261	3.28e-06	0.000393496
FAM181A	ENSG00000140067	2375.5	0.264668	0.05691	4.65064	3.31e-06	0.000394381
CCND1	ENSG00000110092	7856.38	-0.249252	0.053658	-4.6452	3.4e-06	0.000401988
SMAD4	ENSG00000141646	2991.57	-0.188156	0.0405373	-4.64155	3.46e-06	0.000406216
SNHG16	ENSG00000163597	8178.78	-0.224148	0.0483709	-4.63395	3.59e-06	0.000418418
TP53INP1	ENSG00000164938	1637.64	-0.240125	0.0518484	-4.63128	3.63e-06	0.00042083
EMP1	ENSG00000134531	31.3004	-1.24629	0.269289	-4.62808	3.69e-06	0.000424388
NSG1	ENSG00000168824	2013.63	0.36893	0.0797811	4.62428	3.76e-06	0.000429211
PTPLAD1	ENSG00000074696	7066.97	-0.137342	0.0298381	-4.60291	4.17e-06	0.000472406
GNAI3	ENSG00000065135	3591.46	-0.17408	0.0379035	-4.59272	4.38e-06	0.000489465
NTNG2	ENSG00000196358	94.1218	0.742288	0.161625	4.59264	4.38e-06	0.000489465
EXOC7	ENSG00000182473	6172.85	0.159149	0.034691	4.58761	4.48e-06	0.000498003
ADAMTS9	ENSG00000163638	489.26	-0.391466	0.0853575	-4.58619	4.51e-06	0.000498013
DYRK2	ENSG00000127334	4042.36	-0.210624	0.0459521	-4.58355	4.57e-06	0.000500956
SLC6A8	ENSG00000130821	8441.25	0.218375	0.0476957	4.57852	4.68e-06	0.000507801
WDR18	ENSG00000065268	3108.08	0.192861	0.0421284	4.57793	4.7e-06	0.000507801
KIRREL3	ENSG00000149571	276.091	0.424687	0.0928115	4.5758	4.74e-06	0.000509619
RP11-161M6.2	ENSG00000260807	1052.08	0.305454	0.0668514	4.56915	4.9e-06	0.000522597
RPS6KA3	ENSG00000177189	2271.5	-0.216879	0.0475056	-4.56534	4.99e-06	0.000528748
AC007387.2	ENSG00000224646	214.24	0.539086	0.118119	4.56393	5.02e-06	0.000528863
SCUBE1	ENSG00000159307	5341.14	0.300403	0.0659636	4.55407	5.26e-06	0.000550721
EVI5L	ENSG00000142459	971.071	0.248886	0.054736	4.54703	5.44e-06	0.000559634
HOXB5	ENSG00000120075	267.963	-0.544209	0.119694	-4.54669	5.45e-06	0.000559634
LAMB1	ENSG00000091136	1380.2	-0.396865	0.087249	-4.54864	5.4e-06	0.000559634
ERO1L	ENSG00000197930	1755.3	-0.207267	0.0456485	-4.54049	5.61e-06	0.000572742
NR2F1	ENSG00000175745	7046.83	0.254666	0.0561778	4.53321	5.81e-06	0.000589164
CALU	ENSG00000128595	8242.96	-0.186646	0.0412737	-4.52215	6.12e-06	0.000613203
EVX1	ENSG00000106038	18.1311	-1.81191	0.400594	-4.52306	6.1e-06	0.000613203
DUS3L	ENSG00000141994	1386.15	0.239829	0.0531707	4.51055	6.47e-06	0.000643757
KIAA1598	ENSG00000187164	601.777	-0.304924	0.0678295	-4.49544	6.94e-06	0.000687022
PKD1P5	ENSG00000254681	1491.75	0.290637	0.0647284	4.4901	7.12e-06	0.000700227
CHTF18	ENSG00000127586	3881.92	0.209896	0.0467629	4.48851	7.17e-06	0.000701248
YWHAZ	ENSG00000164924	17870.7	-0.158697	0.0354062	-4.48218	7.39e-06	0.000718077
TMEM257	ENSG00000221870	290.563	-0.513948	0.1147	-4.48078	7.44e-06	0.000718534
IGFBP2	ENSG00000115457	13513.5	0.209615	0.0467986	4.47909	7.5e-06	0.000719975
IPO7	ENSG00000205339	15474.8	-0.18397	0.0411148	-4.47455	7.66e-06	0.000731145
TAF9B	ENSG00000187325	1352.86	-6.19555	1.38514	-4.47288	7.72e-06	0.000732607
CXCR4	ENSG00000121966	1308.78	0.226305	0.0506434	4.4686	7.87e-06	0.000738917
RAB5A	ENSG00000144566	1492.6	-0.200673	0.0449075	-4.46857	7.87e-06	0.000738917
ZFC3H1	ENSG00000133858	3472.91	-0.202781	0.0454679	-4.45987	8.2e-06	0.000765173
RP11-10G12.1	ENSG00000244538	155.678	0.791982	0.177676	4.45744	8.29e-06	0.000769492
SSR1	ENSG00000124783	3464.64	-0.186401	0.0418733	-4.45154	8.53e-06	0.000786475
BMPR2	ENSG00000204217	1636.81	-0.219552	0.0493614	-4.44785	8.67e-06	0.000786789
CERS6	ENSG00000172292	2829.47	-0.193368	0.0434559	-4.44974	8.6e-06	0.000786789
CHML	ENSG00000203668	2326.59	-0.213641	0.0480282	-4.44824	8.66e-06	0.000786789
KIAA0232	ENSG00000170871	3425.77	-0.193562	0.0435741	-4.44214	8.91e-06	0.0008035
RPSAP58	ENSG00000205246	1416.74	0.351664	0.0793155	4.43374	9.26e-06	0.000830865
ABHD17A	ENSG00000129968	2501.36	0.22167	0.0501557	4.41965	9.89e-06	0.000882082
ELL2	ENSG00000118985	746.304	-0.37041	0.0838811	-4.4159	1.01e-05	0.000888719
LARP4	ENSG00000161813	2203.13	-0.207939	0.0470911	-4.41568	1.01e-05	0.000888719
PAK2	ENSG00000180370	7890.22	-0.152889	0.0347076	-4.40504	1.06e-05	0.000928447
CHAC1	ENSG00000128965	1135.15	0.365777	0.0830713	4.40317	1.07e-05	0.000931478
UFM1	ENSG00000120686	1876.3	-0.219522	0.0499613	-4.39383	1.11e-05	0.000967257
UHMK1	ENSG00000152332	2568.96	-0.219447	0.0501604	-4.3749	1.21e-05	0.00104954
ID2	ENSG00000115738	354.911	0.570554	0.130537	4.37084	1.24e-05	0.00106231
METRN	ENSG00000103260	5710.32	0.181088	0.0414393	4.36997	1.24e-05	0.00106231
ADAMTS15	ENSG00000166106	348.426	-0.48155	0.110367	-4.36315	1.28e-05	0.00107933
ANO8	ENSG00000074855	2397.23	0.198039	0.0454012	4.36196	1.29e-05	0.00107933
GNAQ	ENSG00000156052	2627.48	-0.188271	0.043144	-4.36379	1.28e-05	0.00107933
SSR3	ENSG00000114850	4478.73	-0.176228	0.0403978	-4.36233	1.29e-05	0.00107933
CCSAP	ENSG00000154429	523.156	-0.300858	0.0690545	-4.35683	1.32e-05	0.0010956
MED16	ENSG00000175221	3756.06	0.208421	0.0478419	4.35646	1.32e-05	0.0010956
TH	ENSG00000180176	120.249	0.612369	0.140708	4.35206	1.35e-05	0.00111213
RBPJ	ENSG00000168214	3903.31	-0.205701	0.0474589	-4.33429	1.46e-05	0.00119984
SLC7A3	ENSG00000165349	1833.6	0.243197	0.0562705	4.32194	1.55e-05	0.00126268
NPAS4	ENSG00000174576	61.1	1.04736	0.242457	4.31978	1.56e-05	0.00126875
DTX3	ENSG00000178498	1786.63	0.243877	0.0564855	4.31753	1.58e-05	0.001273
IFNAR1	ENSG00000142166	966.43	-0.254778	0.0590193	-4.31686	1.58e-05	0.001273
TMEM170B	ENSG00000205269	1770.65	-0.235636	0.0546868	-4.30883	1.64e-05	0.00131361
TMEM160	ENSG00000130748	738.288	0.241726	0.0561409	4.30571	1.66e-05	0.00132576
ABL2	ENSG00000143322	3050.01	-0.176238	0.0409812	-4.30045	1.7e-05	0.00135103
ARL2	ENSG00000213465	1416.78	0.237483	0.0552545	4.29799	1.72e-05	0.00135301
ARMCX4	ENSG00000196440	1164.23	0.227347	0.0528899	4.29849	1.72e-05	0.00135301
SPPL2B	ENSG00000005206	7082.68	0.230725	0.0536964	4.29684	1.73e-05	0.00135348
SLC6A11	ENSG00000132164	46.4688	1.0351	0.241187	4.29169	1.77e-05	0.00137866
C1orf86	ENSG00000162585	2066.44	0.210745	0.0491885	4.28443	1.83e-05	0.00141772
ZNF254	ENSG00000213096	1226.49	-0.264956	0.0618894	-4.28112	1.86e-05	0.00143223
IDI1	ENSG00000067064	4092.05	-0.186318	0.0435452	-4.27873	1.88e-05	0.00144089
CBS	ENSG00000160200	12709	0.174241	0.04076	4.27482	1.91e-05	0.0014452
OBSCN	ENSG00000154358	3715.08	0.310171	0.0725617	4.27459	1.91e-05	0.0014452
ZBTB41	ENSG00000177888	791.775	-0.285713	0.0668503	-4.27392	1.92e-05	0.0014452
ZNF276	ENSG00000158805	1744.73	0.213752	0.0499783	4.27689	1.9e-05	0.0014452
C18orf54	ENSG00000166845	887.897	-0.253912	0.0594578	-4.27045	1.95e-05	0.00145437
MAP1LC3B	ENSG00000140941	1292.93	-0.219796	0.0514802	-4.26952	1.96e-05	0.00145437
NR4A1	ENSG00000123358	1169.59	0.282431	0.0661516	4.26945	1.96e-05	0.00145437
MT-TQ	ENSG00000210107	130.373	-0.789063	0.184931	-4.26679	1.98e-05	0.00145869
MYBL1	ENSG00000185697	337.678	-0.380463	0.089186	-4.26595	1.99e-05	0.00145869
PTAR1	ENSG00000188647	3451.15	-0.243456	0.0570855	-4.26476	2e-05	0.00145869
TIMM13	ENSG00000099800	2239.03	0.185335	0.0434532	4.26516	2e-05	0.00145869
RP5-857K21.7	ENSG00000229344	4107.12	0.239676	0.0562213	4.26309	2.02e-05	0.00146315
C4orf48	ENSG00000243449	606.921	0.317922	0.0746699	4.2577	2.07e-05	0.00146759
D2HGDH	ENSG00000180902	957.675	0.297706	0.0698921	4.25951	2.05e-05	0.00146759
RANBP6	ENSG00000137040	2473.32	-0.196218	0.0460804	-4.25818	2.06e-05	0.00146759
RBM12B	ENSG00000183808	3619.77	-0.170417	0.0400218	-4.25811	2.06e-05	0.00146759
ZNF439	ENSG00000171291	46.2446	1.21803	0.286091	4.2575	2.07e-05	0.00146759
FZD1	ENSG00000157240	744.845	0.244472	0.0574669	4.25414	2.1e-05	0.00148336
UTRN	ENSG00000152818	5778.04	-0.150102	0.0353232	-4.24938	2.14e-05	0.00150866
EPT1	ENSG00000138018	2611.44	-0.184822	0.0435141	-4.24739	2.16e-05	0.0015156
CACUL1	ENSG00000151893	2322.89	-0.170818	0.0402393	-4.24506	2.19e-05	0.00152489
EIF2AK2	ENSG00000055332	1881.33	-0.268994	0.0634718	-4.23801	2.26e-05	0.00156192
FBXW2	ENSG00000119402	2405.22	-0.189229	0.0446553	-4.23756	2.26e-05	0.00156192
HOXC8	ENSG00000037965	118.838	-1.78924	0.422384	-4.23606	2.27e-05	0.00156192
RP11-486G15.2	ENSG00000271576	307.192	-0.59415	0.140266	-4.23587	2.28e-05	0.00156192
YES1	ENSG00000176105	2530.32	-0.168095	0.0397085	-4.23323	2.3e-05	0.00157377
ZNF385D	ENSG00000151789	335.129	-0.419721	0.0993978	-4.22264	2.41e-05	0.00164274
RPL21P119	ENSG00000220793	72.7618	0.923369	0.218762	4.22087	2.43e-05	0.00164537
ZNF24	ENSG00000172466	5665.19	-0.143448	0.033989	-4.22041	2.44e-05	0.00164537
C16orf91	ENSG00000174109	540.622	0.273341	0.0648337	4.21603	2.49e-05	0.00165962
PRDM1	ENSG00000057657	68.9156	-0.763633	0.181141	-4.21568	2.49e-05	0.00165962
RASSF8	ENSG00000123094	1366.32	-0.199527	0.0473171	-4.2168	2.48e-05	0.00165962
BCL2	ENSG00000171791	1070.88	-0.213334	0.0506717	-4.21013	2.55e-05	0.00168197
C8orf46	ENSG00000169085	984.717	-0.419775	0.0997513	-4.20822	2.57e-05	0.00168197
GOLGA6L10	ENSG00000205281	18.9922	-2.20775	0.524291	-4.21092	2.54e-05	0.00168197
IRX1	ENSG00000170549	1304.72	0.255535	0.0607272	4.20792	2.58e-05	0.00168197
MMP16	ENSG00000156103	1393.84	-0.235081	0.0558453	-4.20951	2.56e-05	0.00168197
THOP1	ENSG00000172009	3767.52	0.158914	0.037772	4.2072	2.59e-05	0.00168197
MYCN	ENSG00000134323	4208.84	0.234533	0.055855	4.19896	2.68e-05	0.00173056
ZFP1	ENSG00000184517	929.835	-0.246156	0.0586135	-4.19965	2.67e-05	0.00173056
AKT3	ENSG00000117020	1789.04	-0.22352	0.0532495	-4.19759	2.7e-05	0.0017342
FAP	ENSG00000078098	344.912	-0.600991	0.143287	-4.1943	2.74e-05	0.00175261
DDB2	ENSG00000134574	741.125	-0.370933	0.0885822	-4.18744	2.82e-05	0.00179938
KEAP1	ENSG00000079999	2482.54	0.172289	0.0411971	4.18207	2.89e-05	0.00182813
TNPO1	ENSG00000083312	11851.5	-0.142142	0.0339836	-4.18266	2.88e-05	0.00182813
PAFAH1B2	ENSG00000168092	3673.37	-0.166075	0.0397217	-4.18097	2.9e-05	0.00182994
AXL	ENSG00000167601	567.732	-0.323787	0.0775571	-4.17482	2.98e-05	0.00187284
PDLIM7	ENSG00000196923	5230.8	0.213953	0.051291	4.17135	3.03e-05	0.0018943
MASP1	ENSG00000127241	178.064	0.536388	0.128669	4.16874	3.06e-05	0.00190885
HNRNPU-AS1	ENSG00000188206	2653.62	-0.299817	0.0719433	-4.16741	3.08e-05	0.00191269
ELMOD2	ENSG00000179387	842.62	-0.282798	0.0680501	-4.15573	3.24e-05	0.00200547
DCP2	ENSG00000172795	2185.47	-0.231116	0.0556386	-4.15389	3.27e-05	0.00201405
CLK4	ENSG00000113240	631.426	-0.294701	0.0710287	-4.14904	3.34e-05	0.00204172
LBX1	ENSG00000138136	812.656	0.307141	0.0740122	4.14987	3.33e-05	0.00204172
DBX1	ENSG00000109851	411.539	-1.55955	0.376288	-4.14458	3.4e-05	0.00206669
WASH7P	ENSG00000227232	1032.26	0.255692	0.0616937	4.14455	3.4e-05	0.00206669
RP3-423B22.5	ENSG00000237749	136.416	0.647757	0.156366	4.14258	3.43e-05	0.00207683
AFF4	ENSG00000072364	5113.66	-0.154376	0.0373314	-4.13528	3.55e-05	0.00212814
IPO11	ENSG00000086200	1366.38	-0.205628	0.0497221	-4.13555	3.54e-05	0.00212814
ZNF543	ENSG00000178229	364.914	-0.325571	0.0788988	-4.12644	3.68e-05	0.00220351
BRAF	ENSG00000157764	2057.49	-0.180959	0.0439387	-4.11846	3.81e-05	0.00227292
PGAM4	ENSG00000226784	168.627	0.477494	0.116041	4.11489	3.87e-05	0.00229998
ARL5B	ENSG00000165997	2463.72	-0.249432	0.0606791	-4.11067	3.95e-05	0.00233392
COL1A1	ENSG00000108821	230.242	-0.725736	0.176648	-4.10837	3.98e-05	0.00234627
ZNF627	ENSG00000198551	1114.51	-0.24138	0.0587616	-4.10778	3.99e-05	0.00234627
FASTK	ENSG00000164896	2284.57	0.195007	0.0475227	4.10345	4.07e-05	0.0023821
DIO3	ENSG00000197406	566.634	0.408792	0.0996482	4.10236	4.09e-05	0.00238485
SLC35F1	ENSG00000196376	2146	-0.183054	0.0446479	-4.09993	4.13e-05	0.0023998
VPS9D1	ENSG00000075399	694.429	0.27554	0.0672169	4.09926	4.14e-05	0.0023998
ZBTB44	ENSG00000196323	1356.18	-0.248015	0.0605429	-4.09652	4.19e-05	0.00241982
ARVCF	ENSG00000099889	5621.53	0.174577	0.0426609	4.09219	4.27e-05	0.00245673
GNPTG	ENSG00000090581	967.755	0.233746	0.0571527	4.08985	4.32e-05	0.00247296
COMT	ENSG00000093010	607.887	-0.445106	0.108932	-4.08609	4.39e-05	0.00249587
GADD45G	ENSG00000130222	489.085	0.347807	0.0851198	4.08609	4.39e-05	0.00249587
TIPARP	ENSG00000163659	362.262	-0.336645	0.0825039	-4.08035	4.5e-05	0.00254938
FSD1	ENSG00000105255	2027.18	0.173077	0.042434	4.07874	4.53e-05	0.00255585
PFN2	ENSG00000070087	4978.26	-0.195849	0.0480246	-4.0781	4.54e-05	0.00255585
TM9SF3	ENSG00000077147	4354.76	-0.189758	0.0465396	-4.07736	4.56e-05	0.00255585
LMAN1	ENSG00000074695	4266.6	-0.138072	0.0338954	-4.07349	4.63e-05	0.00258978
ARIH1	ENSG00000166233	2542.75	-0.16499	0.0405698	-4.06683	4.77e-05	0.00262823
F11R	ENSG00000158769	609.392	-0.397633	0.0977977	-4.06587	4.79e-05	0.00262823
HNRNPA3	ENSG00000170144	23649.5	-0.136697	0.0335982	-4.06857	4.73e-05	0.00262823
MTAP	ENSG00000099810	1967.74	-0.185607	0.0456483	-4.06602	4.78e-05	0.00262823
PKN3	ENSG00000160447	1749.61	0.178634	0.0439494	4.06453	4.81e-05	0.00262823
RPS7P1	ENSG00000183405	1628.48	0.355767	0.0874828	4.0667	4.77e-05	0.00262823
SEC63	ENSG00000025796	4344.58	-0.143947	0.0354113	-4.065	4.8e-05	0.00262823
WDR90	ENSG00000161996	3105.76	0.26081	0.0641958	4.06273	4.85e-05	0.00263977
DDT	ENSG00000099977	474.912	0.326207	0.0803241	4.06113	4.88e-05	0.00264914
GPC1	ENSG00000063660	5414.6	0.135701	0.0334294	4.05933	4.92e-05	0.00266083
PALM2	ENSG00000243444	154.02	-0.502743	0.124172	-4.04875	5.15e-05	0.00277482
LINC00982	ENSG00000177133	302.996	0.381855	0.0943865	4.04565	5.22e-05	0.00280254
HOXD3	ENSG00000128652	1510.8	0.294218	0.0727392	4.04484	5.24e-05	0.00280303
EIF1B	ENSG00000114784	2850.93	-0.211	0.0521842	-4.04338	5.27e-05	0.0028113
SPINK5	ENSG00000133710	22.2778	1.88033	0.465197	4.042	5.3e-05	0.00281866
SNRNP48	ENSG00000168566	1751.01	-0.179711	0.0445318	-4.03556	5.45e-05	0.00288772
CDC37	ENSG00000105401	4813.89	0.166398	0.0412842	4.03055	5.56e-05	0.00294046
IGFBPL1	ENSG00000137142	1947.41	-0.316311	0.0785513	-4.02681	5.65e-05	0.00297796
ARMCX3	ENSG00000102401	2154.66	-0.205401	0.051046	-4.02383	5.73e-05	0.00298694
GPSM1	ENSG00000160360	3779.65	0.176754	0.0439267	4.02383	5.73e-05	0.00298694
PTGES2	ENSG00000148334	1628.31	0.199226	0.0495099	4.02397	5.72e-05	0.00298694
SETD5-AS1	ENSG00000206573	883.828	-0.237932	0.0591546	-4.0222	5.77e-05	0.00299815
DDX12P	ENSG00000214826	2302.59	0.200142	0.0497855	4.02008	5.82e-05	0.00301567
LINC01021	ENSG00000250337	2117.76	-0.273389	0.0680915	-4.01502	5.94e-05	0.0030617
REST	ENSG00000084093	2242.34	-0.200238	0.0498686	-4.01531	5.94e-05	0.0030617
C5orf54	ENSG00000221886	510.429	-0.352817	0.0879486	-4.01162	6.03e-05	0.00308698
PLAU	ENSG00000122861	108.749	-0.585602	0.145977	-4.01159	6.03e-05	0.00308698
ETS1	ENSG00000134954	93.476	-0.83372	0.208001	-4.00824	6.12e-05	0.00311268
RP11-867G23.10	ENSG00000254510	99.2718	0.67269	0.16783	4.00816	6.12e-05	0.00311268
HAUS5	ENSG00000249115	2033.21	0.197868	0.0493898	4.00625	6.17e-05	0.00312487
PPP2R2A	ENSG00000221914	2663.28	-0.188164	0.0469733	-4.00577	6.18e-05	0.00312487
HOXC9	ENSG00000180806	21.3004	-2.29843	0.573965	-4.00447	6.22e-05	0.00313236
KIAA1324L	ENSG00000164659	2709.42	-0.224361	0.056083	-4.00052	6.32e-05	0.00317535
NRP2	ENSG00000118257	688.255	0.386629	0.0966872	3.99876	6.37e-05	0.00318918
JMJD8	ENSG00000161999	1995.27	0.180606	0.0451835	3.99717	6.41e-05	0.0031978
LPP	ENSG00000145012	1590.21	-0.31474	0.0787504	-3.99668	6.42e-05	0.0031978
CMTM6	ENSG00000091317	1821.77	-0.202948	0.050825	-3.99307	6.52e-05	0.00323697
C19orf48	ENSG00000167747	4248.41	0.164258	0.0412105	3.98584	6.72e-05	0.00331959
HHIP	ENSG00000164161	102.985	-0.692076	0.173642	-3.98565	6.73e-05	0.00331959
LIFR	ENSG00000113594	627.988	-0.284925	0.0715064	-3.98461	6.76e-05	0.00332417
TMEM170A	ENSG00000166822	1425.59	-0.222267	0.0558163	-3.98213	6.83e-05	0.00334902
PALLD	ENSG00000129116	8296.15	-0.199343	0.0501031	-3.97866	6.93e-05	0.00338804
SLC12A9	ENSG00000146828	1204.49	0.211737	0.0533252	3.97067	7.17e-05	0.00349321
MMGT1	ENSG00000169446	894.466	-0.292662	0.0737347	-3.96911	7.21e-05	0.00350566
PSME4	ENSG00000068878	4509.08	-0.160747	0.0405272	-3.96639	7.3e-05	0.00353541
CPNE8	ENSG00000139117	236.566	0.477569	0.120468	3.9643	7.36e-05	0.00355495
GXYLT1	ENSG00000151233	774.011	-0.292226	0.0737263	-3.96367	7.38e-05	0.00355495
MYO6	ENSG00000196586	3748.02	-0.159232	0.0401938	-3.96161	7.44e-05	0.00357512
RHOT2	ENSG00000140983	5565	0.141896	0.0358408	3.95905	7.52e-05	0.00360316
AMOTL1	ENSG00000166025	6789.17	-0.13849	0.0349886	-3.95816	7.55e-05	0.00360603
RC3H2	ENSG00000056586	3214.21	-0.173792	0.044	-3.94982	7.82e-05	0.00372313
MAP1B	ENSG00000131711	48079.3	-0.172138	0.0436005	-3.94808	7.88e-05	0.00373934
COL3A1	ENSG00000168542	167.912	-1.39123	0.352545	-3.94625	7.94e-05	0.00375707
RP11-156E6.1	ENSG00000259623	286.77	-0.451361	0.114431	-3.94438	8e-05	0.00377559
KIAA1671	ENSG00000197077	892.16	-0.225773	0.0572612	-3.94287	8.05e-05	0.00378846
BBS5	ENSG00000163093	521.679	0.299372	0.0759523	3.94157	8.09e-05	0.00379806
C16orf45	ENSG00000166780	1608.38	0.196154	0.0497935	3.93935	8.17e-05	0.00381546
HERC2P2	ENSG00000140181	4766.35	0.22211	0.0564135	3.93717	8.24e-05	0.00381546
KLHL9	ENSG00000198642	3169.84	-0.184619	0.0468698	-3.93896	8.18e-05	0.00381546
RP11-815I9.4	ENSG00000264885	427.247	-0.321071	0.0815347	-3.93784	8.22e-05	0.00381546
YWHAG	ENSG00000170027	12024.7	-0.114332	0.029045	-3.93638	8.27e-05	0.00381546
ZFP62	ENSG00000196670	1981.89	-0.164948	0.0418992	-3.93678	8.26e-05	0.00381546
LCORL	ENSG00000178177	1248.14	-0.273841	0.0696305	-3.93277	8.4e-05	0.00386228
CBX2	ENSG00000173894	6781.18	0.152943	0.0389095	3.93073	8.47e-05	0.00387339
RBM42	ENSG00000126254	2524.11	0.169236	0.0430521	3.93097	8.46e-05	0.00387339
HSPA4L	ENSG00000164070	2301.31	-0.22695	0.0578413	-3.92367	8.72e-05	0.00396647
SLC30A1	ENSG00000170385	893.952	-0.285213	0.072685	-3.92396	8.71e-05	0.00396647
HOXB9	ENSG00000170689	1476.66	-1.30111	0.331901	-3.92017	8.85e-05	0.00400218
SIRT1	ENSG00000096717	1276.8	-0.184361	0.0470219	-3.92074	8.83e-05	0.00400218
ZNF501	ENSG00000186446	132.877	-2.07313	0.52954	-3.91496	9.04e-05	0.00407842
DMWD	ENSG00000185800	3176.39	0.174246	0.0445884	3.90788	9.31e-05	0.00418807
C19orf60	ENSG00000006015	880.158	0.232608	0.0595701	3.90478	9.43e-05	0.00423059
FAM212B	ENSG00000197852	902.942	-0.255889	0.0655566	-3.90334	9.49e-05	0.0042442
PIN1	ENSG00000127445	3010.38	0.147802	0.0379419	3.89548	9.8e-05	0.00437216
PPP6R2	ENSG00000100239	3104.31	0.149285	0.038331	3.89462	9.84e-05	0.00437569
TTC14	ENSG00000163728	1640.52	-0.195259	0.0501882	-3.89053	0.000100026	0.00443811
PPP1R14C	ENSG00000198729	589.858	-0.340706	0.0876128	-3.88878	0.000100751	0.00445818
POLD1	ENSG00000062822	4687.59	0.13727	0.0353089	3.88769	0.000101204	0.00446609
CYP51A1	ENSG00000001630	195.682	0.482059	0.12402	3.88695	0.00010151	0.00446755
C2CD4C	ENSG00000183186	625.407	0.254013	0.0653751	3.88547	0.000102134	0.00448292
CLCN7	ENSG00000103249	2639.63	0.174556	0.0449431	3.88393	0.000102781	0.00449922
GAPDH	ENSG00000111640	146261	0.110978	0.0286056	3.87958	0.000104638	0.00456824
IGSF9	ENSG00000085552	2106.18	0.216884	0.0559581	3.87582	0.000106265	0.00461463
TRMT1	ENSG00000104907	2239.46	0.183984	0.047465	3.87621	0.000106097	0.00461463
ZYG11B	ENSG00000162378	1716.3	-0.178098	0.045961	-3.87498	0.000106634	0.00461836
SHISA6	ENSG00000188803	253.854	0.554793	0.143283	3.87201	0.000107943	0.0046627
KPNA1	ENSG00000114030	4613.76	-0.181525	0.0469076	-3.86985	0.000108904	0.0046918
CHMP6	ENSG00000176108	858.579	0.221922	0.057388	3.86704	0.000110166	0.00472645
CYBA	ENSG00000051523	156.519	0.563522	0.145735	3.86677	0.000110288	0.00472645
MTPN	ENSG00000105887	4230.04	-0.149157	0.0386402	-3.86015	0.000113319	0.00484363
OBSL1	ENSG00000124006	5430.27	0.155524	0.0402986	3.85929	0.000113718	0.00484802
TMEM30A	ENSG00000112697	3546.74	-0.165022	0.0427679	-3.85856	0.000114059	0.00484987
CACNA1H	ENSG00000196557	7289.47	0.199265	0.0516717	3.85636	0.000115088	0.00488092
DMRT2	ENSG00000173253	108.809	-1.27351	0.330495	-3.85335	0.000116514	0.00491586
KLF3	ENSG00000109787	1265.38	-0.235143	0.0610163	-3.85378	0.00011631	0.00491586
CNTNAP3B	ENSG00000154529	66.6202	0.898287	0.233162	3.85264	0.000116853	0.00491748
ZNF891	ENSG00000214029	497.786	-0.305212	0.0793006	-3.8488	0.0001187	0.00498233
CANX	ENSG00000127022	25636.5	-0.142534	0.0370409	-3.84802	0.000119077	0.00498537
ZNF823	ENSG00000197933	532.172	-0.350175	0.0910294	-3.84684	0.000119653	0.00499668
ADAMTS1	ENSG00000154734	1103.29	0.240573	0.0625547	3.84581	0.000120157	0.0050049
EIF4A1	ENSG00000161960	333.014	0.347772	0.0904492	3.84494	0.000120582	0.00500984
DMD	ENSG00000198947	1070.84	0.253584	0.0659926	3.84261	0.000121734	0.00504485
FAM193B	ENSG00000146067	3514.01	0.153595	0.0399976	3.8401	0.000122982	0.00507085
NUAK1	ENSG00000074590	1664.92	-0.302297	0.0787086	-3.84071	0.000122678	0.00507085
KLHL23	ENSG00000213160	2988.81	-0.153524	0.0400092	-3.83722	0.000124437	0.00511789
VPS37B	ENSG00000139722	3801.74	0.14966	0.0390091	3.83653	0.000124785	0.00511931
ACVR2B	ENSG00000114739	7649.69	-0.159439	0.0415674	-3.83568	0.00012522	0.00512428
PTGR1	ENSG00000106853	411.378	1.39721	0.36445	3.83376	0.0001262	0.00513576
RBM7	ENSG00000076053	308.87	-0.368138	0.0960373	-3.83328	0.000126444	0.00513576
WDFY1	ENSG00000085449	3427.07	-0.143482	0.0374273	-3.83361	0.000126278	0.00513576
PLS3	ENSG00000102024	2603.24	-0.177025	0.0462076	-3.83108	0.000127585	0.00516923
USP14	ENSG00000101557	2950.38	-0.164958	0.0430661	-3.83036	0.000127957	0.00517149
ASAP1	ENSG00000153317	4166.98	-0.184625	0.0482474	-3.82662	0.000129914	0.00521187
RBMS3	ENSG00000144642	381.201	-0.450158	0.117607	-3.82764	0.000129377	0.00521187
UBXN7	ENSG00000163960	5651.98	-0.136086	0.0355575	-3.82721	0.000129606	0.00521187
DMPK	ENSG00000104936	3977.21	0.185575	0.0485091	3.82557	0.000130468	0.00522128
ZNF267	ENSG00000185947	275.784	-0.430776	0.112637	-3.82448	0.000131051	0.00523177
DNAJC16	ENSG00000116138	1010.17	-0.221183	0.0578668	-3.82228	0.000132222	0.00526566
GABBR1	ENSG00000204681	3890.79	0.197956	0.0518195	3.8201	0.000133397	0.00529952
RAB30	ENSG00000137502	828.529	-0.285924	0.0748618	-3.81936	0.000133799	0.00530259
DUSP9	ENSG00000130829	228.263	0.426235	0.11166	3.81727	0.000134937	0.00532184
THEM6	ENSG00000130193	157.892	-6.57377	1.72204	-3.81743	0.000134851	0.00532184
FRRS1L	ENSG00000260230	244.839	-0.475731	0.124648	-3.8166	0.000135304	0.00532347
HSPBP1	ENSG00000133265	1942.98	0.167402	0.0438719	3.8157	0.000135795	0.00532996
POTEF	ENSG00000196604	888.517	0.36308	0.0951694	3.81509	0.000136133	0.0053304
EPM2AIP1	ENSG00000178567	2885.25	-0.172034	0.0451886	-3.80701	0.000140654	0.00549338
PTGES3	ENSG00000110958	9848.62	-0.211887	0.055665	-3.80646	0.000140968	0.00549338
ARHGAP5	ENSG00000100852	3818.51	-0.186624	0.0490661	-3.80351	0.00014266	0.00554162
DESI2	ENSG00000121644	1862.34	-0.197223	0.0518741	-3.80195	0.000143563	0.00554162
SMPD3	ENSG00000103056	608.004	0.326963	0.0859925	3.80222	0.000143404	0.00554162
SPHK2	ENSG00000063176	982.897	0.261301	0.0687275	3.80198	0.000143545	0.00554162
ALG10B	ENSG00000175548	350.97	0.370944	0.0975988	3.8007	0.000144288	0.00554338
SESN1	ENSG00000080546	1492.94	-0.268186	0.0705542	-3.80113	0.000144038	0.00554338
ATP11B	ENSG00000058063	1843.21	-0.163558	0.0430632	-3.79808	0.00014582	0.00554999
COL5A2	ENSG00000204262	4516.61	-0.239998	0.0631809	-3.79858	0.000145527	0.00554999
GFPT1	ENSG00000198380	2950.77	-0.186213	0.0490263	-3.79822	0.000145737	0.00554999
SRP9	ENSG00000143742	6437.79	-0.228506	0.0601531	-3.79874	0.000145433	0.00554999
AP5Z1	ENSG00000242802	1201.96	0.205122	0.054057	3.79456	0.000147907	0.00560332
WDR6	ENSG00000178252	10850.6	0.129225	0.0340507	3.79508	0.000147598	0.00560332
RNF166	ENSG00000158717	1029.49	0.1862	0.0490832	3.79357	0.000148496	0.00561258
RHBDL3	ENSG00000141314	10254.7	0.178577	0.0471062	3.79094	0.000150079	0.00565932
SGSM2	ENSG00000141258	6373.87	0.121247	0.0320111	3.78764	0.000152084	0.00572171
ZNF286A	ENSG00000187607	1548.36	-0.1992	0.052621	-3.78557	0.000153359	0.00575641
PRSS16	ENSG00000112812	26.5826	-1.10966	0.293461	-3.78127	0.00015603	0.00583397
TMEM108	ENSG00000144868	121.28	0.503453	0.13315	3.7811	0.00015614	0.00583397
RP5-1074L1.4	ENSG00000273373	453.409	-0.389171	0.103007	-3.7781	0.000158028	0.00589107
C16orf59	ENSG00000162062	1655.71	0.180652	0.0478343	3.77663	0.000158967	0.00590334
ZNF597	ENSG00000167981	114.752	-0.790975	0.209449	-3.77645	0.000159081	0.00590334
CCDC117	ENSG00000159873	1495.02	-0.240612	0.0637328	-3.77533	0.000159795	0.00591641
RAB24	ENSG00000169228	144.245	0.460951	0.122187	3.77251	0.000161616	0.00597029
ANKRD50	ENSG00000151458	1944.4	-0.170118	0.0451199	-3.77035	0.00016302	0.00600855
FHDC1	ENSG00000137460	149.906	-0.651908	0.173033	-3.76754	0.000164866	0.00606293
WNT5B	ENSG00000111186	988.203	0.215411	0.0571906	3.76654	0.000165524	0.00607343
ELK4	ENSG00000158711	2753.22	-0.197108	0.0523411	-3.76584	0.000165991	0.00607693
ABI2	ENSG00000138443	10692.7	-0.136417	0.0362566	-3.76254	0.000168193	0.00614375
ZBTB1	ENSG00000126804	1123.1	-0.203483	0.0541019	-3.76111	0.000169162	0.00616535
ADAT2	ENSG00000189007	1163.27	-0.245054	0.0652083	-3.75801	0.000171269	0.00622825
MLEC	ENSG00000110917	10994	-0.122286	0.03255	-3.75687	0.000172053	0.00622902
RPSAP9	ENSG00000234618	564.559	0.342279	0.091104	3.75702	0.000171951	0.00622902
ZNF708	ENSG00000182141	681.844	-0.273345	0.0727982	-3.75484	0.000173455	0.00626588
RP11-395B7.7	ENSG00000260336	512.292	-0.329398	0.0878224	-3.75073	0.00017632	0.00635529
VEGFA	ENSG00000112715	5022.78	0.211747	0.0564792	3.74912	0.000177453	0.00638206
TAF1D	ENSG00000166012	3519.34	-0.181901	0.0485346	-3.74787	0.000178345	0.00640005
NAA15	ENSG00000164134	3307.96	-0.181206	0.0483882	-3.74484	0.000180511	0.00646357
CREBRF	ENSG00000164463	212.084	-0.369878	0.0988376	-3.74228	0.000182356	0.00651534
CAPRIN1	ENSG00000135387	20979.6	-0.113366	0.0303014	-3.7413	0.000183073	0.00652666
AGPS	ENSG00000018510	2207.12	-0.173378	0.0463617	-3.73969	0.00018425	0.00652831
GPBP1	ENSG00000062194	4368.89	-0.137458	0.0367575	-3.73959	0.000184319	0.00652831
TRIM69	ENSG00000185880	493.323	-0.276491	0.073918	-3.74051	0.000183647	0.00652831
CTA-276O3.4	ENSG00000235354	176.179	0.613402	0.164221	3.73523	0.000187541	0.00662809
RPL7AP66	ENSG00000175886	427.314	0.34551	0.0926239	3.73024	0.000191294	0.00673158
TSNARE1	ENSG00000171045	791.701	0.251513	0.0674245	3.7303	0.000191252	0.00673158
GJA1	ENSG00000152661	1733.22	-0.310755	0.0833518	-3.72824	0.000192823	0.00675626
GPC4	ENSG00000076716	910.983	-0.314262	0.0842835	-3.72864	0.000192518	0.00675626
TUBGCP2	ENSG00000130640	3187.41	0.144448	0.0387722	3.72555	0.000194887	0.00681394
KCNN1	ENSG00000105642	783.463	0.237122	0.0636679	3.72435	0.000195816	0.00682675
MLLT3	ENSG00000171843	1679.96	-0.582864	0.156516	-3.724	0.000196089	0.00682675
COX7CP1	ENSG00000235957	169.025	0.44379	0.119285	3.72041	0.000198898	0.0068517
GMPR2	ENSG00000100938	2330.72	0.182346	0.0490278	3.71924	0.00019982	0.0068517
LRRC8B	ENSG00000197147	988.299	-0.261391	0.0702434	-3.72122	0.000198264	0.0068517
MYL9	ENSG00000101335	340.993	-0.489563	0.131621	-3.71949	0.000199623	0.0068517
RBBP4	ENSG00000162521	13611.2	-0.11238	0.0302237	-3.71828	0.000200583	0.0068517
SERINC3	ENSG00000132824	1421.01	-0.161649	0.0434588	-3.71958	0.000199551	0.0068517
SFRP1	ENSG00000104332	4026.98	-0.595121	0.160038	-3.71863	0.000200307	0.0068517
U2AF2	ENSG00000063244	10763.9	0.148676	0.0399496	3.7216	0.000197963	0.0068517
ZNF248	ENSG00000198105	1027.18	-6.39449	1.71912	-3.71962	0.000199521	0.0068517
BACH1	ENSG00000156273	2035.58	-0.157357	0.0423742	-3.71351	0.000204402	0.00695308
SST	ENSG00000157005	114.955	0.685139	0.184486	3.71377	0.000204192	0.00695308
CLASRP	ENSG00000104859	2948.31	0.176213	0.0474718	3.71195	0.00020567	0.00698167
USP46	ENSG00000109189	1610.38	-0.175746	0.0474083	-3.70707	0.000209675	0.00710285
ZNF300	ENSG00000145908	1384.74	-0.768818	0.20747	-3.70568	0.000210822	0.00712691
FAM199X	ENSG00000123575	1215.89	-0.223942	0.0605276	-3.69984	0.000215735	0.00724799
MAMDC2	ENSG00000165072	33.196	-1.15009	0.310818	-3.7002	0.000215427	0.00724799
MMP17	ENSG00000198598	546.796	0.323071	0.0873039	3.70054	0.000215144	0.00724799
CNNM1	ENSG00000119946	86.7577	0.570256	0.15435	3.69457	0.000220259	0.00738478
HID1	ENSG00000167861	335.803	0.322933	0.087425	3.69383	0.000220898	0.00739103
C2orf72	ENSG00000204128	217.191	0.397829	0.107739	3.69251	0.00022205	0.00741439
C8orf31	ENSG00000177335	16.546	-4.30845	1.16715	-3.69143	0.000222996	0.00743076
RP11-761N21.2	ENSG00000234287	619.126	0.355003	0.0962344	3.68894	0.000225192	0.00748866
ACBD3	ENSG00000182827	1004.44	-0.258063	0.0699684	-3.68828	0.000225778	0.00749288
CBLB	ENSG00000114423	2238.72	-0.17515	0.0475119	-3.68644	0.000227413	0.00753186
DGCR6L	ENSG00000128185	1128.65	0.205342	0.0557111	3.68583	0.000227955	0.00753355
GNB4	ENSG00000114450	1434.57	-0.173472	0.0470707	-3.68535	0.000228387	0.00753355
BAI2	ENSG00000121753	2245.94	0.155993	0.0423397	3.68434	0.0002293	0.00754842
LIN28B	ENSG00000187772	3945.32	-0.181868	0.0493858	-3.6826	0.000230868	0.00758475
DNAJC3	ENSG00000102580	857.284	-0.203325	0.0552785	-3.67819	0.000234897	0.00770161
H2AFX	ENSG00000188486	6827.18	0.152888	0.0416213	3.6733	0.000239436	0.00783468
DLL1	ENSG00000198719	6502.64	0.152577	0.0415873	3.66884	0.00024365	0.00793006
LINC01087	ENSG00000224559	22.343	1.64369	0.447985	3.66907	0.000243437	0.00793006
WDR54	ENSG00000005448	1889.08	0.191961	0.0523244	3.66868	0.000243808	0.00793006
RP5-935K16.1	ENSG00000270081	1004.97	-0.20064	0.0547029	-3.66781	0.000244638	0.00794125
MIB1	ENSG00000101752	8996.16	-0.140686	0.0383981	-3.66389	0.000248415	0.0080395
MIB2	ENSG00000197530	2637.72	0.214073	0.0584317	3.66365	0.000248649	0.0080395
B4GALNT4	ENSG00000182272	6301.67	0.143078	0.0390645	3.66259	0.000249674	0.00805388
IRF3	ENSG00000126456	2184.99	0.150274	0.0410342	3.66218	0.000250081	0.00805388
MXRA5	ENSG00000101825	326.35	-0.459414	0.125547	-3.65929	0.000252913	0.00806556
OSTC	ENSG00000198856	3309.5	-0.178205	0.048694	-3.6597	0.000252512	0.00806556
RP11-12M9.3	ENSG00000237214	538.934	0.32141	0.0878015	3.66064	0.000251588	0.00806556
RP11-20O24.1	ENSG00000228665	35.6142	0.973632	0.266071	3.6593	0.000252906	0.00806556
RP11-254B13.4	ENSG00000234040	259.29	0.402365	0.109953	3.65943	0.000252772	0.00806556
STOX2	ENSG00000173320	6150.3	-0.132089	0.0361132	-3.65764	0.000254549	0.0081019
GPT2	ENSG00000166123	3903.34	0.163037	0.044595	3.65595	0.000256229	0.0081395
ALDOA	ENSG00000149925	20835.6	0.184681	0.0506	3.64982	0.000262424	0.00832013
UGCG	ENSG00000148154	1273.05	-0.206685	0.0566399	-3.6491	0.000263161	0.00832731
ATXN7L2	ENSG00000162650	1078.63	0.196826	0.0539929	3.64541	0.000266964	0.00842991
PHTF2	ENSG00000006576	817.406	-0.225918	0.0619894	-3.64446	0.000267952	0.00842991
SOCS6	ENSG00000170677	1131.36	-0.204353	0.0560678	-3.64476	0.000267643	0.00842991
ACTR2	ENSG00000138071	8133.23	-0.131866	0.0362404	-3.63864	0.000274083	0.00847579
ASXL3	ENSG00000141431	793.446	-0.294108	0.0808194	-3.63908	0.000273615	0.00847579
CERCAM	ENSG00000167123	4767.13	0.234245	0.0643259	3.64153	0.000271021	0.00847579
KLHL28	ENSG00000179454	647.151	-0.264293	0.0726268	-3.63906	0.000273638	0.00847579
NUDT21	ENSG00000167005	7368.39	-0.140723	0.0386637	-3.63966	0.000273001	0.00847579
PFKL	ENSG00000141959	6182.72	0.135121	0.0371261	3.63951	0.000273161	0.00847579
STT3B	ENSG00000163527	7123.42	-0.132469	0.0363888	-3.64036	0.000272253	0.00847579
THAP5	ENSG00000177683	430.367	-0.267367	0.0734023	-3.64249	0.000270015	0.00847579
UBE3A	ENSG00000114062	3812.4	-0.131172	0.0360415	-3.63947	0.0002732	0.00847579
PTRF	ENSG00000177469	63.218	-1.02015	0.280527	-3.63653	0.000276333	0.00851093
RPL41	ENSG00000229117	21976	0.187887	0.0516725	3.63611	0.000276783	0.00851093
SLC4A7	ENSG00000033867	3382.39	-0.185455	0.0509996	-3.6364	0.000276475	0.00851093
RP11-83A24.2	ENSG00000273247	196.3	-0.442783	0.121804	-3.63521	0.000277754	0.00852475
ITGB1	ENSG00000150093	7399.42	-0.157542	0.0433715	-3.6324	0.000280802	0.00858602
RP11-543P15.1	ENSG00000227081	876.952	0.380465	0.104741	3.63244	0.000280756	0.00858602
SLC36A4	ENSG00000180773	1150.98	-0.207355	0.0571046	-3.63115	0.000282163	0.00859544
ZMYM1	ENSG00000197056	469.08	-0.346501	0.0954207	-3.6313	0.000281999	0.00859544
TXNDC16	ENSG00000087301	883.261	-0.229135	0.0631286	-3.62966	0.000283793	0.00862901
TMEM259	ENSG00000182087	7752.72	0.168542	0.0464585	3.62779	0.000285856	0.00867558
RBMX	ENSG00000147274	26101.5	-0.114984	0.0317005	-3.6272	0.000286507	0.00867919
DSP	ENSG00000096696	34.1626	-1.00295	0.276576	-3.62631	0.000287496	0.0086805
TMEM97	ENSG00000109084	6998.8	-0.130608	0.0360177	-3.62621	0.000287613	0.0086805
AP3B2	ENSG00000103723	630.746	0.336522	0.0928504	3.62435	0.000289691	0.00872707
GBX2	ENSG00000168505	1486.53	0.273344	0.0754784	3.62149	0.000292907	0.00880772
SEL1L	ENSG00000071537	3111.9	-0.137359	0.0379411	-3.62031	0.000294248	0.00883176
KPNA3	ENSG00000102753	2545.04	-0.153284	0.0423533	-3.61917	0.00029555	0.00883837
QSER1	ENSG00000060749	2864.82	-0.239829	0.0662644	-3.61928	0.000295429	0.00883837
ZNF566	ENSG00000186017	505.348	-0.253173	0.0699737	-3.61812	0.000296751	0.00885805
MPDU1	ENSG00000129255	2212.79	0.183174	0.050702	3.61276	0.000302955	0.00902673
LSM11	ENSG00000155858	1372.24	-0.212871	0.0589303	-3.61226	0.000303543	0.00902777
C16orf13	ENSG00000130731	1508.97	0.185674	0.0514081	3.61176	0.000304121	0.00902853
CENPV	ENSG00000166582	7990.84	0.143146	0.0396692	3.60848	0.000307998	0.00912701
ZFP30	ENSG00000120784	991.051	-0.20295	0.0562537	-3.60776	0.000308854	0.0091358
CREB3L2	ENSG00000182158	3573.4	-0.1797	0.0499671	-3.59637	0.000322691	0.00945962
CSNK2A2	ENSG00000070770	4471.1	-0.145532	0.0404578	-3.59712	0.000321754	0.00945962
FAM60A	ENSG00000139146	8557.57	-0.185276	0.0515005	-3.59756	0.000321214	0.00945962
GRIN2B	ENSG00000273079	66.3772	-0.665353	0.185007	-3.59636	0.000322698	0.00945962
UBE2D3	ENSG00000109332	8089.85	-0.167165	0.0464574	-3.59824	0.000320383	0.00945962
ARCN1	ENSG00000095139	6247.69	-0.155948	0.0434097	-3.59247	0.000327563	0.00956789
TSHZ2	ENSG00000182463	997.037	-0.267447	0.074446	-3.5925	0.000327522	0.00956789
PRTG	ENSG00000166450	36201.5	-0.237355	0.0661029	-3.59069	0.000329803	0.00961612
RAD51C	ENSG00000108384	589.599	0.392469	0.109324	3.58996	0.000330732	0.00962602
CUL3	ENSG00000036257	3530.44	-0.13099	0.0365072	-3.58806	0.000333149	0.00967911
PCDH8	ENSG00000136099	22301.9	0.277604	0.0773878	3.58718	0.000334278	0.00969465
RAB18	ENSG00000099246	1335.83	-0.233014	0.0649704	-3.58646	0.000335198	0.00970411
ADARB2	ENSG00000185736	268.852	0.336803	0.0939327	3.58557	0.000336337	0.00970461
RHPN1	ENSG00000158106	3213.15	0.210506	0.05871	3.58552	0.000336404	0.00970461
LEPROTL1	ENSG00000104660	1773.82	-0.20106	0.0561136	-3.5831	0.000339547	0.00976233
N4BP3	ENSG00000145911	936.075	0.242421	0.0676576	3.58305	0.000339601	0.00976233
RAB22A	ENSG00000124209	1137.07	-0.179231	0.0500428	-3.58156	0.000341553	0.0098012
SLITRK2	ENSG00000185985	10491.4	-0.19466	0.0543855	-3.57926	0.000344566	0.00985303
TPM2	ENSG00000198467	1168.95	-0.693912	0.193854	-3.57957	0.000344165	0.00985303
TMEM161A	ENSG00000064545	1612.07	0.184219	0.0514809	3.5784	0.000345705	0.0098683
PKD1P6	ENSG00000250251	1071.19	0.282684	0.0790866	3.57436	0.000351084	0.0100043
TBL1XR1	ENSG00000177565	2807.83	-0.232901	0.0651774	-3.57334	0.00035246	0.0100261
GJC1	ENSG00000182963	5519.36	-0.171199	0.0479436	-3.57085	0.000355831	0.0101044
CNN3	ENSG00000117519	11921.8	-0.149827	0.0419755	-3.5694	0.000357805	0.0101428
GPAA1	ENSG00000197858	2157.43	0.150571	0.0421893	3.56894	0.000358435	0.010143
CCDC57	ENSG00000176155	2651.65	0.217766	0.0610746	3.56557	0.000363071	0.0102035
ELOVL6	ENSG00000170522	6291.6	-0.156861	0.0439848	-3.56625	0.000362129	0.0102035
HEYL	ENSG00000163909	652.157	-0.357737	0.100311	-3.56626	0.000362113	0.0102035
YIPF6	ENSG00000181704	2079.5	-0.155918	0.0437236	-3.56598	0.000362497	0.0102035
PPP1CC	ENSG00000186298	11450.6	-0.124566	0.0349421	-3.56493	0.000363958	0.0102041
RP11-61A14.2	ENSG00000261705	79.4811	-0.603699	0.169357	-3.56465	0.000364344	0.0102041
ZNF826P	ENSG00000231205	65.0775	-2.62102	0.735438	-3.56389	0.000365397	0.0102161
MED22	ENSG00000148297	2516.75	0.194787	0.0547121	3.56022	0.000370551	0.0103425
EEF1D	ENSG00000104529	23538	0.157555	0.0442779	3.55833	0.000373219	0.0103815
IFITM1	ENSG00000185885	104.719	-0.745141	0.209389	-3.55865	0.000372763	0.0103815
NEK9	ENSG00000119638	6229.94	0.152416	0.0428578	3.55631	0.000376097	0.0104437
ENO1	ENSG00000074800	51840.1	0.174415	0.0490538	3.55558	0.00037714	0.0104549
ARHGEF1	ENSG00000076928	1022.5	0.176163	0.0495574	3.55472	0.000378381	0.0104715
FIZ1	ENSG00000179943	1000.55	0.203129	0.057175	3.55276	0.000381215	0.0105321
MEF2C-AS1	ENSG00000248309	36.1931	-1.36609	0.38461	-3.55188	0.000382483	0.0105493
YOD1	ENSG00000180667	977.256	-0.198955	0.0560263	-3.5511	0.00038362	0.0105628
CSMD2	ENSG00000121904	160.989	0.469731	0.132319	3.54998	0.000385261	0.0105723
FNTA	ENSG00000168522	1478.52	-0.187203	0.0527299	-3.55022	0.000384912	0.0105723
MFSD10	ENSG00000109736	2835.35	0.14646	0.0412807	3.5479	0.000388322	0.0106222
PLXNB1	ENSG00000164050	7781.62	0.13155	0.0370786	3.54786	0.000388378	0.0106222
ZNF71	ENSG00000197951	1660.64	0.14651	0.041302	3.54729	0.00038922	0.0106274
SMAD5	ENSG00000113658	3125.69	-0.179083	0.050511	-3.54543	0.000391973	0.0106847
ETNK2	ENSG00000143845	899.287	0.239342	0.0675525	3.54305	0.000395533	0.0107638
CROCC	ENSG00000058453	7171.5	0.203982	0.0576602	3.53766	0.00040369	0.0108563
ECI1	ENSG00000167969	2918.76	0.152271	0.0430477	3.53727	0.000404291	0.0108563
GAN	ENSG00000261609	1285.97	-0.188387	0.0532611	-3.53705	0.000404616	0.0108563
GLO1	ENSG00000124767	6437.17	-0.136854	0.0386884	-3.53734	0.00040418	0.0108563
IMPAD1	ENSG00000104331	2385.26	-0.16029	0.0453255	-3.53643	0.000405581	0.0108563
MAP3K13	ENSG00000073803	608.822	0.862912	0.24375	3.54015	0.000399898	0.0108563
NUDT16L1	ENSG00000168101	959.711	0.193605	0.0547017	3.53929	0.00040121	0.0108563
OPA1	ENSG00000198836	3802.72	-0.136514	0.038585	-3.53801	0.000403155	0.0108563
RP3-395M20.12	ENSG00000272449	1012.04	-0.312455	0.0883385	-3.53703	0.00040466	0.0108563
THUMPD1	ENSG00000066654	2134.99	-0.17618	0.0498158	-3.53662	0.000405281	0.0108563
NTHL1	ENSG00000065057	1190.51	0.187854	0.0531594	3.53379	0.000409645	0.0109341
SH3D21	ENSG00000214193	633.401	0.25381	0.0718261	3.53367	0.000409826	0.0109341
LEPR	ENSG00000116678	184.066	-0.380739	0.107774	-3.53276	0.000411243	0.010954
A2M	ENSG00000175899	500.052	-1.36595	0.387059	-3.52905	0.000417053	0.0110404
LRP6	ENSG00000070018	4343.94	-0.137577	0.0389852	-3.52896	0.000417194	0.0110404
UBR3	ENSG00000144357	2249.55	-0.159295	0.0451285	-3.52982	0.000415848	0.0110404
ZNF444	ENSG00000167685	2189.42	0.172249	0.0488004	3.52967	0.000416072	0.0110404
CD164	ENSG00000135535	946.919	-0.270267	0.0766466	-3.52614	0.000421659	0.011132
KPNB1	ENSG00000108424	27402.1	-0.0916216	0.0259852	-3.52592	0.000422017	0.011132
RAP2A	ENSG00000125249	1684.97	-0.19712	0.0559562	-3.52275	0.000427086	0.0112475
ASPSCR1	ENSG00000169696	1767.97	0.19401	0.0551297	3.51915	0.000432934	0.0113593
LAG3	ENSG00000089692	247.032	0.320543	0.0910732	3.51962	0.000432162	0.0113593
RP11-196G18.22	ENSG00000261716	267.97	-0.354292	0.100684	-3.51885	0.000433417	0.0113593
JAG1	ENSG00000101384	23170.4	-0.225344	0.0640734	-3.51696	0.000436517	0.0114039
MOB1B	ENSG00000173542	2010.91	-0.217953	0.0619654	-3.51734	0.000435896	0.0114039
BBS10	ENSG00000179941	861.514	-0.216413	0.0615555	-3.51573	0.00043855	0.0114387
ZFP41	ENSG00000181638	195.404	-3.69832	1.05218	-3.51491	0.000439911	0.0114559
FBXO28	ENSG00000143756	1142.46	-0.217234	0.0618299	-3.51342	0.000442382	0.0114996
SNX17	ENSG00000115234	3352.89	0.142883	0.0406722	3.51305	0.000442995	0.0114996
CREB3L4	ENSG00000143578	379.688	0.277732	0.0790695	3.5125	0.000443911	0.011505
CASKIN1	ENSG00000167971	1777.89	0.177877	0.0506597	3.51122	0.000446062	0.0115425
BTG2	ENSG00000159388	2829.62	-0.201743	0.0574961	-3.50882	0.000450108	0.0116165
GNAZ	ENSG00000128266	1831.96	0.159801	0.0455447	3.50867	0.000450345	0.0116165
PAOX	ENSG00000148832	246.751	0.339911	0.0968903	3.5082	0.000451144	0.0116187
PPP3R1	ENSG00000221823	962.583	-0.238526	0.0680217	-3.50661	0.000453849	0.01167
ZBTB34	ENSG00000177125	986.208	-0.202185	0.0577185	-3.50294	0.000460149	0.0118134
TRAF6	ENSG00000175104	807.233	-0.213518	0.060965	-3.50231	0.000461248	0.011823
C2orf69	ENSG00000178074	654.001	-0.226235	0.0646249	-3.50075	0.000463956	0.0118474
FST	ENSG00000134363	126.78	-0.573626	0.16389	-3.50007	0.000465139	0.0118474
MTX3	ENSG00000177034	1549.15	-0.178524	0.0510116	-3.49967	0.000465829	0.0118474
NRAS	ENSG00000213281	3555.22	-0.153374	0.0438136	-3.5006	0.000464211	0.0118474
VMA21	ENSG00000160131	2171.56	-0.213392	0.0609649	-3.50024	0.000464833	0.0118474
RPL23P8	ENSG00000219451	602.046	0.345228	0.0986595	3.49919	0.000466682	0.0118507
TMEM194A	ENSG00000166881	3289	-0.149195	0.0426482	-3.49828	0.000468275	0.0118727
USP9X	ENSG00000124486	6716.77	-0.1547	0.0442337	-3.49733	0.000469942	0.0118964
CLTC	ENSG00000141367	14589.9	-0.128012	0.0366117	-3.49647	0.000471449	0.0119158
LIN28A	ENSG00000131914	23014.6	-0.220706	0.0631372	-3.49566	0.000472895	0.0119158
RP11-958N24.1	ENSG00000183458	748.437	0.278977	0.0798039	3.49578	0.000472677	0.0119158
ZNF664	ENSG00000179195	9057.72	-0.13926	0.0398466	-3.4949	0.000474231	0.011931
AC005754.8	ENSG00000272108	83.2465	-0.614	0.17576	-3.4934	0.000476907	0.0119799
KCNH2	ENSG00000055118	1942.73	0.1904	0.0545255	3.49194	0.000479518	0.012027
LRRC37A4P	ENSG00000214425	1551.6	0.213137	0.0611424	3.48591	0.000490461	0.0122826
RP11-145M9.4	ENSG00000269728	706.633	-0.257542	0.0738908	-3.48543	0.00049134	0.0122858
CCDC85B	ENSG00000175602	948.598	0.185022	0.0530993	3.48445	0.000493141	0.0123119
ZNF678	ENSG00000181450	996.147	-0.191266	0.054903	-3.48371	0.000494522	0.0123276
ATP6V1A	ENSG00000114573	2377.33	-0.160117	0.0459698	-3.48308	0.000495675	0.0123375
FBLIM1	ENSG00000162458	217.795	-0.34537	0.0991744	-3.48245	0.000496851	0.0123479
RBPMS	ENSG00000157110	653.083	-0.277376	0.0797244	-3.47918	0.000502947	0.0124804
HEXDC	ENSG00000169660	1510	0.191185	0.0549861	3.47698	0.000507094	0.0125642
PTOV1	ENSG00000104960	9900.16	0.110193	0.0317075	3.47528	0.000510312	0.0126248
EPHA4	ENSG00000116106	3018.55	-0.177435	0.0510699	-3.47435	0.000512097	0.0126498
EBF1	ENSG00000164330	524.213	-0.257954	0.0742848	-3.4725	0.000515637	0.012718
MSL2	ENSG00000174579	1974.68	-0.153273	0.0441716	-3.46994	0.00052057	0.0128173
NDOR1	ENSG00000188566	1587.07	0.181833	0.0524074	3.4696	0.000521232	0.0128173
KDELR2	ENSG00000136240	3453.79	-0.140004	0.0403589	-3.46898	0.000522439	0.0128276
SAMD4A	ENSG00000020577	116.106	-0.560431	0.161599	-3.46803	0.000524281	0.0128385
TBCA	ENSG00000171530	2703.95	-0.177711	0.0512438	-3.46795	0.000524452	0.0128385
FBXW9	ENSG00000132004	864.795	0.194525	0.0561462	3.46463	0.000530969	0.0129785
STAT1	ENSG00000115415	3361.87	-0.25567	0.0738195	-3.46345	0.000533287	0.0130006
TCF25	ENSG00000141002	5030.85	0.117402	0.0338982	3.46337	0.000533463	0.0130006
MORC3	ENSG00000159256	1302.6	-0.170197	0.0491514	-3.46272	0.00053475	0.0130125
PPM1A	ENSG00000100614	1287.84	-0.248033	0.071679	-3.46033	0.000539505	0.0131087
CCNT1	ENSG00000129315	2220.44	-0.14559	0.0421036	-3.4579	0.000544409	0.0132082
CPD	ENSG00000108582	5175.27	-0.133392	0.038585	-3.4571	0.000546029	0.0132278
GLMN	ENSG00000174842	557.194	-0.299286	0.0866031	-3.45584	0.000548589	0.0132702
DUSP26	ENSG00000133878	163.933	0.433579	0.125521	3.45425	0.000551835	0.0133289
HSPA12A	ENSG00000165868	670.368	-0.217142	0.0629216	-3.45099	0.000558537	0.0134709
DDX6	ENSG00000110367	5277.78	-0.147074	0.0426306	-3.44996	0.000560674	0.01349
KCNQ4	ENSG00000117013	216.694	0.390296	0.113136	3.44981	0.000560982	0.01349
HEXB	ENSG00000049860	658.121	-0.239583	0.0694666	-3.4489	0.000562879	0.0135157
ASCL1	ENSG00000139352	871.985	0.300296	0.0870977	3.44781	0.00056516	0.0135506
AP2M1	ENSG00000161203	7626.32	0.109746	0.0318461	3.44613	0.000568673	0.0136148
STXBP1	ENSG00000136854	2162.47	-0.166546	0.0483399	-3.44531	0.000570411	0.0136364
ACER3	ENSG00000078124	801.547	-0.215585	0.0626003	-3.44383	0.000573528	0.0136909
LINC00461	ENSG00000245526	689.945	0.290077	0.0842533	3.44292	0.000575467	0.0137171
PDIA6	ENSG00000143870	12615.8	-0.124832	0.0362683	-3.44191	0.00057762	0.0137484
RP11-220I1.1	ENSG00000233137	1597.79	-0.17377	0.0505008	-3.44094	0.000579705	0.0137579
UBE2K	ENSG00000078140	2894.15	-0.165716	0.0481561	-3.44122	0.000579092	0.0137579
TPGS1	ENSG00000141933	416.045	0.287904	0.083715	3.43909	0.000583663	0.0138317
RAD21	ENSG00000164754	9719.87	-0.129757	0.037776	-3.4349	0.000592762	0.0139975
SDCBP	ENSG00000137575	2898	-0.169289	0.0492866	-3.4348	0.000592999	0.0139975
TTC30B	ENSG00000196659	179.322	0.381808	0.111171	3.43444	0.000593787	0.0139975
ZNF644	ENSG00000122482	1762.31	-0.218437	0.0636046	-3.4343	0.00059409	0.0139975
RP11-427H3.3	ENSG00000188971	973.217	-0.24052	0.070045	-3.43379	0.000595195	0.0140034
RAB31	ENSG00000168461	401.304	-0.453124	0.132001	-3.43274	0.00059752	0.0140378
PJA2	ENSG00000198961	4795.35	-0.161238	0.046982	-3.43192	0.000599324	0.0140398
SHD	ENSG00000105251	145.41	0.419133	0.122125	3.43201	0.000599132	0.0140398
CCNJ	ENSG00000107443	3195.48	-0.161742	0.0471519	-3.43023	0.00060308	0.0140874
NPHP4	ENSG00000131697	2310.72	0.18746	0.0546453	3.43049	0.000602482	0.0140874
OTP	ENSG00000171540	39.5276	-1.24877	0.364112	-3.42965	0.000604369	0.0140973
SEL1L3	ENSG00000091490	139.527	-0.520633	0.151902	-3.42742	0.000609337	0.0141929
PCYT1B	ENSG00000102230	271.271	0.408175	0.119173	3.42506	0.000614663	0.0142586
RPL36A	ENSG00000241343	321.932	0.359671	0.10501	3.42512	0.000614537	0.0142586
SLC1A5	ENSG00000105281	7738.75	0.156747	0.0457654	3.42501	0.000614776	0.0142586
MST4	ENSG00000134602	2684.96	-0.160429	0.0468706	-3.42281	0.000619764	0.0143539
ULBP1	ENSG00000111981	341.921	0.324727	0.0948831	3.42239	0.000620743	0.0143562
EFCC1	ENSG00000114654	664.144	0.292241	0.0854265	3.42097	0.000623993	0.014411
ARID2	ENSG00000189079	3278.93	-0.150786	0.0440939	-3.41966	0.000626987	0.0144597
SH3GLB1	ENSG00000097033	2526.19	-0.136023	0.0397838	-3.41905	0.000628397	0.0144717
PRKAR2A	ENSG00000114302	1923.59	-0.164709	0.048197	-3.41741	0.000632196	0.0145387
STK19	ENSG00000204344	839.911	0.192057	0.0562146	3.4165	0.000634312	0.0145577
TPI1	ENSG00000111669	18594.5	0.177958	0.052091	3.41629	0.000634805	0.0145577
E2F4	ENSG00000205250	3636.23	0.130955	0.0383547	3.41431	0.000639441	0.0146265
TM9SF2	ENSG00000125304	3350.03	-0.141253	0.0413717	-3.41424	0.000639597	0.0146265
LRRTM2	ENSG00000146006	170.117	-0.473467	0.138706	-3.41346	0.000641433	0.014648
PPM1K	ENSG00000163644	1454.72	-0.198926	0.0583526	-3.40903	0.000651938	0.0148671
LPGAT1	ENSG00000123684	1257.88	-0.196911	0.057779	-3.40801	0.000654394	0.0149023
ZNF770	ENSG00000198146	2367.28	-0.181669	0.0533143	-3.4075	0.000655603	0.014909
ACD	ENSG00000102977	1203.22	0.183602	0.0538961	3.4066	0.000657782	0.0149326
CADM1	ENSG00000182985	4596.38	-0.165125	0.0484821	-3.40589	0.000659491	0.0149326
RP11-742N3.1	ENSG00000227097	558.484	0.435862	0.127983	3.40561	0.000660153	0.0149326
TRIM22	ENSG00000132274	172.637	-0.404206	0.11869	-3.40555	0.000660297	0.0149326
SGTB	ENSG00000197860	825.402	-0.197035	0.0578861	-3.40384	0.000664463	0.015006
MIF	ENSG00000240972	557.309	0.341808	0.100441	3.40309	0.000666285	0.0150264
KLHDC10	ENSG00000128607	2903.44	-0.145545	0.0427935	-3.4011	0.000671149	0.0151152
PIK3R3	ENSG00000117461	7147.31	-0.1422	0.0418541	-3.39751	0.000680031	0.0152941
POLR2E	ENSG00000099817	5484.25	0.127556	0.0375504	3.39692	0.0006815	0.0153061
LIPG	ENSG00000101670	2735.45	-0.225706	0.0664606	-3.39609	0.000683558	0.0153312
ARPP19	ENSG00000128989	7193.04	-0.148668	0.0438256	-3.39227	0.000693162	0.0155253
POLH	ENSG00000170734	1177.57	-0.19277	0.0568425	-3.39131	0.000695593	0.0155584
ADAM12	ENSG00000148848	419.782	-0.298075	0.0879095	-3.3907	0.000697141	0.0155716
ATP11C	ENSG00000101974	2417.66	-0.158228	0.0466704	-3.39033	0.000698088	0.0155716
PPP1R12C	ENSG00000125503	3206.98	0.136271	0.040203	3.38958	0.000699998	0.0155929
NKD1	ENSG00000140807	2369.17	0.227122	0.0670144	3.38915	0.000701107	0.0155963
NFKBIA	ENSG00000100906	524.613	0.221263	0.065331	3.38681	0.000707107	0.015687
SYNCRIP	ENSG00000135316	6526.07	-0.17217	0.05083	-3.38717	0.000706164	0.015687
LTN1	ENSG00000198862	1914.6	-0.150101	0.0443434	-3.38497	0.000711858	0.015771
SMIM13	ENSG00000224531	464.211	-0.246559	0.0728551	-3.38424	0.000713745	0.0157914
ADAMTS5	ENSG00000154736	106.377	-0.504036	0.149056	-3.38152	0.000720868	0.0159274
DEF8	ENSG00000140995	2468.49	0.141501	0.0418701	3.37951	0.000726142	0.0160181
PVRL3	ENSG00000177707	2023.47	-0.16213	0.0479788	-3.37921	0.000726938	0.0160181
ITPKB	ENSG00000143772	781.47	-0.330354	0.0977721	-3.37882	0.000727978	0.0160193
PRKCG	ENSG00000126583	628.543	0.303827	0.0899308	3.37845	0.000728952	0.0160193
KLHL21	ENSG00000162413	1464.31	0.207691	0.0615017	3.377	0.000732823	0.0160611
TONSL	ENSG00000160949	4095.82	0.174182	0.0515737	3.37735	0.000731876	0.0160611
INSIG1	ENSG00000186480	1766.35	-0.765524	0.226771	-3.37575	0.000736139	0.0161122
EDNRA	ENSG00000151617	37.7373	-1.00071	0.296537	-3.37465	0.000739089	0.0161395
ENTPD6	ENSG00000197586	3639.4	0.128366	0.0380435	3.37418	0.000740351	0.0161395
EPHA3	ENSG00000044524	3642.64	0.186851	0.0553737	3.37437	0.000739854	0.0161395
MSX2	ENSG00000120149	577.441	0.296561	0.0879271	3.37281	0.000744059	0.016169
PYGO1	ENSG00000171016	1549.91	-0.223676	0.0663191	-3.37272	0.000744297	0.016169
ZNF579	ENSG00000218891	1262.32	0.238102	0.0705995	3.37258	0.000744676	0.016169
GPR180	ENSG00000152749	650.26	-0.251379	0.0745932	-3.37	0.000751679	0.0162993
PSTPIP1	ENSG00000140368	26.938	-1.22904	0.364836	-3.36874	0.000755124	0.0163523
PPARD	ENSG00000112033	1028.37	0.17982	0.0533993	3.36746	0.000758635	0.0164066
BAG4	ENSG00000156735	816.741	-0.195394	0.058086	-3.36387	0.000768577	0.016548
DENND6B	ENSG00000205593	1212.83	0.227355	0.0676012	3.36318	0.00077049	0.016548
TMED10	ENSG00000170348	5216.83	-0.124766	0.0370975	-3.3632	0.000770458	0.016548
TMEM8A	ENSG00000129925	2631.63	0.137684	0.0409305	3.36385	0.000768622	0.016548
XIAP	ENSG00000101966	1237.92	-0.186243	0.055375	-3.36331	0.000770137	0.016548
ZNF37A	ENSG00000075407	818.63	-3.79302	1.1279	-3.36291	0.000771255	0.016548
MRPL4	ENSG00000105364	2412.36	0.146963	0.0437094	3.36227	0.00077305	0.0165648
C7orf50	ENSG00000146540	3819.13	0.154792	0.0460634	3.36042	0.000778232	0.0166104
FEM1B	ENSG00000169018	3523.49	-0.1226	0.0364804	-3.36071	0.000777422	0.0166104
POLR2L	ENSG00000177700	1095.43	0.222328	0.0661503	3.36095	0.000776737	0.0166104
HSD17B10	ENSG00000072506	1999.55	0.197423	0.0588036	3.35732	0.000787016	0.0167551
MYH9	ENSG00000100345	11544.9	-0.09917	0.0295386	-3.3573	0.000787065	0.0167551
ACACB	ENSG00000076555	696.75	0.240097	0.071544	3.35593	0.00079098	0.0167583
CBR4	ENSG00000145439	1075.22	-0.187582	0.0559028	-3.3555	0.000792229	0.0167583
DCTPP1	ENSG00000179958	1918.47	0.212569	0.0633485	3.35555	0.00079206	0.0167583
G2E3	ENSG00000092140	1525.93	-0.176166	0.0525001	-3.35553	0.000792124	0.0167583
ZSCAN1	ENSG00000152467	389.445	0.302307	0.0900943	3.35546	0.000792345	0.0167583
MIR4426	ENSG00000231767	896.607	0.359274	0.107127	3.35372	0.000797319	0.0168417
PHLDA1	ENSG00000139289	1601.31	-0.317076	0.0946534	-3.34986	0.000808522	0.0170563
SHKBP1	ENSG00000160410	2979.88	0.125592	0.0375168	3.34763	0.000815071	0.0171722
BRWD3	ENSG00000165288	1964.04	-0.177489	0.0530262	-3.3472	0.000816327	0.0171765
NCBP2	ENSG00000114503	4564.71	-0.120855	0.0361132	-3.34655	0.000818243	0.0171947
ZNF772	ENSG00000197128	778.865	-0.20399	0.0609743	-3.3455	0.00082135	0.0172378
C17orf70	ENSG00000185504	2431.3	0.150795	0.045112	3.34268	0.000829729	0.0173468
RP11-299G20.2	ENSG00000259172	57.1361	-0.654323	0.195728	-3.34302	0.00082873	0.0173468
SSSCA1	ENSG00000173465	417.769	0.243747	0.0729116	3.34305	0.000828629	0.0173468
SLC2A4RG	ENSG00000125520	2977.45	0.172237	0.0515422	3.34168	0.000832741	0.0173875
PRMT7	ENSG00000132600	1835.51	0.154363	0.0462153	3.34008	0.000837542	0.0174654
FBXW7	ENSG00000109670	1423.48	-0.163441	0.0489664	-3.33783	0.000844361	0.0175851
ZNF121	ENSG00000197961	3908.95	-0.154481	0.0463441	-3.33335	0.000858084	0.0178481
PFDN2	ENSG00000143256	1739.82	0.171999	0.051632	3.33124	0.000864606	0.0179609
FAM86B3P	ENSG00000173295	382.55	0.264366	0.0793691	3.33085	0.000865824	0.0179634
CXADR	ENSG00000154639	1986.88	-0.192577	0.0578314	-3.32998	0.000868528	0.0179825
ZNF12	ENSG00000164631	1676.53	-0.145216	0.0436105	-3.32984	0.000868949	0.0179825
ABCE1	ENSG00000164163	5032.63	-0.125358	0.0376582	-3.32883	0.000872104	0.0180073
CYHR1	ENSG00000187954	2196.02	0.139799	0.0419974	3.32875	0.000872352	0.0180073
EEF1A1P22	ENSG00000259612	537.982	0.300396	0.0903009	3.32661	0.000879103	0.0181237
ZNF358	ENSG00000198816	2266.25	0.136852	0.0411522	3.3255	0.00088261	0.0181731
SLC19A1	ENSG00000173638	1284.03	0.156935	0.0472003	3.32487	0.000884583	0.0181908
LRRC45	ENSG00000169683	1377.42	0.196971	0.0592529	3.32424	0.000886602	0.0182082
PPP2CA	ENSG00000113575	3970.89	-0.147776	0.0444584	-3.32391	0.000887661	0.0182082
UBE2G1	ENSG00000132388	3042	-0.148298	0.0446223	-3.32339	0.000889291	0.0182187
CTXN1	ENSG00000178531	2389.83	0.211947	0.0638027	3.32192	0.000894012	0.0182512
NLGN2	ENSG00000169992	9544.65	0.150652	0.045352	3.32185	0.000894229	0.0182512
RPL39P3	ENSG00000235174	308.915	0.518742	0.156128	3.32254	0.000892009	0.0182512
PNPO	ENSG00000108439	134.768	-0.420228	0.126519	-3.32147	0.000895461	0.0182536
NOVA1	ENSG00000139910	1901.42	-0.149977	0.0451717	-3.32016	0.000899665	0.0183164
NEDD8	ENSG00000129559	830.415	0.192858	0.0581023	3.31928	0.000902511	0.0183514
HOXB1	ENSG00000120094	524.111	-0.395216	0.119085	-3.31878	0.000904117	0.0183612
AC000089.3	ENSG00000235776	1024.84	0.301621	0.0909766	3.31537	0.000915217	0.0185427
LY6E	ENSG00000160932	327.797	-6.43126	1.93985	-3.31534	0.000915324	0.0185427
TAF1B	ENSG00000115750	1149.31	-0.162766	0.0491202	-3.31362	0.000920968	0.0186339
CDK6	ENSG00000105810	1786.71	-0.224745	0.0678599	-3.3119	0.000926657	0.0187258
TRNT1	ENSG00000072756	711.712	-0.225962	0.0682768	-3.3095	0.000934638	0.0188637
EGFL7	ENSG00000172889	268.994	0.327934	0.0991421	3.30772	0.000940584	0.0189369
SMO	ENSG00000128602	5963.54	0.125185	0.037843	3.30801	0.000939602	0.0189369
MPZL1	ENSG00000197965	5161.29	-0.126904	0.0383934	-3.30535	0.00094858	0.0190744
C21orf91	ENSG00000154642	739.317	-0.235791	0.0713542	-3.30451	0.000951418	0.0190845
LAMTOR3	ENSG00000109270	1293.95	-0.159582	0.0482876	-3.30482	0.00095038	0.0190845
RP11-616L12.1	ENSG00000257870	27.5531	-0.971383	0.294049	-3.30348	0.000954932	0.0191314
FAM167A	ENSG00000154319	765.571	0.245159	0.0742374	3.30237	0.000958708	0.0191367
FBXL19	ENSG00000099364	5116.85	0.128385	0.0388736	3.30261	0.000957881	0.0191367
SMAD2	ENSG00000175387	2045.42	-0.140517	0.0425419	-3.30303	0.000956456	0.0191367
TRIM59	ENSG00000213186	692.91	-0.254377	0.0770396	-3.3019	0.000960314	0.0191453
AGO1	ENSG00000092847	8687.26	-0.182673	0.0553953	-3.29762	0.000975073	0.0191588
CNIH1	ENSG00000100528	1956.47	-0.184119	0.0558334	-3.29765	0.000974961	0.0191588
CPNE3	ENSG00000085719	2029.38	-0.155013	0.0469903	-3.29882	0.000970921	0.0191588
CPSF2	ENSG00000165934	3567.11	-0.117922	0.0357598	-3.29761	0.000975101	0.0191588
CUL4B	ENSG00000158290	2097.15	-0.19502	0.059127	-3.29833	0.000972632	0.0191588
DFFA	ENSG00000160049	3631.32	-0.17421	0.052796	-3.29968	0.000967936	0.0191588
GOLT1B	ENSG00000111711	771.032	-0.25787	0.0781418	-3.30003	0.000966746	0.0191588
NCKAP1	ENSG00000061676	7828.41	-0.141579	0.0429113	-3.29933	0.000969147	0.0191588
NID1	ENSG00000116962	4759.52	-0.18209	0.0552098	-3.29815	0.000973243	0.0191588
NINL	ENSG00000101004	4573.7	0.163893	0.0496925	3.29814	0.000973276	0.0191588
PYGL	ENSG00000100504	1763.76	-0.176917	0.0536553	-3.29728	0.000976247	0.0191588
RAB11FIP3	ENSG00000090565	4384.63	0.131851	0.0399801	3.29791	0.000974073	0.0191588
SNTB2	ENSG00000168807	2543.19	-0.155985	0.0472836	-3.29893	0.00097054	0.0191588
FBXO25	ENSG00000147364	102.267	-0.656965	0.199267	-3.29691	0.000977531	0.019161
GALNT9	ENSG00000182870	192.29	0.360077	0.109231	3.29646	0.000979101	0.0191688
MMD	ENSG00000108960	1645.96	-0.163747	0.0496946	-3.29507	0.000983982	0.0192268
RAB8B	ENSG00000166128	1693.81	-0.225483	0.0684332	-3.29494	0.000984422	0.0192268
DIO3OS	ENSG00000258498	1751.48	0.28355	0.0860718	3.29434	0.000986521	0.0192448
MSANTD4	ENSG00000170903	1189.08	-0.180172	0.054704	-3.29359	0.00098918	0.0192737
TRIM71	ENSG00000206557	9256.01	-0.140827	0.042767	-3.29288	0.000991657	0.0192989
GNE	ENSG00000159921	1380.36	-0.155612	0.0472705	-3.29194	0.000994981	0.0193175
LEPREL2	ENSG00000110811	2559.59	0.140039	0.042537	3.29216	0.000994207	0.0193175
CENPB	ENSG00000125817	1864.33	0.169111	0.0514031	3.2899	0.00100222	0.0193659
LAMC1	ENSG00000135862	6917.14	-0.137192	0.0416981	-3.29012	0.00100143	0.0193659
MID1IP1	ENSG00000165175	3314.09	0.182374	0.0554233	3.29056	0.000999874	0.0193659
SLC26A2	ENSG00000155850	1249.75	-0.161897	0.0491984	-3.2907	0.000999377	0.0193659
NUP155	ENSG00000113569	3490.49	-0.117852	0.0358355	-3.28868	0.00100657	0.019427
CTD-2528L19.6	ENSG00000267152	94.9687	-0.562621	0.171116	-3.28795	0.00100921	0.0194551
BANP	ENSG00000172530	708.644	0.192536	0.0586012	3.28554	0.00101788	0.0195348
CADPS2	ENSG00000081803	820.736	-0.505499	0.153841	-3.28585	0.00101674	0.0195348
DSG2	ENSG00000046604	2604.2	-0.179344	0.0545896	-3.28531	0.0010187	0.0195348
SH3BGRL2	ENSG00000198478	850.88	-0.198953	0.0605447	-3.28605	0.00101602	0.0195348
ZNF92	ENSG00000146757	899.916	-0.234995	0.0715328	-3.28514	0.00101933	0.0195348
MICA	ENSG00000204520	161.096	-0.442964	0.134858	-3.28467	0.00102101	0.0195441
PAM	ENSG00000145730	6019.94	-0.138006	0.0420221	-3.28414	0.00102295	0.0195581
CALM2	ENSG00000143933	9375.46	-0.154009	0.0469206	-3.28233	0.00102954	0.0196613
ELFN1	ENSG00000225968	4603.61	0.215247	0.0655972	3.28135	0.00103311	0.0196834
KLHL15	ENSG00000174010	888.457	-0.19333	0.0589152	-3.28149	0.00103259	0.0196834
CTTNBP2NL	ENSG00000143079	1439.02	-0.147124	0.0448483	-3.28048	0.00103631	0.0196859
EHHADH	ENSG00000113790	53.1703	2.77314	0.845386	3.28033	0.00103686	0.0196859
JRK	ENSG00000234616	3309.96	-5.49774	1.67568	-3.28091	0.00103473	0.0196859
NLK	ENSG00000087095	1397.56	-0.176006	0.053681	-3.27874	0.00104273	0.0197712
PGM2L1	ENSG00000165434	696.732	-0.206509	0.0629898	-3.27845	0.00104378	0.0197712
FANCB	ENSG00000181544	261.667	-0.365845	0.111607	-3.27797	0.00104556	0.0197737
KATNBL1	ENSG00000134152	1389.39	-0.201068	0.0613432	-3.27776	0.00104633	0.0197737
GPS1	ENSG00000169727	4645.16	0.120387	0.0367323	3.27742	0.0010476	0.0197749
LRRC4B	ENSG00000131409	42.9073	0.838179	0.255846	3.27611	0.00105249	0.0198441
AMOTL2	ENSG00000114019	3437.75	0.129928	0.0396744	3.27485	0.00105717	0.0198988
RP11-407N17.6	ENSG00000270503	51.1901	0.677733	0.206962	3.27468	0.00105783	0.0198988
ARC	ENSG00000198576	96.5061	0.557761	0.170367	3.27387	0.00106084	0.0199097
PBK	ENSG00000168078	1906.53	-0.169412	0.0517443	-3.27402	0.0010603	0.0199097
MTMR2	ENSG00000087053	2523.82	-0.155609	0.0475386	-3.27333	0.0010629	0.019922
NEUROD4	ENSG00000123307	1582.86	-0.452313	0.138207	-3.27273	0.00106516	0.019922
UBL7	ENSG00000138629	1420.1	0.148036	0.045233	3.27275	0.00106506	0.019922
PREX1	ENSG00000124126	2447.4	-0.278691	0.0851752	-3.27198	0.00106799	0.0199521
GTF2IRD2	ENSG00000196275	174.483	0.437019	0.133587	3.27141	0.00107013	0.0199693
CDYL2	ENSG00000166446	179.365	0.375751	0.114964	3.26844	0.00108144	0.0201113
DDX51	ENSG00000185163	1945.42	0.157856	0.0482949	3.26857	0.00108091	0.0201113
SLC12A2	ENSG00000064651	1362.84	-0.179228	0.0548293	-3.26884	0.00107991	0.0201113
THSD7B	ENSG00000144229	31.7624	0.96266	0.294679	3.26681	0.00108768	0.0202043
SERP1	ENSG00000120742	3778.62	-0.16546	0.050655	-3.26642	0.00108917	0.0202091
DDX3Y	ENSG00000067048	3850.09	-0.153673	0.0470635	-3.26523	0.00109373	0.0202363
LMF2	ENSG00000100258	2305.47	0.140158	0.0429264	3.26509	0.0010943	0.0202363
MRPS34	ENSG00000074071	2657.9	0.144233	0.0441789	3.26475	0.0010956	0.0202363
ST8SIA4	ENSG00000113532	284.74	-0.357664	0.109544	-3.26502	0.00109455	0.0202363
SNAPC4	ENSG00000165684	1568.84	0.183007	0.0560627	3.26434	0.0010972	0.0202431
FANCE	ENSG00000112039	909.594	0.190149	0.058277	3.26285	0.00110297	0.0203264
ZDHHC8	ENSG00000099904	2658.78	0.169744	0.0520542	3.26091	0.00111057	0.0204435
LZTS2	ENSG00000107816	5146.67	0.117977	0.0361855	3.26033	0.00111283	0.0204446
PAFAH1B1	ENSG00000007168	8983.4	-0.109969	0.0337303	-3.26025	0.00111313	0.0204446
ILVBL	ENSG00000105135	3082.8	0.148316	0.045504	3.2594	0.00111649	0.0204772
SFSWAP	ENSG00000061936	3755.58	0.111665	0.0342617	3.25916	0.00111742	0.0204772
PTER	ENSG00000165983	149.039	-0.375241	0.115152	-3.25866	0.0011194	0.0204906
SNAPC3	ENSG00000164975	3701.65	-0.177072	0.0543513	-3.25792	0.00112231	0.0205208
AC004257.3	ENSG00000270143	135.909	-0.433288	0.133028	-3.25711	0.00112552	0.0205565
TM7SF2	ENSG00000149809	1600.02	0.172476	0.0529627	3.25655	0.00112776	0.0205744
IMP3	ENSG00000177971	1468.47	0.166188	0.0510401	3.25602	0.00112987	0.0205898
RPL37P2	ENSG00000239559	303.915	0.35093	0.107815	3.25491	0.00113428	0.0206471
MAPK6	ENSG00000069956	4566.67	-0.123333	0.037914	-3.25298	0.00114204	0.0207421
ST18	ENSG00000147488	1108.83	-0.22754	0.0699481	-3.25299	0.00114199	0.0207421
CSNK1G1	ENSG00000169118	1008.76	-0.173558	0.0533601	-3.25257	0.00114364	0.0207483
TAF1C	ENSG00000103168	3365.55	0.137726	0.04235	3.25209	0.00114559	0.0207604
ACTA2	ENSG00000107796	1739.77	-0.295105	0.090809	-3.24974	0.00115512	0.0209099
ZKSCAN8	ENSG00000198315	4033.17	-0.140716	0.0433136	-3.24878	0.00115903	0.0209574
ANXA2	ENSG00000182718	9327.67	-0.234301	0.0721683	-3.2466	0.00116794	0.0210952
SRPK1	ENSG00000096063	5970.87	-0.110636	0.0340913	-3.24528	0.00117336	0.0211697
SLC38A10	ENSG00000157637	2835.06	0.165695	0.0510659	3.24473	0.00117561	0.0211869
SGSH	ENSG00000181523	973.114	0.191132	0.0589138	3.24427	0.00117752	0.0211979
LINC00174	ENSG00000179406	522.416	0.308686	0.0952158	3.24196	0.0011871	0.0213469
LRP3	ENSG00000130881	2350.74	0.137257	0.0423693	3.23954	0.00119722	0.0215052
FNDC3B	ENSG00000075420	1805.97	-0.156188	0.0482291	-3.23847	0.00120173	0.0215624
PCBP2	ENSG00000197111	9058.48	-0.158344	0.0489014	-3.23803	0.00120356	0.0215717
FAM19A4	ENSG00000163377	339.349	0.381785	0.117942	3.23707	0.00120765	0.0216211
BRSK2	ENSG00000174672	3022.06	0.144862	0.044757	3.23663	0.0012095	0.0216305
TOP2A	ENSG00000131747	26789.9	-0.113797	0.0351644	-3.23613	0.00121161	0.0216446
SCRG1	ENSG00000164106	68.867	0.608316	0.188088	3.23421	0.00121979	0.0217669
RP11-613M5.2	ENSG00000243071	164.832	0.541139	0.167333	3.2339	0.00122113	0.021767
FAM169A	ENSG00000198780	552.081	-0.238409	0.0737581	-3.23231	0.00122792	0.0218391
KCNK5	ENSG00000164626	426.607	0.249879	0.0773085	3.23223	0.00122828	0.0218391
PTP4A1	ENSG00000112245	5276.09	-0.167495	0.0518235	-3.23202	0.00122919	0.0218391
IRS1	ENSG00000169047	2054.98	0.204588	0.0633143	3.23131	0.00123225	0.0218397
MRPL28	ENSG00000086504	2242.69	0.132027	0.0408616	3.23108	0.00123323	0.0218397
RPL41P2	ENSG00000256338	1138.47	0.494363	0.152996	3.23122	0.00123261	0.0218397
C5orf51	ENSG00000205765	1386.51	-0.200711	0.0621444	-3.22976	0.00123894	0.0218596
NHS	ENSG00000188158	800.878	0.307708	0.0953002	3.22883	0.00124299	0.0218596
NT5DC2	ENSG00000168268	15228.3	0.11164	0.0345779	3.22866	0.00124372	0.0218596
PSEN1	ENSG00000080815	2153.04	-0.125961	0.0390076	-3.22915	0.0012416	0.0218596
PURG	ENSG00000172733	429.83	-0.233315	0.0722349	-3.22995	0.00123812	0.0218596
XPR1	ENSG00000143324	5267.92	-0.110608	0.0342532	-3.22913	0.00124167	0.0218596
ZFP91	ENSG00000186660	2364.73	-0.151916	0.0470266	-3.23042	0.00123609	0.0218596
NAP1L1	ENSG00000187109	61303.3	-0.118661	0.0367675	-3.22735	0.00124944	0.0219364
CBLL1	ENSG00000105879	1091.93	-0.196289	0.0608492	-3.22583	0.00125608	0.0220158
MKLN1	ENSG00000128585	3377.12	-0.152934	0.0474253	-3.22474	0.00126087	0.0220158
PANK3	ENSG00000120137	6905.22	-0.168242	0.0521621	-3.22536	0.00125813	0.0220158
PENK	ENSG00000181195	54.6721	-0.659619	0.204582	-3.22423	0.00126314	0.0220158
PPP1R37	ENSG00000104866	2014.05	0.138272	0.0428758	3.22495	0.00125996	0.0220158
PRPF40A	ENSG00000196504	6952.69	-0.108468	0.0336341	-3.22495	0.00125994	0.0220158
TBCB	ENSG00000105254	4321.71	0.126147	0.0391255	3.22417	0.0012634	0.0220158
KLF10	ENSG00000155090	2192.39	-0.213951	0.0664069	-3.22181	0.00127382	0.0221737
CSE1L	ENSG00000124207	8994.47	-0.131842	0.0409299	-3.22118	0.00127665	0.0221756
TOR2A	ENSG00000160404	1063.54	0.190529	0.0591439	3.22144	0.00127547	0.0221756
HAUS2	ENSG00000137814	1530.45	-0.151834	0.0471444	-3.22061	0.00127917	0.0221958
PTPLB	ENSG00000206527	1264.13	-0.186529	0.0579889	-3.21664	0.00129702	0.0224817
KIAA1715	ENSG00000144320	1346.21	-0.193968	0.0603556	-3.21375	0.00131015	0.0226852
HBE1	ENSG00000213931	61.8209	0.856296	0.266516	3.21292	0.00131393	0.0227265
TRMT2A	ENSG00000099899	1546.62	0.141662	0.044105	3.21192	0.0013185	0.0227814
SCN4A	ENSG00000007314	274.91	0.335103	0.104354	3.2112	0.00132182	0.0227905
ZDHHC22	ENSG00000177108	1022.28	0.185705	0.0578268	3.21139	0.00132092	0.0227905
DCUN1D1	ENSG00000043093	850.852	-0.233141	0.0726701	-3.20821	0.00133562	0.02298
NPTX2	ENSG00000106236	152.351	-0.484906	0.15114	-3.20833	0.0013351	0.02298
HES3	ENSG00000173673	768.91	0.363638	0.113376	3.20735	0.00133962	0.0230246
WDR13	ENSG00000101940	2545.52	0.186128	0.0580381	3.20699	0.0013413	0.0230291
HOXB3	ENSG00000120093	4706.1	0.147771	0.0460967	3.20566	0.00134752	0.0230633
HRK	ENSG00000135116	99.1765	0.598281	0.186622	3.20583	0.00134672	0.0230633
KITLG	ENSG00000049130	747.774	-0.265802	0.0829099	-3.20591	0.00134636	0.0230633
TFAM	ENSG00000108064	1805.07	-0.192894	0.0601791	-3.20533	0.00134908	0.0230658
PLEKHA8	ENSG00000106086	3738.55	-0.119838	0.0373999	-3.20422	0.00135428	0.0231304
GLRX	ENSG00000173221	226.447	-0.374787	0.117056	-3.20178	0.00136582	0.0233032
FAM102B	ENSG00000162636	1375.9	-0.166682	0.0520852	-3.20017	0.00137346	0.0233954
SYT4	ENSG00000132872	1401.56	-0.200097	0.0625353	-3.19974	0.00137553	0.0233954
TNK2	ENSG00000061938	2094.6	0.158351	0.0494861	3.1999	0.00137474	0.0233954
SDF4	ENSG00000078808	3509.4	0.122921	0.0384294	3.19862	0.00138089	0.0234621
KIAA1958	ENSG00000165185	3787.46	-0.146996	0.0459619	-3.1982	0.00138286	0.0234713
HGS	ENSG00000185359	5464.89	0.13648	0.0426865	3.19726	0.00138741	0.0234998
ZNF652	ENSG00000198740	1115.5	-0.183574	0.0574162	-3.19725	0.00138742	0.0234998
ENAH	ENSG00000154380	8790.18	-0.119777	0.0374737	-3.19631	0.00139199	0.0235409
MEOX1	ENSG00000005102	65.0054	1.00017	0.312929	3.19615	0.00139273	0.0235409
LAMA5	ENSG00000130702	5844.68	0.167542	0.0524274	3.19569	0.00139499	0.0235547
RARA	ENSG00000131759	1986.78	0.156888	0.0491035	3.19504	0.00139812	0.0235832
HMMR	ENSG00000072571	1555.35	-0.168648	0.0528255	-3.19254	0.00141025	0.0237633
LINC00657	ENSG00000260032	10278.9	-0.141663	0.0443878	-3.19148	0.00141544	0.0238261
ZNF148	ENSG00000163848	914.378	-0.183085	0.0573756	-3.19098	0.0014179	0.0238429
CNIH2	ENSG00000174871	1335.03	0.23106	0.0724849	3.1877	0.0014341	0.0240763
PRCP	ENSG00000137509	4840.78	-0.137057	0.0429974	-3.18757	0.00143473	0.0240763
IMPACT	ENSG00000154059	1780.03	-0.144403	0.0453109	-3.18694	0.00143785	0.0241039
HNRNPA1P8	ENSG00000229251	509.139	0.32554	0.102171	3.18624	0.00144137	0.0241381
DECR1	ENSG00000104325	826.127	0.19924	0.0625495	3.18531	0.00144597	0.0241409
POLR2I	ENSG00000105258	1243.78	0.205774	0.0645925	3.18572	0.00144392	0.0241409
PRR7	ENSG00000131188	355.449	0.281412	0.0883468	3.18532	0.00144596	0.0241409
CIB1	ENSG00000185043	692.505	0.210908	0.0662243	3.18476	0.00144876	0.0241627
ZNF260	ENSG00000254004	2272.15	-0.1554	0.0488224	-3.18297	0.00145773	0.0242875
RPS27P29	ENSG00000240231	177.828	0.401535	0.126291	3.17945	0.00147554	0.0245592
AC008443.1	ENSG00000268397	149.392	-0.47637	0.149852	-3.17894	0.00147816	0.0245593
ZNF791	ENSG00000173875	723.785	-0.205485	0.064641	-3.17886	0.00147855	0.0245593
ADAM23	ENSG00000114948	2255.89	0.195546	0.0615267	3.17822	0.00148182	0.0245885
DPCD	ENSG00000166171	745.471	0.232287	0.0731117	3.17716	0.00148725	0.0246037
SKAP2	ENSG00000005020	829.726	-0.225996	0.0711313	-3.17717	0.0014872	0.0246037
WASH3P	ENSG00000185596	1217.32	0.241411	0.0759713	3.17766	0.00148467	0.0246037
AGO3	ENSG00000126070	1813.47	-0.155239	0.0488779	-3.17606	0.00149292	0.0246725
CEP85L	ENSG00000111860	726.71	-0.187138	0.0589608	-3.17393	0.0015039	0.0248157
ZNF213	ENSG00000085644	1151.51	0.203512	0.0641227	3.17379	0.00150463	0.0248157
C9orf72	ENSG00000147894	1248.75	-0.185317	0.0584823	-3.16878	0.00153082	0.0252167
DGKB	ENSG00000136267	94.1986	-0.551376	0.174015	-3.16855	0.00153203	0.0252167
TYK2	ENSG00000105397	1987.31	0.172381	0.0544314	3.16694	0.00154054	0.0253313
ARHGAP39	ENSG00000147799	1295.5	0.191253	0.0604335	3.16469	0.00155248	0.025476
CAND1	ENSG00000111530	8667.27	-0.110524	0.0349306	-3.16411	0.00155558	0.025476
CXXC4	ENSG00000168772	2525.05	-0.175048	0.0553227	-3.16413	0.0015555	0.025476
DDX3X	ENSG00000215301	12441.2	-0.103058	0.0325692	-3.16427	0.00155471	0.025476
HOXA3	ENSG00000105997	1295.24	0.257284	0.0813329	3.16335	0.00155964	0.0254913
SNHG15	ENSG00000232956	1960.68	0.139488	0.0440941	3.16342	0.00155926	0.0254913
DCLK2	ENSG00000170390	2319.94	0.160329	0.0506953	3.1626	0.00156367	0.0255061
RP11-627K11.1	ENSG00000243517	1431.03	0.286972	0.0907387	3.16262	0.00156357	0.0255061
ZNF726	ENSG00000213967	304.726	-0.429976	0.136029	-3.16092	0.0015727	0.0256278
SLC33A1	ENSG00000169359	942.205	-0.220732	0.0698418	-3.16046	0.0015752	0.025643
ABHD13	ENSG00000139826	476.14	-0.29791	0.0943059	-3.15897	0.00158327	0.0256975
CLDN4	ENSG00000189143	35.9409	-0.76709	0.242804	-3.15929	0.00158153	0.0256975
SPATA5	ENSG00000145375	698.354	-0.191656	0.0606677	-3.15911	0.00158254	0.0256975
WDR60	ENSG00000126870	1225	0.184128	0.0583081	3.15785	0.00158935	0.0257705
B2M	ENSG00000166710	1186.99	-0.179692	0.056927	-3.15653	0.00159657	0.0258106
PPP4C	ENSG00000149923	3818.87	0.114563	0.036291	3.15678	0.00159519	0.0258106
VEGFB	ENSG00000173511	755.034	-0.187149	0.059284	-3.15682	0.00159499	0.0258106
CMBL	ENSG00000164237	1831.42	-0.221887	0.0703127	-3.15572	0.00160105	0.0258575
HINT2	ENSG00000137133	819.387	0.201479	0.0638589	3.15506	0.00160467	0.0258904
DNAJB14	ENSG00000164031	871.155	-0.249649	0.0792112	-3.15169	0.0016233	0.0261392
TRIM13	ENSG00000204977	1590.58	-0.172888	0.0548532	-3.15184	0.00162247	0.0261392
DDAH1	ENSG00000153904	846.724	-0.21944	0.0696556	-3.15035	0.00163074	0.0262332
CRIP2	ENSG00000182809	1393.95	0.15904	0.0505057	3.14895	0.00163859	0.0263076
GLYATL2	ENSG00000156689	102.255	0.468382	0.148738	3.14904	0.0016381	0.0263076
CELF3	ENSG00000159409	2269.03	0.158085	0.0502123	3.14834	0.00164202	0.0263369
DNAJB1	ENSG00000132002	3018.59	-0.13331	0.0423586	-3.14717	0.0016486	0.0264164
ID1	ENSG00000125968	1225.97	-0.272426	0.0866082	-3.1455	0.00165801	0.0265412
FAM73B	ENSG00000148343	1381.32	0.159803	0.0508208	3.14445	0.00166399	0.0266109
IL6ST	ENSG00000134352	2453.39	-0.159151	0.0506291	-3.14347	0.00166956	0.0266476
FAM69B	ENSG00000165716	2194.7	0.152477	0.0485185	3.14265	0.00167427	0.0266967
ARL15	ENSG00000185305	489.897	-0.294189	0.0936261	-3.14217	0.00167699	0.0266974
SPOPL	ENSG00000144228	547.452	-0.228571	0.0727452	-3.14207	0.00167758	0.0266974
PIK3CA	ENSG00000121879	796.002	-0.210575	0.0670294	-3.14153	0.00168065	0.0267202
RFTN1	ENSG00000131378	206.974	-0.401456	0.127812	-3.14098	0.00168381	0.0267444
IRX5	ENSG00000176842	3434.4	0.158287	0.0504039	3.14038	0.00168731	0.026748
RHOBTB2	ENSG00000008853	1630.69	0.238482	0.0759342	3.14064	0.00168577	0.026748
EMC6	ENSG00000127774	866.852	0.184301	0.058712	3.13906	0.0016949	0.0267984
ERBB4	ENSG00000178568	1590.39	-0.169016	0.0538367	-3.13941	0.00169286	0.0267984
HOXC6	ENSG00000197757	383.946	-0.875821	0.279015	-3.13897	0.00169542	0.0267984
C5orf22	ENSG00000082213	1167.7	-0.179023	0.0570761	-3.13656	0.00170945	0.0269941
CDC37L1	ENSG00000106993	375.055	-0.263622	0.0840849	-3.13519	0.00171746	0.0270442
GPRASP1	ENSG00000198932	339.921	0.312307	0.0996143	3.13516	0.00171759	0.0270442
SLC25A51	ENSG00000122696	436.386	-0.265352	0.0846307	-3.13541	0.00171616	0.0270442
KIAA1586	ENSG00000168116	766.673	-0.242723	0.0774285	-3.13481	0.00171967	0.0270509
EDC4	ENSG00000038358	3214.3	0.13599	0.0433851	3.13448	0.00172158	0.0270548
CCDC137	ENSG00000185298	1366.59	0.192709	0.0614897	3.134	0.00172442	0.0270733
EEF2K	ENSG00000103319	1787.06	-0.138329	0.0441433	-3.13364	0.00172652	0.0270804
ZNF561	ENSG00000171469	1645.64	-0.159709	0.0509818	-3.13266	0.00173229	0.0271447
SUV420H2	ENSG00000133247	1438.58	0.170402	0.0544069	3.13199	0.00173624	0.0271805
DHRS13	ENSG00000167536	939.987	0.170996	0.0546266	3.13027	0.00174648	0.0273147
C12orf57	ENSG00000111678	4320.06	0.198814	0.0635534	3.1283	0.00175823	0.0273306
C9orf16	ENSG00000171159	2130.11	0.174602	0.0557935	3.12944	0.00175139	0.0273306
GSKIP	ENSG00000100744	669.644	-0.213619	0.068277	-3.12871	0.00175575	0.0273306
MANEA	ENSG00000172469	555.013	-0.219026	0.0700182	-3.12813	0.00175922	0.0273306
NDRG2	ENSG00000165795	397.559	0.242516	0.0775263	3.12817	0.00175897	0.0273306
RNF40	ENSG00000103549	6710.47	0.103824	0.0331818	3.12894	0.0017544	0.0273306
STK24	ENSG00000102572	4786.53	-0.11188	0.0357609	-3.12856	0.00175667	0.0273306
RAB40C	ENSG00000197562	1395.21	0.163512	0.0523082	3.12594	0.00177238	0.0275089
CDH23	ENSG00000107736	1667.52	0.269566	0.0862746	3.12451	0.00178101	0.0276167
MYT1L	ENSG00000186487	84.9807	0.500634	0.160299	3.12313	0.00178938	0.0277005
TRIQK	ENSG00000205133	883.939	-0.217373	0.0696024	-3.12306	0.00178981	0.0277005
RAB14	ENSG00000119396	2348.1	-0.141927	0.0454828	-3.12045	0.00180574	0.0279206
PLXNA3	ENSG00000130827	5026.31	0.146824	0.0470697	3.1193	0.00181282	0.0280036
SUSD2	ENSG00000099994	84.2917	-0.538872	0.172776	-3.11891	0.00181521	0.0280139
RP11-508N22.12	ENSG00000272983	118.372	-4.9176	1.57702	-3.11828	0.00181911	0.0280477
AC011043.1	ENSG00000215781	1960.32	-0.180742	0.0579756	-3.11754	0.00182365	0.0280779
GCSH	ENSG00000140905	411.467	0.272019	0.0872582	3.1174	0.00182451	0.0280779
RP11-122G18.5	ENSG00000235477	388.696	-0.253787	0.0814184	-3.11707	0.00182659	0.0280833
SEC14L5	ENSG00000103184	616.865	0.28545	0.0915988	3.1163	0.00183134	0.0281299
NPIPB4	ENSG00000185864	328.965	0.347578	0.111557	3.11568	0.00183519	0.0281625
BNIP2	ENSG00000140299	1060.66	-0.200165	0.0643181	-3.1121	0.00185759	0.0284795
PNPLA7	ENSG00000130653	147.036	0.434206	0.139563	3.11119	0.00186333	0.0285407
SSPO	ENSG00000197558	708.939	0.358951	0.115392	3.11071	0.00186636	0.0285603
ST6GALNAC3	ENSG00000184005	642.167	-0.215675	0.0693745	-3.10886	0.00187813	0.02866
TMEM135	ENSG00000166575	633.029	-0.212789	0.0684454	-3.10889	0.00187793	0.02866
WDR26	ENSG00000162923	3671.19	-0.12936	0.0416045	-3.10928	0.00187542	0.02866
ACTR6	ENSG00000075089	629.413	-0.231412	0.0745111	-3.10574	0.00189804	0.0289367
PPP1R15B	ENSG00000158615	3975.89	-0.145012	0.0467001	-3.10518	0.00190165	0.0289647
FAM126B	ENSG00000155744	538.284	-0.218719	0.0704824	-3.10318	0.00191456	0.0290941
PCYT2	ENSG00000185813	1752.05	0.154328	0.0497344	3.10303	0.00191549	0.0290941
RP11-728K20.1	ENSG00000224016	76.0458	0.531074	0.171121	3.1035	0.00191243	0.0290941
TIMM44	ENSG00000104980	3358.11	0.144368	0.0465296	3.10271	0.00191755	0.0290982
LZTR1	ENSG00000099949	2553.56	0.138318	0.0445951	3.10164	0.0019245	0.0291495
UBE2Q2	ENSG00000140367	1020.87	-0.174347	0.0562062	-3.10191	0.00192275	0.0291495
ATF4P3	ENSG00000228218	514.668	0.305041	0.098384	3.10052	0.00193183	0.0292335
RPL7P6	ENSG00000227525	154.237	0.475392	0.153357	3.0999	0.00193583	0.0292669
CAPN15	ENSG00000103326	2693.89	0.178813	0.0577119	3.09837	0.0019459	0.0293498
MT-RNR2	ENSG00000210082	270431	-0.123852	0.0399754	-3.09821	0.00194693	0.0293498
PGAM1	ENSG00000171314	5985.39	0.168622	0.0544365	3.0976	0.00195096	0.0293498
PIGQ	ENSG00000007541	2632.58	0.150466	0.0485573	3.09873	0.00194355	0.0293498
TIMM17B	ENSG00000126768	1857.58	0.166758	0.0538376	3.09742	0.0019521	0.0293498
UBA7	ENSG00000182179	139.934	0.406671	0.131282	3.0977	0.00195031	0.0293498
UAP1	ENSG00000117143	1341.74	-0.170409	0.0550226	-3.09708	0.00195437	0.029357
RNF144A	ENSG00000151692	2936.52	-0.427924	0.1382	-3.09642	0.00195873	0.0293954
PQLC2	ENSG00000040487	730.726	0.1731	0.055928	3.09505	0.0019678	0.0295043
CBX5	ENSG00000094916	26474.7	-0.114211	0.0369174	-3.09369	0.00197684	0.0295859
SCOC	ENSG00000153130	1198.97	-0.234961	0.0759487	-3.09369	0.00197686	0.0295859
LSM4	ENSG00000130520	6583.22	0.104971	0.0339458	3.09233	0.00198594	0.0296946
DBN1	ENSG00000113758	18620.9	0.0796591	0.0257709	3.09105	0.00199449	0.0297951
AURKAIP1	ENSG00000175756	2242.55	0.146258	0.0473285	3.09027	0.00199976	0.0298193
SQLE	ENSG00000104549	9727.51	-0.105414	0.0341093	-3.09047	0.00199838	0.0298193
RAB11FIP4	ENSG00000131242	2100.62	-0.196707	0.0636887	-3.08857	0.00201122	0.0299627
C1orf213	ENSG00000249087	411.762	-0.333172	0.107989	-3.08524	0.00203386	0.0302724
ZNF184	ENSG00000096654	597.494	-0.21708	0.0704018	-3.08344	0.00204619	0.0304283
ADRM1	ENSG00000130706	3239.67	0.137314	0.044542	3.0828	0.00205061	0.0304462
BLOC1S5	ENSG00000188428	668.577	-0.214734	0.0696576	-3.0827	0.00205129	0.0304462
ZNF441	ENSG00000197044	247.639	-4.44213	1.4411	-3.08246	0.002053	0.0304462
TMCC1-AS1	ENSG00000271270	687.954	-0.234287	0.0760398	-3.0811	0.00206235	0.0305573
FIGN	ENSG00000182263	2702.09	-0.182754	0.059329	-3.08035	0.0020676	0.0305795
IRF9	ENSG00000213928	65.5866	-0.563475	0.182919	-3.08047	0.00206677	0.0305795
METTL8	ENSG00000123600	866.006	-0.23743	0.0770917	-3.07984	0.00207111	0.0306023
MTMR9	ENSG00000104643	1364.04	-0.179659	0.0583406	-3.07947	0.00207366	0.0306023
NARG2	ENSG00000128915	2882.94	-0.14912	0.0484262	-3.07932	0.00207476	0.0306023
VARS2	ENSG00000137411	3882.33	0.141702	0.0460354	3.07812	0.00208314	0.0306981
HERC2P9	ENSG00000206149	1546.09	0.148661	0.0483145	3.07694	0.00209135	0.0307358
ITPRIPL1	ENSG00000198885	65.067	-0.637355	0.207132	-3.07704	0.00209066	0.0307358
PPOX	ENSG00000143224	1157.26	0.152922	0.0496923	3.07738	0.0020883	0.0307358
METTL17	ENSG00000165792	2217.9	0.159836	0.0519766	3.07515	0.00210396	0.0308934
POLR2J	ENSG00000005075	1272.03	0.155256	0.0505035	3.07417	0.00211089	0.0309674
FAM222B	ENSG00000173065	1128.94	-0.182726	0.0594449	-3.07387	0.00211303	0.0309708
ZBED6	ENSG00000257315	553.232	-0.276187	0.0898722	-3.07311	0.0021184	0.0309969
ZNF787	ENSG00000142409	1546.38	0.160239	0.0521428	3.07308	0.0021186	0.0309969
BRMS1	ENSG00000174744	1513.5	0.157358	0.0512242	3.07194	0.00212673	0.031088
RHBDD3	ENSG00000100263	2025.11	0.135148	0.0440003	3.07153	0.00212963	0.0311026
ZNF225	ENSG00000256294	195.966	-0.328134	0.106874	-3.07029	0.00213854	0.0312047
RP5-882C2.2	ENSG00000260793	93.7612	0.591421	0.192696	3.0692	0.00214635	0.0312906
DDX41	ENSG00000183258	3989.58	0.122217	0.0398479	3.06709	0.00216153	0.031372
MDM2	ENSG00000135679	3101.03	-0.209773	0.0683898	-3.06731	0.00215994	0.031372
NARF	ENSG00000141562	2744.47	0.163069	0.0531609	3.06747	0.00215882	0.031372
PRKD3	ENSG00000115825	2750.45	-0.147649	0.0481232	-3.06815	0.00215391	0.031372
ZBTB11	ENSG00000066422	1041.15	-0.169146	0.0551377	-3.0677	0.00215716	0.031372
ARRDC3	ENSG00000113369	4073.41	0.172529	0.0563082	3.06401	0.00218389	0.03159
FAM127B	ENSG00000203950	1057.49	0.178525	0.0582555	3.06452	0.00218016	0.03159
GPR126	ENSG00000112414	79.5984	-0.612211	0.199788	-3.0643	0.00218183	0.03159
NMU	ENSG00000109255	654.196	0.241857	0.0789361	3.06396	0.00218429	0.03159
POU2F2	ENSG00000028277	151.19	0.461001	0.150473	3.06367	0.0021864	0.0315925
NCDN	ENSG00000020129	1660.95	0.157497	0.0514233	3.06275	0.00219314	0.0316619
PTPRE	ENSG00000132334	245.999	-0.288891	0.094338	-3.06229	0.00219648	0.0316821
TBCC	ENSG00000124659	760.733	0.178029	0.0581592	3.06107	0.00220549	0.031784
MIR4461	ENSG00000198868	123.627	-0.465865	0.152235	-3.06016	0.00221216	0.0318239
STUB1	ENSG00000103266	2111.69	0.154274	0.0504115	3.0603	0.00221114	0.0318239
SLC25A36	ENSG00000114120	3371.69	-0.176053	0.0575446	-3.05942	0.00221769	0.0318754
MBD3	ENSG00000071655	3737.92	0.13571	0.0443716	3.05849	0.00222459	0.0319465
B3GALT6	ENSG00000176022	1161.84	0.174311	0.0570129	3.05739	0.0022327	0.0320046
PES1	ENSG00000100029	4600.96	0.101274	0.0331268	3.05715	0.00223452	0.0320046
PURB	ENSG00000146676	3703.21	-0.162094	0.0530158	-3.05746	0.00223223	0.0320046
SOS1-IT1	ENSG00000229692	106.431	-0.438286	0.143461	-3.05509	0.00224989	0.0321965
RPS6KA6	ENSG00000072133	1016.34	-0.179749	0.0588425	-3.05475	0.0022525	0.0322056
PLEKHB1	ENSG00000021300	68.4669	-0.588316	0.19261	-3.05444	0.00225478	0.03221
MED28	ENSG00000118579	7865.69	-0.098311	0.032195	-3.05361	0.00226105	0.0322424
PAQR8	ENSG00000170915	1087.35	-0.156486	0.0512506	-3.05336	0.00226297	0.0322424
RP11-331N16.1	ENSG00000230199	50.4693	0.792757	0.259594	3.05383	0.00225937	0.0322424
FAM171A2	ENSG00000161682	2726.59	0.157883	0.0517236	3.05244	0.00226992	0.0322954
NTPCR	ENSG00000135778	2022.01	-0.161463	0.0529072	-3.05182	0.0022746	0.0322954
RUNX1T1	ENSG00000079102	1193.77	-0.245908	0.0805651	-3.05229	0.00227099	0.0322954
SNPH	ENSG00000101298	149.541	0.360542	0.118136	3.05192	0.00227386	0.0322954
GMPS	ENSG00000163655	7032.83	-0.12853	0.0421297	-3.05082	0.00228216	0.0323286
LPAR2	ENSG00000064547	3636.73	0.187004	0.0612957	3.05085	0.00228194	0.0323286
PXDC1	ENSG00000168994	120.121	-0.531554	0.174238	-3.05073	0.00228288	0.0323286
ALDH16A1	ENSG00000161618	1993.52	0.131796	0.0432103	3.05011	0.00228759	0.0323423
DHX30	ENSG00000132153	7151.12	0.0988939	0.0324234	3.05008	0.00228781	0.0323423
LZTS3	ENSG00000088899	1623.15	0.209485	0.068713	3.0487	0.00229836	0.0324633
TJP1	ENSG00000104067	5472.59	-0.106962	0.0350925	-3.04801	0.00230364	0.032502
ZCCHC2	ENSG00000141664	990.51	-0.165745	0.0543814	-3.04782	0.00230508	0.032502
INPPL1	ENSG00000165458	7113.92	0.107713	0.0353472	3.04729	0.00230915	0.0325113
REEP6	ENSG00000115255	798.944	0.204071	0.0669696	3.04722	0.00230972	0.0325113
RAI1	ENSG00000108557	6260.41	0.12247	0.0401967	3.04676	0.00231323	0.0325326
LONRF2	ENSG00000170500	509.851	0.353074	0.115943	3.04524	0.00232497	0.0326415
RBFOX2	ENSG00000100320	9113.12	-0.0863071	0.0283413	-3.04527	0.00232471	0.0326415
RP11-395P17.3	ENSG00000234771	440.164	0.301199	0.0989225	3.04479	0.00232839	0.0326615
SLC30A5	ENSG00000145740	988.025	-0.181001	0.0594737	-3.04338	0.00233938	0.0327593
TMEM245	ENSG00000106771	3034.49	-0.12002	0.0394335	-3.04362	0.00233753	0.0327593
IKBKG	ENSG00000073009	260.96	0.281336	0.0924966	3.04159	0.00235334	0.0328848
KRAS	ENSG00000133703	2572.95	-0.166936	0.0548868	-3.04145	0.00235438	0.0328848
RP3-337H4.6	ENSG00000219470	432.242	0.359055	0.118041	3.04179	0.00235179	0.0328848
ZDHHC21	ENSG00000175893	922.279	-0.231454	0.0761599	-3.03906	0.00237319	0.0331192
HNRNPH3	ENSG00000096746	12994.9	-0.10032	0.0330157	-3.03856	0.00237711	0.0331455
ABCA8	ENSG00000141338	97.861	-0.719435	0.236818	-3.03793	0.00238213	0.0331589
RP11-1212A22.1	ENSG00000205746	499.906	0.265315	0.0873333	3.03796	0.00238183	0.0331589
RANBP3	ENSG00000031823	3547.85	0.128553	0.0423304	3.03688	0.00239037	0.0331888
ZNF502	ENSG00000196653	224.583	0.499029	0.164296	3.03738	0.00238642	0.0331888
ZNF780A	ENSG00000197782	659.694	-0.21221	0.0698762	-3.03694	0.00238995	0.0331888
CDK10	ENSG00000185324	3279.61	-0.217949	0.0718005	-3.03548	0.00240157	0.0333104
GMFB	ENSG00000197045	2414.96	-0.224912	0.0741045	-3.03507	0.00240481	0.0333104
PAWR	ENSG00000177425	2181.23	-0.160591	0.052913	-3.03501	0.00240525	0.0333104
H1FX	ENSG00000184897	12931.4	0.176342	0.0581311	3.03352	0.00241715	0.0333781
MAN1A2	ENSG00000198162	2219.56	-0.150052	0.0494585	-3.03389	0.00241423	0.0333781
RLBP1	ENSG00000140522	254.186	-0.322973	0.106478	-3.03325	0.00241936	0.0333781
RMND5A	ENSG00000153561	2990.91	-0.115291	0.0380108	-3.03312	0.00242036	0.0333781
RNF139-AS1	ENSG00000245149	120.123	-0.387655	0.127789	-3.03356	0.00241684	0.0333781
RABGGTA	ENSG00000100949	700.314	0.200276	0.066094	3.03016	0.00244422	0.0336786
ELL	ENSG00000105656	590.104	0.212674	0.0702067	3.02926	0.00245158	0.0337515
AC016708.2	ENSG00000230076	196.221	0.526303	0.173882	3.02677	0.00247181	0.0340014
DTYMK	ENSG00000168393	2275.54	0.143771	0.047512	3.026	0.00247812	0.0340309
ME2	ENSG00000082212	2640.02	-0.13797	0.0455944	-3.02603	0.00247788	0.0340309
IKZF5	ENSG00000095574	413.622	-0.220558	0.0729266	-3.02439	0.00249138	0.0341842
AC099522.2	ENSG00000255883	61.6877	0.608603	0.201281	3.02365	0.00249747	0.0342015
HSPD1	ENSG00000144381	22544.5	-0.123994	0.0410138	-3.02322	0.00250102	0.0342015
KDM5A	ENSG00000073614	3304.22	-0.116866	0.0386541	-3.02338	0.00249965	0.0342015
MLLT1	ENSG00000130382	2139.22	0.158467	0.0524046	3.02391	0.00249529	0.0342015
MPP5	ENSG00000072415	1826.09	-0.158188	0.0523303	-3.02287	0.00250386	0.0342118
C14orf79	ENSG00000140104	423.503	0.247352	0.0818369	3.0225	0.00250694	0.0342239
FANCL	ENSG00000115392	981.267	-0.183966	0.0608702	-3.02226	0.00250894	0.0342239
FOXN2	ENSG00000170802	903.517	-0.198223	0.0656087	-3.02129	0.00251697	0.0343048
PICALM	ENSG00000073921	4666.3	-0.115484	0.0382482	-3.01935	0.00253321	0.0344614
RNF25	ENSG00000163481	741.621	0.171076	0.0566607	3.0193	0.00253355	0.0344614
SNRPB	ENSG00000125835	8415.44	0.124285	0.0411656	3.01916	0.0025348	0.0344614
HMGN2P5	ENSG00000234664	475.295	0.25307	0.0838592	3.01779	0.00254623	0.0345825
TNRC18	ENSG00000182095	6244.65	0.170486	0.0564974	3.01759	0.00254794	0.0345825
FER	ENSG00000151422	1672.95	-0.171795	0.056942	-3.01701	0.00255283	0.0346202
IPO8	ENSG00000133704	2208.43	-0.144054	0.0477637	-3.01596	0.00256163	0.0347106
GPALPP1	ENSG00000133114	1562.1	-0.159311	0.0528631	-3.01366	0.00258116	0.0349173
RP11-364B14.3	ENSG00000230707	170.76	0.408362	0.135496	3.01383	0.00257972	0.0349173
THNSL2	ENSG00000144115	320.396	0.257385	0.0854193	3.0132	0.00258511	0.0349417
ITCH	ENSG00000078747	2957.12	-0.12074	0.0400802	-3.01247	0.00259131	0.0349966
AEBP1	ENSG00000106624	1872.14	-0.140574	0.046675	-3.01176	0.00259735	0.0350396
FXR1	ENSG00000114416	9335.35	-0.128315	0.0426152	-3.01101	0.00260382	0.0350396
NDUFB7	ENSG00000099795	1585.18	0.173934	0.0577678	3.01092	0.00260457	0.0350396
RP11-258C19.7	ENSG00000270189	277.579	-0.336298	0.111695	-3.01084	0.00260523	0.0350396
XPO1	ENSG00000082898	13566.4	-0.136473	0.0453167	-3.01153	0.00259937	0.0350396
ATF6	ENSG00000118217	2624.19	-0.138294	0.0459722	-3.0082	0.00262803	0.0352882
ZNF428	ENSG00000131116	3438.63	0.164532	0.0546914	3.00838	0.00262646	0.0352882
MAGI3	ENSG00000081026	1751.21	-0.143257	0.0476406	-3.00704	0.00263806	0.0353937
ATF7	ENSG00000170653	1396.04	-0.170751	0.0568015	-3.0061	0.00264625	0.0354527
PKN1	ENSG00000123143	6032.79	0.133642	0.044458	3.00603	0.00264679	0.0354527
CFL2	ENSG00000165410	1429.92	-0.171791	0.0571693	-3.00496	0.00265615	0.0355489
FAM73A	ENSG00000180488	367.109	-0.254793	0.0848049	-3.00446	0.00266054	0.0355493
ZNF316	ENSG00000205903	1967.2	0.176967	0.0588992	3.00458	0.00265949	0.0355493
GCDH	ENSG00000105607	749.704	0.208324	0.0693655	3.00328	0.00267088	0.0356292
ZNF317	ENSG00000130803	1875.07	-0.129201	0.0430198	-3.00329	0.00267075	0.0356292
CLIC4	ENSG00000169504	7019.95	-0.134703	0.0448598	-3.00276	0.00267544	0.0356609
SUGT1	ENSG00000165416	2573.73	-0.135255	0.0450641	-3.00139	0.00268754	0.0357929
HK2	ENSG00000159399	3212.21	0.256799	0.0855835	3.00056	0.0026948	0.0358603
SPRED2	ENSG00000198369	1137.2	-0.217511	0.0725081	-2.99982	0.00270143	0.0359193
RAB21	ENSG00000080371	1566.84	-0.189729	0.063253	-2.99953	0.00270393	0.0359234
GDAP2	ENSG00000196505	703.976	-0.18525	0.0617681	-2.99912	0.00270758	0.0359426
DPP7	ENSG00000176978	413.048	0.228336	0.0761589	2.99815	0.00271627	0.0360286
GADD45GIP1	ENSG00000179271	1288.42	0.171775	0.0573193	2.99682	0.00272816	0.0361276
ZNF45	ENSG00000124459	680.371	-0.189363	0.0631838	-2.99702	0.00272637	0.0361276
AC009245.3	ENSG00000230383	2284.71	0.231658	0.0773558	2.99471	0.0027471	0.0361731
ADAMTS13	ENSG00000160323	587.877	0.244121	0.081514	2.99483	0.00274599	0.0361731
ALX1	ENSG00000180318	148.602	-0.39105	0.130565	-2.99505	0.00274399	0.0361731
IMPDH1	ENSG00000106348	3087.68	0.110667	0.0369527	2.99482	0.00274605	0.0361731
RP11-2F9.3	ENSG00000223877	121.084	0.575211	0.192024	2.99552	0.00273976	0.0361731
RP11-864N7.2	ENSG00000227615	2534.26	0.232213	0.0775138	2.99577	0.00273752	0.0361731
WDR82	ENSG00000164091	7690.81	-0.0954284	0.0318568	-2.99554	0.00273958	0.0361731
GNG3	ENSG00000162188	311.135	0.281152	0.0939392	2.99291	0.00276331	0.0362987
SCAND3	ENSG00000232040	246.348	-0.31125	0.103987	-2.99315	0.00276112	0.0362987
VCPIP1	ENSG00000175073	768.259	-0.178126	0.0595215	-2.99263	0.00276583	0.0363026
NCBP2-AS2	ENSG00000270170	883.229	0.179692	0.060059	2.99192	0.00277225	0.0363284
SMARCD3	ENSG00000082014	1379.17	0.142709	0.047698	2.99193	0.00277217	0.0363284
COL24A1	ENSG00000171502	104.655	-0.412021	0.137774	-2.99057	0.00278459	0.036453
DLGAP5	ENSG00000126787	3663.58	-0.13194	0.0441213	-2.99039	0.00278622	0.036453
UBE2T	ENSG00000077152	1427.42	-0.194244	0.0649621	-2.99011	0.00278874	0.0364568
PRSS12	ENSG00000164099	345.779	-0.334269	0.111829	-2.98912	0.00279784	0.0365465
AAK1	ENSG00000115977	862.296	-0.215234	0.0720336	-2.98797	0.00280836	0.0366546
ZNF669	ENSG00000188295	455.091	-0.213676	0.0715241	-2.98747	0.00281298	0.0366855
TRIM5	ENSG00000132256	1462.4	-0.16835	0.0563571	-2.9872	0.00281547	0.0366888
MICAL1	ENSG00000135596	5268.42	0.159456	0.0534321	2.98427	0.00284257	0.0370124
TMEM132B	ENSG00000139364	1618.63	-0.214086	0.0717511	-2.98373	0.00284756	0.0370478
HSPA8	ENSG00000109971	40374.4	-0.149042	0.0499575	-2.98337	0.00285093	0.0370621
PREPL	ENSG00000138078	5769.5	-0.163489	0.0548048	-2.98312	0.00285323	0.0370625
DYRK1A	ENSG00000157540	3154.74	-0.122257	0.0409933	-2.98238	0.00286021	0.0371111
PLAG1	ENSG00000181690	1225.2	-0.189215	0.0634473	-2.98224	0.00286152	0.0371111
DNAJA2	ENSG00000069345	2801.03	-0.128601	0.0431464	-2.98056	0.00287719	0.0372848
ABTB2	ENSG00000166016	193.388	0.37309	0.125229	2.97928	0.0028893	0.0373112
CDK9	ENSG00000136807	2018.39	0.123442	0.041431	2.97946	0.00288759	0.0373112
DERL1	ENSG00000136986	1874.39	-0.117304	0.0393751	-2.97913	0.00289066	0.0373112
ENDOG	ENSG00000167136	570.42	0.197353	0.0662257	2.98001	0.0028824	0.0373112
STK17A	ENSG00000164543	531.254	-0.293165	0.0983858	-2.97976	0.00288479	0.0373112
LINC00478	ENSG00000215386	477.975	-0.218861	0.0734753	-2.9787	0.00289478	0.0373349
ELAVL2	ENSG00000107105	2567.53	-0.159124	0.0534312	-2.97812	0.00290027	0.0373643
ZNF598	ENSG00000167962	2673.11	0.141949	0.0476664	2.97797	0.00290164	0.0373643
AP000936.1	ENSG00000234268	324.338	0.376503	0.126516	2.97593	0.00292097	0.0375836
MAPK8IP3	ENSG00000138834	8070.51	0.1299	0.0436687	2.97468	0.00293296	0.0377082
SEPSECS	ENSG00000109618	544.061	-0.264235	0.0888843	-2.97279	0.00295104	0.0379108
OLA1	ENSG00000138430	5793.47	-0.124488	0.0418978	-2.97123	0.00296612	0.0380745
TRMT1L	ENSG00000121486	948.217	-0.182105	0.0613348	-2.96903	0.00298744	0.038318
SPRY4	ENSG00000187678	51.7014	-0.759057	0.255877	-2.96649	0.00301217	0.038605
GDNF-AS1	ENSG00000248587	24.6384	-1.15406	0.38921	-2.96513	0.00302555	0.0386551
HSP90B1	ENSG00000166598	20064.3	-0.138096	0.0465702	-2.96533	0.00302357	0.0386551
PIGN	ENSG00000197563	1016.97	-0.189262	0.0638259	-2.96528	0.00302405	0.0386551
RP11-466H18.1	ENSG00000244398	1635	0.285439	0.0962446	2.96576	0.00301933	0.0386551
SNRPD2	ENSG00000125743	5601.63	0.134026	0.0452246	2.96357	0.00304097	0.0388216
ZNF417	ENSG00000173480	738.687	-0.185435	0.0625943	-2.96249	0.00305165	0.0389276
GNPNAT1	ENSG00000100522	1581.17	-0.145684	0.0491929	-2.96148	0.00306161	0.0390242
HDAC2	ENSG00000196591	11884.2	-0.104276	0.0352142	-2.96119	0.0030645	0.0390305
CASC7	ENSG00000259758	4004.37	-0.142999	0.0483027	-2.96048	0.00307156	0.0390899
CHP1	ENSG00000187446	2848.03	-0.158781	0.0536421	-2.96001	0.0030763	0.0391198
STK38L	ENSG00000211455	984.23	-0.207699	0.0701764	-2.95968	0.00307962	0.0391315
ARMC1	ENSG00000104442	1446.04	-0.192542	0.0650672	-2.95912	0.00308515	0.0391571
HOXA6	ENSG00000106006	57.7335	-0.611348	0.206607	-2.959	0.00308643	0.0391571
RP4-612B15.2	ENSG00000230721	44.8332	0.633692	0.214234	2.95795	0.00309694	0.03926
RARRES2	ENSG00000106538	1056.77	0.451997	0.152845	2.95723	0.00310415	0.0392991
ZNF33B	ENSG00000196693	798.41	-0.209622	0.0708862	-2.95716	0.00310484	0.0392991
FYTTD1	ENSG00000122068	1663.94	-0.13535	0.0458273	-2.95349	0.00314202	0.0397388
DALRD3	ENSG00000178149	1403.93	0.143868	0.0487178	2.9531	0.00314605	0.039759
CRTC1	ENSG00000105662	2044.11	0.149589	0.0506795	2.95166	0.00316067	0.0398902
FBXO11	ENSG00000138081	2777.17	-0.158526	0.0537086	-2.9516	0.00316131	0.0398902
C16orf93	ENSG00000196118	252.027	0.28883	0.0978755	2.95099	0.00316752	0.0399377
GSTP1	ENSG00000084207	9606.09	0.126777	0.0429826	2.94949	0.00318297	0.0401015
TBC1D32	ENSG00000146350	293.071	-0.312553	0.105983	-2.94909	0.00318713	0.0401229
FAM8A1	ENSG00000137414	1205.16	-0.170282	0.0577637	-2.94791	0.00319927	0.0402448
ZBTB33	ENSG00000177485	1464.27	-0.190276	0.0645807	-2.94633	0.00321568	0.0404201
RBM15B	ENSG00000179837	5983.03	0.125862	0.0427267	2.94574	0.00322179	0.0404657
SLC39A10	ENSG00000196950	2745.65	-0.152951	0.0519401	-2.94475	0.00323217	0.0405649
PGAP1	ENSG00000197121	2696.87	-0.182961	0.0621395	-2.94435	0.00323635	0.0405861
UBE2W	ENSG00000104343	424.475	-0.320923	0.109016	-2.94382	0.0032419	0.0406245
CXXC1	ENSG00000154832	1992.9	0.134072	0.0455476	2.94356	0.00324464	0.0406277
ZBTB37	ENSG00000185278	3068.94	-0.190037	0.0645897	-2.94223	0.00325863	0.0407715
IGFBP3	ENSG00000146674	56.34	-0.619635	0.21063	-2.94182	0.00326289	0.0407936
MKRN3	ENSG00000179455	634.657	-0.207373	0.0705321	-2.94012	0.00328085	0.040958
RECQL5	ENSG00000108469	1770.35	0.141889	0.0482598	2.9401	0.00328106	0.040958
DVL1	ENSG00000107404	3187.05	0.133509	0.0454177	2.93959	0.00328651	0.0409947
AC006978.6	ENSG00000235859	110.731	-0.42114	0.143293	-2.93901	0.00329258	0.0410391
ATE1	ENSG00000107669	1456.83	-0.15671	0.0533325	-2.93837	0.00329948	0.0410937
RP11-169K16.8	ENSG00000178715	165.463	0.413529	0.14077	2.93762	0.0033074	0.0411296
SEZ6L	ENSG00000100095	45.0237	0.669738	0.227986	2.93763	0.00330731	0.0411296
SERBP1	ENSG00000142864	20812.5	-0.098046	0.0333798	-2.93728	0.00331103	0.0411434
MARCKSL1	ENSG00000175130	34741	0.122848	0.0418286	2.93693	0.00331482	0.0411593
EIF6	ENSG00000242372	1306.55	0.151341	0.0515423	2.93624	0.00332217	0.0412191
FEM1C	ENSG00000145780	862.354	-0.211712	0.072159	-2.93396	0.00334663	0.0414911
RPS23P8	ENSG00000230629	2099.53	0.252423	0.0860749	2.93259	0.00336142	0.0415928
SBNO1	ENSG00000139697	4031.04	-0.153325	0.0522872	-2.93236	0.00336397	0.0415928
TIMP1	ENSG00000102265	734.246	-0.224385	0.0765228	-2.93226	0.00336502	0.0415928
ZNF696	ENSG00000185730	657.419	0.186247	0.0635146	2.93236	0.00336401	0.0415928
CCDC130	ENSG00000104957	1587.72	0.134322	0.0458161	2.93177	0.00337037	0.0415959
SLC35F3	ENSG00000183780	29.8668	0.908255	0.309777	2.93196	0.00336825	0.0415959
RP11-112J1.1	ENSG00000213598	350.021	0.402348	0.137262	2.93125	0.00337604	0.0416344
DNAJA1	ENSG00000086061	9021.89	-0.144627	0.049365	-2.92975	0.00339232	0.0417697
LMO3	ENSG00000048540	1585.12	-0.188538	0.0643678	-2.92907	0.0033998	0.0417697
OGFOD3	ENSG00000181396	1222.79	0.188872	0.064472	2.92952	0.0033949	0.0417697
PRPF19	ENSG00000110107	8251.15	0.119318	0.0407344	2.92917	0.00339871	0.0417697
SNRPC	ENSG00000124562	3728.54	0.123496	0.04216	2.92921	0.00339822	0.0417697
PNCK	ENSG00000130822	743.941	0.340699	0.116354	2.92813	0.00341003	0.0418638
SNHG11	ENSG00000174365	537.036	0.203501	0.0695117	2.92758	0.0034161	0.0419069
F2RL1	ENSG00000164251	229.704	-0.361788	0.123618	-2.92667	0.00342608	0.0419977
C17orf62	ENSG00000178927	2840.46	0.156857	0.0536342	2.92457	0.00344935	0.0422422
IL13RA2	ENSG00000123496	55.7414	-0.647591	0.221451	-2.92431	0.00345218	0.0422422
ZBTB12	ENSG00000204366	2346.46	0.143138	0.04895	2.92417	0.00345378	0.0422422
ITGA6	ENSG00000091409	2713.69	-0.133889	0.0458037	-2.92311	0.00346555	0.0422911
LGALS8	ENSG00000116977	71.3334	0.501288	0.171488	2.92317	0.00346486	0.0422911
TUFT1	ENSG00000143367	248.998	-0.290435	0.0993465	-2.92345	0.00346172	0.0422911
RPS27L	ENSG00000185088	2130.77	-0.209546	0.0716924	-2.92285	0.00346847	0.0422952
RP11-390B4.5	ENSG00000260589	79.6419	-0.489621	0.167548	-2.92227	0.00347494	0.0423424
RING1	ENSG00000204227	2789.88	0.156036	0.0534009	2.92197	0.0034783	0.0423518
RAPGEFL1	ENSG00000108352	851.94	0.197109	0.0674776	2.9211	0.00348797	0.0424379
C3orf17	ENSG00000163608	2102.1	-0.152188	0.0521137	-2.92032	0.00349677	0.04245
EDF1	ENSG00000107223	6293.93	0.13107	0.0448818	2.92034	0.00349652	0.04245
ZMIZ2	ENSG00000122515	4197.56	0.14728	0.0504323	2.92034	0.00349647	0.04245
DCP1A	ENSG00000162290	2705.96	-0.151556	0.0519028	-2.91999	0.00350039	0.0424624
INSM1	ENSG00000173404	1128.1	0.163687	0.0560773	2.91895	0.00351215	0.0425734
ACSL1	ENSG00000151726	275.917	0.323592	0.110874	2.91855	0.00351668	0.0425967
WDR36	ENSG00000134987	1870.9	-0.137384	0.0470764	-2.91831	0.00351933	0.0425972
NT5C3A	ENSG00000122643	1027.9	-0.15365	0.0526548	-2.91806	0.00352215	0.0425997
ANO5	ENSG00000171714	258.563	-0.29659	0.101654	-2.91765	0.00352675	0.0426239
RP11-796G6.1	ENSG00000241494	426.933	0.321584	0.110242	2.91707	0.00353336	0.0426721
USP7	ENSG00000187555	8912.73	-0.0970026	0.033259	-2.91658	0.00353892	0.0427077
CNOT7	ENSG00000198791	4206.67	-0.139281	0.0477627	-2.9161	0.00354438	0.0427419
RP11-268J15.5	ENSG00000116883	194.191	0.354043	0.121435	2.91549	0.00355132	0.042794
AC079250.1	ENSG00000230979	2156.17	0.250945	0.0861129	2.91414	0.00356668	0.0428266
BACH2	ENSG00000112182	1226.67	-0.167297	0.0574177	-2.91368	0.00357197	0.0428266
CST3	ENSG00000101439	2014.01	0.144848	0.0497251	2.91298	0.00358001	0.0428266
GNS	ENSG00000135677	3568.55	-0.124356	0.0426876	-2.91315	0.00357801	0.0428266
ITGA2B	ENSG00000005961	327.541	0.284127	0.0975319	2.91317	0.00357778	0.0428266
RP11-175B9.3	ENSG00000236439	609.264	0.333166	0.114343	2.91374	0.00357124	0.0428266
RP11-74E24.2	ENSG00000214558	113.495	0.443415	0.152145	2.91442	0.00356349	0.0428266
SCRT1	ENSG00000170616	1496.97	0.20858	0.0715962	2.91328	0.00357654	0.0428266
WBSCR17	ENSG00000185274	794.105	-0.28965	0.0993683	-2.91491	0.00355792	0.0428266
ZNF250	ENSG00000196150	1020.57	-0.163429	0.056104	-2.91296	0.00358025	0.0428266
PRUNE2	ENSG00000106772	336.221	-0.295621	0.101498	-2.91259	0.00358449	0.0428459
NREP	ENSG00000134986	15968.7	-0.102489	0.0351949	-2.91205	0.00359066	0.0428882
GYG1	ENSG00000163754	1344.73	-0.194164	0.0666908	-2.9114	0.00359809	0.0429457
OTUD3	ENSG00000169914	2066.74	-0.126324	0.0434027	-2.9105	0.00360846	0.0430065
ROGDI	ENSG00000067836	763.995	0.16995	0.0583909	2.91055	0.00360789	0.0430065
C6orf3	ENSG00000255389	275.943	-0.267032	0.091756	-2.91024	0.00361157	0.0430122
KLHL8	ENSG00000145332	1260.26	-0.142649	0.0490319	-2.90931	0.00362227	0.0431081
PAFAH1B3	ENSG00000079462	2972.83	0.137167	0.0471515	2.90907	0.00362503	0.0431097
C7orf73	ENSG00000243317	1380.47	-0.143773	0.049444	-2.90779	0.0036399	0.0431921
H3F3A	ENSG00000163041	13435.4	0.101157	0.0347877	2.90785	0.00363923	0.0431921
PDP2	ENSG00000172840	467.306	-0.212896	0.0732156	-2.90779	0.00363991	0.0431921
ABCB1	ENSG00000085563	28.3156	-0.860109	0.296064	-2.90514	0.00367084	0.0435276
LPL	ENSG00000175445	190.534	-0.414302	0.14263	-2.90474	0.00367559	0.0435475
NRXN2	ENSG00000110076	682.932	0.221765	0.0763509	2.90455	0.00367786	0.0435475
ELOF1	ENSG00000130165	1779.74	0.130704	0.0450241	2.90297	0.00369642	0.0437356
MED24	ENSG00000008838	6464.55	0.116326	0.0400815	2.90224	0.0037051	0.0437432
NANP	ENSG00000170191	567.576	-0.217972	0.0750936	-2.90267	0.00369995	0.0437432
PCDHA3	ENSG00000255408	82.5774	0.684767	0.235927	2.90246	0.00370248	0.0437432
AIDA	ENSG00000186063	1706.06	-0.143327	0.0493922	-2.90182	0.00371001	0.0437492
ARHGAP33	ENSG00000004777	5951.62	0.15037	0.0518243	2.90153	0.00371346	0.0437492
SIGIRR	ENSG00000185187	298.679	0.25649	0.0883987	2.90151	0.00371365	0.0437492
TMEM145	ENSG00000167619	318.556	0.330538	0.114022	2.8989	0.00374478	0.0440842
RBM10	ENSG00000182872	6124	0.103122	0.0355842	2.89796	0.00375595	0.0441838
PCNP	ENSG00000081154	3545.73	-0.144801	0.0499748	-2.89749	0.00376161	0.0442186
RBAK	ENSG00000146587	916.567	-0.210182	0.0725664	-2.8964	0.00377468	0.0443084
TSC22D4	ENSG00000166925	846.698	0.178705	0.0616952	2.89657	0.00377266	0.0443084
FAM175A	ENSG00000163322	1388.93	-0.164388	0.0567676	-2.89581	0.00378187	0.0443609
MOB3B	ENSG00000120162	2655.91	-0.147458	0.0509501	-2.89416	0.00380176	0.044531
TSNAXIP1	ENSG00000102904	138.904	0.380836	0.131588	2.89415	0.00380182	0.044531
HNRNPA1L2	ENSG00000139675	2132.11	0.219161	0.0757495	2.89324	0.00381295	0.0446293
PRKCZ	ENSG00000067606	694.036	0.177468	0.0613523	2.8926	0.00382069	0.0446879
RP11-889L3.1	ENSG00000218227	696.399	0.271561	0.0938901	2.89233	0.003824	0.0446946
CROCCP2	ENSG00000215908	1487.98	0.145143	0.05019	2.89187	0.00382953	0.0447272
PRKRIR	ENSG00000137492	3103.22	-0.125638	0.0434498	-2.89157	0.00383316	0.0447376
AZI1	ENSG00000141577	2643.34	0.127252	0.0440217	2.89067	0.00384422	0.0448346
ACSS2	ENSG00000131069	1944.8	-0.159118	0.0551083	-2.88737	0.0038848	0.0452433
ENTHD2	ENSG00000167302	838.534	0.162545	0.056294	2.88743	0.00388406	0.0452433
BVES	ENSG00000112276	1290.04	-0.174279	0.0603746	-2.88662	0.00389406	0.0452646
CTSZ	ENSG00000101160	98.0639	0.419492	0.145338	2.88632	0.00389772	0.0452646
NAT14	ENSG00000090971	2394.1	0.151768	0.0525794	2.88646	0.00389598	0.0452646
PDIA3	ENSG00000167004	10500.3	-0.129376	0.0448149	-2.8869	0.00389061	0.0452646
FOPNL	ENSG00000133393	1102.26	-0.204817	0.0709923	-2.88505	0.00391347	0.0453956
SYPL1	ENSG00000008282	1557.05	-0.173673	0.0601992	-2.88497	0.00391456	0.0453956
TSPAN4	ENSG00000214063	951.013	0.159041	0.0551555	2.8835	0.00393287	0.0455755
TUBB4B	ENSG00000188229	13308.7	0.0831857	0.0288548	2.88291	0.00394022	0.0456283
TGFB2	ENSG00000092969	416.938	-0.740824	0.257058	-2.88193	0.00395243	0.0457049
AVL9	ENSG00000105778	2930.98	-0.113362	0.0393554	-2.88047	0.00397079	0.0458638
RBM18	ENSG00000119446	815.404	-0.165989	0.0576273	-2.88039	0.0039718	0.0458638
DKFZP761J1410	ENSG00000105520	666.935	0.216934	0.075324	2.88002	0.00397653	0.0458861
ADNP	ENSG00000101126	8308.41	-0.122542	0.0425586	-2.87937	0.00398465	0.0459124
B4GALT7	ENSG00000027847	840.175	0.175468	0.0609356	2.87956	0.00398227	0.0459124
TRABD	ENSG00000170638	2182.54	0.142281	0.0494174	2.87917	0.00398725	0.0459124
ARL8B	ENSG00000134108	1332.02	-0.152156	0.0528672	-2.87808	0.00400108	0.0459421
NAMPT	ENSG00000105835	3119.63	-0.138596	0.0481505	-2.87838	0.00399718	0.0459421
NDUFV2	ENSG00000178127	133.297	-0.476429	0.165527	-2.87824	0.00399895	0.0459421
USP3	ENSG00000140455	2971.19	-0.130202	0.0452304	-2.87863	0.00399402	0.0459421
MYO19	ENSG00000141140	2908.86	0.135779	0.0472043	2.8764	0.00402238	0.0461542
C9orf114	ENSG00000198917	2100.64	0.129001	0.0448784	2.87445	0.00404732	0.0464028
RPS4XP3	ENSG00000214541	354.972	0.270542	0.0941258	2.87426	0.00404973	0.0464028
CBX6	ENSG00000183741	2153.71	0.138604	0.048233	2.87363	0.0040579	0.046455
MCF2L	ENSG00000126217	1011.11	0.165772	0.0576907	2.87346	0.00406008	0.046455
WDR24	ENSG00000127580	1030.94	0.191084	0.0665045	2.87324	0.00406282	0.046455
AC004463.6	ENSG00000260924	87.8545	-0.482637	0.168055	-2.87189	0.00408019	0.046621
TOMM40	ENSG00000130204	4471.57	0.131521	0.0458147	2.87071	0.00409554	0.0467637
ZGPAT	ENSG00000197114	197.963	0.31953	0.111327	2.8702	0.0041021	0.0468057
TMX3	ENSG00000166479	1933.29	-0.13353	0.0465439	-2.8689	0.00411897	0.0469654
FUT9	ENSG00000172461	1374.87	-0.191805	0.0668649	-2.86855	0.00412357	0.0469851
USP47	ENSG00000170242	4377.79	-0.111553	0.0389057	-2.86726	0.00414047	0.0471447
BMS1P9	ENSG00000198312	24.8448	-0.989248	0.345085	-2.86668	0.00414798	0.0471974
VWA1	ENSG00000179403	1792.55	0.195074	0.0680768	2.8655	0.00416347	0.0473406
SNF8	ENSG00000159210	1528.07	0.149543	0.0522216	2.86363	0.00418817	0.0475883
PAIP2B	ENSG00000124374	1920.87	-0.173616	0.0606327	-2.8634	0.00419122	0.0475899
CHRNA4	ENSG00000101204	666.035	0.208399	0.0728172	2.86195	0.00421045	0.047775
CACTIN	ENSG00000105298	2069.82	0.128502	0.0449181	2.8608	0.00422578	0.0478895
OGFRL1	ENSG00000119900	852.612	-0.187418	0.0655137	-2.86075	0.00422641	0.0478895
MNS1	ENSG00000138587	101.111	-0.639455	0.223563	-2.86029	0.00423253	0.0479256
MAP3K2	ENSG00000169967	1843.47	-0.136176	0.0476161	-2.85988	0.00423802	0.0479265
RALGPS2	ENSG00000116191	1950.54	-0.150652	0.0526783	-2.85985	0.00423848	0.0479265
SREBF1	ENSG00000072310	4025.54	0.163091	0.057052	2.85863	0.00425468	0.0480764
CFL1	ENSG00000172757	23569.9	0.085032	0.0297606	2.85719	0.00427403	0.0482284
HLA-A	ENSG00000206503	179.177	0.413459	0.144704	2.85726	0.0042731	0.0482284
RB1CC1	ENSG00000023287	1554.68	-0.152755	0.0534677	-2.85696	0.00427718	0.0482305
CASP7	ENSG00000165806	642.387	-0.190042	0.0665372	-2.85618	0.00428776	0.0482831
IER3	ENSG00000137331	195.674	0.309805	0.108463	2.85631	0.00428591	0.0482831
MGAT3	ENSG00000128268	1886.71	0.139666	0.048906	2.8558	0.00429285	0.0483072
ARF4	ENSG00000168374	3837.74	-0.154388	0.0540752	-2.85506	0.00430281	0.0483526
C6orf62	ENSG00000112308	4272.56	-0.130816	0.0458156	-2.85528	0.00429992	0.0483526
RPL6P27	ENSG00000235552	3273.48	0.227426	0.0797224	2.85272	0.00433463	0.0486432
TBC1D9B	ENSG00000197226	5685.46	0.111183	0.0389718	2.8529	0.00433216	0.0486432
MYNN	ENSG00000085274	770.893	-0.17858	0.0626113	-2.8522	0.00434176	0.0486831
SCARNA15	ENSG00000252690	64.585	-0.568055	0.199191	-2.85181	0.00434713	0.0486831
STAU1	ENSG00000124214	4904.7	-0.100008	0.0350671	-2.85191	0.00434571	0.0486831
DMAP1	ENSG00000178028	1599.24	0.132051	0.0463087	2.85152	0.00435102	0.0486932
CDC42SE2	ENSG00000158985	1309.21	-0.13599	0.047707	-2.85053	0.00436463	0.0488121
AGFG1	ENSG00000173744	3195.92	-0.114237	0.0400861	-2.8498	0.00437472	0.0488914
OSCP1	ENSG00000116885	309.298	0.279482	0.0981515	2.84746	0.00440701	0.049185
RP11-21L23.2	ENSG00000261578	162.773	-0.374366	0.131473	-2.84747	0.00440679	0.049185
AC002056.3	ENSG00000213683	78.0299	0.482097	0.169414	2.84568	0.00443163	0.0493821
PLEKHH3	ENSG00000068137	1281.35	0.199536	0.0701179	2.84572	0.00443108	0.0493821
SCAMP1	ENSG00000085365	903.724	-0.226978	0.0797727	-2.84531	0.00443677	0.0493821
SERF2	ENSG00000140264	6877.03	0.121708	0.0427741	2.84537	0.00443594	0.0493821
MED4	ENSG00000136146	1784.72	-0.138687	0.0487553	-2.84456	0.00444726	0.0494651
ZRANB2	ENSG00000132485	4032.87	-0.165488	0.0581816	-2.84434	0.00445036	0.049466
SEC24A	ENSG00000113615	1641.61	-0.156332	0.0549718	-2.84386	0.00445702	0.0495063
PPIEL	ENSG00000243970	36.6557	-1.00128	0.352133	-2.84348	0.00446235	0.0495318
E4F1	ENSG00000167967	1593.56	0.14422	0.0507258	2.84313	0.00446722	0.0495521
RP11-1319K7.1	ENSG00000179978	37.9863	0.66879	0.235277	2.84256	0.00447524	0.0496074
FBXL15	ENSG00000107872	547.762	0.201923	0.0710535	2.84185	0.0044853	0.0496469
FOXN3	ENSG00000053254	3063.56	-0.116502	0.040998	-2.84166	0.00448792	0.0496469
NEO1	ENSG00000067141	7862.72	-0.112125	0.0394537	-2.84194	0.00448406	0.0496469
EXOSC4	ENSG00000178896	677.042	0.183019	0.0644192	2.84107	0.0044963	0.0497004
MED13	ENSG00000108510	3239.22	-0.156058	0.0549328	-2.84089	0.00449885	0.0497004
DUS1L	ENSG00000169718	3152.18	0.107922	0.0380046	2.83972	0.00451531	0.0498486
CTDSPL	ENSG00000144677	792.64	-0.185804	0.0654569	-2.83856	0.00453171	0.0499638
GNG12	ENSG00000172380	832.122	-0.230434	0.0811817	-2.8385	0.00453264	0.0499638
RP13-258O15.1	ENSG00000225912	399.986	0.347635	0.122478	2.83834	0.00453493	0.0499638
FAM20B	ENSG00000116199	2812.75	-0.133648	0.0471003	-2.83753	0.00454638	0.0500129
RP11-313J2.1	ENSG00000215146	963.1	-0.200972	0.0708267	-2.83752	0.00454658	0.0500129
NF1	ENSG00000196712	6242.92	-0.117684	0.0414877	-2.8366	0.00455968	0.0501013
DNAJC11	ENSG00000007923	3780.55	0.124135	0.043769	2.83613	0.00456639	0.0501412
ARRDC4	ENSG00000140450	4974.75	-0.209103	0.0737583	-2.83498	0.00458286	0.0502883
DPY19L2	ENSG00000177990	194.188	0.329055	0.116092	2.83444	0.00459058	0.0503053
SCARB2	ENSG00000138760	3234.14	-0.154522	0.0545137	-2.83455	0.004589	0.0503053
POMT1	ENSG00000130714	1817.42	0.127733	0.0450781	2.83359	0.00460285	0.050406
OPRK1	ENSG00000082556	60.426	-0.81408	0.287345	-2.83311	0.00460972	0.0504474
CD44	ENSG00000026508	32.1157	-1.01542	0.35867	-2.83107	0.00463924	0.0507333
MOV10	ENSG00000155363	2390.74	0.128165	0.0452741	2.83088	0.00464206	0.0507333
ATAD1	ENSG00000138138	2336.8	-0.168993	0.0597305	-2.82927	0.00466549	0.0509212
PAPOLA	ENSG00000090060	7633.09	-0.127955	0.0452225	-2.82946	0.00466268	0.0509212
MLLT11	ENSG00000213190	3999.04	-0.127566	0.0450927	-2.82897	0.00466978	0.0509339
RAB34	ENSG00000109113	1599.56	-0.149991	0.0530288	-2.82848	0.00467691	0.0509777
C19orf68	ENSG00000185453	478.711	0.245238	0.0867249	2.82777	0.00468738	0.0510236
OTUB1	ENSG00000167770	4917.45	0.099188	0.035075	2.82788	0.00468575	0.0510236
HCN4	ENSG00000138622	310.495	0.266087	0.0941425	2.82643	0.00470697	0.0512028
RP13-585F24.1	ENSG00000241612	107.92	0.49053	0.173692	2.82413	0.00474087	0.0515366
ZBTB8B	ENSG00000273274	222.643	-0.323282	0.11448	-2.82392	0.00474397	0.0515366
BCAN	ENSG00000132692	69.369	0.541268	0.191944	2.81993	0.0048034	0.0520416
CACNB2	ENSG00000165995	40.7075	0.665285	0.235939	2.81973	0.00480639	0.0520416
TOPORS	ENSG00000197579	1021.47	-0.15841	0.0561707	-2.82014	0.0048002	0.0520416
USP15	ENSG00000135655	1272.22	-0.153351	0.0543743	-2.82028	0.00479818	0.0520416
TMEM147	ENSG00000105677	1863.42	0.122243	0.0433763	2.8182	0.00482938	0.0522559
TROVE2	ENSG00000116747	1968.52	-0.171802	0.0610067	-2.81611	0.00486085	0.0525615
CCSER2	ENSG00000107771	1466.25	-0.145642	0.0517251	-2.81569	0.00486731	0.0525966
SLC25A22	ENSG00000177542	2810.15	0.131156	0.0465902	2.81509	0.0048763	0.0526589
EEF1A1P7	ENSG00000268222	462.249	0.383675	0.136361	2.81367	0.00489793	0.0528575
CALCRL	ENSG00000064989	162.646	-0.369637	0.131408	-2.8129	0.00490973	0.0529254
HECTD1	ENSG00000092148	6465.89	-0.0954056	0.033918	-2.81283	0.00491071	0.0529254
RHBDF2	ENSG00000129667	34.5279	-0.747626	0.265856	-2.81215	0.00492116	0.0530031
SERINC1	ENSG00000111897	2123.08	-0.140117	0.0498626	-2.81006	0.00495323	0.0533134
SIKE1	ENSG00000052723	2162.54	-0.126308	0.0449561	-2.80958	0.0049606	0.0533575
PCDHA2	ENSG00000204969	161.547	0.570344	0.203019	2.80932	0.00496467	0.0533661
SOX4	ENSG00000124766	9402.35	0.112082	0.0399004	2.80906	0.00496869	0.0533742
UQCRFS1P1	ENSG00000226085	272.973	0.265291	0.0944969	2.80741	0.00499421	0.0536131
DUSP6	ENSG00000139318	94.0875	0.558232	0.198892	2.80671	0.00500503	0.0536587
ZCCHC6	ENSG00000083223	1079.14	-0.146487	0.0521915	-2.80673	0.00500467	0.0536587
E2F7	ENSG00000165891	1816.57	-0.143843	0.0512715	-2.80552	0.00502359	0.053811
MAF1	ENSG00000179632	2248	0.121028	0.0431449	2.80516	0.00502913	0.053811
NCOA4	ENSG00000138293	4366.67	-0.146043	0.0520612	-2.80521	0.00502832	0.053811
C6orf118	ENSG00000112539	385.159	0.258744	0.0923627	2.80139	0.00508836	0.0542669
CPSF1	ENSG00000071894	10188.2	0.0956936	0.0341503	2.80213	0.00507666	0.0542669
FZD7	ENSG00000155760	6163.89	-0.156596	0.0558934	-2.80169	0.00508349	0.0542669
PHC3	ENSG00000173889	1779.6	-0.15971	0.0570071	-2.80158	0.00508532	0.0542669
TTC21B	ENSG00000123607	1600.93	-0.133634	0.0477006	-2.80151	0.00508635	0.0542669
EIF2A	ENSG00000144895	3570.93	-0.137355	0.0490579	-2.79985	0.0051126	0.0544722
GPR63	ENSG00000112218	738.702	-0.209138	0.074699	-2.79975	0.00511428	0.0544722
PNPLA8	ENSG00000135241	572.125	-0.208726	0.0746012	-2.7979	0.00514364	0.0547493
CDH20	ENSG00000101542	78.805	-1.42918	0.511082	-2.79639	0.00516774	0.0549342
ZNF76	ENSG00000065029	2145.5	0.121911	0.0435937	2.79654	0.00516535	0.0549342
ZDHHC1	ENSG00000159714	411.827	0.213559	0.076413	2.7948	0.00519313	0.0551682
TLX3	ENSG00000164438	39.4089	0.977753	0.349922	2.7942	0.00520275	0.0552344
BLOC1S6	ENSG00000104164	1854.63	-0.151212	0.054137	-2.79314	0.00521992	0.0553447
CPT1C	ENSG00000169169	2023.07	0.1279	0.0457893	2.79323	0.00521845	0.0553447
RNGTT	ENSG00000111880	1364	-0.142339	0.0509678	-2.79272	0.0052267	0.0553806
YTHDF3	ENSG00000185728	2489.41	-0.12683	0.0454191	-2.79244	0.00523128	0.0553932
OAZ2	ENSG00000180304	4950.14	-0.108265	0.0387871	-2.79126	0.00525039	0.0555595
STX12	ENSG00000117758	1131.82	-0.153398	0.054968	-2.79067	0.0052599	0.0556241
DCUN1D4	ENSG00000109184	2397.97	-0.155521	0.0557426	-2.78999	0.00527093	0.0557047
PCYOX1	ENSG00000116005	2585.85	-0.11457	0.041071	-2.78957	0.00527787	0.055742
AC004453.8	ENSG00000146677	1055.16	0.267898	0.0960819	2.78822	0.00529986	0.0559019
AC007405.6	ENSG00000239467	32.0245	0.709428	0.254419	2.78842	0.00529654	0.0559019
CEP170	ENSG00000143702	4666.58	-0.111075	0.0398439	-2.78775	0.00530747	0.055946
SETD1A	ENSG00000099381	2867.46	0.143529	0.0514917	2.78743	0.00531279	0.055966
RP11-22B23.1	ENSG00000111788	2249.3	0.149735	0.0537243	2.7871	0.00531821	0.055987
CTC-503J8.6	ENSG00000267427	2727.78	0.132929	0.0477133	2.78601	0.0053362	0.0560235
GTPBP6	ENSG00000178605	1961.65	0.140822	0.0505485	2.78587	0.00533836	0.0560235
RFXANK	ENSG00000064490	1829.63	0.139021	0.0498989	2.78604	0.00533556	0.0560235
TFPI2	ENSG00000105825	36.1804	-0.756872	0.271656	-2.78614	0.00533395	0.0560235
USO1	ENSG00000138768	3978.11	-0.173684	0.0623518	-2.78556	0.00534358	0.0560235
UTP14C	ENSG00000253797	1381.46	-0.13639	0.0489656	-2.78543	0.00534571	0.0560235
ZFAND5	ENSG00000107372	5277.63	-0.112298	0.040316	-2.78545	0.0053454	0.0560235
SGTA	ENSG00000104969	5782.95	0.104617	0.0375719	2.78445	0.00536191	0.0561574
NRSN2	ENSG00000125841	1652.03	0.128182	0.0460604	2.78292	0.00538721	0.0563862
LRRTM1	ENSG00000162951	97.1448	0.477764	0.171754	2.78169	0.00540772	0.0565646
CTB-25B13.12	ENSG00000267317	139.595	-0.346368	0.124572	-2.78047	0.00542794	0.0567351
TOM1L1	ENSG00000141198	523.995	-0.250227	0.0900003	-2.78029	0.00543098	0.0567351
ACSL4	ENSG00000068366	2613.78	-0.123011	0.0442478	-2.78006	0.0054349	0.0567398
PHGDH	ENSG00000092621	20090.1	0.159435	0.0573684	2.77914	0.00545035	0.0568647
GOLGA8A	ENSG00000175265	2666.58	0.209475	0.075424	2.7773	0.00548131	0.0571148
TENM2	ENSG00000145934	2912.48	0.217102	0.0781696	2.77732	0.00548083	0.0571148
ZNHIT2	ENSG00000174276	168.166	0.316735	0.11407	2.77667	0.00549182	0.0571878
AC009336.24	ENSG00000226363	202.203	0.396133	0.14271	2.7758	0.00550668	0.057233
PGP	ENSG00000184207	1790.84	0.146801	0.0528797	2.77613	0.00550105	0.057233
PROS1	ENSG00000184500	987.928	-0.216708	0.0780654	-2.77598	0.00550356	0.057233
MYCBP	ENSG00000214114	173.453	-0.363508	0.131015	-2.77454	0.00552792	0.0574172
SFMBT2	ENSG00000198879	847.276	-0.261997	0.0944674	-2.77341	0.00554722	0.057581
YWHAE	ENSG00000108953	29451.7	-0.0921235	0.0332307	-2.77224	0.00556723	0.0577521
CASC15	ENSG00000272168	482.586	0.233635	0.084297	2.77157	0.00557866	0.0578339
CTA-250D10.23	ENSG00000260655	114.537	0.413047	0.149052	2.77116	0.00558571	0.0578703
FAM98B	ENSG00000171262	3096.69	-0.112506	0.0406225	-2.76955	0.00561337	0.0580748
RNF152	ENSG00000176641	946.47	-0.215566	0.0778312	-2.76966	0.00561147	0.0580748
URI1	ENSG00000105176	2636.34	-0.110692	0.0399697	-2.76939	0.00561613	0.0580748
FAM149A	ENSG00000109794	192.975	0.289764	0.104643	2.76907	0.00562172	0.0580958
CUL5	ENSG00000166266	2007.34	-0.145277	0.0524985	-2.76727	0.00565283	0.0582758
PPP1R1A	ENSG00000135447	1102.21	0.194086	0.0701365	2.76726	0.0056529	0.0582758
PTDSS2	ENSG00000174915	2950.61	0.112443	0.0406337	2.76723	0.00565341	0.0582758
TAB1	ENSG00000100324	2866.95	0.102926	0.0371888	2.76766	0.00564596	0.0582758
TECRP1	ENSG00000235043	48.0989	0.592695	0.214219	2.76677	0.0056615	0.0583224
FANCA	ENSG00000187741	2825.82	0.183704	0.06641	2.76621	0.00567118	0.0583853
RRP7A	ENSG00000189306	3248.49	0.111782	0.0404158	2.7658	0.00567833	0.0584221
ATOH8	ENSG00000168874	347.295	0.254704	0.0920977	2.76558	0.00568215	0.058424
GSTO1	ENSG00000148834	423.716	-0.311284	0.112566	-2.76535	0.00568625	0.058424
PCMTD1	ENSG00000168300	754.545	-0.173397	0.0627075	-2.76517	0.00568926	0.058424
TRIM26	ENSG00000234127	1405.07	0.147871	0.0534868	2.76463	0.00569872	0.0584844
ATP13A3	ENSG00000133657	3751.45	-0.115255	0.0417035	-2.76368	0.00571542	0.0586189
NRGN	ENSG00000154146	173.443	0.454401	0.164537	2.76169	0.0057503	0.0589301
RPS3AP6	ENSG00000234797	2666.31	0.234445	0.0848964	2.76154	0.00575298	0.0589301
RAPH1	ENSG00000173166	1490.72	-0.161879	0.0586289	-2.76107	0.00576114	0.0589768
BCL7C	ENSG00000099385	654.387	0.213902	0.0774834	2.76062	0.00576911	0.0590213
PLEKHA6	ENSG00000143850	1344.27	0.153977	0.0557913	2.75988	0.00578221	0.0591183
PEX10	ENSG00000157911	993.107	0.142142	0.0515117	2.75941	0.00579054	0.0591664
RP1-193H18.2	ENSG00000267194	617.299	-0.200082	0.0725349	-2.75842	0.00580815	0.0593092
POMT2	ENSG00000009830	2204.7	0.138363	0.0501707	2.75784	0.00581847	0.0593404
ZNF443	ENSG00000180855	319.356	-0.254547	0.0922968	-2.75792	0.00581706	0.0593404
JAG2	ENSG00000184916	416.281	0.282139	0.10233	2.75715	0.00583082	0.0594292
EXOC8	ENSG00000116903	580.507	-0.189886	0.0689006	-2.75594	0.00585239	0.0595808
NUCKS1	ENSG00000069275	22335	-0.123145	0.0446871	-2.75572	0.00585628	0.0595808
TMUB1	ENSG00000164897	1352.69	0.135031	0.0490005	2.7557	0.00585663	0.0595808
GOSR2	ENSG00000108433	708.384	-0.159615	0.0579345	-2.75508	0.0058677	0.0596561
SLC4A2	ENSG00000164889	3574.38	0.115639	0.0419909	2.75389	0.00588909	0.0598364
PLA2G3	ENSG00000100078	573.188	-0.276166	0.100296	-2.7535	0.00589612	0.0598705
NDRG3	ENSG00000101079	2186.89	-0.13197	0.0479341	-2.75316	0.00590233	0.0598964
REEP4	ENSG00000168476	1147.65	0.143584	0.0521867	2.75135	0.00593502	0.0601906
EME2	ENSG00000197774	1118.47	0.227528	0.0827195	2.7506	0.00594861	0.0602911
AKAP6	ENSG00000151320	1431.94	-0.162033	0.0589229	-2.74991	0.00596112	0.0603804
UBXN4	ENSG00000144224	3798.03	-0.109714	0.0399103	-2.74901	0.0059776	0.0605097
HLA-C	ENSG00000204525	3291.59	0.103375	0.0376102	2.74858	0.00598545	0.0605517
KIF7	ENSG00000166813	1425.99	0.140474	0.0511131	2.7483	0.00599056	0.0605659
AP4M1	ENSG00000221838	584.543	0.178938	0.0651181	2.7479	0.00599774	0.0605806
TSGA10IP	ENSG00000175513	136.733	0.544489	0.198154	2.74781	0.00599944	0.0605806
PCDHGB7	ENSG00000254122	301.525	0.628422	0.228819	2.74637	0.00602589	0.0608101
CHID1	ENSG00000177830	2903.49	0.0998313	0.0363635	2.74537	0.00604422	0.0609574
IVD	ENSG00000128928	2852.35	0.122552	0.0446469	2.74491	0.00605277	0.0610059
CNOT6	ENSG00000113300	4255.4	-0.124573	0.0453885	-2.74459	0.00605857	0.0610267
ACAP2	ENSG00000114331	1972.7	-0.122435	0.0446277	-2.74348	0.00607921	0.0611064
CNST	ENSG00000162852	930.371	-0.155585	0.0567155	-2.74325	0.00608347	0.0611064
MFAP3	ENSG00000037749	1488.69	-0.143421	0.0522807	-2.74329	0.00608265	0.0611064
MUC20	ENSG00000176945	175.726	0.319917	0.116607	2.74355	0.00607786	0.0611064
TMEM203	ENSG00000187713	1015.54	0.146525	0.0534149	2.74316	0.00608519	0.0611064
RPSAP54	ENSG00000213621	626.024	0.284157	0.103624	2.74221	0.0061028	0.0612455
COX6B1	ENSG00000126267	3250.09	0.154604	0.0563948	2.74146	0.0061167	0.0613407
PSD2	ENSG00000146005	78.5292	0.462883	0.168881	2.74089	0.00612731	0.0613407
SLC25A24	ENSG00000085491	1753.75	-0.134813	0.049183	-2.74105	0.00612432	0.0613407
ZNF320	ENSG00000182986	1466.72	-0.132967	0.0485067	-2.74122	0.00612123	0.0613407
CYP2D7P	ENSG00000205702	171.2	0.344982	0.12588	2.74055	0.00613365	0.0613666
THAP9	ENSG00000168152	444.842	-0.214451	0.0782701	-2.73988	0.00614617	0.0614541
BTF3L4	ENSG00000134717	4091.33	-0.134496	0.0491149	-2.73841	0.00617379	0.0616926
FBXO45	ENSG00000174013	1149.58	-0.147226	0.0537719	-2.73797	0.00618192	0.061736
SIAH2	ENSG00000181788	647.343	-0.212323	0.0775548	-2.73772	0.00618665	0.0617455
[truncated: 10,873 more rows]
