# Supplementary material for: Direct targets of MEF2C are enriched for genes associated with schizophrenia and cognitive function and are involved in neuron development and mitochondrial function
Source: PLoS Genet. 2024 Sep 11;20(9):e1011093. doi: 10.1371/journal.pgen.1011093 (PMC11419381; doi:10.1371/journal.pgen.1011093)
Supplement: S2 Table — (XLSX) [file pgen.1011093.s003.xlsx]

## Sheet: Sheet1
NSC_DELhet (n=169)		NSC_DELhom (n=1170)		NSC_DELhet_PB (n=240)		NSC_DELhom_PB (n=412)		iNs_DELhet (n=335)		iNs_DELhom (n=145)		iNs_DELhet_PB (n=1034)		iNs_DELhom_PB (n=1174)
Downregulated genes (n=112)	Upregulated genes (n=57)	Downregulated genes (n=634)	Upregulated genes (n=536)	Downregulated genes (n=116)	Upregulated genes (n=124)	Downregulated genes (n=167)	Upregulated genes (n=245)	Downregulated genes (n=100)	Upregulated genes (n=235)	Downregulated genes (n=91)	Upregulated genes (n=54)	Downregulated genes (n=363)	Upregulated genes (n=671)	Downregulated genes (n=490)	Upregulated genes (n=684)
ACTB	ADAMTS1	AAK1	AARS2	ABCE1	AES	ACBD6	AACSP1	ADCK2	ACTA2	ALDOC	ADCYAP1	AACS	A4GALT	AAK1	ABHD12
ADAMTS5	AFF3	AASDHPPT	ABHD17A	ALG10B	AGO3	ACSBG1	ABCA7	AFAP1L2	AGPAT2	ANKS1B	ASTN2	ABCD2	ACAT1	ABCD2	ABHD6
AGPAT2	ALPK2	ABCE1	ACACB	AMD1	AJUBA	AFF3	ABLIM1	ASPHD1	AGTRAP	ATHL1	ATF3	ABTB1	ACBD6	ACACA	ACAT1
ARHGDIA	ATF4	ABHD13	ACAP3	ARID3A	AP3B2	AHNAK	AEN	BAZ2B	AHNAK	CALY	BHLHE22	ACADVL	ACOT13	ACAP2	ACOT7
ASIC4	C3orf67	ABI2	ACD	ARL4A	ATP5E	AIF1L	AFAP1	C17orf51	AHRR	CCDC181	C11orf74	ACVR1C	ACOT7	ACSL3	ACP1
B3GAT2	CACNA2D1	ABL2	ACSL1	ARL4C	B3GAT2	ALDH1L2	AFF4	CACNG8	AKAP12	CDH8	CACNA2D1	ADAM22	ACTB	ACSS2	ACP2
C20orf27	CEP250	ACAP2	ADAMTS1	B3GNT5	C2orf72	ALDOA	ANKRD6	CALY	ALPK2	CDK10	CBLN2	ADD3	ACTG1	ADAM22	ACTB
C8orf46	CNNM4	ACBD3	ADAMTS13	B4GALNT3	C8orf58	AMD1	ARL4D	CAMK2N1	ANKS1B	CENPV	CLIC1	AEBP1	ACTR10	ADAMTS13	ADAP1
CADM1	CPNE8	ACER3	ADRM1	BCAM	CACNB1	ARID3A	ASPHD1	CAMTA2	ANXA2	CES4A	CLSTN2	AIFM2	ACTR2	ADD3	ADO
CAMKV	CPS1	ACSS2	ALDH16A1	BCLAF1	CACNG7	ASCL1	ATF3	CATSPERG	ANXA2P2	CHCHD2	CRYZ	AK4	ADAMTS7	AFF4	AGPAT1
CD151	CXCR4	ACTA2	ALDOA	BEND4	CBR1	ATE1-AS1	ATHL1	CBX2	ANXA5	CHD5	CSMD1	AKAP7	ADPRHL1	AGO3	AHCY
CNIH1	CYR61	ACTR2	ALG10B	CACNA1E	CLIP3	BAI1	ATP5E	CCDC136	ANXA6	COMT	CSRP1	AKT2	AGPAT1	AHNAK	AHSA1
COTL1	DLL1	ACVR2B	AMOTL2	CCDC85C	CLU	BCL2L1	ATP6V1H	CECR2	ARHGAP42	CPNE7	DCUN1D3	ALCAM	AIMP2	AKAP12	AIMP2
CPLX2	EGR1	ADAM10	ANAPC2	CDON	CNN1	BEND4	ATP9A	CENPV	AUTS2	CPSF4	EBF3	AMH	AIP	AKT3	AIP
CTXN1	EGR2	ADAMTS5	ANO8	CGGBP1	CNTN2	CACNA1E	B3GAT2	CHRD	AXL	CRABP1	EGR1	AMIGO1	ALDH2	ALCAM	AKIRIN1
CYP3A5	EIF2AK4	ADAT2	AP2M1	CHML	CPLX2	CALCRL	BACH2	DAPK1	B3GAT2	CYB561	GAS8	AMMECR1L	ALG3	AMD1	AKT1S1
DBNDD1	FAM19A4	ADNP	AP3B2	COL27A1	CPNE8	CCDC33	BCL2	DLGAP1	BEND4	DGCR5	GDF11	ANKS1B	AMOTL1	ANK2	ALDH2
DPYSL4	FOS	AEBP1	AP4M1	COMT	CRABP1	CDON	BCR	DTX3	BOK	DLGAP1	GPR176	ANTXR2	ANAPC11	ANKRD36	ALG3
DYRK2	GON4L	AFF4	AP5Z1	CORO2A	CSRP1	CHAF1B	BRSK1	DUSP26	BTBD19	DSEL	H1F0	ANXA5	ANKRD17	ANKRD50	ALG5
EIF5	GPR176	AGFG1	APC2	CPAMD8	CUBN	CLSPN	C14orf37	EPHA3	C11orf74	EME2	HMCN2	AP1G2	APBB1	APPL1	ALYREF
ELAVL2	GPR98	AGO1	ARC	CPNE7	DNAJB2	COL27A1	C20orf194	EPHA7	C1QL4	ENC1	KCNJ14	APCDD1	APEH	ARFGEF1	AMBRA1
ESRRG	HES1	AGO3	ARHGAP39	CRYZ	DUSP8	COLGALT1	CA2	FAM105A	C3orf18	ETV1	KCNQ3	ARHGAP24	APOA1BP	ARHGAP21	ANAPC13
FAM131B	HIATL2	AHNAK	ARHGEF1	CUX2	EBF2	CORO2A	CACNA1I	FAM131A	CA12	EXD3	LDHA	ARHGAP26	APRT	ARHGAP24	ANAPC15
FAM134B	ID2	AKT3	ARL2	CYYR1	EFEMP2	CPAMD8	CAPN5	FAM84A	CACNA2D1	FAM84A	LHX4	ARL10	ARCN1	ARHGEF1	ANAPC7
FAM181B	IER2	ALG2	ARVCF	DLD	FABP7	CPVL	CBFA2T2	GALNTL6	CALU	FNDC9	MED18	ARL4C	ARL16	ARHGEF12	ANKRD54
FAM213B	IER5	AMOTL1	ASCL1	DLEU7	FAM57B	CRYZ	CCDC125	GAREML	CAST	GALNTL6	MEIS3P1	ARSB	ARPC3	ARID2	APBB1
FAM222A	JUNB	ANKRD18B	ASPSCR1	DNAJC15	FGD3	CTDSP2	CDC42EP1	GBX2	CAV1	GCK	MYL9	ASXL1	ASCL1	ARID4B	APEX1
FAM57B	KCNK10	ANKRD50	ATAD3A	DUSP9	FGFBP3	CYYR1	CDK10	GCN1L1	CBLB	GLRA3	NACA	ATG16L1	ATAD1	ARL5A	APRT
FAP	KIRREL2	ANXA2	ATF4	EML5	FHL3	DHX9	CDKN1A	GIPR	CCDC8	HS6ST2	NHLH1	ATP1A1	ATAT1	ARMC2	ARCN1
FBXO30	MEIS1	AP3M1	ATP6V0E2	EPB41L3	FNDC4	DIRAS1	CELF3	GPR63	CCDC80	IDI1	OXCT1	AUTS2	ATL1	ASH1L	ARHGDIA
FHDC1	MEX3B	API5	ATXN7L2	EPRS	FRAT1	DLEU7	CELF4	HIGD2A	CD44	KCND2	P2RX3	B3GAT2	ATMIN	ASXL1	ARID3B
FSCN1	MIR4426	ARCN1	AURKAIP1	FAM174A	GABRG2	DUSP9	CEP104	HIST4H4	CDC42EP1	KIFC2	PCDHGB7	B4GALNT4	ATOX1	ATAD2B	ARL16
G3BP1	NEK9	ARF4	B3GALT6	FAM189A1	GALNT9	EGLN1	CILP2	HS6ST2	CDKN1A	KIRREL3	POU2F2	BDNF	ATP2C2	ATF7IP	ARL2BP
GCN1L1	NINL	ARID2	B4GALNT4	FANCC	GCFC2	EMID1	CKAP4	HUNK	CFLAR	L3MBTL1	POU3F1	BEND4	ATP5B	ATL3	ARPC3
GNG4	NKD1	ARIH1	B4GALT7	FOXP1	GMIP	EML5	CLIP3	INPP1	CHD3	LETMD1	PTGR1	BOK	ATP5C1	ATP11B	ARPC4
HES5	NTNG2	ARL5B	BAIAP3	G3BP1	GNG2	ENO1	CNGA3	ITGA10	CLIC1	LPPR5	RAD51C	BRD2	ATP5D	ATR	ARPC5L
HEYL	PDE4D	ARL8B	BANP	GFOD1	GNG3	EPB41L3	CNN1	KLHL29	CMPK1	LTBP4	RAI14	BTBD3	ATP5F1	B3GAT2	ASNA1
ID4	PEX3	ARPP19	BBS5	GNAL	GPR176	EPHB6	CNN3	LHFP	CNN3	LY6H	RFPL2	C3	ATP5G1	B4GALT6	ATAT1
IL34	PLCB1	ASAP1	BCL2L12	GPR27	GSDMB	FAM162A	CNTN2	LINC00645	COL13A1	LYNX1	RGS4	C6orf89	ATP5G3	BBX	ATF4
INA	PLK2	ASH1L	BCL7C	GPR63	GSTO1	FAM189A1	COMT	LINC00672	COL19A1	MAP1LC3A	RNF144A	C9orf64	ATP5J	BNIP3L	ATG4D
JAG1	PRODH	ASXL3	BRF1	GRPEL2	HAS3	FAM196B	CPE	LMO4	COL27A1	MAPK11	RPH3A	CA2	ATP5J2	BPTF	ATIC
KLHDC8A	RAD52	ATAD1	BRMS1	GSE1	HEYL	FBL	CPLX2	LRRN2	COL3A1	MAPK12	RPL11	CACNA2D1	ATP5L	BTAF1	ATP5B
LGALS3BP	ROBO3	ATE1	BRSK2	HAUS6	HSPB1	FEN1	CPNE8	LY6H	COL5A3	MYO16	RPL26	CACNG8	ATP6V1G2	C14orf37	ATP5D
LIMCH1	SLC45A3	ATF6	C12orf57	HMHA1	IAH1	FER1L4	CRB2	LYSMD4	COL8A1	NBEAL2	RPL30	CAMK1D	ATP6V1H	C2CD5	ATP5F1
LIMD2	SLCO1A2	ATF7	C16orf13	HNRNPA3	IFITM2	FOXO1	CTNND1	MAP1LC3A	CPNE8	NEIL1	RPL37A	CAMK2A	AURKAIP1	C5orf42	ATP5G1
LINC01105	TENM2	ATG14	C16orf91	HSPH1	IGDCC3	FOXO6	CTSF	MAPK12	CPT1A	NLGN4X	RPS15A	CAND2	BACH1	CA2	ATP5H
LIPG	TFAP2B	ATP11B	C16orf93	IGFBP4	ILDR2	FUS	CYFIP2	MEGF11	CPVL	NME3	RPS20	CBX6	BAD	CACNA1C	ATP5J
LPGAT1	TPM2	ATP6V1A	C17orf62	IMPA2	INA	GAPDH	DAB1	MYO16	CRTAP	NNAT	RPS25	CCDC136	BAG6	CACNA2D1	ATP6AP1
LRP3	TRIM67	AVL9	C17orf70	INF2	INPP5F	GAREML	DCX	NEBL	CSMD1	NRBP2	SLC6A17	CCDC142	BANF1	CACNB4	ATP6V0B
MALAT1	TSSC2	AXL	C19orf43	IPO5	INSM1	GAS1	DIXDC1	NEFM	CTDSP1	NRCAM	SOX11	CCDC37	BCAT2	CALCRL	ATP6V0D1
MLLT3	TUBA1C	BACH1	C19orf48	JPH1	IRAK1	GNL3L	DNMT3A	NLGN4X	CTSA	NUDT14	THBS1	CCDC78	BCL11A	CAMK4	ATP6V0E2
MOB1A	TUBB8	BAG4	C19orf52	JRK	JAG1	GPR27	DOCK4	NR6A1	CUX2	OLFM3	TYW3	CCDC8	BCL2L1	CAND1	ATP6V1E1
MXRA8	UNC5B	BBS10	C19orf60	LARS	JARID2	GRIN3A	DOK5	P4HTM	CXXC5	OPCML	ZFHX2	CCDC80	BCL7A	CCDC14	ATP6V1G1
MYLK	UNC5C	BCL2	C1orf86	LCLAT1	KCNN3	GSG2	DPYSL3	PCDH7	CYBRD1	ORAI2	ZNF337	CD164	BCR	CCNL1	ATP6V1G2
MYO10	ZNF502	BLOC1S6	C2CD4C	LIN7A	KIAA1919	GTF2H2	DTX3	PCDHGB6	CYR61	PDZRN3		CD2BP2	BRI3	CCNT2	ATP6V1H
NAV3	ZNF703	BRAF	C2orf72	LRBA	L1CAM	H2AFJ	DUSP16	PDZRN3	DDR1	PFKL		CDK10	BSG	CCSER2	ATPIF1
NCS1	ZNF714	BRMS1L	C4orf48	LRP4	LGALS8	HCG18	DUSP26	PLCL1	DNAJC22	PFKP		CDK9	BTBD10	CD164	AUP1
NDRG3		BRWD1	C7orf50	LRRC34	MANEAL	HELLS	DUSP8	PLIN2	DOK5	PLXNA3		CELF2	BTBD17	CD46	AURKAIP1
NHLH1		BTG2	C9orf16	MAP3K5	MAP3K12	HIF3A	EBF4	POLR3GL	E2F7	PNCK		CEP85L	BTF3	CDC42BPA	B3GALT6
NID2		BVES	CACNB1	MCM4	MAPRE3	HNRNPF	ECEL1	PPP2R2C	EBF3	POR		CES4A	C10orf10	CDC73	B4GALT3
NPIPB5		C2orf69	CACNB2	MYO1D	MEIS3	HNRNPM	EFHD1	PROX1	ECM1	PTPRG		CHD3	C11orf49	CDH6	BAD
NREP		C3orf17	CACTIN	NCR3LG1	MTTP	HNRNPU	EML2	PROX1-AS1	EFEMP2	PTPRR		CLMP	C11orf74	CELF1	BAG6
NRIP3		C5orf22	CAPN15	NEDD9	MYD88	IRAK1	ENC1	PSD3	ELK3	RFTN1		CLPB	C11orf95	CELF2	BCAR1
OCA2		C5orf24	CASKIN1	NNAT	MYO10	JRK	ENTPD4	RASGRP2	EMP3	RHPN1		CNGB1	C12orf57	CEP170	BCL7B
PAFAH1B2		C5orf30	CBS	NRCAM	NCALD	KCNK10	EXTL1	RBFOX3	EPHB4	ROGDI		CNNM2	C14orf166	CEP192	BCL7C
PAX6		C5orf51	CBX2	NRXN1	NCAN	KIRREL2	FABP7	RFTN1	EZR	RPP25L		CNTD2	C15orf59	CEP85L	BLOC1S2
PHLDA1		C6orf211	CBX4	NT5DC3	NEFL	KISS1R	FAM214A	RGMA	FAM114A1	RUNX1T1		CNTN2	C19orf43	CEP95	BLOC1S4
PITPNA		C8orf46	CBX6	NTN4	NEFM	KLHL11	FAM57B	RNASEH2B	FAM129B	RYR2		COL11A2	C1orf122	CEP97	BNIP1
PMEPA1		CACUL1	CBX8	NTRK2	NKAIN4	LRP4	FGFBP3	RNF122	FAM174A	SEMA4B		COL7A1	C1orf21	CGGBP1	BOLA3
POU2F1		CADM1	CCDC12	PAICS	NMNAT2	LRRC4	FGFR3	SAMD10	FAM26E	SGSM3		COMT	C1QTNF1	CHD1	BRI3
PRDM12		CALM2	CCDC124	PBX1	OLFM2	MAK16	FHDC1	SETBP1	FAS	SLC12A5		COX20	C1QTNF4	CHD3	BSG
PSTPIP2		CALU	CCDC130	PERP	OTP	MCM4	FILIP1	SKIDA1	FBLN5	SLC41A3		CSRP1	C3orf70	CLIP1	BTBD17
PTGES3		CAND1	CCDC137	PLIN2	P2RX3	MIR210HG	FOCAD	SLC26A10	FCGRT	SPRN		CTNNA1	C4orf48	CLIP4	BTF3
PTP4A1		CANX	CCDC57	PPARA	PAQR6	MRE11A	FRAT1	SMARCA2	FDFT1	STX1A		CXCR4	C6orf52	CLK1	C10orf32
RAB11FIP4		CAPN7	CCDC85B	PPAT	PARD3B	MTMR9LP	FSTL4	STK38L	FDPS	THEM6		D2HGDH	C8orf59	CLK4	C11orf49
RAB30		CAPRIN1	CDC37	PRKCA	PCBP4	MXRA8	GAA	TMEM168	FLNC	TLE2		DDX17	C9orf16	CLOCK	C11orf68
RAB8B		CAPZA1	CDH23	PRR14L	PCDH8	MYO1D	GABRB3	TMEM74B	FOSL2	TMEM145		DDX39B	CACNG5	CNKSR2	C11orf84
RASL10B		CASP3	CDK9	PTGR1	PDZRN4	MYRF	GADD45A	TMTC4	FOXP2	TMEM74B		DGCR5	CADM4	CNOT6L	C11orf95
RBMS3		CBLB	CELF3	RAB11FIP5	PHACTR3	NANS	GCFC2	TRIQK	GFPT2	TPTE2P1		DIABLO	CALB1	CNR1	C12orf57
RNF208		CBLL1	CENPB	RALYL	PHLDA1	NARF	GDI1	TXNRD2	GLIPR1	TRAM1L1		DLG5	CAMK2N1	CNTN2	C16orf13
RUNX1T1		CBX5	CENPV	RGS10	PHYHIPL	NBPF1	GMIP	UNC13B	GPNMB	TRIM46		DLST	CAPZB	COG5	C19orf24
SCAMP1		CCDC117	CERCAM	RHBDL3	PNPLA3	NCKAP5	GNAO1	VAX2	GSN	TUBA1A		DNAJB14	CARHSP1	COL4A3BP	C19orf26
SCG3		CCDC6	CFL1	RIMS2	POU6F2	NCOA5	GNG3	VSNL1	H1F0	TUBA1B		DNAJB2	CARM1	CPEB4	C19orf43
SERP1		CCND1	CHAC1	SLC13A3	PRICKLE2	NCR3LG1	GOLGA2	ZBED3	HLA-DMA	TXNRD2		DNAJC15	CBFA2T3	CPSF6	C1orf122
SIKE1		CCNG1	CHID1	SLC16A1	PRSS23	NEAT1	GPC2	ZFP82	HLA-E	UNC45A		DNM3	CBX2	CTC1	C1orf123
SLC12A2		CCNJ	CHMP6	SLC1A2	PTPRN	NEDD9	GPCPD1	ZNF132	HSD17B11	VAMP1		DPY19L4	CBX3	CTDSPL2	C1orf233
SLC1A2		CCNT1	CHTF18	SLC2A13	RAD51C	NEFH	GPR155	ZNF254	HSPB1	YWHAG		DUSP6	CBX4	CTNNA1	C1orf43
SPOCK1		CCSER2	CIB1	SLC30A4	RASD1	NPPC	GPR176	ZNF506	ICAM1	ZFP41		ECE2	CBX8	CUL5	C1QTNF4
SPON2		CD164	CLASRP	SLC6A15	RNFT2	NPY1R	GTF2F2	ZNF536	ID2	ZNF385B		EFR3A	CCBL2	DCAF17	C20orf24
SPSB4		CDC37L1	CLCN7	SLC7A2	ROBO1	NRCAM	HDAC5	ZNF544	IER3	ZNF501		EFR3B	CCDC23	DCLRE1A	C4orf48
SPTBN2		CDC42BPA	CNIH2	SLC8A1	SCD5	OBSCN	HEYL	ZNF562	IER5	ZNF85		EGLN1	CCDC50	DCP2	C6orf48
SRM		CDC42SE2	COL7A1	SLCO4A1	SCG2	PAICS	HIP1R	ZNF577	IFIT2			EGLN3	CCM2L	DDX17	C7orf26
SSNA1		CDK10	COPS7A	SNAP23	SCRT1	PAXIP1	HPS4	ZNF649	IFITM2			EGR1	CCNI	DDX3X	C7orf43
THAP5		CDV3	CPNE8	SOAT1	SEZ6L2	PCDH1	HSPA12A	ZNF671	IFITM3			EHBP1L1	CCNJL	DENND1B	C9orf16
THY1		CELF1	CPSF1	SPG20	SH3BGRL3	PDK1	HSPA1A	ZNF681	ILDR2			ELMSAN1	CCT4	DENND4C	C9orf172
TMCC1-AS1		CEP170	CPT1C	SYNCRIP	SH3BP5-AS1	PDRG1	IAH1	ZNF785	INF2			EML1	CCT8	DGKI	C9orf69
TMEM170A		CEP85L	CREB3L4	TEX15	SHC2	PFKFB4	ID4	ZNF804A	INHBA			EML3	CD63	DHCR7	C9orf78
TMEM170B		CERS6	CRIP2	THSD4	SLC22A17	PKM	IGDCC3	ZNF844	INHBB			EML5	CDC25B	DICER1	CADM4
TRIM4		CFL2	CROCC	TRA2A	SLC30A3	PLAGL2	IGFBPL1	ZNF85	IRAK1			ENOSF1	CDC34	DLG5	CAMK2N1
UBE2F		CHML	CROCCP2	TRPS1	SLC6A8	PLIN2	ILDR2	ZSCAN1	ITGA3			ENTPD3	CDC40	DMTF1	CAMK2N2
VAX2		CKS2	CSNK1G2	TYW3	SLCO1A2	POFUT1	INA		ITGA4			EPB41L2	CDC42	DMXL1	CAPN5
VWA1		CLK1	CTXN1	VPS9D1-AS1	SMIM7	POLE3	INPP5J		ITGB1			EPHA10	CDC42EP4	DNAH7	CAPZB
WFIKKN1		CLK4	CXCR4	WDR43	SMPD3	POMK	ITGB8		ITM2C			EPHA5	CDH12	DNAJB14	CARM1
WNK2		CLTC	CXXC1	WNT4	SPOCK1	POU2F1	JAG1		ITPKB			EPS8L2	CDH22	DNM3	CARS
WNT4		CMBL	CYBA	WNT7B	SRGAP1	PREX1	JARID2		JAG1			ERF	CEND1	DNMT3A	CBS
XKR7		CMTM6	CYHR1	XPO4	STMN2	PRKCA	KCND3		JAK1			FAM114A1	CERK	DOCK10	CBX4
ZBTB34		CNIH1	CYP51A1	ZFP41	SVIL	PRKCQ	KCNN3		KCNH5			FAM120A	CFDP1	DOCK9	CCDC106
ZNF14		CNN3	CYR61	ZNF502	SYP	PTGR1	KDM5B		KIF13A			FAM162A	CFL1	DOPEY1	CCDC124
ZNF254		CNOT6	D2HGDH	ZNF562	THBS1	RAB11FIP5	KIAA1522		KRT8			FAM196A	CGA	DPY19L4	CCDC58
ZNF577		CNOT6L	DALRD3	ZNF577	THBS3	RAB36	KLF9		LAMB2			FAM46A	CHCHD1	DZIP3	CCT8
ZNF649		COL1A1	DBN1	ZNF626	TIMP1	RAD51C	L1CAM		LAMP1			FAM66C	CHCHD6	EEA1	CD320
ZNF804A		COL3A1	DCLK2	ZNF649	TMEM130	RASL11B	LIMCH1		LASP1			FAM84B	CHKA	EFR3A	CD3EAP
		COMT	DCTPP1	ZNF714	TMEM59L	RBM4B	LIPG		LDLRAD4			FAR2P2	CHMP2A	EGR1	CD63
		COPS2	DDX41	ZNF737	TMSB15A	RCC1	LOH12CR1		LGALS1			FGF17	CHN1	ELK4	CDC123
		COQ10B	DDX51	ZNF804A	TP53INP1	RDH13	LRRTM2		LGALS3			FKBP10	CHRNA2	ELMSAN1	CDC34
		CPD	DECR1	ZRANB2	TRPM4	REC8	MANEAL		LINC00493			FNDC9	CHRNA6	ELOVL2	CDH22
		CPSF2	DEF8		TUBA1C	RHBDL3	MAPT		LIPA			FOS	CHST2	ELOVL6	CDK11B
		CREBRF	DENND6B		UBE2L6	RIMS4	MCAM		LMCD1			FOXK1	CIB2	EML5	CDK5R2
		CSE1L	DGCR6L		VASP	RNFT2	MEIS3		LMNA			FOXO3	CISD2	ENO1	CEND1
		CSNK1G1	DHRS13		VPS37B	RWDD2B	MICAL1		LOXL2			FSTL4	CIZ1	ENPP4	CENPV
		CSNK2A2	DHX30		WBP2	SAPCD2	MYD88		LRIG3			GABRG1	CKB	EPB41L2	CERK
		CTTNBP2NL	DHX38		ZDHHC4	SEC14L6	MYO10		LRP10			GABRR1	CKLF	EPHA3	CFL1
		CUL2	DLL1		ZNF154	SERPINB1	MYO16		LRP4			GALNT7	CLIC5	EPHA5	CGA
		CUL3	DMAP1		ZSWIM4	SFT2D2	MYO1B		LRRN1			GALNTL6	CLTA	EPS8L2	CHAC1
		CUL4B	DMPK			SHISA7	MYT1		MARVELD1			GANAB	CMC2	ERF	CHCHD1
		CUL5	DMWD			SKI	NAV3		MDM2			GATAD2B	CMPK2	ESCO1	CHCHD10
		DAAM1	DNAJC11			SLC13A3	NBAS		MED18			GFRA3	CNIH2	ESRRG	CHCHD6
		DCAF16	DOT1L			SLC1A2	NCALD		MEF2C			GGA2	CNN2	ETNK1	CHGB
		DCP1A	DPP7			SLFN5	NCAM1		MEIS1			GLB1L	COLGALT2	FADS1	CHMP1A
		DCP2	DTX3			SMAD9	NCAN		MGLL			GLE1	COPE	FADS2	CHMP1B
		DCUN1D1	DTYMK			SOX1	NDRG4		MLC1			GLYCTK	COPS3	FAM126A	CHN1
		DDAH1	DUS1L			SRSF1	NEFL		MMP14			GNB3	COPS6	FAM160B1	CIAO1
		DDB2	DUS3L			SRSF3	NEFM		MTUS2			GNL1	COPS7B	FAM169A	CIAPIN1
		DDI2	DUSP26			SRSF7	NEO1		MVP			GNL3L	CORO2B	FAM171B	CISD2
		DDX3X	DUSP6			STARD7	NHSL1		MYH9			GOLGA8A	COTL1	FAM184A	CKB
		DDX6	DUSP9			STC1	NIPSNAP1		MYL12A			GOLGA8B	COX14	FAM196A	CLPTM1
		DERL1	DVL1			STRA6	NLGN4X		MYL9			GPC5	COX4I1	FAM208A	CLTA
		DESI1	E2F4			TCF7	NMNAT2		MYLK			GPR176	COX5A	FAR1	CMC2
		DESI2	E4F1			TEX15	NRXN3		MYOF			GPRIN2	COX5B	FASN	CNIH2
		DFFA	ECI1			TEX261	OLFM2		NEAT1			GRIN1	COX6A1	FBXL4	CNOT8
		DGKB	EDC4			THSD4	OSBPL3		NHSL1			GRP	COX6B1	FCHO2	CNPPD1
		DIDO1	EDF1			TM9SF4	OTP		NOTCH2			GSN	COX7A2	FDFT1	CNPY3
		DNAJA1	EEF1D			TPI1	P2RX3		NQO1			GULP1	COX7B	FER	CNPY4
		DNAJA2	EGFL7			TPPP3	PARD3B		NTM			HCFC1	COX8A	FGFBP3	COA3
		DNAJB1	EGR1			TPX2	PAX6		NXPH1			HCG25	CPLX2	FMN1	COMMD9
		DNAJB14	EGR2			TRAM1L1	PCBP4		ORC5			HCRTR1	CPS1	FNBP1L	COPS3
		DNAJC16	EGR3			TSPY26P	PCCB		P2RX3			HGSNAT	CRIP2	FNDC3A	COPS6
		DNAJC3	EIF4A1			TSSC2	PCDHGA10		P4HB			HIST1H2BD	CRMP1	FOXN2	COQ10B
		DYRK1A	ELOF1			TYW3	PCDHGB6		PALM2			HIST2H2BE	CSDE1	FREM1	CORO2B
		DYRK2	EMC6			U2AF1	PCLO		PAMR1			HRK	CTDNEP1	FRS2	CORO7
		E2F7	EME2			UBTF	PDZRN4		PBXIP1			HS3ST1	CTTNBP2NL	FSD1L	COX5A
		EFNA5	ENDOG			UHRF1	PFKM		PCDHGB7			HSD17B12	CUEDC2	FSTL4	COX7B
		EIF1B	ENO1			WNT3	PHLDA1		PDE12			HSF4	CUTA	GALNT7	CPE
		EIF2A	ENTPD6			WNT7B	PHLDA3		PDLIM4			ICAM5	CYB5A	GATAD2B	CPT1C
		EIF2AK2	EPB41L3			XPNPEP3	PHYHIPL		PEA15			IL6ST	CYC1	GNAQ	CRIP2
		EIF2S3	EPHA3			ZBTB12	PI4KAP2		PHACTR3			INHA	CYR61	GOLGA8A	CRMP1
		EIF3J	EVI5L			ZC3H4	PIK3IP1		PID1			IRAK3	DCXR	GPC5	CSK
		ELAVL2	EXOC7			ZDHHC23	PLA2G16		PIEZO1			IRGQ	DDAH1	GPR126	CSTB
		ELK4	EXOSC4			ZNF100	PLCD1		PLAU			IRS2	DDHD2	GPRIN2	CTBP1
		ELOVL6	FAM149A			ZNF101	PLK2		PLEKHG1			JAG1	DDRGK1	GRAMD1C	CTSD
		ENAH	FAM171A2			ZNF132	PLK3		PLIN3			JAKMIP3	DDX1	GTF2A1	CUEDC2
		EPM2AIP1	FAM173A			ZNF37A	PLXND1		PLTP			KCNC2	DEAF1	GULP1	CUTA
		ERBB4	FAM193B			ZNF43	PNMA2		PLXDC1			KCND2	DECR1	HAUS3	CYB5R1
		ERO1L	FAM195A			ZNF445	PPP1R14C		PLXNA4			KCNH4	DGAT1	HCFC2	CYB5R3
		ESRRG	FAM19A4			ZNF502	PPP2R2B		PLXND1			KCNH5	DGUOK	HDAC9	CYC1
		F11R	FAM20C			ZNF561	PRICKLE2		PMEL			KCNJ3	DHPS	HEATR1	DANCR
		FAM102B	FAM69B			ZNF844	PRPF40B		POU2F2			KCNMB3	DHRS7	HECTD2	DBNDD1
		FAM126B	FAM73B				PTPRN		POU3F1			KCTD15	DIRAS1	HFM1	DCTPP1
		FAM169A	FANCA				RAI14		POU6F2			KDM3A	DNAJA1	HIPK3	DCXR
		FAM200B	FANCE				RAP1GAP		PPAP2B			KIAA0100	DNAJC7	HLTF	DDAH1
		FAM20B	FBXL14				RBMS3		PPP1R14C			KIAA1217	DPF1	HNRNPU-AS1	DDRGK1
		FAM210B	FBXL15				RGS9		PREX1			KIAA1324	DPY30	HOOK3	DEAF1
		FAM212B	FBXL19				RHBDF1		PRSS23			KIAA1683	DPYSL3	HS2ST1	DECR1
		FAM222B	FBXL6				RIMS3		PTP4A2			KIFC2	DPYSL5	HSD17B12	DEDD
		FAM60A	FBXW9				ROBO1		RAB13			KLF11	DRAXIN	IBTK	DEGS1
		FAM72B	FIZ1				ROBO3		RAB31			KLF13	DTD1	ICA1L	DGUOK
		FAM8A1	FLYWCH2				RPS27L		RAB34			KLHL29	DUSP15	ICAM5	DHX30
		FAM98B	FOS				RPS6KA2		RFPL2			KLHL35	DVL3	IDI1	DNAJC30
		FAP	FOXJ1				RTN1		RGS3			KSR2	DYM	IER2	DNAJC4
		FARSB	FSD1				RTN2		RHOC			LDHA	DYNC1I2	IFT80	DNAJC7
		FBLIM1	FUZ				RUSC2		RIMBP2			LIMCH1	DYNC1LI1	IGF1R	DOLPP1
		FBXO11	FZD1				SAMD4A		RNF144A			LINC00938	DYNLRB1	IKZF5	DPF1
		FBXO28	GABBR1				SCD5		RPH3A			LINC00959	DYNLT1	IL6ST	DPH2
		FBXO30	GADD45G				SCG3		RPS27L			LINC00963	ECH1	INO80D	DPYSL5
		FBXW11	GADD45GIP1				SCN2A		RRAD			LINC01018	ECSIT	INSIG1	DRG1
		FBXW2	GALNT9				SCN3B		RUNX1			LMBRD2	EIF3E	IRAK3	DTX3
		FEM1B	GAPDH				SCUBE3		S100A16			LMCD1	EIF3G	JAG1	DUSP28
		FEM1C	GBX2				SECISBP2		S1PR3			LRP2BP	EIF3I	JMJD1C	DXO
		FER	GCSH				SEZ6L2		SAMD11			LRRC37A3	EIF3L	JRK	DYNLL2
		FHDC1	GFER				SGCB		SAV1			LRRC56	EIF3M	KATNBL1	DYNLRB1
		FIGN	GMPR2				SH3BGRL3		SCPEP1			LTBP1	EIF4EBP2	KCNC2	DPY30
		FNTA	GNAZ				SHC2		SDC2			LTBP3	EIF5A	KCNJ3	EAF1
		FOPNL	GNG3				SIL1		SERPINE1			LY6H	EMID1	KDM3A	ECEL1
		FRMPD2	GNPTG				SLC12A4		SGK1			MAF	ENY2	KIAA0430	ECHS1
		FRRS1L	GPAA1				SLC25A25		SHC1			MAMDC4	EPB41	KIAA1586	EDC4
		FST	GPANK1				SLC44A2		SLC12A4			MAPK12	EPB41L3	KIF21A	EID2
		FUT10	GPC1				SNCAIP		SLC16A6			MARVELD1	EPN1	KIF5B	EIF1B
		FXR1	GPR137				SNX32		SLC1A3			MAVS	ERH	KLF12	EIF3I
		FYTTD1	GPRASP1				SPARC		SLC2A1			MCAM	ESD	KLHDC1	EIF5A
		G2E3	GPS1				SPOCK1		SLC6A15			MCTP1	EXOC1	KLHL24	ELOF1
		G3BP1	GPSM1				SPTAN1		SMAD7			MDGA2	EZH2	KMT2A	EMC3
		GAR1	GPT2				SRGAP1		SNX7			MDK	EZR	KMT2C	EMC6
		GFPT1	GSTP1				SRGAP3		SPARC			MFAP3L	FAM105A	KMT2E	EMC7
		GJC1	GTF2IRD2				STAT1		SPATA18			MFI2-AS1	FAM107B	KNTC1	ENTPD6
		GLO1	H1FX				STAT4		SPATS2L			MIR22HG	FAM162B	KRT8	EPN1
		GLRX	H2AFX				STMN2		ST3GAL1			MPPED2	FAM171A2	LARP1B	ERAL1
		GLS	H3F3A				STMN4		SYNC			MRPL32	FAM195B	LATS1	ERGIC1
		GMFB	HAUS5				STX3		SZRD1			MSANTD1	FAM19A2	LBR	ERH
		GMPS	HERC2P2				STXBP1		TAGLN			MST1	FAM49B	LDHA	ERI3
		GNA13	HERC2P9				SVIL		TAGLN2			MUM1	FAM57B	LDLR	ERP29
		GNAI3	HES3				SVOP		TDRD7			MXD4	FEZ1	LDLRAD4	EXOSC4
		GNAQ	HEXDC				SYN1		TFPI			NARF	FGD6	LHX9	FABP5
		GNB4	HGS				SYN3		THBS1			NCAM2	FGF9	LIG4	FAHD1
		GNE	HID1				SYNJ1		TLN1			NDST2	FGFR1	LIN7C	FAM134A
		GNPNAT1	HINT2				SYTL2		TMC6			NDUFA13	FH	LINC00643	FAM162B
		GOSR2	HNRNPA1L2				TBC1D30		TMEM123			NEB	FIG4	LINC01004	FAM171A2
		GPBP1	HRK				TBC1D9		TP53I3			NFAT5	FKBP1A	LIPG	FAM173A
		GRIN2B	HSPBP1				TENM2		TPM2			NGB	FKBP2	LNPEP	FAM174B
		GSKIP	ID2				THBS3		TPP1			NOL9	FKBP3	LRP2BP	FAM195A
		GXYLT1	IDH3B				THBS4		TRAM2			NOTCH2	FNIP2	LRP6	FAM20C
		HAUS2	IER2				TMEM130		TUBB6			NOXA1	FXR1	LRRC7	FAM213B
		HDAC2	IMP3				TMEM169		UBE2E3			NPEPL1	FYN	LSS	FAM222A
		HECTD1	IMPDH1				TMEM59L		VIM			NPNT	GABRB3	LTN1	FAM32A
		HEXB	ING5				TNIK		WBSCR17			NPTX1	GADD45GIP1	LUC7L3	FAM57B
		HEYL	INPP5E				TPM2		WWTR1			NPY1R	GARS	MACF1	FAM84A
		HIAT1	INSM1				TRIM67		YAP1			NR4A2	GBA2	MAN1A2	FARSA
		HMMR	IRF3				TRMT11		ZBTB7B			NR6A1	GBX2	MAN2A1	FASTKD5
		HNRNPA3	IRS1				TUBE1		ZFHX4			NRDE2	GDI1	MAPK12	FBXL15
		HNRNPH3	JMJD8				TXNRD2		ZFHX4-AS1			NRP1	GDI2	MCM3AP-AS1	FBXL16
		HNRNPU-AS1	JUNB				UNC13A		ZFP36L1			NSMCE4A	GEMIN2	MCTP1	FBXL19
		HPS3	KBTBD4				UNC5A		ZNF471			OBSL1	GGPS1	MEF2C	FBXW5
		HSP90B1	KCNAB3				UNC79		ZNF502			OLFM3	GLRX	METTL10	FDX1
		HSPA12A	KCNMB3				UNC80		ZNF597			OPLAH	GLRX3	MFN1	FEZ1
		HSPA4L	KCNN1				USP44		ZNF667			OTP	GLTP	MIB1	FH
		HSPA8	KCNQ2				VPS13D		ZNF667-AS1			OTUD7B	GNAZ	MIER1	FIZ1
		HSPD1	KCNQ4				VPS37B					P2RX5-TAX1BP3	GNG2	MIER3	FJX1
		IDI1	KCTD15				VSTM2L					PABPC1L	GNG3	MIR210HG	FKBP1A
		IFITM1	KEAP1				WDR27					PAQR6	GNG4	MLH3	FKBP2
		IFNAR1	KIRREL3				WIPI1					PARVB	GOLM1	MLXIPL	FKBP4
		IGF2BP3	KLHL21				WSB1					PBXIP1	GOT2	MPHOSPH9	FLOT1
		IGFBPL1	LAG3				ZDHHC4					PCBD2	GPAA1	MTMR6	FOXRED2
		IKZF5	LAMA5				ZFP41					PDE12	GPC2	MTMR7	FRAT2
		IMPACT	LBX1				ZNF397					PDE4D	GPR137	MTR	FRS3
		IMPAD1	LGALS8				ZNF501					PDE8A	GPX3	MTX3	FSCN1
		INSIG1	LINC00174				ZNF562					PDGFB	GPX4	MVD	FTO
		IPO7	LINC00461									PDIA2	GRINA	MVK	FXR2
		IREB2	LINC00925									PDPR	GSTA4	MYCBP2	FYN
		IRF9	LLGL1									PFKP	GSTP1	MYNN	GARS
		ISLR2	LMF2									PHF13	GTF2F2	MYO9A	GBA
		ITCH	LONRF2									PHF8	GTF3A	N4BP2	GBA2
		ITGB1	LPAR2									PHYKPL	GTPBP1	NAA25	GDE1
		ITPKB	LPPR3									PIGV	H1FX	NARF	GDI1
		ITPRIPL1	LRP3									PIGZ	HAX1	NCAM2	GDPD1
		JAG1	LRRC14									PIK3R1	HDAC2	NCR3LG1	GEMIN2
		JRK	LRRC37A4P									PLAGL1	HDAC5	NEB	GEMIN7
		KATNBL1	LRRC45									PMS2CL	HDDC2	NEK7	GFER
		KCMF1	LSM4									PNCK	HES4	NFAT5	GGPS1
		KDELR2	LZTR1									PNMA1	HIGD2A	NHLRC2	GHITM
		KDM5A	LZTS2									PNMA5	HINT1	NHLRC3	GLRX3
		KIAA0232	LZTS3									PNPLA3	HINT3	NIPBL	GLYR1
		KIAA1324L	MAF1									PPFIA4	HIST1H4E	NOTCH2	GNB2
		KIAA1586	MAN1B1									PPM1M	HLA-DMB	NR1D2	GNG3
		KIAA1598	MAPK8IP3									PPP1R3E	HN1	NR2C2	GNPTG
		KLF3	MARCKSL1									PPP1R9A	HNRNPAB	NR4A2	GOLM1
		KLHDC10	MBD3									PRKACB	HNRNPH3	NRP1	GOT2
		KLHL15	MED16									PRKCA	HPS3	NUFIP2	GPHN
		KLHL23	MED22									PRKCQ	HRAS	OGFRL1	GPR137
		KLHL24	MED24									PRKCQ-AS1	HS3ST2	OIP5-AS1	GPX3
		KLHL28	MED25									PROX2	HSBP1	OSBPL6	GPX4
		KLHL9	MEOX1									PRTFDC1	HSDL1	OTUD4	GRAMD1A
		KPNA1	METRN									PTHLH	HSF2	P2RY1	GRB2
		KPNA3	MEX3B									PTPRH	HSPA4	PANK3	GSK3A
		KPNB1	MFSD10									PTPRR	HSPE1	PAPD4	GSTA4
		KRR1	MIB2									RAB30	IAH1	PAXBP1	GTPBP1
		LAMTOR3	MICAL1									RAB34	ID4	PBRM1	H1FX
		LEPROTL1	MIR4426									RAB40B	IDH2	PCDH9	H2AFZ
		LIN28B	MLLT1									RASGEF1A	IDH3B	PCF11	HDAC5
		LINC00657	MLLT6									RASGRP2	ILK	PCNP	HERPUD1
		LIPG	MPDU1									RASSF7	INA	PCNX	HES4
		LIX1L	MRPL28									REC8	INHBE	PDE4D	HIGD2A
		LPGAT1	MRPL4									RGP1	INPP5A	PDE4DIP	HIST1H1E
		LPP	MRPS34									RGS11	ITPK1	PDE8A	HIST1H2AC
		LRP6	MUM1									RGS2	JAGN1	PDS5A	HIST1H2AE
		LRRC58	MUS81									RGS4	JUND	PEAK1	HN1
		LRRC8B	MYO19									RNF207	KARS	PFKFB4	HNRNPAB
		LRRTM2	MYT1L									RPS4Y1	KCMF1	PHC3	HNRNPF
		LTN1	N4BP3									RYR2	KCNN1	PHF10	HNRNPM
		LUC7L3	NADK									S100A6	KDM1A	PHF13	HRAS
		MAN1A2	NAGLU									SCG2	KIRREL2	PHF14	HS3ST2
		MANEA	NARF									SDC2	KLC1	PHF20L1	HSP90AB1
		MAP1LC3B	NAT14									SDHAP1	KLHDC3	PIK3R1	HSPA8
		MAPK6	NBEAL2									SEMA3B	KLHL25	PKN2	HSPE1
		MDM2	NCBP2-AS2									SEMA3C	LAGE3	PLA2G3	ID4
		ME2	NCDN									SERPINE2	LAMTOR3	PNISR	IDH2
		MED13	NDOR1									SETD1B	LAMTOR5	PNN	INA
		MED4	NDUFB7									SH3D21	LBH	PNPLA3	INPP5A
		MEF2C-AS1	NEDD8									SHROOM1	LDB3	POU3F3	INTS5
		METTL8	NEK9									SIPA1L1	LGALS3	PPFIA4	ISG20L2
		MIB1	NFKBIA									SIX1	LHX4	PPM1A	ISY1
		MIER1	NINL									SIX4	LIMK2	PPP1R9A	ITGAE
		MIR4461	NKD1									SLC25A45	LINC00461	PRDM10	ITGB1BP1
		MKKS	NLGN2									SLC26A8	LINC00487	PREPL	ITPA
		MKLN1	NME4									SLC2A13	LINC00493	PRKACB	ITPK1
		MKRN3	NPAS4									SLC39A10	LINC01105	PRKG2	JMJD8
		MLEC	NR2F1									SLC6A1	LMAN2	PRPF4B	JUND
		MLLT3	NR4A1									SLC9A8	LMO1	PRR14L	KAZN
		MMD	NRSN2									SMAD9	LMO4	PSD3	KBTBD4
		MOB1A	NRXN2									SNHG12	LRRC29	PTAR1	KDM1A
		MOB1B	NSG1									SNRNP200	LRRC4	PTBP3	KDM8
		MORC3	NT5DC2									SNRNP70	LSM2	PTPRD	KLC1
		MPZL1	NTHL1									SNX25	LSM5	PURB	KLC2
		MRPL35	NTNG2									SORCS3	LYPLA2	PYGO1	LAMP1
		MRPL38	NUAK2									SPHKAP	MANF	QSER1	LAMTOR1
		MSANTD4	NUBP2									SPRN	MAPK4	RAB11FIP2	LBH
		MSL2	NUDT16L1									SSPO	MAPK8	RAB30	LHFP
		MSMO1	OBSCN									SSX2IP	MAPKAPK2	RAD21	LHX4
		MTAP	OBSL1									STH	MAPRE2	RALGAPA1	LMAN2
		MTMR2	OGFOD3									STT3B	MARS	RANBP6	LMO1
		MTMR9	OSCP1									SYBU	MAZ	RAP2A	LRP3
		MTPN	OTUB1									SYN3	MCTS1	RAPGEF6	LRRC4
		MTX3	PAFAH1B3									SYPL1	MDH2	RASA2	LRRC47
		MYBL1	PAOX									TAPBP	ME2	RASAL2	LRRN2
		MYH9	PCDH8									TBC1D9B	METAP1	RASSF7	LSM10
		MYL9	PCYT2									TBL1XR1	METTL5	RASSF8	LSM3
		MYNN	PDLIM7									TENM2	MFAP2	RB1CC1	LSM5
		MYO10	PEMT									TG	MFF	RBBP6	LYPLA2
		MYOF	PES1									TGFB1	MFHAS1	RBM12B	MAEA
		NAA15	PEX10									THBS4	MGST3	RBM25	MAF1
		NANP	PFDN2									TIMP3	MIEN1	RBM26	MAGEF1
		NAP1L1	PFKL									TLL2	MIR4461	RBM27	MALAT1
		NCBP2	PFN1									TLX2	MLST8	RBM39	MANBAL
		NCKAP1	PGAM1									TLX3	MMD	RC3H2	MANEAL
		NCOA4	PGAM4									TMC3	MPC1	RCOR3	MAP2K2
		NDC1	PGLS									TMEM117	MPDZ	REV3L	MAPK4
		NDUFV2	PGP									TMEM120B	MPST	RFX3	MAPKAPK2
		NEO1	PIGQ									TMEM130	MRPL22	RFX7	MAPRE2
		NFAT5	PIN1									TMEM234	MRPL23	RGPD5	MARCKSL1
		NID1	PKD1P6									TMEM74B	MRPL35	RICTOR	MARK2
		NLK	PKN1									TMEM80	MRPL44	RIMS2	MARS
		NRAS	PKN3									TMOD1	MRPL47	RNF19A	MCAT
		NREP	PLXNA3									TP53I3	MRPL48	RNMT	MCM7
		NT5C3A	PLXNB1									TRANK1	MRPL51	RPS6KB1	MCTS1
		NUAK1	PNPLA7									TRIM4	MRPL55	RRM2B	MDH1
		NUCKS1	POLD1									TUB	MRPS31	RSBN1	MDH2
		NUDT21	POLR2E									TUBGCP6	MSANTD3	RSPH9	MED24
		NUDT4	POLR2I									TWF1	MTCH1	RSRC2	MED29
		NUFIP2	POLR2L									TXNDC15	MTIF2	RYR2	MEPCE
		OAZ2	POMT1									TXNRD2	MTIF3	S100A6	METRN
		OGFRL1	POMT2									UBE2Z	MTRNR2L2	SACM1L	MFSD1
		OIP5-AS1	POU2F2									VSTM5	MTRNR2L8	SCAI	MFSD5
		OLA1	PPAN									WDR90	MTUS2	SCAPER	MIEN1
		OPA1	PPARD									WIPI1	MYH10	SCD	MKKS
		ORC2	PPOX									XKR6	MYL12B	SCN2A	MLF2
		OSTC	PPP1CA									XKR8	MYL6B	SDHAP1	MLST8
		OTP	PPP1R12C									YJEFN3	MYO16	SECISBP2	MMP15
		PAFAH1B1	PPP1R16A									ZBTB8B	MZT2A	SECISBP2L	MOAP1
		PAFAH1B2	PPP1R37									ZDHHC14	NABP2	SEMA3C	MORN4
		PAK2	PPP2R3B									ZFHX4	NACA	SF3B1	MPC1
		PALM2	PPP4C									ZFHX4-AS1	NAE1	SH2D5	MPDU1
		PANK3	PPP6R2									ZFP41	NANOS1	SH3D21	MRFAP1L1
		PAPOLA	PQLC1									ZNF276	NAPA	SH3YL1	MRPL22
		PBK	PQLC2									ZNF502	NCK2	SHC4	MRPL33
		PCBP2	PRKCG									ZNF512B	NDUFA1	SIX4	MRPL34
		PCMTD1	PRMT1										NDUFA12	SLC12A2	MRPL35
		PCNP	PRPF19										NDUFA4	SLC16A3	MRPL39
		PCYOX1	PRPF31										NDUFA8	SLC25A36	MRPL44
		PDIA3	PRR7										NDUFAB1	SLC2A13	MRPL48
		PDIA6	PTDSS2										NDUFAF1	SLC39A10	MRPL51
		PDP2	PTGES2										NDUFB10	SLC4A7	MRPS17
		PFN2	PTGR1										NDUFB2	SLK	MRPS18B
		PGM2L1	PTOV1										NDUFB3	SMCHD1	MRPS34
		PHACTR4	PYCRL										NDUFB4	SMG1	MTCH1
		PHC3	RAB11FIP3										NDUFS2	SMIM13	MTHFD2
		PHF20	RAB24										NDUFS4	SNAI3-AS1	MTMR14
		PHLDA1	RAB40C										NDUFS5	SNX13	MTSS1L
		PICALM	RABGGTA										NDUFS6	SNX25	MUL1
		PIEZO1	RAD51C										NDUFS7	SOCS6	MYEOV2
		PIGK	RAI1										NDUFV1	SON	MYL12B
		PIK3R3	RANBP3										NEDD4L	SOS1	MYL6B
		PLAU	RARA										NEDD8	SP3	NABP2
		PLEKHA8	RARRES2										NFIL3	SPOPL	NAGPA
		PNPLA8	RBM15B										NFU1	SPRED1	NANOS1
		PNPO	RBM42										NHLH1	SREBF1	NAT14
		POLH	REEP6										NKAIN1	SREK1	NAT16
		POU2F1	REPIN1										NKAIN4	SRSF11	NCALD
		PPM1A	RER1										NKIRAS2	SSPO	NCBP2-AS2
		PPP1CC	RFXANK										NME1	SSX2IP	NCDN
		PPP1R14C	RHBDD3										NME7	STAM2	NCK2
		PPP1R15B	RHBDL3										NMNAT2	STARD4	NDRG4
		PPP1R3E	RHOB										NMT2	STT3B	NDUFA1
		PPP2CA	RHOT2										NOP10	SUCO	NDUFA12
		PPP3R1	RHPN1										NOSIP	SUV420H1	NDUFA4
		PPP6C	RING1										NQO2	SYN3	NDUFA8
		PRDM1	RNASEH2B										NR2F6	TAOK1	NDUFAB1
		PREPL	RNF166										NR4A1	TARBP1	NDUFAF1
		PREX1	RNF25										NRCAM	TBL1XR1	NDUFB10
		PRKAR1A	RNF40										NRD1	TCF4	NDUFB2
		PRKAR2A	ROGDI										NSMCE1	TFRC	NDUFB3
		PRKRIR	ROMO1										NTRK1	TGFB2	NDUFB4
		PSEN1	RPL23P8										NUDC	THAP5	NDUFB6
		PSME4	RPL41										NUDT14	THSD7A	NDUFS2
		PSTPIP1	RPSAP58										NUDT9	TIA1	NDUFS3
		PTAR1	RPSAP9										NUTF2	TMC3	NDUFS6
		PTGES3	SCAND1										NXN	TMEM106B	NDUFS7
		PTP4A1	SCRT1										OARD1	TMEM135	NDUFV1
		PTPRE	SDF4										OLA1	TMEM170B	NEFH
		PTPRG	SEC14L5										ORC5	TMEM30A	NFU1
		PURB	SENP3										OSBPL3	TMEM67	NFYC
		PURG	SETD1A										OST4	TMEM97	NKAIN1
		PVRL3	SFI1										OSTF1	TMTC3	NKAIN4
		PYGO1	SFSWAP										OTUB1	TNKS	NKIRAS2
		QSER1	SGSH										OXA1L	TNKS2	NLE1
		RAB11FIP4	SGSM2										PAFAH1B3	TOP2B	NME1
		RAB14	SH3D21										PANX1	TRANK1	NMNAT2
		RAB18	SHD										PAPSS1	TRDMT1	NOC2L
		RAB1A	SLC12A9										PARP6	TRIM2	NOP10
		RAB22A	SLC1A5										PAX6	TRIM52	NOSIP
		RAB30	SLC25A11										PCMT1	TRMT13	NOTCH4
		RAB31	SLC25A22										PDCD5	TROVE2	NPM1
		RAB34	SLC2A4RG										PDE9A	TRPC1	NR2F6
		RAB8B	SLC38A10										PDRG1	TRPM7	NSMF
		RAD21	SLC6A8										PEBP1	TTC14	NT5C3B
		RANBP6	SMARCD3										PFDN2	TTC3	NT5M
		RAP2A	SMPD2										PFKM	TWF1	NTNG2
		RAPH1	SMPD3										PFN1	U2SURP	NUDC
		RASSF8	SNAPC4										PHB2	UBA6	NUDT16L1
		RB1CC1	SNHG11										PHC2	UBN2	NUDT4
		RBBP4	SNHG15										PHF20	UBR1	NUTF2
		RBFOX2	SNRPB										PHYHIPL	UBR3	OAT
		RBM12B	SNRPC										PIAS4	UBR5	OCIAD1
		RBM18	SNX17										PIN4	UBXN4	ORC5
		RBM41	SOCS3										PKN1	UBXN7	OTUB1
		RBMS3	SOCS7										PLAA	UFL1	OXA1L
		RBPJ	SOX12										PLAGL2	UNC80	PACSIN2
		RBPMS	SOX4										PLCD1	USP25	PAFAH1B3
		RC3H2	SPHK2										PLCL1	USP34	PCMT1
		REEP3	SPPL2B										PLEKHB2	VEGFA	PCSK1N
		RFTN1	SREBF1										PMEL	VPS36	PDCD5
		RFX3	SRF										POFUT1	VPS54	PDK2
		RHOA	SSPO										POLDIP2	WAPAL	PDXP
		RLIM	SSSCA1										POLR2E	WDR26	PEBP1
		RMND5A	STK19										POLR2G	WDR27	PEPD
		RNF139-AS1	STUB1										POLR2I	WDR86	PFKM
		RNF144A	SURF6										POLR2K	WDR90	PFN1
		RNF169	SUV420H2										POU3F1	WHSC1L1	PHLDA2
		RNF19A	SYT2										POU6F2	XKR4	PIGP
		RRM2B	TAB1										PPDPF	XPO4	PINK1
		RUNX1T1	TAF1C										PPHLN1	XRN1	PITHD1
		SAMD4A	TAZ										PPID	YBX2	PITPNA
		SAR1B	TBC1D9B										PPIL3	YOD1	PLCD4
		SC5D	TBCB										PPP1R14B	ZBED6	PLD3
		SCARB2	TBCC										PPP1R16B	ZBTB10	PLEKHM2
		SCOC	TBCD										PPP1R18	ZBTB44	PNMAL1
		SDCBP	TCF25										PPP2R1A	ZBTB6	PNPO
		SEC24A	TELO2										PPP2R5D	ZC3H6	PODXL2
		SEC63	TENM2										PPP4C	ZDHHC17	POLDIP2
		SEPSECS	TFPT										PRDX1	ZDHHC20	POLDIP3
		SERBP1	THOP1										PRDX2	ZFHX4	POLE3
		SERINC3	TIMM13										PRDX5	ZFP30	POLR1D
		SERP1	TIMM44										PRELID1	ZFY	POLR2E
		SERPINE1	TM7SF2										PRKRA	ZFYVE16	POLR2L
		SESN1	TMEM108										PSMA3	ZNF12	PPDPF
		SGTB	TMEM145										PSMB1	ZNF236	PPID
		SH3BGRL2	TMEM147										PSMB4	ZNF24	PPIL1
		SH3GLB1	TMEM160										PSMB6	ZNF25	PPP1CA
		SIRT1	TMEM161A										PSMG3	ZNF250	PPP1R14B
		SKIV2L2	TMEM203										PTMS	ZNF276	PPP2R1A
		SKP1	TMEM259										PTPN3	ZNF280D	PPP5C
		SLC12A2	TMEM39B										PTPRG	ZNF292	PQLC2
		SLC16A1	TMEM8A										PYCR1	ZNF382	PRCC
		SLC25A36	TNK2										QARS	ZNF43	PRDX1
		SLC25A51	TNRC18										R3HDM1	ZNF432	PRDX2
		SLC26A2	TONSL										R3HDM4	ZNF451	PRDX3
		SLC30A5	TOR2A										RAB7A	ZNF484	PREB
		SLC33A1	TPGS1										RABGAP1	ZNF518A	PRELID1
		SLC35G2	TPI1										RAI14	ZNF518B	PRMT1
		SLC36A4	TRABD										RAMP2	ZNF540	PRNP
		SLC39A10	TRMT1										RANBP9	ZNF569	PRR14
		SLC4A7	TRMT2A										RAP1B	ZNF584	PRR7
		SMAD2	TSC22D4										RAP1GDS1	ZNF594	PSD
		SMAD4	TSGA10IP										RARS	ZNF615	PSMA3
		SMAD5	TSNARE1										RASL10B	ZNF655	PSMB1
		SMIM13	TSNAXIP1										RASSF2	ZNF704	PSMB6
		SNAPC3	TSPAN4										RBBP5	ZNF708	PSMC2
		SNTB2	TTC30B										RCN2	ZNF714	PSMC5
		SOCS4	TUBB4B										REM2	ZNF721	PSMD3
		SOCS6	TUBB8										REPIN1	ZNF793	PSME3
		SOS1	TUBGCP2										RFK	ZNF846	PSMG3
		SP3	TUBGCP6										RHEB	ZNF891	PSPC1
		SPOPL	TYK2										RHOA	ZZZ3	PTGES2
		SPP1	U2AF2										RHOT1		PTGES3
		SPRED2	UBA7										RIMS1		PTPN1
		SREK1IP1	UBE2S										RMND1		PTS
		SRP9	UBL7										RNF10		PUSL1
		SRPK1	UCKL1										RNF122		PYCR1
		ST20	VARS2										RNF167		QDPR
		STARD4	VEGFA										RNF187		R3HCC1
		STAT1	VPS28										RNF38		R3HDM4
		STAU1	VPS37B										ROMO1		RAB1B
		STK17A	VPS9D1										RPL11		RAB31
		STK24	WASH3P										RPL23		RAB3A
		STOX2	WASH7P										RPL23A		RAB7A
		STT3B	WDR13										RPL24		RASIP1
		STXBP1	WDR18										RPL26		RASL10B
		SUB1	WDR24										RPL31		REEP2
		SUGT1	WDR34										RPL34		REPIN1
		SYNCRIP	WDR54										RPL35A		RGS3
		SYPL1	WDR6										RPL36AL		RHBDD2
		TAF1B	WDR60										RPL37		RHEB
		TAF1D	WDR90										RPL37A		RIMS3
		TAOK1	WNT5B										RPL38		RMND1
		TBCA	ZBTB12										RPL39		RNF167
		TBL1XR1	ZDHHC22										RPL6		RNF187
		TCF12	ZDHHC8										RPS14		RNF40
		TEAD1	ZGPAT										RPS15		RPH3A
		TFAM	ZNF154										RPS15A		RPL36AL
		TFDP2	ZNF276										RPS2		RPL7L1
		TGFBR1	ZNF316										RPS24		RPPH1
		THAP5	ZNF358										RPS27		RPS19BP1
		THAP9	ZNF384										RPS29		RPS2
		THEM6	ZNF428										RSPRY1		RPS26
		THUMPD1	ZNF444										RSU1		RSL1D1
		TIPARP	ZNF513										RTKN		RSU1
		TLK1	ZNF517										RTN3		RTN4RL1
		TM9SF3	ZNF579										RTN4RL1		RUNDC3A
		TMCC1-AS1	ZNF598										RUNDC3A		RUVBL2
		TMED10	ZNF696										SAMM50		SALL2
		TMEM126B	ZNF71										SAPCD2		SAMD14
		TMEM135	ZNF76										SAT2		SAMM50
		TMEM170A	ZNF768										SCARF2		SAT2
		TMEM170B	ZNF775										SCNM1		SCAMP3
		TMEM194A	ZNF783										SEC13		SCAMP5
		TMEM245	ZNF787										SEC31A		SCAND1
		TMEM30A	ZNF865										SEC61B		SCARNA2
		TMEM97	ZNHIT2										SEH1L		SCO2
		TNKS2	ZSCAN1										SERAC1		SCYL1
		TNPO1											SGTA		SDF2
		TOMM70A											SH3BGRL2		SEC13
		TOP2A											SHC1		SEC61B
		TOPORS											SHD		SEC61G
		TP53INP1											SHF		SERAC1
		TPM2											SHFM1		SF3B4
		TRAF6											SIGMAR1		SHC1
		TRIM13											SLC1A5		SHFM1
		TRNT1											SLC22A31		SHISA5
		TROVE2											SLC24A2		SIGMAR1
		TTC14											SLC25A11		SLC1A4
		TTC21B											SLC25A4		SLC25A11
		TXNRD2											SLC25A6		SLC25A33
		UBE2D3											SLC6A17		SLC25A38
		UBE2G1											SLC8A1		SLC25A4
		UBE2K											SLFN5		SLC35A4
		UBE2Q2											SMARCB1		SLC35B1
		UBE3A											SMARCD3		SLC35B2
		UBR3											SMDT1		SLC35G2
		UBXN4											SMIM18		SLC38A7
		UBXN7											SNF8		SLC5A6
		UFM1											SNHG6		SLC7A5
		UGCG											SNRPA		SLC9A3R2
		URI1											SNRPD1		SMARCB1
		USP14											SNRPF		SMARCD3
		USP15											SNRPG		SMDT1
		USP3											SNRPN		SMIM18
		USP46											SOX11		SNHG11
		USP47											SPATS2L		SNHG7
		USP7											SPCS2		SNRNP35
		UTRN											SPG21		SNRPA
		VEGFB											SPSB4		SNRPD1
		VMA21											SRP14		SPAG7
		WAPAL											SSNA1		SPCS2
		WDFY1											SSU72		SPHK2
		WDR26											STAU1		SPSB4
		WDR36											STK24		SQSTM1
		WDR82											STK39		SRP14
		WIPF2											STRAP		SSU72
		YES1											STRBP		STIP1
		YOD1											SURF1		STK24
		YTHDF3											SYT13		STK25
		YWHAE											SYT2		STK32C
		YWHAG											TAF12		STK40
		YWHAZ											TAF1D		STMN1
		ZBED6											TAF9		STMN3
		ZBTB1											TALDO1		STRA13
		ZBTB10											TBC1D1		STRAP
		ZBTB11											TBC1D30		STUB1
		ZBTB21											TBC1D7		SURF1
		ZBTB26											TBCE		SURF2
		ZBTB33											TBPL1		SURF4
		ZBTB34											TCEB1		SYN1
		ZBTB44											TECR		SYNGR3
		ZC3H15											TERF2IP		SYT13
		ZCCHC6											TIMM22		SYT2
		ZDHHC21											TKT		TAF13
		ZFAND5											TLK2		TAF9
		ZFP1											TM9SF4		TBCE
		ZFP30											TMCC1		TCEB1
		ZFP41											TMEFF1		TECR
		ZFP62											TMEM120A		TERF2IP
		ZFP91											TMEM126A		TESK1
		ZKSCAN8											TMEM143		TFCP2
		ZMYM1											TMEM258		THRA
		ZNF12											TMSB10		THY1
		ZNF121											TMSB15A		TIMM13
		ZNF14											TNFAIP8L1		TIMM22
		ZNF148											TNNT1		TIMM50
		ZNF184											TNPO3		TMED2
		ZNF24											TOMM40L		TMEM115
		ZNF248											TPGS1		TMEM127
		ZNF250											TPGS2		TMEM160
		ZNF254											TPX2		TMEM199
		ZNF260											TRAK2		TMEM208
		ZNF286A											TRAPPC1		TMEM222
		ZNF33A											TRIM24		TMEM251
		ZNF37A											TRIM28		TMEM259
		ZNF391											TRPM6		TMEM38A
		ZNF397											TSEN15		TMEM70
		ZNF417											TSN		TMEM8A
		ZNF443											TSPAN19		TMSB10
		ZNF501											TSPY26P		TOMM22
		ZNF543											TUBA4A		TPGS1
		ZNF561											TUFM		TRAFD1
		ZNF566											TXN		TRAPPC1
		ZNF597											UBAP2L		TRAPPC2L
		ZNF627											UBE2E3		TRIB1
		ZNF644											UBE2L3		TRIM28
		ZNF652											UBE2L6		TRMT1
		ZNF664											UBE2M		TRPM8
		ZNF669											UBL5		TSG101
		ZNF708											UBLCP1		TSN
		ZNF770											UBXN1		TUFM
		ZNF791											UNC5B		TXN
		ZNF891											UQCRC1		TXN2
		ZRANB2											UQCRC2		TXNL4A
		ZYG11B											UQCRH		U2AF2
													USB1		UBAP2L
													USMG5		UBE2E3
													USP10		UBE2G1
													USP31		UBE2L3
													USP39		UBE2M
													VAX2		UBE2N
													VOPP1		UBE2S
													VPS28		UBXN1
													VPS37D		UCK2
													VTI1B		UFC1
													WARS		UQCRFS1
													WBP2		USB1
													WDR37		USMG5
													WDR83OS		USP39
													WSB2		UTP11L
													XKR7		UTP3
													XRCC1		VAMP1
													YARS		VAMP2
													YBX1		VAT1
													YIF1B		VDAC1
													YIPF3		VGF
													YWHAE		VPS37D
													ZBTB8OS		VSTM2L
													ZDHHC18		WAC-AS1
													ZFAS1		WARS
													ZMAT2		WBSCR22
													ZNF286B		WDR37
													ZNF358		WIZ
													ZNF362		XPO6
													ZNF562		YARS
													ZNF579		YIPF2
													ZNF580		YIPF3
													ZNF585A		YWHAB
													ZNF738		ZBTB45
													ZNF761		ZBTB8OS
													ZNF776		ZC3HC1
													ZRANB1		ZDHHC18
															ZMAT2
															ZMYND19
															ZNF346
															ZNF358
															ZNF428
															ZNF48
															ZNF579
															ZNF580
															ZNF581
															ZNF768
															ZNF771
															ZNF777
															ZNF787
