# Supplementary material for: Direct targets of MEF2C are enriched for genes associated with schizophrenia and cognitive function and are involved in neuron development and mitochondrial function
Source: PLoS Genet. 2024 Sep 11;20(9):e1011093. doi: 10.1371/journal.pgen.1011093 (PMC11419381; doi:10.1371/journal.pgen.1011093)
Supplement: S3 Table — (XLSX) [file pgen.1011093.s004.xlsx]

## Sheet: Sheet1
Genes in red: Common between SCZ, IQ, and EA (n= 45)
Genes in green: Common between SCZ and IQ (n= 70)
Genes in blue: Common between SCZ and EA (n= 95)
Genes in orange: Common between IQ and EA (304)
SCZ (n=682)		IQ (n=1016)		EA (n=1838)
Ensembl.ID	Symbol.ID	Ensembl.ID	Symbol.ID	Ensembl gene ID	Gene symbol
ENSG00000150967	ABCB9	ENSG00000001617	SEMA3F	ENSG00000005882	PDK2
ENSG00000140526	ABHD2	ENSG00000002330	BAD	ENSG00000006451	RALA
ENSG00000226965	AC003088.1	ENSG00000002549	LAP3	ENSG00000022840	RNF10
ENSG00000231200	AC068490.2	ENSG00000003756	RBM5	ENSG00000006116	CACNG3
ENSG00000205334	AC074091.13	ENSG00000004059	ARF5	ENSG00000007237	GAS7
ENSG00000249484	AC091969.1	ENSG00000004534	RBM6	ENSG00000020256	ZFP64
ENSG00000256546	AC156455.1	ENSG00000005379	BZRAP1	ENSG00000060069	CTDP1
ENSG00000126070	AGO3	ENSG00000005381	MPO	ENSG00000069849	ATP1B3
ENSG00000110987	BCL7A	ENSG00000005483	KMT2E	ENSG00000089101	C20orf26
ENSG00000104765	BNIP3L	ENSG00000005955	GGNBP2	ENSG00000091428	RAPGEF4
ENSG00000151067	CACNA1C	ENSG00000007402	CACNA2D2	ENSG00000100941	PNN
ENSG00000100346	CACNA1I	ENSG00000008300	CELSR3	ENSG00000101216	GMEB2
ENSG00000120334	CENPL	ENSG00000008382	MPND	ENSG00000109787	KLF3
ENSG00000160161	CILP2	ENSG00000008441	NFIX	ENSG00000110987	BCL7A
ENSG00000109572	CLCN3	ENSG00000010165	METTL13	ENSG00000111786	SRSF9
ENSG00000231313	CLIC1P1	ENSG00000010318	PHF7	ENSG00000111790	FGFR1OP2
ENSG00000120885	CLU	ENSG00000010322	NISCH	ENSG00000112305	SMAP1
ENSG00000187323	DCC	ENSG00000010327	STAB1	ENSG00000119772	DNMT3A
ENSG00000007923	DNAJC11	ENSG00000010803	SCMH1	ENSG00000123268	ATF1
ENSG00000104885	DOT1L	ENSG00000014641	MDH1	ENSG00000124214	STAU1
ENSG00000138101	DTNB	ENSG00000016864	GLT8D1	ENSG00000124788	ATXN1
ENSG00000135720	DYNC1LI2	ENSG00000023330	ALAS1	ENSG00000126001	CEP250
ENSG00000184349	EFNA5	ENSG00000025293	PHF20	ENSG00000126214	KLC1
ENSG00000006744	ELAC2	ENSG00000025434	NR1H3	ENSG00000130956	HABP4
ENSG00000168754	FAM178B	ENSG00000026950	BTN3A1	ENSG00000135740	SLC9A5
ENSG00000185958	FAM186A	ENSG00000030066	NUP160	ENSG00000135913	USP37
ENSG00000113013	HSPA9	ENSG00000031698	SARS	ENSG00000145675	PIK3R1
ENSG00000144381	HSPD1	ENSG00000034971	MYOC	ENSG00000145863	GABRA6
ENSG00000113141	IK	ENSG00000037897	METTL1	ENSG00000146826	C7orf43
ENSG00000126456	IRF3	ENSG00000040199	PHLPP2	ENSG00000148053	NTRK2
ENSG00000214401	KANSL1-AS1	ENSG00000044524	EPHA3	ENSG00000148798	INA
ENSG00000178342	KCNG2	ENSG00000048405	ZNF800	ENSG00000149187	CELF1
ENSG00000219941	KRT18P50	ENSG00000048471	SNX29	ENSG00000151789	ZNF385D
ENSG00000214659	KRT8P26	ENSG00000049618	ARID1B	ENSG00000152377	SPOCK1
ENSG00000255571	LINC00925	ENSG00000050393	MCUR1	ENSG00000155511	GRIA1
ENSG00000176681	LRRC37A	ENSG00000051825	MPHOSPH9	ENSG00000007545	CRAMP1L
ENSG00000251095	RP11-115D19.1	ENSG00000053900	ANAPC4	ENSG00000100167	SEPT3
ENSG00000066117	SMARCD1	ENSG00000055955	ITIH4	ENSG00000110880	CORO1C
ENSG00000230853	AC004159.1	ENSG00000055957	ITIH1	ENSG00000131094	C1QL1
ENSG00000248106	AC005609.2	ENSG00000059691	PET112	ENSG00000135502	SLC26A10
ENSG00000268352	AC007228.5	ENSG00000059915	PSD	ENSG00000135519	KCNH3
ENSG00000232028	AC007391.2	ENSG00000060718	COL11A1	ENSG00000137100	DCTN3
ENSG00000252811	AC008085.1	ENSG00000061656	SPAG4	ENSG00000145687	SSBP2
ENSG00000233263	AC009518.2	ENSG00000063978	RNF4	ENSG00000152953	STK32B
ENSG00000236386	AC009518.3	ENSG00000065413	ANKRD44	ENSG00000154654	NCAM2
ENSG00000224865	AC009518.4	ENSG00000066056	TIE1	ENSG00000040199	PHLPP2
ENSG00000251710	AC010295.1	ENSG00000066135	KDM4A	ENSG00000041515	MYO16
ENSG00000249839	AC011330.5	ENSG00000066336	SPI1	ENSG00000048740	CELF2
ENSG00000230452	AC012457.2	ENSG00000066855	MTFR1	ENSG00000048828	FAM120A
ENSG00000227180	AC013467.1	ENSG00000067560	RHOA	ENSG00000062194	GPBP1
ENSG00000268488	AC018512.1	ENSG00000067715	SYT1	ENSG00000065135	GNAI3
ENSG00000240790	AC073934.6	ENSG00000068489	PRR11	ENSG00000066084	DIP2B
ENSG00000228031	AC078842.3	ENSG00000068745	IP6K2	ENSG00000005483	MLL5
ENSG00000230773	AC079807.4	ENSG00000069966	GNB5	ENSG00000011332	DPF1
ENSG00000237821	AC083873.4	ENSG00000070831	CDC42	ENSG00000037042	TUBG2
ENSG00000230991	AC092625.1	ENSG00000071894	CPSF1	ENSG00000058866	DGKG
ENSG00000225151	AC103965.1	ENSG00000072736	NFATC3	ENSG00000066135	KDM4A
ENSG00000233133	AC104451.2	ENSG00000073711	PPP2R3A	ENSG00000005108	THSD7A
ENSG00000236651	AC104801.1	ENSG00000073969	NSF	ENSG00000006704	GTF2IRD1
ENSG00000264144	AC105049.1	ENSG00000074603	DPP8	ENSG00000007402	CACNA2D2
ENSG00000229565	AC108056.1	ENSG00000074696	PTPLAD1	ENSG00000010810	FYN
ENSG00000159640	ACE	ENSG00000075292	ZNF638	ENSG00000011275	RNF216
ENSG00000115073	ACTR1B	ENSG00000075413	MARK3	ENSG00000033030	ZCCHC8
ENSG00000223959	AFG3L1P	ENSG00000075884	ARHGAP15	ENSG00000038358	EDC4
ENSG00000186094	AGBL4	ENSG00000077150	NFKB2	ENSG00000039523	FAM65A
ENSG00000092847	AGO1	ENSG00000077458	FAM76B	ENSG00000042753	AP2S1
ENSG00000134698	AGO4	ENSG00000078295	ADCY2	ENSG00000047056	WDR37
ENSG00000146416	AIG1	ENSG00000078328	RBFOX1	ENSG00000049618	ARID1B
ENSG00000151320	AKAP6	ENSG00000079102	RUNX1T1	ENSG00000063978	RNF4
ENSG00000117020	AKT3	ENSG00000080815	PSEN1	ENSG00000065243	PKN2
ENSG00000116127	ALMS1	ENSG00000080854	IGSF9B	ENSG00000066032	CTNNA2
ENSG00000163016	ALMS1P	ENSG00000081177	EXD2	ENSG00000068745	IP6K2
ENSG00000136383	ALPK3	ENSG00000081189	MEF2C	ENSG00000068878	PSME4
ENSG00000110497	AMBRA1	ENSG00000081377	CDC14B	ENSG00000069869	NEDD4
ENSG00000167522	ANKRD11	ENSG00000081842	PCDHA6	ENSG00000070018	LRP6
ENSG00000183831	ANKRD45	ENSG00000083807	SLC27A5	ENSG00000070061	IKBKAP
ENSG00000103723	AP3B2	ENSG00000083812	ZNF324	ENSG00000070444	MNT
ENSG00000065000	AP3D1	ENSG00000083838	ZNF446	ENSG00000070669	ASNS
ENSG00000254470	AP5B1	ENSG00000083845	RPS5	ENSG00000070808	CAMK2A
ENSG00000256053	APOPT1	ENSG00000084636	COL16A1	ENSG00000072415	MPP5
ENSG00000004059	ARF5	ENSG00000087053	MTMR2	ENSG00000072518	MARK2
ENSG00000175220	ARHGAP1	ENSG00000087266	SH3BP2	ENSG00000072736	NFATC3
ENSG00000006740	ARHGAP44	ENSG00000088298	EDEM2	ENSG00000072832	CRMP1
ENSG00000185829	ARL17A	ENSG00000088367	EPB41L1	ENSG00000073670	ADAM11
ENSG00000228696	ARL17B	ENSG00000088538	DOCK3	ENSG00000073921	PICALM
ENSG00000138175	ARL3	ENSG00000088543	C3orf18	ENSG00000073969	NSF
ENSG00000165997	ARL5B	ENSG00000090097	PCBP4	ENSG00000074755	ZZEF1
ENSG00000117407	ARTN	ENSG00000090905	TNRC6A	ENSG00000075568	TMEM131
ENSG00000214435	AS3MT	ENSG00000090975	PITPNM2	ENSG00000077235	GTF3C1
ENSG00000110881	ASIC1	ENSG00000095066	HOOK2	ENSG00000077458	FAM76B
ENSG00000174939	ASPHD1	ENSG00000095319	NUP188	ENSG00000077809	GTF2I
ENSG00000128272	ATF4	ENSG00000095321	CRAT	ENSG00000078140	UBE2K
ENSG00000175224	ATG13	ENSG00000095485	CWF19L1	ENSG00000078328	RBFOX1
ENSG00000174437	ATP2A2	ENSG00000096654	ZNF184	ENSG00000078795	PKD2L2
ENSG00000163635	ATXN7	ENSG00000096996	IL12RB1	ENSG00000078804	TP53INP2
ENSG00000109956	B3GAT1	ENSG00000099308	MAST3	ENSG00000079313	REXO1
ENSG00000166170	BAG5	ENSG00000099326	MZF1	ENSG00000079819	EPB41L2
ENSG00000135298	BAI3	ENSG00000100079	LGALS2	ENSG00000080503	SMARCA2
ENSG00000114439	BBX	ENSG00000100083	GGA1	ENSG00000080603	SRCAP
ENSG00000127152	BCL11B	ENSG00000100092	SH3BP1	ENSG00000080854	IGSF9B
ENSG00000126453	BCL2L12	ENSG00000100101	NOL12	ENSG00000081026	MAGI3
ENSG00000180828	BHLHE22	ENSG00000100106	TRIOBP	ENSG00000081189	MEF2C
ENSG00000112983	BRD8	ENSG00000100116	GCAT	ENSG00000082898	XPO1
ENSG00000158019	BRE	ENSG00000100124	ANKRD54	ENSG00000083067	TRPM3
ENSG00000198797	BRINP2	ENSG00000100138	NHP2L1	ENSG00000086015	MAST2
ENSG00000233436	BTBD18	ENSG00000100139	MICALL1	ENSG00000087053	MTMR2
ENSG00000166275	C10orf32	ENSG00000100147	CCDC134	ENSG00000087274	ADD1
ENSG00000120055	C10orf95	ENSG00000100162	CENPM	ENSG00000087495	PHACTR3
ENSG00000211450	C11orf31	ENSG00000100167	SEPT3	ENSG00000091129	NRCAM
ENSG00000157895	C12orf43	ENSG00000100197	CYP2D6	ENSG00000091542	ALKBH5
ENSG00000156411	C14orf2	ENSG00000100207	TCF20	ENSG00000095713	CRTAC1
ENSG00000163362	C1orf106	ENSG00000100242	SUN2	ENSG00000100138	NHP2L1
ENSG00000142686	C1orf216	ENSG00000100311	PDGFB	ENSG00000100150	DEPDC5
ENSG00000182600	C2orf82	ENSG00000100316	RPL3	ENSG00000100239	PPP6R2
ENSG00000168748	CA7	ENSG00000100321	SYNGR1	ENSG00000100266	PACSIN2
ENSG00000081248	CACNA1S	ENSG00000100324	TAB1	ENSG00000100276	RASL10A
ENSG00000165995	CACNB2	ENSG00000100335	MIEF1	ENSG00000100393	EP300
ENSG00000183166	CALN1	ENSG00000100346	CACNA1I	ENSG00000100401	RANGAP1
ENSG00000110931	CAMKK2	ENSG00000100380	ST13	ENSG00000100403	ZC3H7B
ENSG00000166762	CATSPER2	ENSG00000100393	EP300	ENSG00000100462	PRMT5
ENSG00000205771	CATSPER2P1	ENSG00000100395	L3MBTL2	ENSG00000100888	CHD8
ENSG00000249961	CCDC79	ENSG00000100399	CHADL	ENSG00000100934	SEC23A
ENSG00000119242	CCDC92	ENSG00000100401	RANGAP1	ENSG00000101489	CELF4
ENSG00000117399	CDC20	ENSG00000100403	ZC3H7B	ENSG00000101542	CDH20
ENSG00000158402	CDC25C	ENSG00000100410	PHF5A	ENSG00000101596	SMCHD1
ENSG00000166589	CDH16	ENSG00000100412	ACO2	ENSG00000101638	ST8SIA5
ENSG00000089486	CDIP1	ENSG00000100413	POLR3H	ENSG00000101745	ANKRD12
ENSG00000185324	CDK10	ENSG00000100418	DESI1	ENSG00000102468	HTR2A
ENSG00000218739	CEBPZ-AS1	ENSG00000100664	EIF5	ENSG00000102710	FAM48A
ENSG00000131165	CHMP1A	ENSG00000100711	ZFYVE21	ENSG00000105088	OLFM2
ENSG00000120903	CHRNA2	ENSG00000100767	PAPLN	ENSG00000105278	ZFR2
ENSG00000080644	CHRNA3	ENSG00000101019	UQCC1	ENSG00000105649	RAB3A
ENSG00000169684	CHRNA5	ENSG00000102189	EEA1	ENSG00000105650	PDE4C
ENSG00000117971	CHRNB4	ENSG00000102904	TSNAXIP1	ENSG00000105926	MPP6
ENSG00000145354	CISD2	ENSG00000102984	ZNF821	ENSG00000106415	GLCCI1
ENSG00000166165	CKB	ENSG00000103043	VAC14	ENSG00000109689	STIM2
ENSG00000092853	CLSPN	ENSG00000103056	SMPD3	ENSG00000109920	FNBP4
ENSG00000149970	CNKSR2	ENSG00000103061	SLC7A6OS	ENSG00000110046	ATG2A
ENSG00000148842	CNNM2	ENSG00000103064	SLC7A6	ENSG00000110075	PPP6R3
ENSG00000168763	CNNM3	ENSG00000103066	PLA2G15	ENSG00000110395	CBL
ENSG00000125107	CNOT1	ENSG00000103067	ESRP2	ENSG00000110844	PRPF40B
ENSG00000144619	CNTN4	ENSG00000103449	SALL1	ENSG00000111011	RSRC2
ENSG00000115520	COQ10B	ENSG00000103479	RBL2	ENSG00000111237	VPS29
ENSG00000103426	CORO7-PAM16	ENSG00000103723	AP3B2	ENSG00000112218	GPR63
ENSG00000214575	CPEB1	ENSG00000103742	IGDCC4	ENSG00000112541	PDE10A
ENSG00000178773	CPNE7	ENSG00000103769	RAB11A	ENSG00000112981	NME5
ENSG00000157613	CREB3L1	ENSG00000104093	DMXL2	ENSG00000112984	KIF20A
ENSG00000143578	CREB3L4	ENSG00000104112	SCG3	ENSG00000113163	COL4A3BP
ENSG00000120088	CRHR1	ENSG00000104442	ARMC1	ENSG00000113240	CLK4
ENSG00000204650	CRHR1-IT1	ENSG00000104774	MAN2B1	ENSG00000113318	MSH3
ENSG00000160741	CRTC2	ENSG00000105327	BBC3	ENSG00000113716	HMGXB3
ENSG00000009307	CSDE1	ENSG00000105607	GCDH	ENSG00000114302	PRKAR2A
ENSG00000183117	CSMD1	ENSG00000105647	PIK3R2	ENSG00000114416	FXR1
ENSG00000259726	CSPG4P11	ENSG00000105649	RAB3A	ENSG00000114648	KLHL18
ENSG00000214335	CTAGE16P	ENSG00000105650	PDE4C	ENSG00000115216	NRBP1
ENSG00000249526	CTB-35F21.1	ENSG00000105778	AVL9	ENSG00000115526	CHST10
ENSG00000250156	CTC-498M16.2	ENSG00000105968	H2AFV	ENSG00000115568	ZNF142
ENSG00000206129	CTD-2008L17.2	ENSG00000106328	FSCN3	ENSG00000115840	SLC25A12
ENSG00000258534	CTD-2134A5.4	ENSG00000106331	PAX4	ENSG00000115896	PLCL1
ENSG00000250831	CTD-2232E5.2	ENSG00000106415	GLCCI1	ENSG00000115947	ORC4
ENSG00000258923	CTD-2320B12.1	ENSG00000107105	ELAVL2	ENSG00000116062	MSH6
ENSG00000259012	CTD-2320B12.2	ENSG00000107566	ERLIN1	ENSG00000116106	EPHA4
ENSG00000228979	CTD-2501B8.5	ENSG00000107831	FGF8	ENSG00000116127	ALMS1
ENSG00000253107	CTD-2544L4.1	ENSG00000107833	NPM3	ENSG00000116329	OPRD1
ENSG00000272255	CTD-3224K15.3	ENSG00000107854	TNKS2	ENSG00000116539	ASH1L
ENSG00000198561	CTNND1	ENSG00000107859	PITX3	ENSG00000116741	RGS2
ENSG00000036257	CUL3	ENSG00000107862	GBF1	ENSG00000116954	RRAGC
ENSG00000112659	CUL9	ENSG00000107872	FBXL15	ENSG00000117016	RIMS3
ENSG00000171604	CXXC5	ENSG00000107874	CUEDC2	ENSG00000117411	B4GALT2
ENSG00000172817	CYP7B1	ENSG00000108272	DHRS11	ENSG00000117598	-
ENSG00000117593	DARS2	ENSG00000108278	ZNHIT3	ENSG00000118689	FOXO3
ENSG00000003249	DBNDD1	ENSG00000108375	RNF43	ENSG00000118900	UBN1
ENSG00000163673	DCLK3	ENSG00000108379	WNT3	ENSG00000118946	PCDH17
ENSG00000085788	DDHD2	ENSG00000108384	RAD51C	ENSG00000119242	CCDC92
ENSG00000140995	DEF8	ENSG00000108387	SEPT4	ENSG00000119402	FBXW2
ENSG00000198837	DENND4B	ENSG00000108389	MTMR4	ENSG00000119522	DENND1A
ENSG00000105928	DFNA5	ENSG00000108395	TRIM37	ENSG00000119661	DNAL1
ENSG00000157680	DGKI	ENSG00000108883	EFTUD2	ENSG00000119669	IRF2BPL
ENSG00000149091	DGKZ	ENSG00000109686	SH3D19	ENSG00000119737	GPR75
ENSG00000198010	DLGAP2	ENSG00000109805	NCAPG	ENSG00000119778	ATAD2B
ENSG00000144355	DLX1	ENSG00000109919	MTCH2	ENSG00000119866	BCL11A
ENSG00000115844	DLX2	ENSG00000109920	FNBP4	ENSG00000119906	FAM178A
ENSG00000197653	DNAH10	ENSG00000110002	VWA5A	ENSG00000120071	KIAA1267
ENSG00000103423	DNAJA3	ENSG00000110514	MADD	ENSG00000120088	CRHR1
ENSG00000264070	DND1P1	ENSG00000110536	PTPMT1	ENSG00000120251	GRIA2
ENSG00000119772	DNMT3A	ENSG00000111012	CYP27B1	ENSG00000120709	FAM53C
ENSG00000149927	DOC2A	ENSG00000111325	OGFOD2	ENSG00000121297	TSHZ3
ENSG00000015413	DPEP1	ENSG00000111328	CDK2AP1	ENSG00000122257	RBBP6
ENSG00000188641	DPYD	ENSG00000111801	BTN3A3	ENSG00000122515	ZMIZ2
ENSG00000149295	DRD2	ENSG00000111863	ADTRP	ENSG00000122692	SMU1
ENSG00000259404	EFTUD1P1	ENSG00000112234	FBXL4	ENSG00000123213	NLN
ENSG00000254779	EGLN1P1	ENSG00000112343	TRIM38	ENSG00000123908	EIF2C2
ENSG00000120738	EGR1	ENSG00000112462	OR12D3	ENSG00000124140	SLC12A5
ENSG00000100664	EIF5	ENSG00000112701	SENP6	ENSG00000124160	NCOA5
ENSG00000162374	ELAVL4	ENSG00000112763	BTN2A1	ENSG00000124228	DDX27
ENSG00000128886	ELL3	ENSG00000112812	PRSS16	ENSG00000124772	CPNE5
ENSG00000066322	ELOVL1	ENSG00000112855	HARS2	ENSG00000124785	NRN1
ENSG00000170571	EMB	ENSG00000112893	MAN2A1	ENSG00000128656	CHN1
ENSG00000135638	EMX1	ENSG00000113068	PFDN1	ENSG00000129158	SERGEF
ENSG00000120658	ENOX1	ENSG00000113070	HBEGF	ENSG00000129911	KLF16
ENSG00000262319	ENSG00000262319	ENSG00000113073	SLC4A9	ENSG00000130226	DPP6
ENSG00000265315	ENSG00000265315	ENSG00000113100	CDH9	ENSG00000131067	GGT7
ENSG00000265411	ENSG00000265411	ENSG00000113108	APBB3	ENSG00000131188	PRR7
ENSG00000266504	ENSG00000266504	ENSG00000113119	TMCO6	ENSG00000131374	TBC1D5
ENSG00000278770	ENSG00000278770	ENSG00000113141	IK	ENSG00000131504	DIAPH1
ENSG00000120915	EPHX2	ENSG00000113209	PCDHB5	ENSG00000132604	TERF2
ENSG00000072134	EPN2	ENSG00000113448	PDE4D	ENSG00000132640	BTBD3
ENSG00000149564	ESAM	ENSG00000113758	DBN1	ENSG00000132702	HAPLN2
ENSG00000120705	ETF1	ENSG00000114054	PCCB	ENSG00000132953	XPO4
ENSG00000131558	EXOC4	ENSG00000114126	TFDP2	ENSG00000133019	CHRM3
ENSG00000188107	EYS	ENSG00000114268	PFKFB4	ENSG00000133884	DPF2
ENSG00000144199	FAHD2B	ENSG00000114270	COL7A1	ENSG00000134138	MEIS2
ENSG00000177096	FAM109B	ENSG00000114302	PRKAR2A	ENSG00000134243	SORT1
ENSG00000055147	FAM114A2	ENSG00000114316	USP4	ENSG00000134376	CRB1
ENSG00000048828	FAM120A	ENSG00000114349	GNAT1	ENSG00000134490	C18orf45
ENSG00000188938	FAM120AOS	ENSG00000114353	GNAI2	ENSG00000134532	SOX5
ENSG00000232300	FAM215B	ENSG00000114378	HYAL1	ENSG00000134533	RERG
ENSG00000204856	FAM216A	ENSG00000114383	TUSC2	ENSG00000134569	LRP4
ENSG00000120709	FAM53C	ENSG00000114388	NPRL2	ENSG00000134780	DAGLA
ENSG00000101447	FAM83D	ENSG00000114455	HHLA2	ENSG00000135333	EPHA7
ENSG00000187741	FANCA	ENSG00000114738	MAPKAPK3	ENSG00000135407	AVIL
ENSG00000140525	FANCI	ENSG00000114841	DNAH1	ENSG00000135439	AGAP2
ENSG00000115392	FANCL	ENSG00000114854	TNNC1	ENSG00000135482	ZC3H10
ENSG00000077782	FGFR1	ENSG00000114861	FOXP1	ENSG00000136531	SCN2A
ENSG00000189283	FHIT	ENSG00000114902	SPCS1	ENSG00000136805	C9orf4
ENSG00000170802	FOXN2	ENSG00000114904	NEK4	ENSG00000136828	RALGPS1
ENSG00000118689	FOXO3	ENSG00000114978	MOB1A	ENSG00000136848	DAB2IP
ENSG00000114861	FOXP1	ENSG00000115129	TP53I3	ENSG00000137449	CPEB2
ENSG00000171877	FRMD5	ENSG00000115159	GPD2	ENSG00000137574	TGS1
ENSG00000169933	FRMPD4	ENSG00000115339	GALNT3	ENSG00000137876	RSL24D1
ENSG00000122687	FTSJ2	ENSG00000115507	OTX1	ENSG00000138032	PPM1B
ENSG00000140564	FURIN	ENSG00000115524	SF3B1	ENSG00000138071	ACTR2
ENSG00000172728	FUT10	ENSG00000115526	CHST10	ENSG00000138081	FBXO11
ENSG00000172461	FUT9	ENSG00000115896	PLCL1	ENSG00000138083	SIX3
ENSG00000136928	GABBR2	ENSG00000116127	ALMS1	ENSG00000138136	LBX1
ENSG00000164574	GALNT10	ENSG00000116299	KIAA1324	ENSG00000138246	DNAJC13
ENSG00000167491	GATAD2A	ENSG00000117407	ARTN	ENSG00000139437	TCHP
ENSG00000143614	GATAD2B	ENSG00000117408	IPO13	ENSG00000139697	SBNO1
ENSG00000146013	GFRA3	ENSG00000117410	ATP6V0B	ENSG00000139718	SETD1B
ENSG00000204120	GIGYF2	ENSG00000117411	B4GALT2	ENSG00000139726	DENR
ENSG00000149328	GLB1L2	ENSG00000117419	ERI3	ENSG00000139767	SRRM4
ENSG00000016864	GLT8D1	ENSG00000117533	VAMP4	ENSG00000139793	MBNL2
ENSG00000168237	GLYCTK	ENSG00000118007	STAG1	ENSG00000140015	KCNH5
ENSG00000162419	GMEB1	ENSG00000118407	FILIP1	ENSG00000140262	TCF12
ENSG00000255749	GNAI2P1	ENSG00000118557	PMFBP1	ENSG00000140382	HMG20A
ENSG00000163938	GNL3	ENSG00000118579	MED28	ENSG00000140386	SCAPER
ENSG00000150625	GPM6A	ENSG00000118689	FOXO3	ENSG00000140396	NCOA2
ENSG00000164199	GPR98	ENSG00000118946	PCDH17	ENSG00000140836	ZFHX3
ENSG00000023171	GRAMD1B	ENSG00000119042	SATB2	ENSG00000140848	CPNE2
ENSG00000183454	GRIN2A	ENSG00000119383	PPP2R4	ENSG00000143379	SETDB1
ENSG00000152822	GRM1	ENSG00000119574	ZBTB45	ENSG00000143437	ARNT
ENSG00000198822	GRM3	ENSG00000119599	DCAF4	ENSG00000143469	SYT14
ENSG00000234770	GULOP	ENSG00000119707	RBM25	ENSG00000143493	INTS7
ENSG00000187664	HAPLN4	ENSG00000119771	KLHL29	ENSG00000143549	TPM3
ENSG00000180423	HARBI1	ENSG00000119778	ATAD2B	ENSG00000143569	UBAP2L
ENSG00000112855	HARS2	ENSG00000119782	FKBP1B	ENSG00000143614	GATAD2B
ENSG00000164588	HCN1	ENSG00000119866	BCL11A	ENSG00000143786	CNIH3
ENSG00000008869	HEATR5B	ENSG00000119915	ELOVL3	ENSG00000143847	PPFIA4
ENSG00000215283	HMGB3P24	ENSG00000119938	PPP1R3C	ENSG00000143919	CAMKMT
ENSG00000259428	HMGB3P26	ENSG00000120029	C10orf76	ENSG00000144218	AFF3
ENSG00000103415	HMOX2	ENSG00000120049	KCNIP2	ENSG00000144278	GALNT13
ENSG00000135100	HNF1A	ENSG00000120055	C10orf95	ENSG00000144283	PKP4
ENSG00000237804	HNRNPA1P39	ENSG00000120071	KANSL1	ENSG00000144460	KIAA1486
ENSG00000115541	HSPE1	ENSG00000120088	CRHR1	ENSG00000144583	MARCHF4
ENSG00000270757	HSPE1-MOB4	ENSG00000120306	CYSTM1	ENSG00000144619	CNTN4
ENSG00000178922	HYI	ENSG00000120314	WDR55	ENSG00000144681	STAC
ENSG00000229348	HYI-AS1	ENSG00000121101	TEX14	ENSG00000144847	IGSF11
ENSG00000270748	IGKV2OR2-1	ENSG00000121297	TSHZ3	ENSG00000145012	LPP
ENSG00000080854	IGSF9B	ENSG00000121410	A1BG	ENSG00000145029	NICN1
ENSG00000169306	IL1RAPL1	ENSG00000121764	HCRTR1	ENSG00000145147	SLIT2
ENSG00000184903	IMMP2L	ENSG00000122515	ZMIZ2	ENSG00000145864	GABRB2
ENSG00000169592	INO80E	ENSG00000123297	TSFM	ENSG00000145996	CDKAL1
ENSG00000117408	IPO13	ENSG00000123416	TUBA1B	ENSG00000146247	PHIP
ENSG00000120071	KANSL1	ENSG00000123427	METTL21B	ENSG00000146267	C6orf168
ENSG00000172977	KAT5	ENSG00000123444	KBTBD4	ENSG00000146555	SDK1
ENSG00000158445	KCNB1	ENSG00000123607	TTC21B	ENSG00000146576	C7orf26
ENSG00000120733	KDM3B	ENSG00000124067	SLC12A4	ENSG00000147799	ARHGAP39
ENSG00000066135	KDM4A	ENSG00000124126	PREX1	ENSG00000147852	VLDLR
ENSG00000122778	KIAA1549	ENSG00000124198	ARFGEF2	ENSG00000147854	UHRF2
ENSG00000121621	KIF18A	ENSG00000124201	ZNFX1	ENSG00000147862	NFIB
ENSG00000116852	KIF21B	ENSG00000124207	CSE1L	ENSG00000148219	ASTN2
ENSG00000126214	KLC1	ENSG00000124214	STAU1	ENSG00000148840	PPRC1
ENSG00000155090	KLF10	ENSG00000124228	DDX27	ENSG00000149179	C11orf49
ENSG00000067082	KLF6	ENSG00000124356	STAMBP	ENSG00000149269	PAK1
ENSG00000076321	KLHL20	ENSG00000124357	NAGK	ENSG00000149294	NCAM1
ENSG00000162413	KLHL21	ENSG00000124370	MCEE	ENSG00000149305	HTR3B
ENSG00000005483	KMT2E	ENSG00000124374	PAIP2B	ENSG00000149403	GRIK4
ENSG00000229636	KRT8P21	ENSG00000124508	BTN2A2	ENSG00000149571	KIRREL3
ENSG00000165046	LETM2	ENSG00000124557	BTN1A1	ENSG00000150361	KLHL1
ENSG00000050405	LIMA1	ENSG00000124613	ZNF391	ENSG00000151090	THRB
ENSG00000224924	LINC00320	ENSG00000124635	HIST1H2BJ	ENSG00000151322	NPAS3
ENSG00000232954	LINC00374	ENSG00000125386	FAM193A	ENSG00000151502	VPS26B
ENSG00000245526	LINC00461	ENSG00000125991	ERGIC3	ENSG00000151746	BICD1
ENSG00000205704	LINC00634	ENSG00000125995	ROMO1	ENSG00000151779	NBAS
ENSG00000258735	LINC00637	ENSG00000126001	CEP250	ENSG00000152217	SETBP1
ENSG00000259728	LINC00933	ENSG00000126091	ST3GAL3	ENSG00000152402	GUCY1A2
ENSG00000254377	LINC00966	ENSG00000126214	KLC1	ENSG00000152767	FARP1
ENSG00000228393	LINC01004	ENSG00000126215	XRCC3	ENSG00000152954	NRSN1
ENSG00000227676	LINC01068	ENSG00000126500	FLRT1	ENSG00000153310	FAM49B
ENSG00000249307	LINC01088	ENSG00000128268	MGAT3	ENSG00000154162	CDH12
ENSG00000176454	LPCAT4	ENSG00000128272	ATF4	ENSG00000154845	PPP4R1
ENSG00000238083	LRRC37A2	ENSG00000128283	CDC42EP1	ENSG00000154975	CA10
ENSG00000214425	LRRC37A4P	ENSG00000128310	GALR3	ENSG00000156103	MMP16
ENSG00000128594	LRRC4	ENSG00000128346	C22orf23	ENSG00000156564	LRFN2
ENSG00000131409	LRRC4B	ENSG00000128594	LRRC4	ENSG00000026559	KCNG1
ENSG00000175324	LSM1	ENSG00000128595	CALU	ENSG00000066777	ARFGEF1
ENSG00000002822	MAD1L1	ENSG00000128617	OPN1SW	ENSG00000003249	DBNDD1
ENSG00000198042	MAK16	ENSG00000128683	GAD1	ENSG00000006652	IFRD1
ENSG00000112893	MAN2A1	ENSG00000128872	TMOD2	ENSG00000011295	TTC19
ENSG00000109323	MANBA	ENSG00000128891	C15orf57	ENSG00000033627	ATP6V0A1
ENSG00000173327	MAP3K11	ENSG00000128908	INO80	ENSG00000047188	YTHDC2
ENSG00000102882	MAPK3	ENSG00000128917	DLL4	ENSG00000048342	CC2D2A
ENSG00000186868	MAPT	ENSG00000128928	IVD	ENSG00000050767	COL23A1
ENSG00000264589	MAPT-AS1	ENSG00000128944	KNSTRN	ENSG00000052723	SIKE1
ENSG00000075413	MARK3	ENSG00000129282	MRM1	ENSG00000054356	PTPRN
ENSG00000129933	MAU2	ENSG00000130518	KIAA1683	ENSG00000055813	CCDC85A
ENSG00000258839	MC1R	ENSG00000130669	PAK4	ENSG00000061987	MON2
ENSG00000110492	MDK	ENSG00000130724	CHMP2A	ENSG00000067369	TP53BP1
ENSG00000130772	MED18	ENSG00000130725	UBE2M	ENSG00000067601	PMS2P4
ENSG00000156603	MED19	ENSG00000130726	TRIM28	ENSG00000067836	ROGDI
ENSG00000160563	MED27	ENSG00000130748	TMEM160	ENSG00000005955	GGNBP2
ENSG00000159479	MED8	ENSG00000130749	ZC3H4	ENSG00000008197	TFAP2D
ENSG00000081189	MEF2C	ENSG00000130751	NPAS1	ENSG00000099308	MAST3
ENSG00000248309	MEF2C-AS1	ENSG00000130921	C12orf65	ENSG00000100461	RBM23
ENSG00000169519	METTL15	ENSG00000130956	HABP4	ENSG00000101746	NOL4
ENSG00000140259	MFAP1	ENSG00000130958	SLC35D2	ENSG00000103549	RNF40
ENSG00000037749	MFAP3	ENSG00000131043	AAR2	ENSG00000113282	CLINT1
ENSG00000128268	MGAT3	ENSG00000131051	RBM39	ENSG00000135298	BAI3
ENSG00000100335	MIEF1	ENSG00000131095	GFAP	ENSG00000135624	CCT7
ENSG00000225206	MIR137HG	ENSG00000131188	PRR7	ENSG00000149972	CNTN5
ENSG00000264919	MIR4697	ENSG00000131495	NDUFA2	ENSG00000156304	SCAF4
ENSG00000207819	MIR9-3	ENSG00000131503	ANKHD1	ENSG00000001629	ANKIB1
ENSG00000175727	MLXIP	ENSG00000131558	EXOC4	ENSG00000002822	MAD1L1
ENSG00000156103	MMP16	ENSG00000131849	ZNF132	ENSG00000005513	SOX8
ENSG00000115540	MOB4	ENSG00000132600	PRMT7	ENSG00000006114	SYNRG
ENSG00000117400	MPL	ENSG00000132613	MTSS1L	ENSG00000006377	DLX6
ENSG00000105926	MPP6	ENSG00000132768	DPH2	ENSG00000008196	TFAP2B
ENSG00000233217	MROH3P	ENSG00000133315	MACROD1	ENSG00000010322	NISCH
ENSG00000243147	MRPL33	ENSG00000133422	MORC2	ENSG00000010803	SCMH1
ENSG00000120458	MSANTD2	ENSG00000134202	GSTM3	ENSG00000011114	BTBD7
ENSG00000153944	MSI2	ENSG00000134222	PSRC1	ENSG00000017797	RALBP1
ENSG00000231888	MTND5P15	ENSG00000134243	SORT1	ENSG00000031003	FAM13B
ENSG00000141140	MYO19	ENSG00000134285	FKBP11	ENSG00000032219	ARID4A
ENSG00000186487	MYT1L	ENSG00000134287	ARF3	ENSG00000036257	CUL3
ENSG00000166886	NAB2	ENSG00000134369	NAV1	ENSG00000047578	KIAA0556
ENSG00000159593	NAE1	ENSG00000134516	DOCK2	ENSG00000048540	LMO3
ENSG00000198951	NAGA	ENSG00000134533	RERG	ENSG00000050748	MAPK9
ENSG00000102471	NDFIP2	ENSG00000134571	MYBPC3	ENSG00000059915	PSD
ENSG00000232132	NDFIP2-AS1	ENSG00000134574	DDB2	ENSG00000061936	SFSWAP
ENSG00000103034	NDRG4	ENSG00000134575	ACP2	ENSG00000003147	ICA1
ENSG00000131495	NDUFA2	ENSG00000134986	NREP	ENSG00000003756	RBM5
ENSG00000003509	NDUFAF7	ENSG00000135250	SRPK2	ENSG00000004534	RBM6
ENSG00000078114	NEBL	ENSG00000135407	AVIL	ENSG00000004777	ARHGAP33
ENSG00000172260	NEGR1	ENSG00000135446	CDK4	ENSG00000005810	MYCBP2
ENSG00000137601	NEK1	ENSG00000135452	TSPAN31	ENSG00000006125	AP2B1
ENSG00000114904	NEK4	ENSG00000135506	OS9	ENSG00000006468	ETV1
ENSG00000233557	NFU1P2	ENSG00000135625	EGR4	ENSG00000007168	PAFAH1B1
ENSG00000066248	NGEF	ENSG00000135636	DYSF	ENSG00000008300	CELSR3
ENSG00000146938	NLGN4X	ENSG00000136271	DDX56	ENSG00000008441	NFIX
ENSG00000197696	NMB	ENSG00000136280	CCM2	ENSG00000008853	RHOBTB2
ENSG00000112981	NME5	ENSG00000136327	NKX2-8	ENSG00000009307	CSDE1
ENSG00000153406	NMRAL1	ENSG00000136560	TANK	ENSG00000010818	HIVEP2
ENSG00000213104	NPM1P46	ENSG00000137185	ZSCAN9	ENSG00000011347	SYT7
ENSG00000227970	NR1H5P	ENSG00000137266	SLC22A23	ENSG00000013503	POLR3B
ENSG00000185189	NRBP2	ENSG00000137338	PGBD1	ENSG00000013810	TACC3
ENSG00000154146	NRGN	ENSG00000137473	TTC29	ENSG00000015676	NUDCD3
ENSG00000180530	NRIP1	ENSG00000137815	RTF1	ENSG00000017373	SRCIN1
ENSG00000073969	NSF	ENSG00000137824	RMDN3	ENSG00000021645	NRXN3
ENSG00000260075	NSFP1	ENSG00000137880	GCHFR	ENSG00000025293	PHF20
ENSG00000241058	NSUN6	ENSG00000137941	TTLL7	ENSG00000030066	NUP160
ENSG00000076685	NT5C2	ENSG00000138083	SIX3	ENSG00000033122	LRRC7
ENSG00000122584	NXPH1	ENSG00000138095	LRPPRC	ENSG00000034063	UHRF1
ENSG00000135114	OASL	ENSG00000138111	TMEM180	ENSG00000035499	DEPDC1B
ENSG00000111325	OGFOD2	ENSG00000138594	TMOD3	ENSG00000036549	ZZZ3
ENSG00000138430	OLA1	ENSG00000138777	PPA2	ENSG00000040731	CDH10
ENSG00000183715	OPCML	ENSG00000138821	SLC39A8	ENSG00000040933	INPP4A
ENSG00000116329	OPRD1	ENSG00000139266	MARCH9	ENSG00000047849	MAP4
ENSG00000250651	PABPC1P7	ENSG00000139537	CCDC65	ENSG00000048028	USP28
ENSG00000165912	PACSIN3	ENSG00000139636	LMBR1L	ENSG00000048052	HDAC9
ENSG00000137843	PAK6	ENSG00000139697	SBNO1	ENSG00000048649	RSF1
ENSG00000106331	PAX4	ENSG00000139722	VPS37B	ENSG00000053900	ANAPC4
ENSG00000114054	PCCB	ENSG00000139793	MBNL2	ENSG00000054654	SYNE2
ENSG00000118946	PCDH17	ENSG00000139910	NOVA1	ENSG00000054965	FAM168A
ENSG00000204970	PCDHA1	ENSG00000140280	LYSMD2	ENSG00000055118	KCNH2
ENSG00000249158	PCDHA11	ENSG00000140320	BAHD1	ENSG00000056097	ZFR
ENSG00000251664	PCDHA12	ENSG00000140323	DISP2	ENSG00000056487	PHF21B
ENSG00000239389	PCDHA13	ENSG00000140538	NTRK3	ENSG00000060237	WNK1
ENSG00000204969	PCDHA2	ENSG00000140598	EFTUD1	ENSG00000061676	NCKAP1
ENSG00000255408	PCDHA3	ENSG00000140829	DHX38	ENSG00000065883	CDK13
ENSG00000204967	PCDHA4	ENSG00000140832	MARVELD3	ENSG00000066248	NGEF
ENSG00000204965	PCDHA5	ENSG00000141086	CTRL	ENSG00000066382	MPPED2
ENSG00000081842	PCDHA6	ENSG00000141096	DPEP3	ENSG00000066827	ZFAT
ENSG00000204963	PCDHA7	ENSG00000141098	GFOD2	ENSG00000067141	NEO1
ENSG00000204962	PCDHA8	ENSG00000141140	MYO19	ENSG00000067191	CACNB1
ENSG00000248383	PCDHAC1	ENSG00000141985	SH3GL1	ENSG00000067560	RHOA
ENSG00000243232	PCDHAC2	ENSG00000142230	SAE1	ENSG00000067715	SYT1
ENSG00000185619	PCGF3	ENSG00000142949	PTPRF	ENSG00000068024	HDAC4
ENSG00000197136	PCNXL3	ENSG00000143028	SYPL2	ENSG00000068137	PLEKHH3
ENSG00000184588	PDE4B	ENSG00000143106	PSMA5	ENSG00000068971	PPP2R5B
ENSG00000167004	PDIA3	ENSG00000143126	CELSR2	ENSG00000069424	KCNAB2
ENSG00000204138	PHACTR4	ENSG00000143515	ATP8B2	ENSG00000071127	WDR1
ENSG00000116273	PHF13	ENSG00000143543	JTB	ENSG00000071242	RPS6KA2
ENSG00000197724	PHF2	ENSG00000143545	RAB13	ENSG00000071575	TRIB2
ENSG00000181191	PJA1	ENSG00000143549	TPM3	ENSG00000072041	SLC6A15
ENSG00000149527	PLCH2	ENSG00000143552	NUP210L	ENSG00000072110	ACTN1
ENSG00000154822	PLCL2	ENSG00000143554	SLC27A3	ENSG00000072134	EPN2
ENSG00000225190	PLEKHM1	ENSG00000143570	SLC39A1	ENSG00000072195	SPEG
ENSG00000023902	PLEKHO1	ENSG00000143575	HAX1	ENSG00000073150	PANX2
ENSG00000145632	PLK2	ENSG00000143578	CREB3L4	ENSG00000074603	DPP8
ENSG00000139323	POC1B	ENSG00000143612	C1orf43	ENSG00000074621	SLC24A1
ENSG00000140521	POLG	ENSG00000143614	GATAD2B	ENSG00000075399	C16orf7
ENSG00000147535	PPAPDC1B	ENSG00000143624	INTS3	ENSG00000075624	ACTB
ENSG00000168781	PPIP5K1	ENSG00000143951	WDPCP	ENSG00000075711	DLG1
ENSG00000088808	PPP1R13B	ENSG00000143952	VPS54	ENSG00000076201	PTPN23
ENSG00000101445	PPP1R16B	ENSG00000144034	TPRKB	ENSG00000076513	ANKRD13A
ENSG00000162869	PPP1R21	ENSG00000144035	NAT8	ENSG00000077063	CTTNBP2
ENSG00000196422	PPP1R26	ENSG00000144218	AFF3	ENSG00000077092	RARB
ENSG00000122490	PQLC1	ENSG00000144229	THSD7B	ENSG00000077254	USP33
ENSG00000115825	PRKD3	ENSG00000144290	SLC4A10	ENSG00000077684	PHF17
ENSG00000041357	PSMA4	ENSG00000144331	ZNF385B	ENSG00000077782	FGFR1
ENSG00000117569	PTBP2	ENSG00000144524	COPS7B	ENSG00000078043	PIAS2
ENSG00000124212	PTGIS	ENSG00000144821	MYH15	ENSG00000078295	ADCY2
ENSG00000120899	PTK2B	ENSG00000145020	AMT	ENSG00000078304	PPP2R5C
ENSG00000153707	PTPRD	ENSG00000145022	TCTA	ENSG00000078369	GNB1
ENSG00000142949	PTPRF	ENSG00000145029	NICN1	ENSG00000078403	MLLT10
ENSG00000152894	PTPRK	ENSG00000145214	DGKQ	ENSG00000078674	PCM1
ENSG00000179950	PUF60	ENSG00000145632	PLK2	ENSG00000078687	TNRC6C
ENSG00000115828	QPCT	ENSG00000145723	GIN1	ENSG00000078725	DBC1
ENSG00000179912	R3HDM2	ENSG00000145725	PPIP5K2	ENSG00000078747	ITCH
ENSG00000188060	RAB42	ENSG00000145730	PAM	ENSG00000079102	RUNX1T1
ENSG00000136828	RALGPS1	ENSG00000145743	FBXL17	ENSG00000079156	OSBPL6
ENSG00000270938	RAP2CP1	ENSG00000145996	CDKAL1	ENSG00000079841	RIMS1
ENSG00000171174	RBKS	ENSG00000146007	ZMAT2	ENSG00000080709	KCNN2
ENSG00000139746	RBM26	ENSG00000146067	FAM193B	ENSG00000080802	CNOT4
ENSG00000227354	RBM26-AS1	ENSG00000146109	ABT1	ENSG00000081019	RSBN1
ENSG00000144642	RBMS3	ENSG00000146676	PURB	ENSG00000081138	CDH7
ENSG00000135870	RC3H1	ENSG00000147789	ZNF7	ENSG00000081803	CADPS2
ENSG00000227729	RD3L	ENSG00000147799	ARHGAP39	ENSG00000082397	EPB41L3
ENSG00000132563	REEP2	ENSG00000148341	SH3GLB2	ENSG00000083168	KAT6A
ENSG00000173039	RELA	ENSG00000148343	FAM73B	ENSG00000083312	TNPO1
ENSG00000142599	RERE	ENSG00000148572	NRBF2	ENSG00000083642	PDS5B
ENSG00000162944	RFTN2	ENSG00000148840	PPRC1	ENSG00000085382	HACE1
ENSG00000182732	RGS6	ENSG00000149177	PTPRJ	ENSG00000085415	SEH1L
ENSG00000140522	RLBP1	ENSG00000149187	CELF1	ENSG00000085719	CPNE3
ENSG00000223229	RN7SKP270	ENSG00000149256	TENM4	ENSG00000086061	DNAJA1
ENSG00000242673	RN7SL167P	ENSG00000149294	NCAM1	ENSG00000086827	ZW10
ENSG00000239356	RN7SL309P	ENSG00000149646	CNBD2	ENSG00000087152	ATXN7L3
ENSG00000251904	RNA5SP272	ENSG00000150394	CDH8	ENSG00000087365	SF3B2
ENSG00000202422	RNA5SP30	ENSG00000150967	ABCB9	ENSG00000088179	PTPN4
ENSG00000252231	RNA5SP67	ENSG00000151090	THRB	ENSG00000088538	DOCK3
ENSG00000172922	RNASEH2C	ENSG00000151320	AKAP6	ENSG00000088986	DYNLL1
ENSG00000133874	RNF122	ENSG00000151490	PTPRO	ENSG00000089116	LHX5
ENSG00000137075	RNF38	ENSG00000151640	DPYSL4	ENSG00000090097	PCBP4
ENSG00000223197	RNU6-1001P	ENSG00000152208	GRID2	ENSG00000090447	TFAP4
ENSG00000206836	RNU6-1029P	ENSG00000152578	GRIA4	ENSG00000090857	PDPR
ENSG00000206818	RNU6-849P	ENSG00000153006	SREK1IP1	ENSG00000090861	AARS
ENSG00000207364	RNU6-939P	ENSG00000153064	BANK1	ENSG00000090905	TNRC6A
ENSG00000251755	RNU7-131P	ENSG00000153234	NR4A2	ENSG00000090975	PITPNM2
ENSG00000238698	RNU7-147P	ENSG00000153250	RBMS1	ENSG00000091009	RBM27
ENSG00000252469	RNU7-160P	ENSG00000154478	GPR26	ENSG00000091656	ZFHX4
ENSG00000222733	RNY4P29	ENSG00000154822	PLCL2	ENSG00000091844	RGS17
ENSG00000261038	RP1-149C7.1	ENSG00000155530	LRGUK	ENSG00000092201	SUPT16H
ENSG00000240738	RP1-273G13.1	ENSG00000156232	WHAMM	ENSG00000092203	TOX4
ENSG00000188512	RP1-273G13.2	ENSG00000156395	SORCS3	ENSG00000092421	SEMA6A
ENSG00000254194	RP1-273G13.3	ENSG00000157429	ZNF19	ENSG00000092841	MYL6
ENSG00000253108	RP1-84O15.2	ENSG00000157445	CACNA2D3	ENSG00000094804	CDC6
ENSG00000261118	RP11-104N10.1	ENSG00000157578	LCA5L	ENSG00000094916	CBX5
ENSG00000263715	RP11-105N13.4	ENSG00000158092	NCK1	ENSG00000095787	WAC
ENSG00000246560	RP11-10L12.4	ENSG00000158258	CLSTN2	ENSG00000096717	SIRT1
ENSG00000273125	RP11-115H18.1	ENSG00000158321	AUTS2	ENSG00000096746	HNRNPH3
ENSG00000258028	RP11-148E17.1	ENSG00000158373	HIST1H2BD	ENSG00000099385	BCL7C
ENSG00000253430	RP11-14I17.2	ENSG00000158406	HIST1H4H	ENSG00000099901	RANBP1
ENSG00000266924	RP11-154H12.2	ENSG00000158445	KCNB1	ENSG00000099904	ZDHHC8
ENSG00000267780	RP11-154H12.3	ENSG00000158553	POM121L2	ENSG00000100095	SEZ6L
ENSG00000227373	RP11-160H22.5	ENSG00000158604	TMED4	ENSG00000100154	TTC28
ENSG00000237385	RP11-165J3.5	ENSG00000158691	ZSCAN12	ENSG00000100162	CENPM
ENSG00000227603	RP11-165J3.6	ENSG00000158865	SLC5A11	ENSG00000100207	TCF20
ENSG00000229191	RP11-168O16.1	ENSG00000159199	ATP5G1	ENSG00000100227	POLDIP3
ENSG00000234132	RP11-168O16.2	ENSG00000159202	UBE2Z	ENSG00000100280	AP1B1
ENSG00000255946	RP11-173P15.7	ENSG00000159210	SNF8	ENSG00000100285	NEFH
ENSG00000259774	RP11-182J1.13	ENSG00000159214	CCDC24	ENSG00000100296	THOC5
ENSG00000259683	RP11-182J1.14	ENSG00000159217	IGF2BP1	ENSG00000100314	CABP7
ENSG00000259511	RP11-182J1.16	ENSG00000159314	ARHGAP27	ENSG00000100320	RBFOX2
ENSG00000261033	RP11-209D14.2	ENSG00000159479	MED8	ENSG00000100330	MTMR3
ENSG00000231827	RP11-216N14.5	ENSG00000159733	ZFYVE28	ENSG00000100380	ST13
ENSG00000255322	RP11-22P4.1	ENSG00000159958	TNFRSF13C	ENSG00000100395	L3MBTL2
ENSG00000254606	RP11-22P4.2	ENSG00000160007	ARHGAP35	ENSG00000100417	PMM1
ENSG00000253122	RP11-238I10.1	ENSG00000160678	S100A1	ENSG00000100442	FKBP3
ENSG00000228750	RP11-242F24.1	ENSG00000160741	CRTC2	ENSG00000100485	SOS2
ENSG00000254344	RP11-258J10.1	ENSG00000160948	VPS28	ENSG00000100554	ATP6V1D
ENSG00000261575	RP11-259G18.1	ENSG00000160949	TONSL	ENSG00000100591	AHSA1
ENSG00000262500	RP11-259G18.2	ENSG00000160957	RECQL4	ENSG00000100603	SNW1
ENSG00000262539	RP11-259G18.3	ENSG00000160959	LRRC14	ENSG00000100626	GALNTL1
ENSG00000213153	RP11-259P6.3	ENSG00000160972	PPP1R16A	ENSG00000100982	PCIF1
ENSG00000242140	RP11-262M14.2	ENSG00000160973	FOXH1	ENSG00000100991	TRPC4AP
ENSG00000269998	RP11-272L13.3	ENSG00000161016	RPL8	ENSG00000101134	DOK5
ENSG00000241231	RP11-275H4.1	ENSG00000161860	SYCE2	ENSG00000101161	PRPF6
ENSG00000250326	RP11-284M14.1	ENSG00000162267	ITIH3	ENSG00000101544	ADNP2
ENSG00000265964	RP11-293E1.1	ENSG00000162517	PEF1	ENSG00000102466	FGF14
ENSG00000265547	RP11-293E1.2	ENSG00000162552	WNT4	ENSG00000102572	STK24
ENSG00000257991	RP11-2H8.3	ENSG00000162650	ATXN7L2	ENSG00000102781	KATNAL1
ENSG00000227455	RP11-300M24.1	ENSG00000162944	RFTN2	ENSG00000102786	INTS6
ENSG00000253642	RP11-317N12.1	ENSG00000162989	KCNJ3	ENSG00000102878	HSF4
ENSG00000237513	RP11-325F22.2	ENSG00000163013	FBXO41	ENSG00000102901	CENPT
ENSG00000257703	RP11-328J6.1	ENSG00000163116	STPG2	ENSG00000102974	CTCF
ENSG00000248148	RP11-357F12.1	ENSG00000163257	DCAF16	ENSG00000102977	ACD
ENSG00000243276	RP11-384F7.1	ENSG00000163431	LMOD1	ENSG00000102981	PARD6A
ENSG00000239268	RP11-384F7.2	ENSG00000163507	KIAA1524	ENSG00000102984	ZNF821
ENSG00000234840	RP11-399D6.2	ENSG00000163930	BAP1	ENSG00000103043	VAC14
ENSG00000255094	RP11-406D1.2	ENSG00000163933	RFT1	ENSG00000103056	SMPD3
ENSG00000254302	RP11-431M3.1	ENSG00000163935	SFMBT1	ENSG00000103111	MON1B
ENSG00000229388	RP11-442N24__B.1	ENSG00000163938	GNL3	ENSG00000103160	HSDL1
ENSG00000271955	RP11-444A22.1	ENSG00000163939	PBRM1	ENSG00000103266	STUB1
ENSG00000223945	RP11-458I7.1	ENSG00000164053	ATRIP	ENSG00000103269	RHBDL1
ENSG00000272048	RP11-458N5.1	ENSG00000164061	BSN	ENSG00000103275	UBE2I
ENSG00000240624	RP11-45P15.2	ENSG00000164062	APEH	ENSG00000103460	TOX3
ENSG00000259775	RP11-45P15.4	ENSG00000164068	RNF123	ENSG00000103489	XYLT1
ENSG00000271196	RP11-461O14.3	ENSG00000164076	CAMKV	ENSG00000103528	SYT17
ENSG00000230623	RP11-469A15.2	ENSG00000164077	MON1A	ENSG00000103657	HERC1
ENSG00000255344	RP11-469N6.2	ENSG00000164078	MST1R	ENSG00000103723	AP3B2
ENSG00000242828	RP11-47P18.1	ENSG00000164088	PPM1M	ENSG00000104093	DMXL2
ENSG00000242781	RP11-47P18.2	ENSG00000164091	WDR82	ENSG00000104112	SCG3
ENSG00000242586	RP11-481N16.1	ENSG00000164142	FAM160A1	ENSG00000104129	DNAJC17
ENSG00000259946	RP11-490G2.2	ENSG00000165055	METTL2B	ENSG00000104219	ZDHHC2
ENSG00000259616	RP11-507B12.2	ENSG00000165244	ZNF367	ENSG00000104327	CALB1
ENSG00000250515	RP11-515C16.7	ENSG00000165392	WRN	ENSG00000104343	UBE2W
ENSG00000272335	RP11-53O19.3	ENSG00000165476	REEP3	ENSG00000104442	ARMC1
ENSG00000248685	RP11-548L20.1	ENSG00000165861	ZFYVE1	ENSG00000104723	TUSC3
ENSG00000258144	RP11-554L12.1	ENSG00000165915	SLC39A13	ENSG00000104738	MCM4
ENSG00000257237	RP11-554L12.2	ENSG00000165916	PSMC3	ENSG00000104765	BNIP3L
ENSG00000253553	RP11-586K2.1	ENSG00000165917	RAPSN	ENSG00000104897	SF3A2
ENSG00000243904	RP11-600F24.1	ENSG00000165923	AGBL2	ENSG00000105426	PTPRS
ENSG00000261088	RP11-61A14.3	ENSG00000166037	CEP57	ENSG00000105605	CACNG7
ENSG00000262881	RP11-669E14.4	ENSG00000166140	ZFYVE19	ENSG00000105613	MAST1
ENSG00000245498	RP11-677M14.7	ENSG00000166165	CKB	ENSG00000105647	PIK3R2
ENSG00000247775	RP11-67M1.1	ENSG00000166166	TRMT61A	ENSG00000105663	-
ENSG00000250962	RP11-69I13.1	ENSG00000166167	BTRC	ENSG00000105778	AVL9
ENSG00000243694	RP11-6B4.1	ENSG00000166170	BAG5	ENSG00000105866	SP4
ENSG00000263503	RP11-707O23.5	ENSG00000166189	HPS6	ENSG00000105894	PTN
ENSG00000204241	RP11-713P17.3	ENSG00000166197	NOLC1	ENSG00000106070	GRB10
ENSG00000254648	RP11-713P17.4	ENSG00000166747	AP1G1	ENSG00000106236	NPTX2
ENSG00000255406	RP11-713P17.5	ENSG00000166896	XRCC6BP1	ENSG00000106290	TAF6
ENSG00000272912	RP11-724N1.1	ENSG00000166971	AKTIP	ENSG00000106536	POU6F2
ENSG00000270344	RP11-734K2.4	ENSG00000166986	MARS	ENSG00000106615	RHEB
ENSG00000256500	RP11-73M18.2	ENSG00000167074	TEF	ENSG00000106617	PRKAG2
ENSG00000255557	RP11-770G2.2	ENSG00000167077	MEI1	ENSG00000106689	LHX2
ENSG00000267246	RP11-798G7.7	ENSG00000167130	DOLPP1	ENSG00000106771	C9orf5
ENSG00000250723	RP11-79E3.2	ENSG00000167131	CCDC103	ENSG00000106780	MEGF9
ENSG00000250954	RP11-79E3.3	ENSG00000167261	DPEP2	ENSG00000106829	TLE4
ENSG00000259415	RP11-7M10.2	ENSG00000167264	DUS2	ENSG00000106852	LHX6
ENSG00000258851	RP11-894P9.2	ENSG00000167377	ZNF23	ENSG00000106976	DNM1
ENSG00000253413	RP11-960H2.2	ENSG00000167447	SMG8	ENSG00000107077	KDM4C
ENSG00000266497	RP11-995C19.2	ENSG00000167535	CACNB3	ENSG00000107105	ELAVL2
ENSG00000233973	RP4-598G3.1	ENSG00000167548	KMT2D	ENSG00000107186	MPDZ
ENSG00000225087	RP4-660H19.1	ENSG00000167550	RHEBL1	ENSG00000107281	NPDC1
ENSG00000266869	RP6-114E22.1	ENSG00000167670	CHAF1A	ENSG00000107282	APBA1
ENSG00000167526	RPL13	ENSG00000167671	UBXN6	ENSG00000107331	ABCA2
ENSG00000225713	RPL30P1	ENSG00000167674	HDGFRP2	ENSG00000107745	MICU1
ENSG00000235294	RPL7AP25	ENSG00000167701	GPT	ENSG00000107862	GBF1
ENSG00000137970	RPL7P9	ENSG00000167702	KIFC2	ENSG00000107882	SUFU
ENSG00000187051	RPS19BP1	ENSG00000168237	GLYCTK	ENSG00000107929	LARP4B
ENSG00000204652	RPS26P8	ENSG00000168268	NT5DC2	ENSG00000107954	NEURL
ENSG00000126461	SCAF1	ENSG00000168273	SMIM4	ENSG00000108018	SORCS1
ENSG00000176700	SCAND2P	ENSG00000168488	ATXN2L	ENSG00000108306	FBXL20
ENSG00000168077	SCARA3	ENSG00000168528	SERINC2	ENSG00000108312	UBTF
ENSG00000180900	SCRIB	ENSG00000168765	GSTM4	ENSG00000108349	CASC3
ENSG00000054282	SDCCAG8	ENSG00000168769	TET2	ENSG00000108352	RAPGEFL1
ENSG00000205138	SDHAF1	ENSG00000168884	TNIP2	ENSG00000108389	MTMR4
ENSG00000140612	SEC11A	ENSG00000168917	SLC35G2	ENSG00000108395	TRIM37
ENSG00000140264	SERF2	ENSG00000169026	MFSD7	ENSG00000108506	INTS2
ENSG00000184716	SERINC4	ENSG00000169230	PRELID1	ENSG00000108510	MED13
ENSG00000117601	SERPINC1	ENSG00000169379	ARL13B	ENSG00000108557	RAI1
ENSG00000103037	SETD6	ENSG00000169682	SPNS1	ENSG00000108578	BLMH
ENSG00000115524	SF3B1	ENSG00000169762	TAPT1	ENSG00000108588	CCDC47
ENSG00000156398	SFXN2	ENSG00000169764	UGP2	ENSG00000108591	DRG2
ENSG00000144040	SFXN5	ENSG00000169884	WNT10B	ENSG00000108592	FTSJ3
ENSG00000170624	SGCD	ENSG00000170074	FAM153A	ENSG00000108599	AKAP10
ENSG00000251322	SHANK3	ENSG00000170142	UBE2E1	ENSG00000108604	SMARCD2
ENSG00000052723	SIKE1	ENSG00000170445	HARS	ENSG00000108641	B9D1
ENSG00000213445	SIPA1	ENSG00000170458	CD14	ENSG00000108684	ACCN1
ENSG00000143570	SLC39A1	ENSG00000170500	LONRF2	ENSG00000108883	EFTUD2
ENSG00000138821	SLC39A8	ENSG00000170903	MSANTD4	ENSG00000109158	GABRA4
ENSG00000162426	SLC45A1	ENSG00000171045	TSNARE1	ENSG00000109265	KIAA1211
ENSG00000144290	SLC4A10	ENSG00000171222	SCAND1	ENSG00000109466	KLHL2
ENSG00000196517	SLC6A9	ENSG00000171574	ZNF584	ENSG00000109572	CLCN3
ENSG00000164037	SLC9B1	ENSG00000171793	CTPS1	ENSG00000109586	GALNT7
ENSG00000164038	SLC9B2	ENSG00000171988	JMJD1C	ENSG00000109606	DHX15
ENSG00000162753	SLC9C2	ENSG00000172037	LAMB2	ENSG00000109756	RAPGEF2
ENSG00000070366	SMG6	ENSG00000172046	USP19	ENSG00000110025	SNX15
ENSG00000065609	SNAP91	ENSG00000172053	QARS	ENSG00000110172	CHORDC1
ENSG00000145335	SNCA	ENSG00000172247	C1QTNF4	ENSG00000110237	ARHGEF17
ENSG00000197157	SND1	ENSG00000172260	NEGR1	ENSG00000110497	AMBRA1
ENSG00000242125	SNHG3	ENSG00000172346	CSDC2	ENSG00000110514	MADD
ENSG00000206958	SNORA70	ENSG00000172404	DNAJB7	ENSG00000110583	NAA40
ENSG00000238821	snoU13	ENSG00000172733	PURG	ENSG00000110697	PITPNM1
ENSG00000242808	SOX2-OT	ENSG00000172995	ARPP21	ENSG00000110906	KCTD10
ENSG00000105866	SP4	ENSG00000173264	GPR137	ENSG00000111218	PRMT8
ENSG00000158792	SPATA2L	ENSG00000173402	DAG1	ENSG00000111371	SLC38A1
ENSG00000167523	SPATA33	ENSG00000173421	CCDC36	ENSG00000111481	COPZ1
ENSG00000128487	SPECC1	ENSG00000173531	MST1	ENSG00000111530	CAND1
ENSG00000197912	SPG7	ENSG00000173540	GMPPB	ENSG00000111879	FAM184A
ENSG00000204991	SPIRE2	ENSG00000173960	UBXN2A	ENSG00000111981	ULBP1
ENSG00000185294	SPPL2C	ENSG00000174151	CYB561D1	ENSG00000112041	TULP1
ENSG00000157837	SPPL3	ENSG00000174485	DENND4A	ENSG00000112309	B3GAT2
ENSG00000135250	SRPK2	ENSG00000174564	IL20RB	ENSG00000112983	BRD8
ENSG00000167720	SRR	ENSG00000174579	MSL2	ENSG00000113068	PFDN1
ENSG00000126091	ST3GAL3	ENSG00000174738	NR1D2	ENSG00000113100	CDH9
ENSG00000118007	STAG1	ENSG00000174748	RPL15	ENSG00000113361	CDH6
ENSG00000256762	STH	ENSG00000175161	CADM2	ENSG00000113369	ARRDC3
ENSG00000068781	STON1-GTF2A1L	ENSG00000175175	PPM1E	ENSG00000113391	FAM172A
ENSG00000242866	STRC	ENSG00000175215	CTDSP2	ENSG00000113595	TRIM23
ENSG00000115808	STRN	ENSG00000175287	PHYHD1	ENSG00000113649	TCERG1
ENSG00000233107	SUCLA2P2	ENSG00000175470	PPP2R2D	ENSG00000113719	ERGIC1
ENSG00000107882	SUFU	ENSG00000175745	NR2F1	ENSG00000113758	DBN1
ENSG00000198765	SYCP1	ENSG00000175857	GAPT	ENSG00000113805	CNTN3
ENSG00000198198	SZT2	ENSG00000176020	AMIGO3	ENSG00000113810	SMC4
ENSG00000120656	TAF12	ENSG00000176046	NUPR1	ENSG00000114030	KPNA1
ENSG00000149930	TAOK2	ENSG00000176087	SLC35A4	ENSG00000114126	TFDP2
ENSG00000121749	TBC1D15	ENSG00000176095	IP6K1	ENSG00000114279	FGF12
ENSG00000131374	TBC1D5	ENSG00000176160	HSF5	ENSG00000114316	USP4
ENSG00000177565	TBL1XR1	ENSG00000176171	BNIP3	ENSG00000114349	GNAT1
ENSG00000141002	TCF25	ENSG00000176387	HSD11B2	ENSG00000114353	GNAI2
ENSG00000204852	TCTN1	ENSG00000176406	RIMS2	ENSG00000114354	TFG
ENSG00000156414	TDRD9	ENSG00000176476	CCDC101	ENSG00000114383	TUSC2
ENSG00000041988	THAP3	ENSG00000176681	LRRC37A	ENSG00000114439	BBX
ENSG00000161277	THAP8	ENSG00000176732	PFN4	ENSG00000114520	SNX4
ENSG00000163634	THOC7	ENSG00000176953	NFATC2IP	ENSG00000114646	CSPG5
ENSG00000066056	TIE1	ENSG00000177096	FAM109B	ENSG00000114742	WDR48
ENSG00000213533	TMEM110	ENSG00000177352	CCDC71	ENSG00000114790	ARHGEF26
ENSG00000075568	TMEM131	ENSG00000177455	CD19	ENSG00000114861	FOXP1
ENSG00000164180	TMEM161B	ENSG00000177479	ARIH2	ENSG00000114867	EIF4G1
ENSG00000247828	TMEM161B-AS1	ENSG00000177548	RABEP2	ENSG00000114904	NEK4
ENSG00000149932	TMEM219	ENSG00000177673	C2orf57	ENSG00000114982	KIAA1310
ENSG00000133687	TMTC1	ENSG00000177889	UBE2N	ENSG00000114999	TTL
ENSG00000213593	TMX2	ENSG00000178035	IMPDH2	ENSG00000115073	ACTR1B
ENSG00000168016	TRANK1	ENSG00000178149	DALRD3	ENSG00000115159	GPD2
ENSG00000171206	TRIM8	ENSG00000178177	LCORL	ENSG00000115207	GTF3C2
ENSG00000166166	TRMT61A	ENSG00000178188	SH2B1	ENSG00000115234	SNX17
ENSG00000180098	TRNAU1AP	ENSG00000178252	WDR6	ENSG00000115239	ASB3
ENSG00000133107	TRPC4	ENSG00000178467	P4HTM	ENSG00000115241	PPM1G
ENSG00000119121	TRPM6	ENSG00000178537	SLC25A20	ENSG00000115252	PDE1A
ENSG00000171045	TSNARE1	ENSG00000178694	NSUN3	ENSG00000115355	CCDC88A
ENSG00000130167	TSPAN16	ENSG00000178700	DHFRL1	ENSG00000115419	GLS
ENSG00000134198	TSPAN2	ENSG00000178722	C5orf64	ENSG00000115464	USP34
ENSG00000178093	TSSK6	ENSG00000178750	STX19	ENSG00000115677	HDLBP
ENSG00000258947	TUBB3	ENSG00000178922	HYI	ENSG00000115694	STK25
ENSG00000198431	TXNRD1	ENSG00000178950	GAK	ENSG00000116001	TIA1
ENSG00000131508	UBE2D2	ENSG00000178952	TUFM	ENSG00000116128	BCL9
ENSG00000109332	UBE2D3	ENSG00000179562	GCC1	ENSG00000116161	CACYBP
ENSG00000136631	VPS45	ENSG00000179603	GRM8	ENSG00000116396	KCNC4
ENSG00000028116	VRK2	ENSG00000179915	NRXN1	ENSG00000116580	GON4L
ENSG00000019102	VSIG2	ENSG00000180340	FZD2	ENSG00000116584	ARHGEF2
ENSG00000185274	WBSCR17	ENSG00000180822	PSMG4	ENSG00000116604	MEF2D
ENSG00000075702	WDR62	ENSG00000181013	C17orf47	ENSG00000116698	SMG7
ENSG00000177082	WDR73	ENSG00000181315	ZNF322	ENSG00000116747	TROVE2
ENSG00000092470	WDR76	ENSG00000181418	DDN	ENSG00000116983	HPCAL4
ENSG00000164091	WDR82	ENSG00000181751	C5orf30	ENSG00000117020	AKT3
ENSG00000147548	WHSC1L1	ENSG00000181754	AMIGO1	ENSG00000117154	IGSF21
ENSG00000108379	WNT3	ENSG00000181790	BAI1	ENSG00000117399	CDC20
ENSG00000075035	WSCD2	ENSG00000181929	PRKAG1	ENSG00000117408	IPO13
ENSG00000126215	XRCC3	ENSG00000181982	CCDC149	ENSG00000117419	ERI3
ENSG00000201088	Y_RNA	ENSG00000182093	WRB	ENSG00000117461	PIK3R3
ENSG00000206779	Y_RNA	ENSG00000182149	IST1	ENSG00000117477	C1orf114
ENSG00000207020	Y_RNA	ENSG00000182179	UBA7	ENSG00000117505	DR1
ENSG00000238723	Y_RNA	ENSG00000182196	ARL6IP4	ENSG00000117523	PRRC2C
ENSG00000250067	YJEFN3	ENSG00000182325	FBXL6	ENSG00000117625	RCOR3
ENSG00000198492	YTHDF2	ENSG00000182628	SKA2	ENSG00000118473	SGIP1
ENSG00000108953	YWHAE	ENSG00000182700	IGIP	ENSG00000118496	FBXO30
ENSG00000185278	ZBTB37	ENSG00000182810	DDX28	ENSG00000118518	RNF146
ENSG00000204859	ZBTB48	ENSG00000182952	HMGN4	ENSG00000118733	OLFM3
ENSG00000156599	ZDHHC5	ENSG00000182963	GJC1	ENSG00000118873	RAB3GAP2
ENSG00000169554	ZEB2	ENSG00000183066	WBP2NL	ENSG00000119042	SATB2
ENSG00000100711	ZFYVE21	ENSG00000183166	CALN1	ENSG00000119138	KLF9
ENSG00000146007	ZMAT2	ENSG00000183172	SMDT1	ENSG00000119401	TRIM32
ENSG00000158805	ZNF276	ENSG00000183396	TMEM89	ENSG00000119487	MAPKAP1
ENSG00000162702	ZNF281	ENSG00000183454	GRIN2A	ENSG00000119596	YLPM1
ENSG00000138311	ZNF365	ENSG00000183496	MEX3B	ENSG00000119682	KIAA0317
ENSG00000198597	ZNF536	ENSG00000183527	PSMG1	ENSG00000119771	KLHL29
ENSG00000166716	ZNF592	ENSG00000183760	PAPL	ENSG00000120029	C10orf76
ENSG00000179195	ZNF664	ENSG00000183763	TRAIP	ENSG00000120049	KCNIP2
ENSG00000170396	ZNF804A	ENSG00000183864	TOB2	ENSG00000120645	IQSEC3
ENSG00000197933	ZNF823	ENSG00000183955	SETD8	ENSG00000120658	ENOX1
ENSG00000127903	ZNF835	ENSG00000184110	EIF3C	ENSG00000120694	HSPH1
ENSG00000176371	ZSCAN2	ENSG00000184209	SNRNP35	ENSG00000120733	KDM3B
ENSG00000130449	ZSWIM6	ENSG00000184304	PRKD1	ENSG00000120802	TMPO
		ENSG00000184486	POU3F2	ENSG00000121083	DYNLL2
		ENSG00000184500	PROS1	ENSG00000121152	NCAPH
		ENSG00000184730	APOBR	ENSG00000121753	BAI2
		ENSG00000184779	RPS17	ENSG00000121904	CSMD2
		ENSG00000184792	OSBP2	ENSG00000121964	GTDC1
		ENSG00000184825	HIST1H2AH	ENSG00000121989	ACVR2A
		ENSG00000184886	PIGW	ENSG00000122254	HS3ST2
		ENSG00000184983	NDUFA6	ENSG00000122585	NPY
		ENSG00000185053	SGCZ	ENSG00000122756	CNTFR
		ENSG00000185437	SH3BGR	ENSG00000122966	CIT
		ENSG00000185614	FAM212A	ENSG00000123066	MED13L
		ENSG00000185619	PCGF3	ENSG00000123119	NECAB1
		ENSG00000185658	BRWD1	ENSG00000123352	SPATS2
		ENSG00000185829	ARL17A	ENSG00000123505	AMD1
		ENSG00000185909	KLHDC8B	ENSG00000124104	SNX21
		ENSG00000185920	PTCH1	ENSG00000124126	PREX1
		ENSG00000186417	GLDN	ENSG00000124134	KCNS1
		ENSG00000186453	FAM228A	ENSG00000124193	SRSF6
		ENSG00000186470	BTN3A2	ENSG00000124198	ARFGEF2
		ENSG00000186792	HYAL3	ENSG00000124207	CSE1L
		ENSG00000186868	MAPT	ENSG00000124920	C11orf9
		ENSG00000187323	DCC	ENSG00000125084	WNT1
		ENSG00000187446	CHP1	ENSG00000125247	TMTC4
		ENSG00000187492	CDHR4	ENSG00000125266	EFNB2
		ENSG00000187510	PLEKHG7	ENSG00000125386	FAM193A
		ENSG00000187626	ZKSCAN4	ENSG00000125462	C1orf61
		ENSG00000187954	CYHR1	ENSG00000125484	GTF3C4
		ENSG00000187987	ZSCAN23	ENSG00000125686	MED1
		ENSG00000188026	RILPL1	ENSG00000125695	STRADA
		ENSG00000188315	C3orf62	ENSG00000125851	PCSK2
		ENSG00000188322	SBK1	ENSG00000125971	DYNLRB1
		ENSG00000188385	JAKMIP3	ENSG00000126461	SCAF1
		ENSG00000188483	IER5L	ENSG00000126464	PRR12
		ENSG00000188549	C15orf52	ENSG00000126500	FLRT1
		ENSG00000188603	CLN3	ENSG00000127445	PIN1
		ENSG00000188641	DPYD	ENSG00000127585	FBXL16
		ENSG00000188659	FAM154B	ENSG00000127663	KDM4B
		ENSG00000189060	H1F0	ENSG00000127914	AKAP9
		ENSG00000189171	S100A13	ENSG00000127946	HIP1
		ENSG00000189298	ZKSCAN3	ENSG00000127947	PTPN12
		ENSG00000196072	BLOC1S2	ENSG00000127955	GNAI1
		ENSG00000196236	XPNPEP3	ENSG00000128191	DGCR8
		ENSG00000196262	PPIA	ENSG00000128285	MCHR1
		ENSG00000196296	ATP2A1	ENSG00000128487	SPECC1
		ENSG00000196378	ZNF34	ENSG00000128512	DOCK4
		ENSG00000196419	XRCC6	ENSG00000128573	FOXP2
		ENSG00000196482	ESRRG	ENSG00000128594	LRRC4
		ENSG00000196502	SULT1A1	ENSG00000128617	OPN1SW
		ENSG00000196517	SLC6A9	ENSG00000128655	PDE11A
		ENSG00000196586	MYO6	ENSG00000129515	SNX6
		ENSG00000196666	FAM180B	ENSG00000129518	EAPP
		ENSG00000196787	HIST1H2AG	ENSG00000129534	MIS18BP1
		ENSG00000196923	PDLIM7	ENSG00000129595	EPB41L4A
		ENSG00000196963	PCDHB16	ENSG00000129910	CDH15
		ENSG00000196993	NPIPB9	ENSG00000129933	MAU2
		ENSG00000197153	HIST1H3J	ENSG00000130024	PHF10
		ENSG00000197157	SND1	ENSG00000130204	TOMM40
		ENSG00000197165	SULT1A2	ENSG00000130338	TULP4
		ENSG00000197238	HIST1H4J	ENSG00000130368	MAS1
		ENSG00000197262	CCL4L2	ENSG00000130449	ZSWIM6
		ENSG00000197272	IL27	ENSG00000130584	ZBTB46
		ENSG00000197279	ZNF165	ENSG00000130766	SESN2
		ENSG00000197329	PELI1	ENSG00000130770	ATPIF1
		ENSG00000197363	ZNF517	ENSG00000130779	CLIP1
		ENSG00000197635	DPP4	ENSG00000131018	SYNE1
		ENSG00000197653	DNAH10	ENSG00000131051	RBM39
		ENSG00000197885	NKIRAS1	ENSG00000131095	GFAP
		ENSG00000197903	HIST1H2BK	ENSG00000131462	TUBG1
		ENSG00000197914	HIST1H4K	ENSG00000131507	NDFIP1
		ENSG00000197935	ZNF311	ENSG00000131558	EXOC4
		ENSG00000197959	DNM3	ENSG00000131697	NPHP4
		ENSG00000197978	GOLGA6L9	ENSG00000131747	TOP2A
		ENSG00000198055	GRK6	ENSG00000131771	PPP1R1B
		ENSG00000198060	MARCH5	ENSG00000131899	LLGL1
		ENSG00000198131	ZNF544	ENSG00000131966	ACTR10
		ENSG00000198156	NPIPB6	ENSG00000132026	RTBDN
		ENSG00000198169	ZNF251	ENSG00000132142	ACACA
		ENSG00000198198	SZT2	ENSG00000132153	DHX30
		ENSG00000198216	CACNA1E	ENSG00000132485	ZRANB2
		ENSG00000198218	QRICH1	ENSG00000132507	EIF5A
		ENSG00000198339	HIST1H4I	ENSG00000132522	GPS2
		ENSG00000198408	MGEA5	ENSG00000132612	VPS4A
		ENSG00000198650	TAT	ENSG00000132680	KIAA0907
		ENSG00000198700	IPO9	ENSG00000132688	NES
		ENSG00000198704	GPX6	ENSG00000132692	BCAN
		ENSG00000198728	LDB1	ENSG00000132718	SYT11
		ENSG00000198832	SELM	ENSG00000132780	NASP
		ENSG00000198837	DENND4B	ENSG00000132823	C20orf111
		ENSG00000198892	SHISA4	ENSG00000132842	AP3B1
		ENSG00000198911	SREBF2	ENSG00000133083	DCLK1
		ENSG00000198919	DZIP3	ENSG00000133243	BTBD2
		ENSG00000198951	NAGA	ENSG00000133275	CSNK1G2
		ENSG00000204060	FOXO6	ENSG00000133422	MORC2
		ENSG00000204334	ERICH2	ENSG00000133424	LARGE
		ENSG00000204657	OR2H2	ENSG00000133612	AGAP3
		ENSG00000204681	GABBR1	ENSG00000133687	TMTC1
		ENSG00000204694	OR11A1	ENSG00000133706	LARS
		ENSG00000204709	C6orf100	ENSG00000133794	ARNTL
		ENSG00000204713	TRIM27	ENSG00000133878	DUSP26
		ENSG00000204961	PCDHA9	ENSG00000133958	UNC79
		ENSG00000204963	PCDHA7	ENSG00000133961	NUMB
		ENSG00000204965	PCDHA5	ENSG00000134030	CTIF
		ENSG00000204967	PCDHA4	ENSG00000134049	IER3IP1
		ENSG00000204969	PCDHA2	ENSG00000134121	CHL1
		ENSG00000204970	PCDHA1	ENSG00000134207	SYT6
		ENSG00000205021	CCL3L1	ENSG00000134287	ARF3
		ENSG00000205085	FAM71F2	ENSG00000134294	SLC38A2
		ENSG00000205268	PDE7A	ENSG00000134369	NAV1
		ENSG00000205269	TMEM170B	ENSG00000134371	CDC73
		ENSG00000205281	GOLGA6L10	ENSG00000134759	ELP2
		ENSG00000205581	HMGN1	ENSG00000134769	DTNA
		ENSG00000205609	EIF3CL	ENSG00000134986	C5orf13
		ENSG00000205639	MFSD2B	ENSG00000135018	UBQLN1
		ENSG00000213246	SUPT4H1	ENSG00000135049	AGTPBP1
		ENSG00000213341	CHUK	ENSG00000135097	MSI1
		ENSG00000213347	MXD3	ENSG00000135250	SRPK2
		ENSG00000213398	LCAT	ENSG00000135316	SYNCRIP
		ENSG00000213523	SRA1	ENSG00000135334	AKIRIN2
		ENSG00000213533	TMEM110	ENSG00000135365	PHF21A
		ENSG00000213563	C8orf82	ENSG00000135406	PRPH
		ENSG00000213619	NDUFS3	ENSG00000135446	CDK4
		ENSG00000213658	LAT	ENSG00000135486	HNRNPA1
		ENSG00000213672	NCKIPSD	ENSG00000135631	RAB11FIP5
		ENSG00000213689	TREX1	ENSG00000135720	DYNC1LI2
		ENSG00000213886	UBD	ENSG00000135723	FHOD1
		ENSG00000214078	CPNE1	ENSG00000135945	REV1
		ENSG00000214215	C12orf74	ENSG00000135966	TGFBRAP1
		ENSG00000214575	CPEB1	ENSG00000135976	ANKRD36
		ENSG00000214706	IFRD2	ENSG00000136044	APPL2
		ENSG00000215375	MYL5	ENSG00000136051	KIAA1033
		ENSG00000219545	RPA3-AS1	ENSG00000136267	DGKB
		ENSG00000219626	FAM228B	ENSG00000136381	IREB2
		ENSG00000221986	MYBPHL	ENSG00000136485	DCAF7
		ENSG00000224470	ATXN1L	ENSG00000136490	LIMD2
		ENSG00000225697	SLC26A6	ENSG00000136492	BRIP1
		ENSG00000228696	ARL17B	ENSG00000136535	TBR1
		ENSG00000232040	SCAND3	ENSG00000136628	EPRS
		ENSG00000232112	TMA7	ENSG00000136631	VPS45
		ENSG00000233041	PHGR1	ENSG00000136709	WDR33
		ENSG00000233232	NPIPB7	ENSG00000136854	STXBP1
		ENSG00000233276	GPX1	ENSG00000137040	RANBP6
		ENSG00000234965	SHISA8	ENSG00000137266	SLC22A23
		ENSG00000235568	NFAM1	ENSG00000137601	NEK1
		ENSG00000236980	C3orf84	ENSG00000137727	ARHGAP20
		ENSG00000237515	SHISA9	ENSG00000137766	UNC13C
		ENSG00000238083	LRRC37A2	ENSG00000137822	TUBGCP4
		ENSG00000239389	PCDHA13	ENSG00000137871	ZNF280D
		ENSG00000242419	PCDHGC4	ENSG00000137872	SEMA6D
		ENSG00000243056	EIF4EBP3	ENSG00000138002	IFT172
		ENSG00000243232	PCDHAC2	ENSG00000138078	PREPL
		ENSG00000243477	NAT6	ENSG00000138107	ACTR1A
		ENSG00000243729	OR5V1	ENSG00000138175	ARL3
		ENSG00000244005	NFS1	ENSG00000138190	EXOC6
		ENSG00000244462	RBM12	ENSG00000138311	ZNF365
		ENSG00000247596	TWF2	ENSG00000138375	SMARCAL1
		ENSG00000247626	MARS2	ENSG00000138439	FAM117B
		ENSG00000248592	TMEM110-MUSTN1	ENSG00000138592	USP8
		ENSG00000249158	PCDHA11	ENSG00000138593	SECISBP2L
		ENSG00000249471	ZNF324B	ENSG00000138622	HCN4
		ENSG00000250120	PCDHA10	ENSG00000138653	NDST4
		ENSG00000253485	PCDHGA5	ENSG00000138668	HNRNPD
		ENSG00000253873	PCDHGA11	ENSG00000138669	PRKG2
		ENSG00000254402	LRRC24	ENSG00000138686	BBS7
		ENSG00000254858	MPV17L2	ENSG00000138688	KIAA1109
		ENSG00000254996	ANKHD1-EIF4EBP3	ENSG00000138696	BMPR1B
		ENSG00000255408	PCDHA3	ENSG00000138741	TRPC3
		ENSG00000255524	NPIPB8	ENSG00000138834	MAPK8IP3
		ENSG00000256053	APOPT1	ENSG00000139132	FGD4
		ENSG00000256453	DND1	ENSG00000139163	ETNK1
		ENSG00000256515	CCL3L3	ENSG00000139218	SCAF11
		ENSG00000257017	HP	ENSG00000139266	MARCHF9
		ENSG00000259243	GOLGA6L19	ENSG00000139323	POC1B
		ENSG00000261701	HPR	ENSG00000139433	GLTP
		ENSG00000272573	MUSTN1	ENSG00000139436	GIT2
		ENSG00000048828	FAM120A	ENSG00000139438	C12orf34
		ENSG00000130449	ZSWIM6	ENSG00000139636	LMBR1L
		ENSG00000198822	GRM3	ENSG00000139719	VPS33A
		ENSG00000184349	EFNA5	ENSG00000139722	VPS37B
		ENSG00000197724	PHF2	ENSG00000139842	CUL4A
		ENSG00000225190	PLEKHM1	ENSG00000139910	NOVA1
		ENSG00000110497	AMBRA1	ENSG00000139946	PELI2
		ENSG00000149091	DGKZ	ENSG00000140400	MAN2C1
		ENSG00000256762	STH	ENSG00000140443	IGF1R
		ENSG00000153707	PTPRD	ENSG00000140455	USP3
		ENSG00000175224	ATG13	ENSG00000140474	ULK3
		ENSG00000105866	SP4	ENSG00000140506	LMAN1L
		ENSG00000157985	AGAP1	ENSG00000140600	SH3GL3
		ENSG00000196090	PTPRT	ENSG00000140632	GLYR1
		ENSG00000178662	CSRNP3	ENSG00000140829	DHX38
		ENSG00000106536	POU6F2	ENSG00000140941	MAP1LC3B
		ENSG00000072195	SPEG	ENSG00000140948	ZCCHC14
		ENSG00000179242	CDH4	ENSG00000140983	RHOT2
		ENSG00000172264	MACROD2	ENSG00000141002	TCF25
		ENSG00000143919	CAMKMT	ENSG00000141027	NCOR1
		ENSG00000171735	CAMTA1	ENSG00000141034	C17orf39
		ENSG00000145012	LPP	ENSG00000141150	RASL10B
		ENSG00000152061	RABGAP1L	ENSG00000141258	SGSM2
		ENSG00000221866	PLXNA4	ENSG00000141564	RPTOR
		ENSG00000156026	MCU	ENSG00000141568	FOXK2
		ENSG00000107745	MICU1	ENSG00000141570	CBX8
		ENSG00000160145	KALRN	ENSG00000141580	WDR45L
		ENSG00000151789	ZNF385D	ENSG00000141664	ZCCHC2
		ENSG00000087495	PHACTR3	ENSG00000141699	FAM134C
		ENSG00000108557	RAI1	ENSG00000141985	SH3GL1
		ENSG00000182621	PLCB1	ENSG00000142186	SCYL1
		ENSG00000066032	CTNNA2	ENSG00000142599	RERE
		ENSG00000180304	OAZ2	ENSG00000142609	C1orf222
		ENSG00000107077	KDM4C	ENSG00000143033	MTF2
		ENSG00000080802	CNOT4	ENSG00000143355	LHX9
		ENSG00000151322	NPAS3	ENSG00000143363	PRUNE
		ENSG00000035499	DEPDC1B	ENSG00000143376	SNX27
		ENSG00000188580	NKAIN2	ENSG00000143401	ANP32E
		ENSG00000145242	EPHA5	ENSG00000143420	ENSA
		ENSG00000182256	GABRG3	ENSG00000143473	KCNH1
		ENSG00000180357	ZNF609	ENSG00000143630	HCN3
		ENSG00000176769	TCERG1L	ENSG00000143748	NVL
		ENSG00000140015	KCNH5	ENSG00000143756	FBXO28
		ENSG00000185046	ANKS1B	ENSG00000143799	PARP1
		ENSG00000198785	GRIN3A	ENSG00000144028	SNRNP200
		ENSG00000204217	BMPR2	ENSG00000144057	ST6GAL2
		ENSG00000168702	LRP1B	ENSG00000144227	NXPH2
		ENSG00000081138	CDH7	ENSG00000144229	THSD7B
		ENSG00000155093	PTPRN2	ENSG00000144285	SCN1A
		ENSG00000068878	PSME4	ENSG00000144320	KIAA1715
		ENSG00000130338	TULP4	ENSG00000144339	TMEFF2
		ENSG00000140396	NCOA2	ENSG00000144354	CDCA7
		ENSG00000116747	TROVE2	ENSG00000144366	GULP1
		ENSG00000184903	IMMP2L	ENSG00000144406	UNC80
		ENSG00000112659	CUL9	ENSG00000144560	VGLL4
		ENSG00000059691	GATB	ENSG00000144642	RBMS3
		ENSG00000107249	GLIS3	ENSG00000144645	OSBPL10
		ENSG00000139970	RTN1	ENSG00000144711	IQSEC1
		ENSG00000277481	PKD1L3	ENSG00000144909	OSBPL11
		ENSG00000180537	RNF182	ENSG00000145041	VPRBP
		ENSG00000182197	EXT1	ENSG00000145194	ECE2
		ENSG00000108587	GOSR1	ENSG00000145216	FIP1L1
		ENSG00000188659	SAXO2	ENSG00000145242	EPHA5
		ENSG00000023697	DERA	ENSG00000145632	PLK2
		ENSG00000181322	NME9	ENSG00000145725	PPIP5K2
		ENSG00000188338	SLC38A3	ENSG00000145730	PAM
		ENSG00000160563	MED27	ENSG00000145743	FBXL17
		ENSG00000181790	ADGRB1	ENSG00000145934	ODZ2
		ENSG00000108582	CPD	ENSG00000146151	HMGCLL1
		ENSG00000292254	SHANK3	ENSG00000146276	GABRR1
		ENSG00000168036	CTNNB1	ENSG00000146282	RARS2
		ENSG00000030419	IKZF2	ENSG00000146352	CLVS2
		ENSG00000203760	CENPW	ENSG00000146414	SHPRH
		ENSG00000196782	MAML3	ENSG00000146426	TIAM2
		ENSG00000162367	TAL1	ENSG00000146670	CDCA5
		ENSG00000095637	SORBS1	ENSG00000146776	ATXN7L1
		ENSG00000164308	ERAP2	ENSG00000146834	MEPCE
		ENSG00000291670	PCDHAC1	ENSG00000147421	HMBOX1
		ENSG00000146872	TLK2	ENSG00000147488	ST18
		ENSG00000095564	BTAF1	ENSG00000147601	TERF1
		ENSG00000170579	DLGAP1	ENSG00000147642	SYBU
		ENSG00000021574	SPAST	ENSG00000147650	LRP12
		ENSG00000138658	ZGRF1	ENSG00000148082	SHC3
		ENSG00000089177	KIF16B	ENSG00000148143	ZNF462
		ENSG00000116353	MECR	ENSG00000148204	CRB2
		ENSG00000174720	LARP7	ENSG00000148498	PARD3
		ENSG00000226916	WDR46	ENSG00000148634	HERC4
		ENSG00000103264	FBXO31	ENSG00000148660	CAMK2G
		ENSG00000065361	ERBB3	ENSG00000148700	ADD3
		ENSG00000149131	SERPING1	ENSG00000148719	DNAJB12
		ENSG00000069020	MAST4	ENSG00000148842	CNNM2
		ENSG00000138600	SPPL2A	ENSG00000148943	LIN7C
		ENSG00000138028	CGREF1	ENSG00000148948	LRRC4C
		ENSG00000050628	PTGER3	ENSG00000149091	DGKZ
		ENSG00000091106	NLRC4	ENSG00000149182	ARFGAP2
		ENSG00000284862	CCDC39	ENSG00000149256	ODZ4
		ENSG00000006715	VPS41	ENSG00000149295	DRD2
		ENSG00000144460	NYAP2	ENSG00000149480	MTA2
		ENSG00000084693	AGBL5	ENSG00000149782	PLCB3
		ENSG00000135632	SMYD5	ENSG00000150086	GRIN2B
		ENSG00000159023	EPB41	ENSG00000150394	CDH8
		ENSG00000072310	SREBF1	ENSG00000150471	LPHN3
		ENSG00000197183	NOL4L	ENSG00000150625	GPM6A
		ENSG00000168131	OR2B2	ENSG00000150672	DLG2
		ENSG00000277106	SPPL2C	ENSG00000150867	PIP4K2A
		ENSG00000052802	MSMO1	ENSG00000150967	ABCB9
		ENSG00000125633	CCDC93	ENSG00000151025	GPR158
		ENSG00000176927	EFCAB5	ENSG00000151067	CACNA1C
		ENSG00000284369	COG5	ENSG00000151148	UBE3B
		ENSG00000175866	BAIAP2	ENSG00000151150	ANK3
		ENSG00000113441	LNPEP	ENSG00000151276	MAGI1
		ENSG00000145362	ANK2	ENSG00000151292	CSNK1G3
		ENSG00000197111	PCBP2	ENSG00000151320	AKAP6
		ENSG00000275565	ALOX5	ENSG00000151490	PTPRO
		ENSG00000115504	EHBP1	ENSG00000151615	POU4F2
		ENSG00000011028	MRC2	ENSG00000151623	NR3C2
		ENSG00000047579	DTNBP1	ENSG00000151812	SLC35F4
		ENSG00000196453	ZNF777	ENSG00000152061	RABGAP1L
		ENSG00000109472	CPE	ENSG00000152208	GRID2
		ENSG00000180210	F2	ENSG00000152214	RIT2
		ENSG00000150456	N6AMT2	ENSG00000152556	PFKM
		ENSG00000121653	MAPK8IP1	ENSG00000152578	GRIA4
		ENSG00000161202	DVL3	ENSG00000152818	UTRN
		ENSG00000236490	TAPBP	ENSG00000152822	GRM1
		ENSG00000100678	SLC8A3	ENSG00000152894	PTPRK
		ENSG00000126653	NSRP1	ENSG00000152910	CNTNAP4
		ENSG00000284609	OR8B3	ENSG00000152932	RAB3C
		ENSG00000116350	SRSF4	ENSG00000152977	ZIC1
		ENSG00000103671	TRIP4	ENSG00000153234	NR4A2
		ENSG00000138030	KHK	ENSG00000153707	PTPRD
		ENSG00000255425	OR8G2	ENSG00000153814	JAZF1
		ENSG00000069667	RORA	ENSG00000153820	SPHKAP
		ENSG00000229253	ZBTB22	ENSG00000153827	TRIP12
		ENSG00000165905	GYLTL1B	ENSG00000153982	GDPD1
		ENSG00000198053	SIRPA	ENSG00000154027	AK5
		ENSG00000197721	CR1L	ENSG00000154127	UBASH3B
		ENSG00000103227	LMF1	ENSG00000154217	PITPNC1
		ENSG00000072182	ASIC4	ENSG00000154556	SORBS2
		ENSG00000121680	PEX16	ENSG00000154678	PDE1C
		ENSG00000281661	ZNF501	ENSG00000154822	PLCL2
		ENSG00000099864	PALM	ENSG00000154928	EPHB1
		ENSG00000023572	GLRX2	ENSG00000155052	CNTNAP5
		ENSG00000132589	FLOT2	ENSG00000155093	PTPRN2
		ENSG00000291483	DUSP11	ENSG00000155099	TMEM55A
		ENSG00000142910	TINAGL1	ENSG00000155111	CDK19
		ENSG00000112874	NUDT12	ENSG00000155545	MIER3
		ENSG00000291485	NAT8B	ENSG00000155561	NUP205
		ENSG00000233822	HIST1H2BN	ENSG00000155827	RNF20
		ENSG00000274840	LOC339862	ENSG00000155849	ELMO1
		ENSG00000225130	TRIM31	ENSG00000155886	SLC24A2
		ENSG00000284680	OR8B2	ENSG00000155897	ADCY8
		ENSG00000164123	C4orf45	ENSG00000155903	RASA2
		ENSG00000134825	TMEM258	ENSG00000156026	MCU
		ENSG00000108576	SLC6A4	ENSG00000156030	C14orf43
		ENSG00000197142	ACSL5	ENSG00000156097	GPR61
		ENSG00000158186	MRAS	ENSG00000156113	KCNMA1
		ENSG00000182095	TNRC18	ENSG00000156395	SORCS3
				ENSG00000156603	MED19
				ENSG00000156642	NPTN
				ENSG00000156650	KAT6B
				ENSG00000156671	SAMD8
				ENSG00000156853	ZNF689
				ENSG00000156858	PRR14
				ENSG00000156860	FBRS
				ENSG00000156931	VPS8
				ENSG00000157014	TATDN2
				ENSG00000157045	NTAN1
				ENSG00000157087	ATP2B2
				ENSG00000157107	FCHO2
				ENSG00000157350	ST3GAL2
				ENSG00000157388	CACNA1D
				ENSG00000157445	CACNA2D3
				ENSG00000157657	ZNF618
				ENSG00000157680	DGKI
				ENSG00000157782	CABP1
				ENSG00000157827	FMNL2
				ENSG00000157837	-
				ENSG00000157895	C12orf43
				ENSG00000157985	AGAP1
				ENSG00000158019	BRE
				ENSG00000158258	CLSTN2
				ENSG00000158321	AUTS2
				ENSG00000158417	EIF5B
				ENSG00000158458	NRG2
				ENSG00000158528	PPP1R9A
				ENSG00000158636	C11orf30
				ENSG00000158792	SPATA2L
				ENSG00000159140	SON
				ENSG00000159197	KCNE2
				ENSG00000159208	C1orf51
				ENSG00000159409	CELF3
				ENSG00000159592	GPBP1L1
				ENSG00000159720	ATP6V0D1
				ENSG00000159733	ZFYVE28
				ENSG00000159753	RLTPR
				ENSG00000159788	RGS12
				ENSG00000159873	CCDC117
				ENSG00000160007	ARHGAP35
				ENSG00000160145	KALRN
				ENSG00000160551	TAOK1
				ENSG00000160584	SIK3
				ENSG00000160741	CRTC2
				ENSG00000160753	RUSC1
				ENSG00000160781	PAQR6
				ENSG00000160783	PMF1
				ENSG00000160789	LMNA
				ENSG00000160799	CCDC12
				ENSG00000160803	UBQLN4
				ENSG00000160813	PPP1R35
				ENSG00000160877	NACC1
				ENSG00000161082	CELF5
				ENSG00000161326	DUSP14
				ENSG00000161395	PGAP3
				ENSG00000161692	DBF4B
				ENSG00000161813	LARP4
				ENSG00000161958	FGF11
				ENSG00000162105	SHANK2
				ENSG00000162188	GNG3
				ENSG00000162222	TTC9C
				ENSG00000162227	TAF6L
				ENSG00000162231	NXF1
				ENSG00000162236	STX5
				ENSG00000162300	ZFPL1
				ENSG00000162385	MAGOH
				ENSG00000162426	SLC45A1
				ENSG00000162545	CAMK2N1
				ENSG00000162599	NFIA
				ENSG00000162613	FUBP1
				ENSG00000162624	LHX8
				ENSG00000162630	B3GALT2
				ENSG00000162650	ATXN7L2
				ENSG00000162664	ZNF326
				ENSG00000162670	FAM5C
				ENSG00000162704	ARPC5
				ENSG00000162706	CADM3
				ENSG00000162869	PPP1R21
				ENSG00000162923	WDR26
				ENSG00000162929	KIAA1841
				ENSG00000162975	KCNF1
				ENSG00000162989	KCNJ3
				ENSG00000163013	FBXO41
				ENSG00000163016	ALMS1P
				ENSG00000163125	RPRD2
				ENSG00000163161	ERCC3
				ENSG00000163166	IWS1
				ENSG00000163285	GABRG1
				ENSG00000163288	GABRB1
				ENSG00000163320	CGGBP1
				ENSG00000163374	YY1AP1
				ENSG00000163377	FAM19A4
				ENSG00000163481	RNF25
				ENSG00000163507	KIAA1524
				ENSG00000163527	STT3B
				ENSG00000163531	NFASC
				ENSG00000163590	PPM1L
				ENSG00000163618	CADPS
				ENSG00000163637	PRICKLE2
				ENSG00000163673	DCLK3
				ENSG00000163848	ZNF148
				ENSG00000163872	YEATS2
				ENSG00000163888	CAMK2N2
				ENSG00000163930	BAP1
				ENSG00000163932	PRKCD
				ENSG00000163939	PBRM1
				ENSG00000163946	FAM208A
				ENSG00000163950	SLBP
				ENSG00000164061	BSN
				ENSG00000164068	RNF123
				ENSG00000164076	CAMKV
				ENSG00000164080	RAD54L2
				ENSG00000164082	GRM2
				ENSG00000164086	DUSP7
				ENSG00000164100	NDST3
				ENSG00000164104	HMGB2
				ENSG00000164112	TMEM155
				ENSG00000164128	NPY1R
				ENSG00000164176	EDIL3
				ENSG00000164318	EGFLAM
				ENSG00000164402	SEPT8
				ENSG00000164588	HCN1
				ENSG00000164638	SLC29A4
				ENSG00000164818	HEATR2
				ENSG00000164828	SUN1
				ENSG00000164830	OXR1
				ENSG00000164841	TMEM74
				ENSG00000164885	CDK5
				ENSG00000164944	KIAA1429
				ENSG00000165084	C8orf34
				ENSG00000165113	GKAP1
				ENSG00000165119	HNRNPK
				ENSG00000165152	C9orf125
				ENSG00000165238	WNK2
				ENSG00000165300	SLITRK5
				ENSG00000165322	ARHGAP12
				ENSG00000165323	FAT3
				ENSG00000165355	FBXO33
				ENSG00000165379	LRFN5
				ENSG00000165424	ZCCHC24
				ENSG00000165521	EML5
				ENSG00000165533	TTC8
				ENSG00000165588	OTX2
				ENSG00000165626	BEND7
				ENSG00000165630	PRPF18
				ENSG00000165699	TSC1
				ENSG00000165752	STK32C
				ENSG00000165868	HSPA12A
				ENSG00000165966	PDZRN4
				ENSG00000165973	NELL1
				ENSG00000166006	KCNC2
				ENSG00000166068	SPRED1
				ENSG00000166159	LRTM2
				ENSG00000166167	BTRC
				ENSG00000166170	BAG5
				ENSG00000166181	API5
				ENSG00000166197	NOLC1
				ENSG00000166206	GABRB3
				ENSG00000166484	MAPK7
				ENSG00000166546	BEAN1
				ENSG00000166582	CENPV
				ENSG00000166682	TMPRSS5
				ENSG00000166689	PLEKHA7
				ENSG00000166736	HTR3A
				ENSG00000166747	AP1G1
				ENSG00000166780	C16orf45
				ENSG00000166793	YPEL4
				ENSG00000166848	TERF2IP
				ENSG00000166908	PIP4K2C
				ENSG00000166913	YWHAB
				ENSG00000166924	C7orf51
				ENSG00000166925	TSC22D4
				ENSG00000166971	AKTIP
				ENSG00000167074	TEF
				ENSG00000167100	SAMD14
				ENSG00000167159	C17orf69
				ENSG00000167193	CRK
				ENSG00000167258	CDK12
				ENSG00000167491	GATAD2A
				ENSG00000167522	ANKRD11
				ENSG00000167535	CACNB3
				ENSG00000167548	MLL2
				ENSG00000167552	TUBA1A
				ENSG00000167553	TUBA1C
				ENSG00000167595	C19orf55
				ENSG00000167614	TTYH1
				ENSG00000167615	LENG8
				ENSG00000167670	CHAF1A
				ENSG00000167702	KIFC2
				ENSG00000167770	OTUB1
				ENSG00000167771	RCOR2
				ENSG00000167778	SPRYD3
				ENSG00000167791	CABP2
				ENSG00000167815	PRDX2
				ENSG00000168016	TRANK1
				ENSG00000168092	PAFAH1B2
				ENSG00000168135	KCNJ4
				ENSG00000168264	IRF2BP2
				ENSG00000168268	NT5DC2
				ENSG00000168286	THAP11
				ENSG00000168301	KCTD6
				ENSG00000168385	SEPT2
				ENSG00000168439	STIP1
				ENSG00000168488	ATXN2L
				ENSG00000168502	CCDC165
				ENSG00000168539	CHRM1
				ENSG00000168702	LRP1B
				ENSG00000168710	AHCYL1
				ENSG00000168769	TET2
				ENSG00000168772	CXXC4
				ENSG00000168802	CHTF8
				ENSG00000168807	SNTB2
				ENSG00000168843	FSTL5
				ENSG00000168872	DDX19A
				ENSG00000168913	ENHO
				ENSG00000168916	ZNF608
				ENSG00000168944	CEP120
				ENSG00000168952	STXBP6
				ENSG00000168959	GRM5
				ENSG00000168993	CPLX1
				ENSG00000169032	MAP2K1
				ENSG00000169118	CSNK1G1
				ENSG00000169139	UBE2V2
				ENSG00000169180	XPO6
				ENSG00000169181	GSG1L
				ENSG00000169184	MN1
				ENSG00000169375	SIN3A
				ENSG00000169398	PTK2
				ENSG00000169410	PTPN9
				ENSG00000169554	ZEB2
				ENSG00000169564	PCBP1
				ENSG00000169760	NLGN1
				ENSG00000169783	LINGO1
				ENSG00000169851	PCDH7
				ENSG00000169855	ROBO1
				ENSG00000169862	CTNND2
				ENSG00000169884	WNT10B
				ENSG00000169925	BRD3
				ENSG00000169946	ZFPM2
				ENSG00000169967	MAP3K2
				ENSG00000170004	CHD3
				ENSG00000170017	ALCAM
				ENSG00000170043	TRAPPC1
				ENSG00000170049	KCNAB3
				ENSG00000170142	UBE2E1
				ENSG00000170145	SIK2
				ENSG00000170248	PDCD6IP
				ENSG00000170322	NFRKB
				ENSG00000170382	LRRN2
				ENSG00000170396	ZNF804A
				ENSG00000170419	VSTM2A
				ENSG00000170456	DENND5B
				ENSG00000170485	NPAS2
				ENSG00000170500	LONRF2
				ENSG00000170515	PA2G4
				ENSG00000170638	TRABD
				ENSG00000170759	KIF5B
				ENSG00000170802	FOXN2
				ENSG00000170852	KBTBD2
				ENSG00000170921	TANC2
				ENSG00000171016	PYGO1
				ENSG00000171094	ALK
				ENSG00000171206	TRIM8
				ENSG00000171217	CLDN20
				ENSG00000171222	SCAND1
				ENSG00000171385	KCND3
				ENSG00000171408	PDE7B
				ENSG00000171475	WIPF2
				ENSG00000171532	NEUROD2
				ENSG00000171587	DSCAM
				ENSG00000171681	ATF7IP
				ENSG00000171703	TCEA2
				ENSG00000171723	GPHN
				ENSG00000171735	CAMTA1
				ENSG00000171798	KNDC1
				ENSG00000171956	FOXB1
				ENSG00000171988	JMJD1C
				ENSG00000172046	USP19
				ENSG00000172137	CALB2
				ENSG00000172159	FRMD3
				ENSG00000172239	PAIP1
				ENSG00000172244	C5orf34
				ENSG00000172247	C1QTNF4
				ENSG00000172260	NEGR1
				ENSG00000172262	ZNF131
				ENSG00000172264	MACROD2
				ENSG00000172292	CERS6
				ENSG00000172346	CSDC2
				ENSG00000172350	ABCG4
				ENSG00000172375	C2CD2L
				ENSG00000172458	IL17D
				ENSG00000172461	FUT9
				ENSG00000172531	PPP1CA
				ENSG00000172575	RASGRP1
				ENSG00000172732	MUS81
				ENSG00000172733	PURG
				ENSG00000172757	CFL1
				ENSG00000172795	DCP2
				ENSG00000172803	SNX32
				ENSG00000172915	NBEA
				ENSG00000172932	ANKRD13D
				ENSG00000172977	KAT5
				ENSG00000172995	ARPP21
				ENSG00000173020	ADRBK1
				ENSG00000173114	LRRN3
				ENSG00000173120	KDM2A
				ENSG00000173209	AHSA2
				ENSG00000173227	SYT12
				ENSG00000173264	GPR137
				ENSG00000173273	TNKS
				ENSG00000173320	STOX2
				ENSG00000173406	DAB1
				ENSG00000173473	SMARCC1
				ENSG00000173517	-
				ENSG00000173575	CHD2
				ENSG00000173621	LRFN4
				ENSG00000173715	C11orf80
				ENSG00000173826	KCNH6
				ENSG00000173898	SPTBN2
				ENSG00000173914	RBM4B
				ENSG00000173933	RBM4
				ENSG00000174145	KIAA1239
				ENSG00000174243	DDX23
				ENSG00000174282	ZBTB4
				ENSG00000174437	ATP2A2
				ENSG00000174442	ZWILCH
				ENSG00000174446	SNAPC5
				ENSG00000174456	C12orf76
				ENSG00000174482	LINGO2
				ENSG00000174516	PELI3
				ENSG00000174576	NPAS4
				ENSG00000174684	B3GNT1
				ENSG00000174738	NR1D2
				ENSG00000174748	RPL15
				ENSG00000174780	SRP72
				ENSG00000174791	RIN1
				ENSG00000174871	CNIH2
				ENSG00000174891	RSRC1
				ENSG00000174903	RAB1B
				ENSG00000174996	KLC2
				ENSG00000175029	CTBP2
				ENSG00000175063	UBE2C
				ENSG00000175115	PACS1
				ENSG00000175161	CADM2
				ENSG00000175166	PSMD2
				ENSG00000175175	PPM1E
				ENSG00000175215	CTDSP2
				ENSG00000175216	CKAP5
				ENSG00000175220	ARHGAP1
				ENSG00000175224	ATG13
				ENSG00000175229	GAL3ST3
				ENSG00000175455	CCDC14
				ENSG00000175467	SART1
				ENSG00000175470	PPP2R2D
				ENSG00000175471	MCTP1
				ENSG00000175497	DPP10
				ENSG00000175513	TSGA10IP
				ENSG00000175544	CABP4
				ENSG00000175550	DRAP1
				ENSG00000175573	C11orf68
				ENSG00000175582	RAB6A
				ENSG00000175602	CCDC85B
				ENSG00000175634	RPS6KB2
				ENSG00000175662	TOM1L2
				ENSG00000175727	MLXIP
				ENSG00000175745	NR2F1
				ENSG00000175764	TTLL11
				ENSG00000175785	PRIMA1
				ENSG00000176165	FOXG1
				ENSG00000176204	LRRTM4
				ENSG00000176340	COX8A
				ENSG00000176383	B3GNT4
				ENSG00000176399	DMRTA1
				ENSG00000176406	RIMS2
				ENSG00000176444	CLK2
				ENSG00000176454	LPCAT4
				ENSG00000176533	GNG7
				ENSG00000176619	LMNB2
				ENSG00000176624	MEX3C
				ENSG00000176697	BDNF
				ENSG00000176769	TCERG1L
				ENSG00000176887	SOX11
				ENSG00000176953	NFATC2IP
				ENSG00000176986	SEC24C
				ENSG00000177103	DSCAML1
				ENSG00000177125	ZBTB34
				ENSG00000177133	-
				ENSG00000177311	ZBTB38
				ENSG00000177453	-
				ENSG00000177479	ARIH2
				ENSG00000177570	SAMD12
				ENSG00000177613	CSTF2T
				ENSG00000177679	SRRM3
				ENSG00000177731	FLII
				ENSG00000177875	C12orf68
				ENSG00000178093	TSSK6
				ENSG00000178177	LCORL
				ENSG00000178188	SH2B1
				ENSG00000178235	SLITRK1
				ENSG00000178252	WDR6
				ENSG00000178394	HTR1A
				ENSG00000178467	P4HTM
				ENSG00000178498	DTX3
				ENSG00000178568	ERBB4
				ENSG00000178662	CSRNP3
				ENSG00000178718	RPP25
				ENSG00000178773	CPNE7
				ENSG00000178904	DPY19L3
				ENSG00000179104	TMTC2
				ENSG00000179111	HES7
				ENSG00000179242	CDH4
				ENSG00000179292	TMEM151A
				ENSG00000179388	EGR3
				ENSG00000179456	ZNF238
				ENSG00000179476	C14orf28
				ENSG00000179562	GCC1
				ENSG00000179603	GRM8
				ENSG00000179774	ATOH7
				ENSG00000179796	LRRC3B
				ENSG00000179837	RBM15B
				ENSG00000179841	AKAP5
				ENSG00000179912	R3HDM2
				ENSG00000179915	NRXN1
				ENSG00000179981	TSHZ1
				ENSG00000180176	TH
				ENSG00000180228	PRKRA
				ENSG00000180287	PLD5
				ENSG00000180304	OAZ2
				ENSG00000180329	CCDC43
				ENSG00000180357	ZNF609
				ENSG00000180660	MAB21L1
				ENSG00000180720	CHRM4
				ENSG00000180834	MAP6D1
				ENSG00000180929	GPR62
				ENSG00000180957	PITPNB
				ENSG00000181195	PENK
				ENSG00000181222	POLR2A
				ENSG00000181291	TMEM132E
				ENSG00000181418	DDN
				ENSG00000181449	SOX2
				ENSG00000181467	RAP2B
				ENSG00000181555	SETD2
				ENSG00000181722	ZBTB20
				ENSG00000181751	C5orf30
				ENSG00000181754	AMIGO1
				ENSG00000181790	BAI1
				ENSG00000182132	KCNIP1
				ENSG00000182149	IST1
				ENSG00000182168	UNC5C
				ENSG00000182247	UBE2E2
				ENSG00000182256	GABRG3
				ENSG00000182263	FIGN
				ENSG00000182329	-
				ENSG00000182389	CACNB4
				ENSG00000182400	TRAPPC6B
				ENSG00000182586	LINC00334
				ENSG00000182601	HS3ST4
				ENSG00000182621	PLCB1
				ENSG00000182628	SKA2
				ENSG00000182667	NTM
				ENSG00000182700	IGIP
				ENSG00000182732	RGS6
				ENSG00000182771	GRID1
				ENSG00000182831	C16orf72
				ENSG00000182901	RGS7
				ENSG00000182944	EWSR1
				ENSG00000182963	GJC1
				ENSG00000182985	CADM1
				ENSG00000183049	CAMK1D
				ENSG00000183092	BEGAIN
				ENSG00000183114	FAM43B
				ENSG00000183117	CSMD1
				ENSG00000183166	CALN1
				ENSG00000183172	C22orf32
				ENSG00000183354	KIAA2026
				ENSG00000183379	SYNDIG1L
				ENSG00000183454	GRIN2A
				ENSG00000183496	MEX3B
				ENSG00000183530	PRR14L
				ENSG00000183570	PCBP3
				ENSG00000183662	FAM19A1
				ENSG00000183715	OPCML
				ENSG00000183723	CMTM4
				ENSG00000183741	CBX6
				ENSG00000183763	TRAIP
				ENSG00000183831	ANKRD45
				ENSG00000183856	IQGAP3
				ENSG00000183864	TOB2
				ENSG00000183955	SETD8
				ENSG00000184005	ST6GALNAC3
				ENSG00000184226	PCDH9
				ENSG00000184302	SIX6
				ENSG00000184304	PRKD1
				ENSG00000184305	FAM190A
				ENSG00000184349	EFNA5
				ENSG00000184445	KNTC1
				ENSG00000184486	POU3F2
				ENSG00000184564	SLITRK6
				ENSG00000184613	NELL2
				ENSG00000184672	RALYL
				ENSG00000184708	EIF4ENIF1
				ENSG00000184792	OSBP2
				ENSG00000184845	DRD1
				ENSG00000185008	ROBO2
				ENSG00000185046	ANKS1B
				ENSG00000185052	SLC24A3
				ENSG00000185053	SGCZ
				ENSG00000185129	PURA
				ENSG00000185246	PRPF39
				ENSG00000185274	WBSCR17
				ENSG00000185278	ZBTB37
				ENSG00000185305	ARL15
				ENSG00000185340	GAS2L1
				ENSG00000185345	PARK2
				ENSG00000185359	HGS
				ENSG00000185532	PRKG1
				ENSG00000185565	LSAMP
				ENSG00000185619	PCGF3
				ENSG00000185721	DRG1
				ENSG00000185722	ANKFY1
				ENSG00000185737	NRG3
				ENSG00000185742	C11orf87
				ENSG00000185760	KCNQ5
				ENSG00000185774	KCNIP4
				ENSG00000185829	ARL17A
				ENSG00000185924	RTN4RL1
				ENSG00000185955	C7orf61
				ENSG00000185958	FAM186A
				ENSG00000186111	PIP5K1C
				ENSG00000186153	WWOX
				ENSG00000186193	C9orf140
				ENSG00000186298	PPP1CC
				ENSG00000186432	KPNA4
				ENSG00000186479	RGS7BP
				ENSG00000186487	MYT1L
				ENSG00000186566	GPATCH8
				ENSG00000186575	NF2
				ENSG00000186642	PDE2A
				ENSG00000186834	HEXIM1
				ENSG00000186868	MAPT
				ENSG00000186960	C14orf23
				ENSG00000187068	C3orf70
				ENSG00000187079	TEAD1
				ENSG00000187257	RSBN1L
				ENSG00000187323	DCC
				ENSG00000187391	MAGI2
				ENSG00000187398	LUZP2
				ENSG00000187416	LHFPL3
				ENSG00000187535	IFT140
				ENSG00000187556	NANOS3
				ENSG00000187605	TET3
				ENSG00000187672	ERC2
				ENSG00000187676	B3GALTL
				ENSG00000187678	SPRY4
				ENSG00000187741	FANCA
				ENSG00000187778	MCRS1
				ENSG00000187957	DNER
				ENSG00000188107	EYS
				ENSG00000188157	AGRN
				ENSG00000188177	ZC3H6
				ENSG00000188322	SBK1
				ENSG00000188385	JAKMIP3
				ENSG00000188486	H2AFX
				ENSG00000188580	NKAIN2
				ENSG00000188636	LDOC1L
				ENSG00000188827	SLX4
				ENSG00000188859	FAM78B
				ENSG00000188895	MSL1
				ENSG00000188981	C4orf44
				ENSG00000188986	COBRA1
				ENSG00000189056	RELN
				ENSG00000189079	ARID2
				ENSG00000189091	SF3B3
				ENSG00000189375	TBC1D28
				ENSG00000196072	BLOC1S2
				ENSG00000196090	PTPRT
				ENSG00000196123	KIAA0895L
				ENSG00000196132	MYT1
				ENSG00000196220	SRGAP3
				ENSG00000196277	GRM7
				ENSG00000196313	POM121
				ENSG00000196353	CPNE4
				ENSG00000196358	NTNG2
				ENSG00000196419	XRCC6
				ENSG00000196428	TSC22D2
				ENSG00000196482	ESRRG
				ENSG00000196498	NCOR2
				ENSG00000196503	ARL9
				ENSG00000196504	PRPF40A
				ENSG00000196517	SLC6A9
				ENSG00000196557	CACNA1H
				ENSG00000196581	AJAP1
				ENSG00000196628	TCF4
				ENSG00000196700	ZNF512B
				ENSG00000196712	NF1
				ENSG00000196781	TLE1
				ENSG00000196872	C2orf55
				ENSG00000196914	ARHGEF12
				ENSG00000196935	SRGAP1
				ENSG00000196937	FAM3C
				ENSG00000196950	SLC39A10
				ENSG00000197063	MAFG
				ENSG00000197106	SLC6A17
				ENSG00000197136	PCNXL3
				ENSG00000197157	SND1
				ENSG00000197177	GPR123
				ENSG00000197183	C20orf112
				ENSG00000197381	ADARB1
				ENSG00000197386	HTT
				ENSG00000197530	MIB2
				ENSG00000197548	ATG7
				ENSG00000197555	SIPA1L1
				ENSG00000197562	RAB40C
				ENSG00000197622	CDC42SE1
				ENSG00000197724	PHF2
				ENSG00000197852	C1orf183
				ENSG00000197860	SGTB
				ENSG00000197872	FAM49A
				ENSG00000197885	NKIRAS1
				ENSG00000197892	KIF13B
				ENSG00000197959	DNM3
				ENSG00000197971	MBP
				ENSG00000198026	ZNF335
				ENSG00000198162	MAN1A2
				ENSG00000198198	SZT2
				ENSG00000198216	CACNA1E
				ENSG00000198218	QRICH1
				ENSG00000198231	DDX42
				ENSG00000198369	SPRED2
				ENSG00000198408	MGEA5
				ENSG00000198492	YTHDF2
				ENSG00000198570	RD3
				ENSG00000198576	ARC
				ENSG00000198597	ZNF536
				ENSG00000198625	MDM4
				ENSG00000198626	RYR2
				ENSG00000198646	NCOA6
				ENSG00000198673	FAM19A2
				ENSG00000198680	TUSC1
				ENSG00000198700	IPO9
				ENSG00000198718	FAM179B
				ENSG00000198728	LDB1
				ENSG00000198742	SMURF1
				ENSG00000198785	GRIN3A
				ENSG00000198795	ZNF521
				ENSG00000198815	FOXJ3
				ENSG00000198822	GRM3
				ENSG00000198836	OPA1
				ENSG00000198862	LTN1
				ENSG00000198898	CAPZA2
				ENSG00000198911	SREBF2
				ENSG00000198952	SMG5
				ENSG00000198961	PJA2
				ENSG00000200164	-
				ENSG00000203668	CHML
				ENSG00000203737	GPR52
				ENSG00000204060	FOXO6
				ENSG00000204120	GIGYF2
				ENSG00000204130	RUFY2
				ENSG00000204138	PHACTR4
				ENSG00000204186	ZDBF2
				ENSG00000204217	BMPR2
				ENSG00000204406	MBD5
				ENSG00000204442	FAM155A
				ENSG00000204624	PTCHD2
				ENSG00000204634	TBC1D8
				ENSG00000204956	PCDHGA1
				ENSG00000204991	SPIRE2
				ENSG00000205014	-
				ENSG00000205189	ZBTB10
				ENSG00000205250	E2F4
				ENSG00000205279	CTXN3
				ENSG00000205363	C15orf59
				ENSG00000205683	DPF3
				ENSG00000205726	ITSN1
				ENSG00000205758	CRYZL1
				ENSG00000205937	RNPS1
				ENSG00000206181	TCEB3B
				ENSG00000207297	SNORD7
				ENSG00000212694	-
				ENSG00000213005	PTTG3P
				ENSG00000213047	DENND1B
				ENSG00000213190	MLLT11
				ENSG00000213199	ACCN3
				ENSG00000213281	NRAS
				ENSG00000213420	GPC2
				ENSG00000213465	ARL2
				ENSG00000213600	-
				ENSG00000213639	PPP1CB
				ENSG00000213672	NCKIPSD
				ENSG00000214022	REPIN1
				ENSG00000214078	CPNE1
				ENSG00000214655	KIAA0913
				ENSG00000214691	-
				ENSG00000214753	HNRNPUL2
				ENSG00000214837	-
				ENSG00000215421	ZNF407
				ENSG00000215790	SLC35E2
				ENSG00000218336	ODZ3
				ENSG00000218896	-
				ENSG00000219438	FAM19A5
				ENSG00000219545	-
				ENSG00000221818	EBF2
				ENSG00000221819	C16orf3
				ENSG00000221823	PPP3R1
				ENSG00000221838	AP4M1
				ENSG00000221866	PLXNA4
				ENSG00000221914	PPP2R2A
				ENSG00000223154	-
				ENSG00000223414	LINC00473
				ENSG00000223496	EXOSC6
				ENSG00000223745	-
				ENSG00000223768	LINC00205
				ENSG00000223796	-
				ENSG00000224190	-
				ENSG00000224318	CHL1-AS2
				ENSG00000224470	ATXN1L
				ENSG00000224911	-
				ENSG00000224945	-
				ENSG00000225190	PLEKHM1
				ENSG00000225336	HMGB3P1
				ENSG00000225465	RFPL1-AS1
				ENSG00000225530	SP3P
				ENSG00000225605	-
				ENSG00000225733	-
				ENSG00000226051	ZNF503-AS1
				ENSG00000226188	HNRNPA1P3
				ENSG00000227388	-
				ENSG00000227398	-
				ENSG00000227500	SCAMP4
				ENSG00000228201	-
				ENSG00000228389	-
				ENSG00000228594	-
				ENSG00000228853	-
				ENSG00000229444	-
				ENSG00000229891	-
				ENSG00000230472	-
				ENSG00000230905	N4BP2L2-IT1
				ENSG00000230910	-
				ENSG00000231064	-
				ENSG00000231078	-
				ENSG00000231313	CLIC1P1
				ENSG00000231327	-
				ENSG00000231607	DLEU2
				ENSG00000231764	DLX6-AS1
				ENSG00000231824	C18orf42
				ENSG00000232159	RAB9BP1
				ENSG00000232197	-
				ENSG00000232507	-
				ENSG00000233670	PIRT
				ENSG00000234264	-
				ENSG00000234616	JRK
				ENSG00000235154	-
				ENSG00000235381	-
				ENSG00000235914	MACROD2-AS1
				ENSG00000236502	-
				ENSG00000236526	-
				ENSG00000237187	-
				ENSG00000237457	-
				ENSG00000237515	SHISA9
				ENSG00000237647	-
				ENSG00000239306	RBM14
				ENSG00000239569	-
				ENSG00000239665	-
				ENSG00000240184	PCDHGC3
				ENSG00000240449	-
				ENSG00000240764	PCDHGC5
				ENSG00000240771	ARHGEF25
				ENSG00000241409	-
				ENSG00000242094	FOXP1-IT1
				ENSG00000242419	PCDHGC4
				ENSG00000242808	SOX2-OT
				ENSG00000243069	ARHGEF26-AS1
				ENSG00000243477	NAT6
				ENSG00000243888	-
				ENSG00000244405	ETV5
				ENSG00000244462	RBM12
				ENSG00000244754	N4BP2L2
				ENSG00000245526	LINC00461
				ENSG00000246334	-
				ENSG00000247416	-
				ENSG00000247624	-
				ENSG00000247809	-
				ENSG00000247828	-
				ENSG00000247903	-
				ENSG00000248197	LINC00290
				ENSG00000248309	-
				ENSG00000248483	POU5F2
				ENSG00000249715	FER1L5
				ENSG00000249853	HS3ST5
				ENSG00000249937	-
				ENSG00000250288	-
				ENSG00000250846	-
				ENSG00000251455	-
				ENSG00000251562	MALAT1
				ENSG00000252071	-
				ENSG00000253230	-
				ENSG00000253250	-
				ENSG00000253352	TUG1
				ENSG00000253719	ATXN7L3B
				ENSG00000253729	PRKDC
				ENSG00000253734	-
				ENSG00000253792	-
				ENSG00000253873	PCDHGA11
				ENSG00000254377	-
				ENSG00000254470	-
				ENSG00000255248	-
				ENSG00000255737	-
				ENSG00000256529	-
				ENSG00000256746	-
				ENSG00000256762	STH
				ENSG00000257218	-
				ENSG00000257228	-
				ENSG00000257621	-
				ENSG00000257923	CUX1
				ENSG00000258297	-
				ENSG00000258586	-
				ENSG00000258636	-
				ENSG00000259116	-
				ENSG00000259134	-
				ENSG00000259491	-
