# Supplementary material for: Direct targets of MEF2C are enriched for genes associated with schizophrenia and cognitive function and are involved in neuron development and mitochondrial function
Source: PLoS Genet. 2024 Sep 11;20(9):e1011093. doi: 10.1371/journal.pgen.1011093 (PMC11419381; doi:10.1371/journal.pgen.1011093)
Supplement: S4 Table — (XLSX) [file pgen.1011093.s005.xlsx]

## Sheet: Sheet1
Reference	Table name listing the identified DNMs	Diagnosis of proband	No. of trios
Howrigan et al., 2020 [32]	Supplementary data file 6	SCZ	2772
Wang et al., 2015 [33]	Table 1	SCZ	45
Ambalavanan et al., 2016 [34]	Table 1	SCZ	17
Rees et al., 2020 [35]	Table S12	SCZ	613
Satterstrom et al., 2020 [36]	Table S1	ASD	6430
Genovese et al., (2016) [37]	Table S7	ID	192
Bowling et al., 2017 [38]	Additional file 2: Table S1	ID and/or development al delay	309
Chevarin et al., 2020 [39]	Table 1	Marfanoid habitus (a developmental disorder) and intellectual disability	60
Deciphering Developmental Disorders Study, 2017 [40]	Supplementary Tables 1	Severe, undiagnosed developmental disorders	4293
