# Supplementary material for: Direct targets of MEF2C are enriched for genes associated with schizophrenia and cognitive function and are involved in neuron development and mitochondrial function
Source: PLoS Genet. 2024 Sep 11;20(9):e1011093. doi: 10.1371/journal.pgen.1011093 (PMC11419381; doi:10.1371/journal.pgen.1011093)
Supplement: S5 Table — (XLSX) [file pgen.1011093.s006.xlsx]

## Sheet: Sheet1
List of background genes used for data generated from NSCs	List of background genes used for data generated from iNs	List of background genes used for the MEF2C ChIP-Seq data
A1BG-AS1	A1BG-AS1	A2M
A2M	A2M	A2ML1
AAAS	AA06	A4GALT
AACS	AAAS	AAAS
AACSP1	AACS	AACS
AADAT	AACSP1	AADAT
AAED1	AADAT	AAGAB
AAGAB	AAED1	AAK1
AAK1	AAGAB	AAMDC
AAMDC	AAK1	AAMP
AAMP	AAMDC	AANAT
AAR2	AAMP	AAR2
AARS	AAR2	AARD
AARS2	AARS	AARS1
AARSD1	AARS2	AARS2
AARSD1P1	AARSD1	AARSD1
AASDH	AASDH	AASDH
AASDHPPT	AASDHPPT	AASDHPPT
AASS	AASS	AASS
AATF	AATF	AATF
AATK	AATK	AATK
AB019441.29	AB019441.29	ABAT
ABAT	ABAT	ABCA1
ABC7-42389800N19.1	ABC7-42389800N19.1	ABCA10
ABC7-43041300I9.1	ABC7-43041300I9.1	ABCA2
ABCA1	ABCA1	ABCA3
ABCA11P	ABCA2	ABCA4
ABCA2	ABCA3	ABCA5
ABCA3	ABCA5	ABCA6
ABCA5	ABCA7	ABCA7
ABCA7	ABCB1	ABCA8
ABCB10	ABCB10	ABCA9
ABCB7	ABCB6	ABCB1
ABCB8	ABCB7	ABCB10
ABCB9	ABCB8	ABCB11
ABCC1	ABCB9	ABCB4
ABCC10	ABCC1	ABCB6
ABCC2	ABCC10	ABCB7
ABCC4	ABCC4	ABCB8
ABCC5	ABCC5	ABCB9
ABCC8	ABCC8	ABCC1
ABCD1	ABCD1	ABCC10
ABCD3	ABCD2	ABCC3
ABCD4	ABCD3	ABCC4
ABCE1	ABCD4	ABCC5
ABCF1	ABCE1	ABCC6
ABCF2	ABCF1	ABCC8
ABCF3	ABCF2	ABCC9
ABHD10	ABCF3	ABCD1
ABHD11	ABCG1	ABCD2
ABHD12	ABCG4	ABCD3
ABHD13	ABHD10	ABCD4
ABHD14A	ABHD11	ABCE1
ABHD14B	ABHD12	ABCF1
ABHD15	ABHD13	ABCF2
ABHD16A	ABHD14A	ABCF2-H2BE1
ABHD17A	ABHD14B	ABCF3
ABHD17AP3	ABHD16A	ABCG1
ABHD17AP5	ABHD17A	ABCG2
ABHD17AP6	ABHD17AP3	ABCG4
ABHD17B	ABHD17AP5	ABCG8
ABHD17C	ABHD17AP6	ABHD1
ABHD2	ABHD17B	ABHD10
ABHD3	ABHD17C	ABHD11
ABHD4	ABHD2	ABHD12
ABHD5	ABHD3	ABHD12B
ABHD6	ABHD4	ABHD13
ABHD8	ABHD5	ABHD14A
ABI1	ABHD6	ABHD14B
ABI2	ABHD8	ABHD15
ABL1	ABI1	ABHD16A
ABL2	ABI2	ABHD16B
ABLIM1	ABL1	ABHD17A
ABLIM2	ABL2	ABHD17B
ABR	ABLIM1	ABHD17C
ABRACL	ABLIM2	ABHD18
ABT1	ABLIM3	ABHD2
ABTB2	ABR	ABHD3
AC000068.10	ABRACL	ABHD4
AC000068.5	ABT1	ABHD5
AC000068.9	ABTB1	ABHD6
AC000089.3	ABTB2	ABHD8
AC000120.7	AC000068.10	ABI1
AC002056.3	AC000068.5	ABI2
AC002069.5	AC000068.9	ABI3
AC002075.4	AC000089.3	ABI3BP
AC002116.7	AC002056.3	ABITRAM
AC002117.1	AC002069.5	ABL1
AC002310.12	AC002075.4	ABL2
AC002456.2	AC002116.7	ABLIM1
AC002467.7	AC002117.1	ABLIM2
AC002472.1	AC002310.12	ABLIM3
AC002519.6	AC002456.2	ABO
AC004057.1	AC002467.7	ABR
AC004069.2	AC002472.1	ABRA
AC004074.3	AC002519.6	ABRACL
AC004158.2	AC003102.3	ABRAXAS1
AC004221.2	AC003104.1	ABRAXAS2
AC004257.3	AC003665.1	ABT1
AC004381.6	AC004057.1	ABTB1
AC004383.3	AC004069.2	ABTB2
AC004453.8	AC004074.3	AC000120.2
AC004463.6	AC004221.2	AC000120.3
AC004466.1	AC004257.3	AC001226.2
AC004540.4	AC004381.6	AC002996.1
AC004540.5	AC004383.3	AC003002.2
AC004797.1	AC004453.8	AC004076.1
AC004840.9	AC004463.6	AC004556.3
AC004893.11	AC004466.1	AC004593.2
AC004967.7	AC004540.4	AC004832.3
AC004980.7	AC004540.5	AC005154.5
AC004987.9	AC004797.1	AC005702.1
AC005003.1	AC004840.9	AC005833.1
AC005009.2	AC004893.11	AC006059.2
AC005071.1	AC004967.7	AC006486.1
AC005076.5	AC004980.7	AC006538.2
AC005154.6	AC004987.9	AC007040.2
AC005154.7	AC005003.1	AC007325.2
AC005224.2	AC005009.2	AC007325.4
AC005255.3	AC005071.1	AC007326.4
AC005306.3	AC005076.5	AC007906.2
AC005307.3	AC005154.6	AC008397.2
AC005329.7	AC005154.7	AC008676.3
AC005519.4	AC005224.2	AC008758.1
AC005618.6	AC005255.3	AC008763.3
AC005702.1	AC005306.3	AC008770.4
AC005740.3	AC005307.1	AC008878.1
AC005754.8	AC005329.7	AC008982.1
AC005786.7	AC005519.4	AC009163.5
AC005789.11	AC005592.1	AC009412.1
AC005795.1	AC005592.2	AC009779.3
AC005822.1	AC005606.14	AC010325.1
AC005863.1	AC005618.6	AC010522.1
AC005884.1	AC005702.1	AC010531.1
AC005932.1	AC005740.3	AC010980.1
AC005943.5	AC005754.8	AC011043.1
AC006026.13	AC005786.7	AC011448.1
AC006116.27	AC005789.11	AC012213.5
AC006272.1	AC005795.1	AC012254.6
AC006538.1	AC005822.1	AC012254.7
AC006547.14	AC005884.1	AC012309.1
AC006978.6	AC005943.5	AC012488.2
AC007038.7	AC006026.13	AC013394.1
AC007041.2	AC006115.3	AC013470.2
AC007228.11	AC006116.17	AC013477.1
AC007238.1	AC006116.27	AC015802.6
AC007246.3	AC006272.1	AC018709.1
AC007255.8	AC006372.4	AC018755.2
AC007292.6	AC006372.5	AC020765.6
AC007292.7	AC006538.1	AC020907.6
AC007318.5	AC006547.14	AC022150.4
AC007362.1	AC006946.15	AC022414.1
AC007383.3	AC006978.6	AC022506.1
AC007387.2	AC007041.2	AC024592.3
AC007405.6	AC007228.11	AC025287.4
AC007551.3	AC007238.1	AC026316.4
AC007566.10	AC007246.3	AC026464.3
AC007773.2	AC007255.8	AC026464.4
AC007969.5	AC007285.6	AC026464.6
AC008427.2	AC007292.6	AC034102.2
AC008443.1	AC007292.7	AC055839.2
AC008746.12	AC007318.5	AC058822.1
AC008982.2	AC007362.1	AC063943.2
AC009005.2	AC007375.1	AC064824.1
AC009061.1	AC007383.3	AC068533.4
AC009110.1	AC007387.2	AC068580.4
AC009120.3	AC007392.3	AC068631.2
AC009120.6	AC007405.6	AC068775.1
AC009228.1	AC007551.3	AC068870.4
AC009245.3	AC007566.10	AC069368.1
AC009299.5	AC007773.2	AC069544.1
AC009336.24	AC007969.5	AC072022.2
AC009403.2	AC008074.3	AC073111.3
AC009404.2	AC008427.2	AC073610.1
AC009477.7	AC008443.1	AC073896.1
AC009506.1	AC008746.12	AC079741.2
AC009948.5	AC008982.2	AC083977.1
AC009948.7	AC009014.3	AC084756.2
AC010468.1	AC009061.1	AC087721.2
AC010536.1	AC009120.3	AC090373.2
AC010729.1	AC009120.6	AC090517.4
AC010729.2	AC009133.14	AC091959.1
AC010883.5	AC009228.1	AC092073.1
AC010890.1	AC009245.3	AC092329.3
AC010894.3	AC009299.5	AC092442.1
AC010980.2	AC009336.24	AC092647.5
AC011288.2	AC009403.2	AC092718.2
AC011306.2	AC009404.2	AC092718.7
AC011933.2	AC009477.7	AC092835.1
AC012074.1	AC009506.1	AC093155.3
AC012074.2	AC009948.5	AC093323.1
AC012146.7	AC009948.7	AC093512.2
AC012309.5	AC009961.3	AC093525.1
AC012354.8	AC010468.1	AC093668.1
AC012442.5	AC010536.1	AC093827.5
AC012487.2	AC010729.1	AC093899.2
AC013283.1	AC010761.8	AC097636.1
AC013394.2	AC010890.1	AC099489.1
AC013460.1	AC010894.3	AC099850.2
AC013717.3	AC010975.1	AC104109.3
AC015849.14	AC010980.2	AC104389.6
AC015849.16	AC011306.2	AC106873.8
AC016292.3	AC011747.7	AC114402.2
AC016629.8	AC011933.2	AC116366.1
AC016700.4	AC012074.1	AC117378.1
AC016700.5	AC012074.2	AC119676.1
AC016700.6	AC012146.7	AC129492.3
AC016708.2	AC012309.5	AC131160.1
AC016734.2	AC012354.8	AC134669.1
AC016739.2	AC012442.5	AC136475.9
AC016747.3	AC012487.2	AC138647.1
AC016773.1	AC012507.3	AC138811.2
AC017104.6	AC013283.1	AC138969.1
AC018738.2	AC013394.2	AC145212.1
AC018755.1	AC013460.1	AC213203.1
AC018755.16	AC013717.3	AC213203.2
AC018766.4	AC015849.14	AC233723.1
AC018766.5	AC016292.3	AC233755.1
AC018804.6	AC016629.8	AC240274.1
AC018804.7	AC016700.4	AC242628.1
AC018865.5	AC016700.5	AC244197.3
AC019068.2	AC016700.6	ACAA1
AC019097.7	AC016708.2	ACAA2
AC020910.2	AC016734.2	ACACA
AC020915.1	AC016739.2	ACACB
AC021016.7	AC016747.3	ACAD10
AC021188.4	AC017104.6	ACAD11
AC021860.1	AC018738.2	ACAD8
AC022182.2	AC018755.1	ACAD9
AC022210.2	AC018755.16	ACADL
AC022431.1	AC018766.4	ACADM
AC022532.1	AC018766.5	ACADS
AC023490.1	AC018804.6	ACADSB
AC024560.3	AC018804.7	ACADVL
AC025335.1	AC018865.5	ACAN
AC026150.5	AC019068.2	ACAP2
AC026271.5	AC019097.7	ACAP3
AC026740.1	AC019118.2	ACAT1
AC027307.3	AC020907.2	ACAT2
AC027612.1	AC020910.2	ACBD3
AC027612.6	AC020915.1	ACBD4
AC027763.2	AC021016.7	ACBD5
AC034220.3	AC021860.1	ACBD6
AC051649.6	AC022007.5	ACBD7
AC061961.2	AC022182.2	ACCS
AC062029.1	AC022210.2	ACD
AC064850.4	AC022431.1	ACE
AC068057.1	AC022532.1	ACER2
AC068134.10	AC023490.1	ACER3
AC068279.1	AC024560.3	ACHE
AC069278.4	AC025335.1	ACIN1
AC073046.25	AC026271.5	ACKR1
AC073063.10	AC027307.3	ACKR2
AC073072.7	AC027612.1	ACKR3
AC073283.4	AC027612.4	ACLY
AC073343.1	AC027612.6	ACO1
AC073343.13	AC027763.2	ACO2
AC073415.2	AC034220.3	ACOT1
AC073869.1	AC046143.3	ACOT11
AC073869.20	AC061961.2	ACOT13
AC074117.10	AC062029.1	ACOT2
AC074138.3	AC068039.4	ACOT4
AC074212.5	AC068134.10	ACOT6
AC074212.6	AC068279.1	ACOT7
AC074286.1	AC068282.3	ACOT8
AC078794.1	AC068491.3	ACOT9
AC078899.1	AC068620.1	ACOX1
AC079135.1	AC069213.1	ACOX2
AC079250.1	AC069278.4	ACOX3
AC079305.10	AC069513.4	ACP1
AC079780.3	AC073046.25	ACP2
AC079807.2	AC073063.10	ACP3
AC079922.2	AC073072.7	ACP5
AC079922.3	AC073283.4	ACP6
AC079949.1	AC073342.12	ACP7
AC080125.1	AC073343.1	ACRBP
AC083799.1	AC073343.13	ACRV1
AC083843.1	AC073415.2	ACSBG1
AC083873.4	AC073869.1	ACSBG2
AC083899.3	AC074117.10	ACSF2
AC084018.1	AC074138.3	ACSF3
AC084219.4	AC074212.6	ACSL1
AC090587.2	AC074286.1	ACSL3
AC090587.4	AC074289.1	ACSL4
AC090602.2	AC074391.1	ACSL5
AC090945.1	AC078794.1	ACSL6
AC091133.1	AC078899.1	ACSM2B
AC091729.9	AC079135.1	ACSM3
AC091878.1	AC079154.1	ACSM5
AC092155.1	AC079233.1	ACSS1
AC092159.2	AC079250.1	ACSS2
AC092198.1	AC079305.10	ACSS3
AC092295.7	AC079305.11	ACTA1
AC092594.1	AC079610.2	ACTA2
AC092610.12	AC079780.3	ACTB
AC092614.2	AC079807.2	ACTC1
AC092667.2	AC079922.2	ACTG1
AC092675.3	AC079922.3	ACTG2
AC092835.2	AC079949.1	ACTL10
AC093106.7	AC080125.1	ACTL6A
AC093323.3	AC083799.1	ACTL6B
AC093375.1	AC083843.1	ACTN1
AC093388.3	AC083867.4	ACTN2
AC093415.2	AC083873.4	ACTN4
AC093616.4	AC083899.3	ACTR10
AC093620.5	AC084018.1	ACTR1A
AC093627.9	AC084219.4	ACTR1B
AC093642.3	AC090587.2	ACTR2
AC093668.2	AC090587.4	ACTR3
AC093673.5	AC090602.2	ACTR3B
AC093698.2	AC090616.2	ACTR3C
AC093724.2	AC090945.1	ACTR5
AC093787.1	AC091133.1	ACTR6
AC093838.4	AC091729.9	ACTR8
AC096582.7	AC091878.1	ACTRT3
AC096677.1	AC092155.1	ACVR1
AC096772.6	AC092295.7	ACVR1B
AC097500.2	AC092610.12	ACVR1C
AC097523.1	AC092614.2	ACVR2A
AC097639.8	AC092675.3	ACVR2B
AC097662.2	AC092835.2	ACVRL1
AC097721.2	AC093106.7	ACY1
AC097724.3	AC093323.3	ACY3
AC098614.2	AC093375.1	ACYP1
AC098973.2	AC093388.3	ACYP2
AC099522.2	AC093415.2	ADA
AC099850.1	AC093616.4	ADA2
AC104135.2	AC093627.9	ADAD2
AC104297.1	AC093642.3	ADAL
AC104655.3	AC093642.5	ADAM10
AC104843.3	AC093668.2	ADAM11
AC105020.1	AC093673.5	ADAM12
AC105760.2	AC093698.2	ADAM15
AC107983.4	AC093724.2	ADAM17
AC108025.2	AC093838.4	ADAM19
AC108142.1	AC096582.7	ADAM20
AC108479.2	AC096772.6	ADAM22
AC108488.4	AC097523.1	ADAM23
AC111200.7	AC097639.8	ADAM28
AC113189.5	AC097662.2	ADAM32
AC115617.2	AC098614.2	ADAM33
AC116609.2	AC099522.2	ADAM7
AC116614.1	AC104135.2	ADAM8
AC117395.1	AC104297.1	ADAM9
AC118138.2	AC104655.3	ADAMTS1
AC118278.1	AC104843.3	ADAMTS10
AC123768.4	AC105760.2	ADAMTS12
AC125232.1	AC107983.4	ADAMTS13
AC127496.1	AC108025.2	ADAMTS14
AC132192.1	AC108142.1	ADAMTS15
AC133528.2	AC108448.2	ADAMTS16
AC133680.1	AC108479.2	ADAMTS17
AC135048.1	AC108488.4	ADAMTS18
AC135178.1	AC110619.1	ADAMTS19
AC138035.2	AC110619.2	ADAMTS2
AC138123.2	AC111200.7	ADAMTS20
AC138783.12	AC113189.5	ADAMTS3
AC139100.2	AC116609.2	ADAMTS4
AC139452.2	AC117395.1	ADAMTS5
AC141586.5	AC118138.2	ADAMTS8
AC144530.1	AC118278.1	ADAMTS9
AC144652.1	AC118754.4	ADAMTSL1
AC144831.1	AC123768.4	ADAMTSL2
AC156455.1	AC125232.1	ADAMTSL3
AC159540.1	AC127496.1	ADAMTSL4
ACAA1	AC132192.1	ADAMTSL5
ACAA2	AC133528.2	ADAP1
ACACA	AC133680.1	ADAP2
ACACB	AC135048.1	ADAR
ACAD10	AC135178.1	ADARB1
ACAD11	AC138035.2	ADARB2
ACAD8	AC138123.2	ADAT1
ACAD9	AC138517.4	ADAT2
ACADM	AC138783.12	ADAT3
ACADS	AC139452.2	ADCK1
ACADSB	AC141586.5	ADCK2
ACADVL	AC141928.1	ADCK5
ACAP2	AC144530.1	ADCY1
ACAP2-IT1	AC144652.1	ADCY10
ACAP3	AC144831.1	ADCY2
ACAT1	AC159540.1	ADCY3
ACAT2	ACAA1	ADCY4
ACBD3	ACAA2	ADCY5
ACBD4	ACACA	ADCY6
ACBD5	ACAD10	ADCY7
ACBD6	ACAD8	ADCY8
ACBD7	ACAD9	ADCY9
ACD	ACADM	ADCYAP1
ACER2	ACADS	ADCYAP1R1
ACER3	ACADSB	ADD1
ACHE	ACADVL	ADD2
ACIN1	ACAP2	ADD3
ACKR3	ACAP2-IT1	ADGB
ACLY	ACAP3	ADGRA1
ACN9	ACAT1	ADGRA2
ACO1	ACAT2	ADGRA3
ACO2	ACBD3	ADGRB1
ACOT13	ACBD4	ADGRB2
ACOT7	ACBD5	ADGRB3
ACOT8	ACBD6	ADGRD1
ACOT9	ACBD7	ADGRD2
ACOX1	ACD	ADGRE1
ACOX3	ACER2	ADGRE2
ACP1	ACER3	ADGRE5
ACP2	ACHE	ADGRF3
ACP6	ACIN1	ADGRF4
ACPL2	ACKR3	ADGRF5
ACRC	ACLY	ADGRG1
ACSF2	ACN9	ADGRG2
ACSF3	ACO1	ADGRG3
ACSL1	ACO2	ADGRG6
ACSL3	ACOT13	ADGRL1
ACSL4	ACOT7	ADGRL2
ACSL6	ACOT8	ADGRL3
ACSS1	ACOT9	ADGRL4
ACSS2	ACOX1	ADGRV1
ACSS3	ACOX3	ADH1B
ACTA2	ACP1	ADH4
ACTB	ACP2	ADH5
ACTBP11	ACP6	ADHFE1
ACTBP12	ACPL2	ADI1
ACTBP2	ACRBP	ADIPOR1
ACTG1	ACRC	ADIPOR2
ACTG1P1	ACSF3	ADIRF
ACTG1P24	ACSL1	ADK
ACTL6A	ACSL3	ADM
ACTL6B	ACSL4	ADM5
ACTN1	ACSL6	ADNP
ACTN2	ACSS2	ADNP2
ACTN4	ACTA1	ADO
ACTR10	ACTA2	ADORA1
ACTR1A	ACTA2-AS1	ADORA2A
ACTR1B	ACTB	ADORA2B
ACTR2	ACTBP11	ADORA3
ACTR3	ACTBP12	ADPGK
ACTR3B	ACTBP2	ADPRH
ACTR5	ACTG1	ADPRHL1
ACTR6	ACTG1P1	ADPRM
ACTR8	ACTL6A	ADPRS
ACVR1	ACTL6B	ADRA1A
ACVR1B	ACTN1	ADRA1B
ACVR2A	ACTN2	ADRA1D
ACVR2B	ACTN4	ADRA2A
ACVR2B-AS1	ACTR10	ADRA2B
ACYP1	ACTR1A	ADRA2C
ACYP2	ACTR1B	ADRB1
AD000090.2	ACTR2	ADRB2
AD000092.3	ACTR3	ADRB3
ADA	ACTR3B	ADRM1
ADAL	ACTR5	ADSL
ADAM10	ACTR6	ADSS1
ADAM11	ACTR8	ADSS2
ADAM12	ACVR1	ADTRP
ADAM15	ACVR1B	AEBP1
ADAM17	ACVR2A	AEBP2
ADAM19	ACVR2B	AEN
ADAM1A	ACVR2B-AS1	AF241726.1
ADAM22	ACY1	AFAP1
ADAM23	ACYP1	AFAP1L1
ADAM8	ACYP2	AFAP1L2
ADAM9	AD000090.2	AFDN
ADAMTS1	AD000092.3	AFF1
ADAMTS10	ADA	AFF2
ADAMTS12	ADAL	AFF3
ADAMTS13	ADAM10	AFF4
ADAMTS15	ADAM11	AFG1L
ADAMTS16	ADAM12	AFG3L2
ADAMTS19	ADAM15	AFMID
ADAMTS19-AS1	ADAM17	AFTPH
ADAMTS20	ADAM19	AGA
ADAMTS3	ADAM1A	AGAP1
ADAMTS5	ADAM22	AGAP2
ADAMTS6	ADAM23	AGAP3
ADAMTS7	ADAM7-AS2	AGAP4
ADAMTS7P3	ADAM8	AGAP5
ADAMTS9	ADAM9	AGAP6
ADAMTSL4	ADAMTS1	AGAP9
ADAP1	ADAMTS10	AGBL1
ADAR	ADAMTS12	AGBL2
ADARB1	ADAMTS13	AGBL3
ADARB2	ADAMTS14	AGBL4
ADAT1	ADAMTS15	AGBL5
ADAT2	ADAMTS16	AGFG1
ADAT3	ADAMTS18	AGFG2
ADC	ADAMTS19	AGGF1
ADCK1	ADAMTS19-AS1	AGK
ADCK2	ADAMTS3	AGL
ADCK3	ADAMTS5	AGMAT
ADCK4	ADAMTS7	AGMO
ADCK5	ADAMTS8	AGO1
ADCY1	ADAMTS9	AGO2
ADCY10P1	ADAP1	AGO3
ADCY2	ADAP2	AGO4
ADCY3	ADAR	AGPAT1
ADCY5	ADARB1	AGPAT2
ADCY6	ADARB2	AGPAT3
ADCY7	ADAT1	AGPAT4
ADCY9	ADAT2	AGPAT5
ADCYAP1R1	ADAT3	AGPS
ADD1	ADC	AGR3
ADD2	ADCK1	AGRN
ADD3	ADCK2	AGRP
ADH5	ADCK3	AGT
ADH5P2	ADCK4	AGTPBP1
ADH5P4	ADCK5	AGTR1
ADHFE1	ADCY1	AGTRAP
ADI1	ADCY10P1	AHCTF1
ADIPOR1	ADCY2	AHCY
ADIPOR2	ADCY3	AHCYL1
ADK	ADCY5	AHCYL2
ADM	ADCY6	AHDC1
ADM2	ADCY6-DT	AHI1
ADM5	ADCY7	AHNAK
ADNP	ADCY8	AHNAK2
ADNP2	ADCY9	AHR
ADO	ADCYAP1	AHRR
ADORA1	ADCYAP1R1	AHSA1
ADORA2B	ADD1	AHSP
ADPGK	ADD2	AICDA
ADPRHL1	ADD3	AIDA
ADPRHL2	ADH5	AIF1
ADPRM	ADH5P4	AIF1L
ADRA2A	ADHFE1	AIFM1
ADRA2C	ADI1	AIFM2
ADRB2	ADIPOR1	AIFM3
ADRBK1	ADIPOR2	AIG1
ADRBK2	ADIRF	AIM2
ADRM1	ADK	AIMP1
ADSL	ADM	AIMP2
ADSS	ADM5	AIP
ADSSL1	ADNP	AIRE
AEBP1	ADNP2	AJAP1
AEBP2	ADO	AJM1
AEN	ADORA1	AJUBA
AES	ADORA2A	AK1
AF011889.2	ADPGK	AK2
AF038458.3	ADPRHL1	AK3
AF127936.7	ADPRHL2	AK4
AF131215.2	ADPRM	AK5
AF131215.9	ADRA1A	AK6
AFAP1	ADRA1B	AK7
AFF1	ADRA1D	AK8
AFF2	ADRA2A	AK9
AFF3	ADRA2C	AKAIN1
AFF4	ADRBK1	AKAP1
AFG3L1P	ADRBK2	AKAP10
AFG3L2	ADRM1	AKAP11
AFMID	ADSL	AKAP12
AFTPH	ADSS	AKAP13
AGA	ADSSL1	AKAP14
AGAP1	AEBP1	AKAP17A
AGAP1-IT1	AEBP2	AKAP3
AGAP2	AEN	AKAP5
AGAP2-AS1	AES	AKAP6
AGAP3	AF011889.2	AKAP7
AGAP4	AF038458.3	AKAP8
AGAP6	AF131215.2	AKAP8L
AGAP7	AF131215.9	AKAP9
AGAP8	AF131216.5	AKIP1
AGAP9	AF146191.4	AKIRIN1
AGBL3	AFAP1	AKIRIN2
AGBL5	AFAP1L2	AKNA
AGBL5-AS1	AFF1	AKR1A1
AGER	AFF2	AKR1B1
AGFG1	AFF3	AKR1B15
AGFG2	AFF4	AKR1C1
AGGF1	AFG3L1P	AKR1C2
AGK	AFG3L2	AKR1C3
AGL	AFMID	AKR1E2
AGO1	AFTPH	AKR7A2
AGO2	AGA	AKR7A3
AGO3	AGAP1	AKT1
AGO4	AGAP2	AKT1S1
AGPAT1	AGAP3	AKT2
AGPAT2	AGAP4	AKT3
AGPAT3	AGAP6	AKTIP
AGPAT4	AGAP7	AL022312.1
AGPAT5	AGAP8	AL031178.1
AGPAT6	AGAP9	AL031315.1
AGPS	AGBL3	AL031777.2
AGRN	AGBL5	AL034430.2
AGTPBP1	AGBL5-AS1	AL035078.4
AGTRAP	AGER	AL035699.1
AHCTF1	AGFG1	AL049629.2
AHCTF1P1	AGFG2	AL121845.2
AHCY	AGGF1	AL121900.1
AHCYL1	AGK	AL132780.3
AHCYL2	AGL	AL135905.2
AHDC1	AGO1	AL136295.1
AHI1	AGO2	AL139011.2
AHNAK	AGO3	AL139300.1
AHNAK2	AGO4	AL157392.5
AHSA1	AGPAT1	AL158151.3
AHSA2	AGPAT2	AL159163.1
AIDA	AGPAT3	AL160272.2
AIF1L	AGPAT4	AL162231.1
AIFM1	AGPAT5	AL163636.1
AIG1	AGPAT6	AL354822.1
AIM2	AGPS	AL355916.3
AIMP1	AGRN	AL359092.3
AIMP2	AGTPBP1	AL391650.1
AIP	AGTRAP	AL391987.2
AJUBA	AHCTF1	AL441992.2
AK1	AHCTF1P1	AL445524.2
AK2	AHCY	AL451106.1
AK3	AHCYL1	AL512785.2
AK3P3	AHCYL2	AL589987.1
AK4	AHDC1	AL592183.1
AK4P1	AHI1	AL603832.3
AK4P3	AHNAK	AL627230.1
AK5	AHNAK2	AL672142.1
AK7	AHR	AL713999.1
AK8	AHRR	AL929554.1
AK9	AHSA1	ALAD
AKAP1	AHSA2	ALAS1
AKAP10	AIDA	ALAS2
AKAP11	AIF1L	ALB
AKAP12	AIFM1	ALCAM
AKAP13	AIFM2	ALDH16A1
AKAP17A	AIG1	ALDH18A1
AKAP3	AIM2	ALDH1A1
AKAP6	AIMP1	ALDH1A2
AKAP7	AIMP2	ALDH1A3
AKAP8	AIP	ALDH1B1
AKAP8L	AJAP1	ALDH1L1
AKAP9	AK1	ALDH1L2
AKIP1	AK2	ALDH2
AKIRIN1	AK3	ALDH3A1
AKIRIN2	AK3P3	ALDH3A2
AKNA	AK4	ALDH3B1
AKR1A1	AK4P1	ALDH4A1
AKR1B1	AK4P3	ALDH5A1
AKR1C1	AK5	ALDH6A1
AKR1C2	AK8	ALDH7A1
AKR1E2	AK9	ALDH8A1
AKR7A2	AKAP1	ALDH9A1
AKR7A3	AKAP10	ALDOA
AKR7L	AKAP11	ALDOB
AKT1	AKAP12	ALDOC
AKT1S1	AKAP13	ALG1
AKT2	AKAP14	ALG10
AKT3	AKAP17A	ALG10B
AKTIP	AKAP3	ALG11
AL021068.1	AKAP5	ALG12
AL049542.1	AKAP6	ALG13
AL049840.1	AKAP7	ALG14
AL133458.1	AKAP8	ALG1L
AL137059.1	AKAP8L	ALG1L2
AL157871.2	AKAP9	ALG2
AL158069.1	AKIP1	ALG3
AL161915.1	AKIRIN1	ALG5
AL162151.3	AKIRIN2	ALG6
AL163953.3	AKNA	ALG8
AL354808.1	AKR1A1	ALG9
AL355490.1	AKR1B1	ALK
AL357673.1	AKR1C1	ALKAL2
AL390877.1	AKR1C2	ALKBH1
AL512652.1	AKR1C3	ALKBH2
AL590762.11	AKR1E2	ALKBH3
AL591479.1	AKR7A2	ALKBH4
AL592284.1	AKR7A3	ALKBH5
AL627309.1	AKR7L	ALKBH6
AL645728.1	AKT1	ALKBH7
AL773604.8	AKT1S1	ALKBH8
ALAD	AKT2	ALMS1
ALAS1	AKT3	ALOX12
ALCAM	AKTIP	ALOX15
ALDH16A1	AL021068.1	ALOX15B
ALDH18A1	AL049542.1	ALOX5
ALDH1B1	AL133458.1	ALOX5AP
ALDH1L2	AL137059.1	ALOXE3
ALDH2	AL157871.2	ALPK1
ALDH3A2	AL158069.1	ALPK3
ALDH4A1	AL161915.1	ALPL
ALDH5A1	AL162151.3	ALS2
ALDH6A1	AL354808.1	ALS2CL
ALDH7A1	AL355490.1	ALX3
ALDH7A1P1	AL357673.1	ALYREF
ALDH9A1	AL390877.1	AMACR
ALDOA	AL512652.1	AMBRA1
ALDOC	AL590762.11	AMD1
ALG1	AL590822.2	AMDHD1
ALG10	AL592284.1	AMDHD2
ALG10B	AL627309.1	AMER1
ALG11	AL645728.1	AMER2
ALG12	AL773604.8	AMER3
ALG13	ALAD	AMFR
ALG14	ALAS1	AMH
ALG1L	ALCAM	AMIGO1
ALG1L10P	ALDH16A1	AMIGO2
ALG1L11P	ALDH18A1	AMIGO3
ALG2	ALDH1A2	AMMECR1
ALG3	ALDH1B1	AMMECR1L
ALG5	ALDH1L2	AMN1
ALG6	ALDH2	AMOT
ALG8	ALDH3A2	AMOTL1
ALG9	ALDH4A1	AMOTL2
ALK	ALDH5A1	AMPD2
ALKBH1	ALDH6A1	AMPD3
ALKBH2	ALDH7A1	AMPH
ALKBH3	ALDH7A1P1	AMT
ALKBH4	ALDH8A1	AMY2A
ALKBH5	ALDH9A1	AMY2B
ALKBH6	ALDOA	AMZ1
ALKBH7	ALDOC	AMZ2
ALKBH8	ALG1	ANAPC1
ALMS1	ALG10	ANAPC10
ALMS1-IT1	ALG10B	ANAPC11
ALPK2	ALG11	ANAPC13
ALPL	ALG12	ANAPC15
ALS2	ALG13	ANAPC16
ALX1	ALG14	ANAPC2
ALYREF	ALG1L	ANAPC4
AMBRA1	ALG1L10P	ANAPC5
AMD1	ALG1L11P	ANAPC7
AMDHD1	ALG2	ANG
AMDHD2	ALG3	ANGEL1
AMER1	ALG5	ANGEL2
AMFR	ALG6	ANGPT1
AMH	ALG8	ANGPT2
AMIGO1	ALG9	ANGPTL1
AMIGO2	ALK	ANGPTL2
AMMECR1	ALKBH1	ANGPTL4
AMMECR1L	ALKBH2	ANGPTL6
AMN1	ALKBH3	ANGPTL7
AMOT	ALKBH4	ANGPTL8
AMOTL1	ALKBH5	ANK1
AMOTL2	ALKBH6	ANK2
AMPD2	ALKBH7	ANK3
AMPH	ALKBH8	ANKAR
AMT	ALMS1	ANKDD1A
AMY2B	ALMS1P	ANKDD1B
AMZ2	ALOXE3	ANKEF1
AMZ2P1	ALPK1	ANKFN1
ANAPC1	ALPL	ANKFY1
ANAPC10	ALS2	ANKH
ANAPC11	ALS2CR12	ANKHD1
ANAPC13	ALX1	ANKHD1-EIF4EBP3
ANAPC15	ALYREF	ANKIB1
ANAPC16	AMACR	ANKK1
ANAPC1P1	AMBRA1	ANKLE1
ANAPC2	AMD1	ANKLE2
ANAPC4	AMDHD2	ANKMY1
ANAPC5	AMER1	ANKMY2
ANAPC7	AMER2	ANKRA2
ANG	AMER2-AS1	ANKRD10
ANGEL1	AMER3	ANKRD11
ANGEL2	AMFR	ANKRD12
ANGPT1	AMH	ANKRD13A
ANGPTL2	AMIGO1	ANKRD13B
ANK2	AMIGO2	ANKRD13C
ANK3	AMMECR1	ANKRD13D
ANKAR	AMMECR1L	ANKRD16
ANKDD1A	AMN1	ANKRD17
ANKEF1	AMOT	ANKRD18A
ANKFY1	AMOTL1	ANKRD18B
ANKH	AMOTL2	ANKRD2
ANKIB1	AMPD2	ANKRD20A1
ANKLE1	AMPH	ANKRD20A2P
ANKLE2	AMT	ANKRD20A4P
ANKMY1	AMY2B	ANKRD22
ANKMY2	AMZ2	ANKRD23
ANKRA2	AMZ2P1	ANKRD24
ANKRD1	ANAPC1	ANKRD26
ANKRD10	ANAPC10	ANKRD27
ANKRD10-IT1	ANAPC11	ANKRD28
ANKRD11	ANAPC13	ANKRD29
ANKRD12	ANAPC15	ANKRD33B
ANKRD13A	ANAPC16	ANKRD34A
ANKRD13B	ANAPC1P1	ANKRD34B
ANKRD13C	ANAPC2	ANKRD34C
ANKRD13D	ANAPC4	ANKRD35
ANKRD16	ANAPC5	ANKRD36
ANKRD17	ANAPC7	ANKRD36B
ANKRD18A	ANGEL1	ANKRD36C
ANKRD18B	ANGEL2	ANKRD37
ANKRD20A18P	ANGPT1	ANKRD39
ANKRD23	ANGPTL2	ANKRD40
ANKRD26	ANGPTL4	ANKRD40CL
ANKRD27	ANK1	ANKRD42
ANKRD28	ANK2	ANKRD44
ANKRD32	ANK3	ANKRD45
ANKRD33B	ANKAR	ANKRD46
ANKRD36	ANKDD1A	ANKRD49
ANKRD36B	ANKEF1	ANKRD50
ANKRD36C	ANKFY1	ANKRD52
ANKRD37	ANKH	ANKRD53
ANKRD39	ANKIB1	ANKRD54
ANKRD40	ANKLE1	ANKRD55
ANKRD42	ANKLE2	ANKRD6
ANKRD45	ANKMY1	ANKRD61
ANKRD46	ANKMY2	ANKRD62
ANKRD49	ANKRA2	ANKRD63
ANKRD50	ANKRD1	ANKRD65
ANKRD52	ANKRD10	ANKRD66
ANKRD54	ANKRD10-IT1	ANKRD7
ANKRD6	ANKRD11	ANKRD9
ANKRD61	ANKRD12	ANKS1A
ANKRD65	ANKRD13A	ANKS1B
ANKRD9	ANKRD13B	ANKS3
ANKS1A	ANKRD13C	ANKS4B
ANKS3	ANKRD13D	ANKS6
ANKS6	ANKRD16	ANKUB1
ANKZF1	ANKRD17	ANKZF1
ANLN	ANKRD18A	ANLN
ANO10	ANKRD19P	ANO1
ANO2	ANKRD20A19P	ANO10
ANO5	ANKRD23	ANO2
ANO6	ANKRD24	ANO3
ANO8	ANKRD26	ANO4
ANP32A	ANKRD27	ANO5
ANP32AP1	ANKRD28	ANO6
ANP32B	ANKRD29	ANO7
ANP32BP1	ANKRD32	ANO8
ANP32E	ANKRD34A	ANOS1
ANTXR1	ANKRD36	ANP32A
ANTXR2	ANKRD36B	ANP32B
ANXA1	ANKRD36C	ANP32E
ANXA11	ANKRD37	ANPEP
ANXA2	ANKRD39	ANTKMT
ANXA2P1	ANKRD40	ANTXR1
ANXA2P2	ANKRD42	ANTXR2
ANXA4	ANKRD44	ANXA1
ANXA5	ANKRD45	ANXA11
ANXA6	ANKRD46	ANXA13
ANXA7	ANKRD49	ANXA2
AOC2	ANKRD50	ANXA2R
AOC3	ANKRD52	ANXA3
AP000251.3	ANKRD54	ANXA4
AP000254.8	ANKRD55	ANXA5
AP000350.4	ANKRD6	ANXA6
AP000350.5	ANKRD65	ANXA7
AP000356.1	ANKRD9	ANXA8
AP000357.4	ANKS1A	ANXA9
AP000473.5	ANKS1B	AOAH
AP000473.8	ANKS3	AOC2
AP000487.5	ANKS6	AOC3
AP000620.1	ANKZF1	AOPEP
AP000662.4	ANLN	AOX1
AP000704.5	ANO10	AP000311.1
AP000936.1	ANO2	AP000471.1
AP001065.15	ANO4	AP000812.4
AP001172.2	ANO5	AP001267.5
AP001347.6	ANO6	AP001273.2
AP001372.2	ANO8	AP001453.3
AP001412.1	ANP32A	AP002495.1
AP001468.1	ANP32AP1	AP002748.5
AP001469.7	ANP32B	AP003108.2
AP001619.2	ANP32E	AP003419.1
AP001628.6	ANTXR1	AP006621.6
AP001816.1	ANXA1	AP1AR
AP003068.12	ANXA2	AP1B1
AP005482.1	ANXA2P1	AP1G1
AP006216.11	ANXA2P2	AP1G2
AP006621.1	ANXA4	AP1M1
AP006621.5	ANXA5	AP1S1
AP006621.6	ANXA6	AP1S2
AP1AR	ANXA7	AP1S3
AP1B1	AOAH	AP2A1
AP1G1	AOC2	AP2A2
AP1G2	AOC3	AP2B1
AP1M1	AP000230.1	AP2M1
AP1S1	AP000251.3	AP2S1
AP1S2	AP000254.8	AP3B1
AP2A1	AP000350.4	AP3B2
AP2A2	AP000350.5	AP3D1
AP2B1	AP000356.1	AP3M1
AP2M1	AP000357.4	AP3M2
AP2S1	AP000473.5	AP3S1
AP3B1	AP000473.8	AP3S2
AP3B2	AP000487.5	AP4B1
AP3D1	AP000620.1	AP4E1
AP3M1	AP000640.10	AP4M1
AP3M2	AP000662.4	AP4S1
AP3S1	AP000704.5	AP5B1
AP3S2	AP000936.1	AP5M1
AP4B1	AP001062.7	AP5S1
AP4E1	AP001065.15	AP5Z1
AP4M1	AP001172.2	APAF1
AP4S1	AP001347.6	APBA1
AP5B1	AP001372.2	APBA2
AP5M1	AP001412.1	APBA3
AP5S1	AP001468.1	APBB1
AP5Z1	AP001469.7	APBB1IP
APAF1	AP001619.2	APBB2
APBA1	AP001626.2	APBB3
APBA2	AP001628.6	APC
APBA3	AP001816.1	APC2
APBB1	AP002954.3	APCDD1
APBB2	AP003068.12	APEH
APBB3	AP003068.23	APEX1
APC	AP005482.1	APEX2
APC2	AP006216.11	APH1A
APCDD1	AP006621.1	APH1B
APEH	AP006621.5	API5
APEX1	AP006621.6	APIP
APEX2	AP006621.8	APLF
APH1A	AP1AR	APLN
APH1B	AP1B1	APLNR
API5	AP1G1	APLP1
API5P1	AP1G2	APLP2
APIP	AP1M1	APMAP
APITD1	AP1S1	APOA1
APLF	AP1S2	APOA2
APLN	AP1S3	APOBEC2
APLP1	AP2A1	APOBEC3A
APLP2	AP2A2	APOBEC3C
APMAP	AP2B1	APOBEC3D
APOA1BP	AP2M1	APOBEC3F
APOBEC3C	AP2S1	APOBEC3G
APOBEC3D	AP3B1	APOBEC3H
APOBEC3F	AP3B2	APOBEC4
APOC1	AP3D1	APOBR
APOE	AP3M1	APOC1
APOL2	AP3M2	APOC2
APOLD1	AP3S1	APOC4
APOM	AP3S2	APOD
APOO	AP4B1	APOE
APOOL	AP4E1	APOF
APOPT1	AP4M1	APOL1
APP	AP4S1	APOL2
APPBP2	AP5B1	APOL3
APPL1	AP5M1	APOL4
APPL2	AP5S1	APOL6
APRT	AP5Z1	APOLD1
APTX	APAF1	APOM
AQP1	APBA1	APOO
AQP11	APBA2	APOOL
AQP3	APBA3	APP
AQR	APBB1	APPBP2
AR	APBB2	APPL1
ARAF	APBB3	APPL2
ARAP1	APC	APRT
ARAP3	APC2	APTX
ARC	APCDD1	AQP1
ARCN1	APEH	AQP11
AREL1	APEX1	AQP3
ARF1	APEX2	AQP4
ARF3	APH1A	AQP5
ARF4	APH1B	AQP6
ARF4-AS1	API5	AQP7
ARF5	API5P1	AQP9
ARF6	APIP	AQR
ARFGAP1	APITD1	AR
ARFGAP2	APLN	ARAF
ARFGAP3	APLP1	ARAP1
ARFGEF1	APLP2	ARAP2
ARFGEF2	APMAP	ARAP3
ARFIP1	APOA1BP	ARC
ARFIP2	APOBEC3C	ARCN1
ARFRP1	APOC1	AREL1
ARG2	APOE	ARF1
ARGLU1	APOL2	ARF3
ARHGAP1	APOM	ARF4
ARHGAP11A	APOO	ARF5
ARHGAP11B	APOOL	ARF6
ARHGAP12	APOPT1	ARFGAP1
ARHGAP17	APP	ARFGAP2
ARHGAP18	APPBP2	ARFGAP3
ARHGAP19	APPL1	ARFGEF1
ARHGAP21	APPL2	ARFGEF2
ARHGAP22	APRT	ARFGEF3
ARHGAP23	APTX	ARFIP1
ARHGAP26	AQP1	ARFIP2
ARHGAP28	AQP11	ARFRP1
ARHGAP32	AQP3	ARG1
ARHGAP33	AQR	ARG2
ARHGAP35	ARAF	ARGFX
ARHGAP39	ARAP1	ARGLU1
ARHGAP4	ARAP3	ARHGAP1
ARHGAP42	ARC	ARHGAP10
ARHGAP44	ARCN1	ARHGAP11A
ARHGAP5	AREL1	ARHGAP12
ARHGAP5-AS1	ARF1	ARHGAP15
ARHGAP6	ARF3	ARHGAP17
ARHGDIA	ARF4	ARHGAP18
ARHGDIG	ARF4-AS1	ARHGAP19
ARHGEF1	ARF5	ARHGAP20
ARHGEF10	ARF6	ARHGAP21
ARHGEF10L	ARFGAP1	ARHGAP22
ARHGEF11	ARFGAP2	ARHGAP23
ARHGEF12	ARFGAP3	ARHGAP24
ARHGEF16	ARFGEF1	ARHGAP25
ARHGEF17	ARFGEF2	ARHGAP26
ARHGEF18	ARFIP1	ARHGAP27
ARHGEF19	ARFIP2	ARHGAP28
ARHGEF2	ARFRP1	ARHGAP29
ARHGEF25	ARG2	ARHGAP30
ARHGEF26	ARGLU1	ARHGAP31
ARHGEF26-AS1	ARHGAP1	ARHGAP32
ARHGEF3	ARHGAP10	ARHGAP33
ARHGEF39	ARHGAP12	ARHGAP35
ARHGEF4	ARHGAP17	ARHGAP36
ARHGEF40	ARHGAP18	ARHGAP39
ARHGEF6	ARHGAP19	ARHGAP4
ARHGEF7	ARHGAP20	ARHGAP40
ARHGEF7-AS2	ARHGAP21	ARHGAP42
ARHGEF9	ARHGAP22	ARHGAP44
ARID1A	ARHGAP23	ARHGAP45
ARID1B	ARHGAP23P1	ARHGAP5
ARID2	ARHGAP24	ARHGAP6
ARID3A	ARHGAP26	ARHGAP8
ARID3B	ARHGAP27	ARHGAP9
ARID3C	ARHGAP28	ARHGDIA
ARID4A	ARHGAP31-AS1	ARHGDIB
ARID4B	ARHGAP32	ARHGDIG
ARID5A	ARHGAP33	ARHGEF1
ARID5B	ARHGAP35	ARHGEF10
ARIH1	ARHGAP36	ARHGEF10L
ARIH2	ARHGAP39	ARHGEF11
ARIH2OS	ARHGAP4	ARHGEF12
ARL1	ARHGAP44	ARHGEF15
ARL10	ARHGAP5	ARHGEF16
ARL13B	ARHGAP5-AS1	ARHGEF17
ARL14EP	ARHGAP6	ARHGEF18
ARL15	ARHGDIA	ARHGEF19
ARL16	ARHGDIB	ARHGEF2
ARL17A	ARHGDIG	ARHGEF25
ARL17B	ARHGEF1	ARHGEF26
ARL2	ARHGEF10	ARHGEF28
ARL2BP	ARHGEF10L	ARHGEF3
ARL3	ARHGEF11	ARHGEF33
ARL4A	ARHGEF12	ARHGEF37
ARL4C	ARHGEF17	ARHGEF4
ARL4D	ARHGEF18	ARHGEF40
ARL5A	ARHGEF19	ARHGEF5
ARL5B	ARHGEF2	ARHGEF6
ARL5B-AS1	ARHGEF25	ARHGEF7
ARL6	ARHGEF3	ARHGEF9
ARL6IP1	ARHGEF33	ARID1A
ARL6IP1P2	ARHGEF37	ARID1B
ARL6IP5	ARHGEF4	ARID2
ARL6IP6	ARHGEF40	ARID3A
ARL8A	ARHGEF6	ARID3B
ARL8B	ARHGEF7	ARID3C
ARL9	ARHGEF7-AS2	ARID4A
ARMC1	ARHGEF9	ARID4B
ARMC10	ARID1A	ARID5A
ARMC10P1	ARID1B	ARID5B
ARMC12	ARID2	ARIH1
ARMC2	ARID3A	ARIH2
ARMC4	ARID3B	ARL1
ARMC5	ARID3C	ARL10
ARMC6	ARID4A	ARL11
ARMC7	ARID4B	ARL13B
ARMC8	ARID5A	ARL14EP
ARMC9	ARID5B	ARL15
ARMCX1	ARIH1	ARL16
ARMCX2	ARIH2	ARL17A
ARMCX3	ARIH2OS	ARL17B
ARMCX4	ARL1	ARL2
ARMCX5	ARL10	ARL2BP
ARMCX6	ARL13B	ARL3
ARNT	ARL14EP	ARL4A
ARNT2	ARL15	ARL4C
ARNTL2	ARL16	ARL4D
ARPC1A	ARL17A	ARL5A
ARPC1B	ARL17B	ARL5B
ARPC2	ARL2	ARL6
ARPC3	ARL2BP	ARL6IP1
ARPC3P1	ARL3	ARL6IP4
ARPC4	ARL4A	ARL6IP5
ARPC5	ARL4C	ARL6IP6
ARPC5L	ARL4D	ARL8A
ARPP19	ARL5A	ARL8B
ARRB1	ARL5B	ARL9
ARRB2	ARL5B-AS1	ARMC1
ARRDC1	ARL6	ARMC10
ARRDC3	ARL6IP1	ARMC12
ARRDC4	ARL6IP1P2	ARMC2
ARSA	ARL6IP5	ARMC3
ARSB	ARL6IP6	ARMC4
ARSD	ARL8A	ARMC5
ARSE	ARL8B	ARMC6
ARSG	ARMC1	ARMC7
ARSK	ARMC10	ARMC8
ART3	ARMC10P1	ARMC9
ART5	ARMC12	ARMCX1
ARV1	ARMC2	ARMCX2
ARVCF	ARMC5	ARMCX3
ASAH1	ARMC6	ARMCX4
ASAH2B	ARMC7	ARMCX5
ASAP1	ARMC8	ARMCX5-GPRASP2
ASAP2	ARMC9	ARMCX6
ASAP3	ARMCX1	ARMH1
ASB1	ARMCX2	ARMH3
ASB13	ARMCX3	ARMH4
ASB16-AS1	ARMCX4	ARMS2
ASB6	ARMCX5	ARMT1
ASB7	ARMCX6	ARNT
ASB8	ARNT	ARNT2
ASCC1	ARNT2	ARNTL
ASCC2	ARNTL	ARNTL2
ASCC3	ARNTL2	ARPC1A
ASCL1	ARPC1A	ARPC1B
ASF1A	ARPC1AP1	ARPC2
ASF1B	ARPC1B	ARPC3
ASGR1	ARPC2	ARPC4
ASH1L	ARPC3	ARPC4-TTLL3
ASH1L-AS1	ARPC3P1	ARPC5
ASH2L	ARPC3P5	ARPC5L
ASIC1	ARPC4	ARPIN
ASIC3	ARPC5	ARPIN-AP3S2
ASIC4	ARPC5L	ARPP19
ASL	ARPP19	ARPP21
ASMTL	ARPP21	ARRB1
ASMTL-AS1	ARRB1	ARRB2
ASNA1	ARRB2	ARRDC1
ASNS	ARRDC1	ARRDC2
ASNSD1	ARRDC3	ARRDC3
ASNSP4	ARRDC4	ARRDC4
ASPH	ARSA	ARSA
ASPHD1	ARSB	ARSB
ASPHD2	ARSD	ARSD
ASPM	ARSG	ARSF
ASPRV1	ARSK	ARSG
ASPSCR1	ARTN	ARSI
ASRGL1	ARV1	ARSJ
ASS1	ARVCF	ARSK
ASTN1	ASAH1	ARSL
ASTN2	ASAH2B	ART3
ASUN	ASAP1	ART4
ASXL1	ASAP2	ARTN
ASXL2	ASAP3	ARV1
ASXL3	ASB1	ARVCF
ATAD1	ASB13	ARX
ATAD2	ASB16-AS1	AS3MT
ATAD2B	ASB6	ASAH1
ATAD3A	ASB7	ASAH2
ATAD3B	ASB8	ASAH2B
ATAD3C	ASCC1	ASAP1
ATAD5	ASCC2	ASAP2
ATAT1	ASCC3	ASAP3
ATCAY	ASCL1	ASB1
ATE1	ASF1A	ASB13
ATE1-AS1	ASGR1	ASB14
ATF1	ASH1L	ASB16
ATF2	ASH1L-AS1	ASB18
ATF3	ASH2L	ASB2
ATF4	ASIC1	ASB3
ATF4P3	ASIC2	ASB4
ATF4P4	ASIC3	ASB5
ATF5	ASIC4	ASB6
ATF6	ASL	ASB7
ATF6B	ASMTL	ASB8
ATF7	ASMTL-AS1	ASB9
ATF7IP	ASNA1	ASCC1
ATF7IP2	ASNS	ASCC2
ATG10	ASNSD1	ASCC3
ATG12	ASPH	ASCL1
ATG13	ASPHD1	ASCL2
ATG14	ASPHD2	ASDURF
ATG16L1	ASPRV1	ASF1A
ATG16L2	ASPSCR1	ASGR1
ATG2A	ASRGL1	ASGR2
ATG2B	ASS1	ASH1L
ATG3	ASTN1	ASH2L
ATG4A	ASTN2	ASIC1
ATG4B	ASUN	ASIC2
ATG4C	ASXL1	ASIC3
ATG4D	ASXL2	ASIC4
ATG5	ASXL3	ASL
ATG7	ATAD1	ASMT
ATG9A	ATAD2	ASMTL
ATHL1	ATAD2B	ASNS
ATIC	ATAD3A	ASNSD1
ATL1	ATAD3B	ASPA
ATL2	ATAD5	ASPDH
ATL3	ATAT1	ASPG
ATM	ATCAY	ASPH
ATMIN	ATE1	ASPHD1
ATN1	ATE1-AS1	ASPHD2
ATOH8	ATF1	ASPN
ATOX1	ATF2	ASPRV1
ATP10D	ATF3	ASPSCR1
ATP11A	ATF4	ASRGL1
ATP11B	ATF4P3	ASS1
ATP11C	ATF4P4	ASTE1
ATP13A1	ATF5	ASTL
ATP13A2	ATF6	ASTN1
ATP13A3	ATF6B	ASTN2
ATP1A1	ATF7	ASXL1
ATP1A1OS	ATF7IP	ASXL2
ATP1A2	ATF7IP2	ASXL3
ATP1A3	ATG10	ATAD1
ATP1B1	ATG12	ATAD2
ATP1B2	ATG13	ATAD2B
ATP1B3	ATG14	ATAD3A
ATP1B3P1	ATG16L1	ATAD3B
ATP2A1	ATG16L2	ATAD3C
ATP2A2	ATG2A	ATAD5
ATP2A3	ATG2B	ATAT1
ATP2B1	ATG3	ATCAY
ATP2B4	ATG4A	ATE1
ATP2C1	ATG4B	ATF1
ATP5A1	ATG4C	ATF2
ATP5A1P3	ATG4D	ATF3
ATP5B	ATG5	ATF4
ATP5C1	ATG7	ATF5
ATP5C1P1	ATG9A	ATF6
ATP5D	ATG9B	ATF6B
ATP5E	ATHL1	ATF7
ATP5EP2	ATIC	ATF7-NPFF
ATP5F1	ATL1	ATF7IP
ATP5F1P7	ATL2	ATF7IP2
ATP5G1	ATM	ATG10
ATP5G2	ATMIN	ATG101
ATP5G3	ATN1	ATG12
ATP5H	ATOH7	ATG13
ATP5I	ATOX1	ATG14
ATP5J	ATP10D	ATG16L1
ATP5J2	ATP11A	ATG16L2
ATP5L	ATP11B	ATG2A
ATP5LP2	ATP11C	ATG2B
ATP5MGL	ATP13A1	ATG3
ATP5O	ATP13A2	ATG4A
ATP5S	ATP13A3	ATG4B
ATP5SL	ATP13A4	ATG4C
ATP6AP1	ATP1A1	ATG4D
ATP6AP1L	ATP1A1OS	ATG5
ATP6AP2	ATP1A3	ATG7
ATP6V0A1	ATP1B1	ATG9A
ATP6V0A2	ATP1B2	ATG9B
ATP6V0B	ATP1B3	ATIC
ATP6V0D1	ATP1B3P1	ATL1
ATP6V0E1	ATP2A1	ATL2
ATP6V0E2	ATP2A2	ATL3
ATP6V0E2-AS1	ATP2B1	ATM
ATP6V1A	ATP2B2	ATMIN
ATP6V1B1	ATP2B3	ATN1
ATP6V1B2	ATP2B4	ATOH7
ATP6V1C1	ATP2C1	ATOH8
ATP6V1D	ATP5A1	ATOX1
ATP6V1E1	ATP5A1P3	ATP10A
ATP6V1E2	ATP5B	ATP10B
ATP6V1F	ATP5C1	ATP10D
ATP6V1G1	ATP5C1P1	ATP11A
ATP6V1G2	ATP5D	ATP11B
ATP6V1H	ATP5E	ATP11C
ATP7A	ATP5EP2	ATP13A1
ATP7B	ATP5F1	ATP13A2
ATP8A1	ATP5F1P7	ATP13A3
ATP8B2	ATP5G1	ATP13A4
ATP8B3	ATP5G2	ATP13A5
ATP9A	ATP5G3	ATP1A1
ATP9B	ATP5H	ATP1A2
ATPAF1	ATP5I	ATP1A3
ATPAF2	ATP5J	ATP1B1
ATPIF1	ATP5J2	ATP1B2
ATR	ATP5L	ATP1B3
ATRAID	ATP5LP2	ATP23
ATRIP	ATP5MGL	ATP2A1
ATRN	ATP5O	ATP2A2
ATRNL1	ATP5PDP2	ATP2A3
ATRX	ATP5S	ATP2B1
ATXN10	ATP5SL	ATP2B2
ATXN1L	ATP6AP1	ATP2B3
ATXN2	ATP6AP1L	ATP2B4
ATXN2-AS	ATP6AP2	ATP2C1
ATXN2L	ATP6V0A1	ATP2C2
ATXN3	ATP6V0A2	ATP4A
ATXN7	ATP6V0B	ATP5F1A
ATXN7L1	ATP6V0D1	ATP5F1B
ATXN7L2	ATP6V0E1	ATP5F1C
ATXN7L3	ATP6V0E2	ATP5F1D
ATXN7L3B	ATP6V0E2-AS1	ATP5F1E
AUH	ATP6V1A	ATP5IF1
AUNIP	ATP6V1B1	ATP5MC1
AUP1	ATP6V1B2	ATP5MC2
AURKA	ATP6V1C1	ATP5MC3
AURKAIP1	ATP6V1D	ATP5MD
AURKB	ATP6V1E1	ATP5ME
AURKC	ATP6V1E1P1	ATP5MF
AUTS2	ATP6V1E2	ATP5MF-PTCD1
AVEN	ATP6V1F	ATP5MG
AVL9	ATP6V1G1	ATP5MGL
AVPI1	ATP6V1G2	ATP5MPL
AXIN1	ATP6V1H	ATP5PB
AXIN2	ATP7A	ATP5PD
AXL	ATP7B	ATP5PF
AZI1	ATP8A1	ATP5PO
AZI2	ATP8A2	ATP6AP1
AZIN1	ATP8B2	ATP6AP2
AZU1	ATP9A	ATP6V0A1
B2M	ATP9B	ATP6V0A2
B3GALNT2	ATPAF1	ATP6V0B
B3GALT1	ATPAF2	ATP6V0C
B3GALT2	ATPIF1	ATP6V0D1
B3GALT5	ATR	ATP6V0D2
B3GALT6	ATRAID	ATP6V0E1
B3GALTL	ATRIP	ATP6V0E2
B3GAT1	ATRN	ATP6V1A
B3GAT2	ATRNL1	ATP6V1B2
B3GAT3	ATRX	ATP6V1C1
B3GNT1	ATXN1	ATP6V1C2
B3GNT2	ATXN10	ATP6V1D
B3GNT5	ATXN1L	ATP6V1E1
B3GNT7	ATXN2	ATP6V1E2
B3GNT8	ATXN2L	ATP6V1F
B3GNTL1	ATXN3	ATP6V1FNB
B4GALNT1	ATXN7	ATP6V1G1
B4GALNT3	ATXN7L1	ATP6V1G2
B4GALNT4	ATXN7L2	ATP6V1H
B4GALT1	ATXN7L3	ATP7A
B4GALT2	ATXN7L3B	ATP7B
B4GALT3	ATXN8OS	ATP8A1
B4GALT4	AUH	ATP8A2
B4GALT5	AUNIP	ATP8B1
B4GALT6	AUP1	ATP8B2
B4GALT7	AURKA	ATP8B4
B9D1	AURKAIP1	ATP9A
B9D2	AURKC	ATP9B
BAALC	AUTS2	ATPAF1
BABAM1	AVEN	ATPAF2
BACE1	AVL9	ATPSCKMT
BACE2	AVPI1	ATR
BACH1	AXIN1	ATRAID
BACH1-IT1	AXIN2	ATRIP
BACH2	AXL	ATRN
BAD	AZI1	ATRNL1
BAG1	AZI2	ATRX
BAG2	AZIN1	ATXN1
BAG3	AZU1	ATXN10
BAG4	B2M	ATXN1L
BAG5	B3GALNT2	ATXN2
BAG6	B3GALT1	ATXN2L
BAHD1	B3GALT2	ATXN3
BAI1	B3GALT4	ATXN7
BAI2	B3GALT5	ATXN7L1
BAI3	B3GALT6	ATXN7L2
BAIAP2	B3GALTL	ATXN7L3
BAIAP2-AS1	B3GAT1	ATXN7L3B
BAIAP2L1	B3GAT2	AUH
BAIAP2L2	B3GAT3	AUP1
BAIAP3	B3GNT1	AURKA
BAK1	B3GNT2	AURKAIP1
BAK1P1	B3GNT4	AURKC
BAMBI	B3GNT5	AUTS2
BANF1	B3GNT7	AVEN
BANF1P2	B3GNTL1	AVIL
BANF1P3	B4GALNT1	AVL9
BANP	B4GALNT3	AVP
BAP1	B4GALNT4	AVPI1
BARD1	B4GALT1	AVPR2
BASP1	B4GALT2	AXIN1
BAX	B4GALT3	AXIN2
BAZ1A	B4GALT4	AXL
BAZ1B	B4GALT5	AZGP1
BAZ2A	B4GALT6	AZI2
BAZ2B	B4GALT7	AZIN1
BBC3	B9D1	AZIN2
BBIP1	B9D2	B2M
BBS1	BAALC	B3GALNT1
BBS10	BAAT	B3GALNT2
BBS12	BABAM1	B3GALT1
BBS2	BACE1	B3GALT2
BBS4	BACH1	B3GALT4
BBS5	BACH1-IT1	B3GALT5
BBS7	BACH2	B3GALT6
BBS9	BAD	B3GAT1
BBX	BAG1	B3GAT2
BCAM	BAG2	B3GAT3
BCAN	BAG3	B3GLCT
BCAP29	BAG4	B3GNT10
BCAP31	BAG5	B3GNT2
BCAP31P2	BAG6	B3GNT4
BCAR1	BAHD1	B3GNT5
BCAR3	BAI1	B3GNT7
BCAS2	BAI2	B3GNT8
BCAS3	BAI3	B3GNT9
BCAS4	BAIAP2	B3GNTL1
BCAT1	BAIAP2-AS1	B4GALNT1
BCAT2	BAIAP2L2	B4GALNT2
BCCIP	BAIAP3	B4GALNT3
BCDIN3D	BAK1	B4GALNT4
BCDIN3D-AS1	BAK1P1	B4GALT1
BCHE	BAMBI	B4GALT2
BCKDHB	BANF1	B4GALT3
BCKDK	BANF1P2	B4GALT4
BCL10	BANF1P3	B4GALT5
BCL2	BANP	B4GALT6
BCL2L1	BAP1	B4GALT7
BCL2L11	BARD1	B4GAT1
BCL2L12	BASP1	B9D1
BCL2L12P1	BAX	B9D2
BCL2L13	BAZ1A	BAALC
BCL2L2	BAZ1B	BAAT
BCL2L2-PABPN1	BAZ2A	BABAM1
BCL3	BAZ2B	BABAM2
BCL6	BBC3	BACE1
BCL7A	BBIP1	BACE2
BCL7B	BBS1	BACH1
BCL7C	BBS10	BACH2
BCL9	BBS12	BAD
BCL9L	BBS2	BAG1
BCLAF1	BBS4	BAG2
BCOR	BBS5	BAG3
BCORL1	BBS7	BAG4
BCR	BBS9	BAG5
BCRP1	BBX	BAG6
BCRP7	BCAM	BAHCC1
BCRP8	BCAP29	BAHD1
BCS1L	BCAP31	BAIAP2
BDH2	BCAP31P2	BAIAP2L1
BDH2P1	BCAR1	BAIAP2L2
BDNF-AS	BCAR3	BAIAP3
BDP1	BCAS2	BAK1
BECN1	BCAS3	BAMBI
BEGAIN	BCAS4	BANF1
BEND3	BCAT1	BANK1
BEND3P3	BCAT2	BANP
BEND5	BCCIP	BAP1
BEND6	BCDIN3D	BARD1
BEND7	BCDIN3D-AS1	BARHL1
BET1	BCHE	BARHL2
BET1L	BCKDHB	BARX2
BEX1	BCKDK	BASP1
BEX2	BCL10	BATF
BEX4	BCL11A	BATF2
BEX5	BCL2	BATF3
BFAR	BCL2L1	BAX
BGLAP	BCL2L11	BAZ1A
BGN	BCL2L12	BAZ1B
BHLHB9	BCL2L13	BAZ2A
BHLHE22	BCL2L2	BAZ2B
BICC1	BCL2L2-PABPN1	BBC3
BICD1	BCL3	BBIP1
BICD2	BCL6	BBOF1
BID	BCL7A	BBOX1
BIK	BCL7B	BBS1
BIN1	BCL7C	BBS10
BIN3	BCL9	BBS12
BIRC2	BCL9L	BBS2
BIRC5	BCLAF1	BBS4
BIRC6	BCO2	BBS5
BIVM	BCOR	BBS7
BLCAP	BCORL1	BBS9
BLM	BCR	BBX
BLMH	BCRP1	BCAM
BLOC1S1	BCRP2	BCAN
BLOC1S2	BCRP3	BCAP29
BLOC1S3	BCRP4	BCAP31
BLOC1S4	BCRP7	BCAR1
BLOC1S5	BCRP8	BCAR3
BLOC1S6	BCS1L	BCAS1
BLVRA	BDH1	BCAS2
BLVRB	BDH2	BCAS3
BLZF1	BDH2P1	BCAS4
BMF	BDNF	BCAT1
BMI1	BDNF-AS	BCAT2
BMP1	BDP1	BCCIP
BMP2K	BEAN1	BCDIN3D
BMP4	BECN1	BCHE
BMP5	BEGAIN	BCKDHA
BMP6	BEND3	BCKDHB
BMP7	BEND3P3	BCKDK
BMPR1A	BEND4	BCL10
BMPR1APS1	BEND5	BCL11A
BMPR1APS2	BEND6	BCL11B
BMPR1B	BEND7	BCL2
BMPR2	BEST1	BCL2A1
BMS1	BEST4	BCL2L1
BMS1P1	BET1	BCL2L10
BMS1P10	BET1L	BCL2L11
BMS1P4	BEX1	BCL2L12
BMS1P5	BEX2	BCL2L13
BMS1P8	BEX4	BCL2L15
BMS1P9	BFAR	BCL2L2
BNIP1	BFSP1	BCL2L2-PABPN1
BNIP2	BGLAP	BCL3
BNIP3	BHLHB9	BCL6
BNIP3L	BHLHE22	BCL6B
BNIP3P1	BHLHE40	BCL7A
BNIP3P15	BHLHE41	BCL7B
BOC	BICC1	BCL7C
BOD1	BICD1	BCL9
BOD1L1	BICD2	BCL9L
BOK	BID	BCLAF1
BOLA1	BIK	BCLAF3
BOLA3	BIN1	BCO1
BOLA3-AS1	BIN3	BCO2
BOP1	BIRC2	BCOR
BORA	BIRC6	BCORL1
BPGM	BIVM	BCR
BPHL	BLCAP	BCS1L
BPNT1	BLM	BDH1
BPTF	BLMH	BDH2
BRAF	BLOC1S1	BDKRB1
BRAP	BLOC1S2	BDKRB2
BRAT1	BLOC1S3	BDNF
BRCA1	BLOC1S4	BDP1
BRCA2	BLOC1S5	BEAN1
BRCC3	BLOC1S6	BECN1
BRCC3P1	BLVRA	BEGAIN
BRD1	BLVRB	BEND3
BRD2	BLZF1	BEND4
BRD3	BMF	BEND5
BRD4	BMI1	BEND6
BRD7	BMP1	BEND7
BRD7P2	BMP2	BEST1
BRD8	BMP2K	BEST2
BRD9	BMP4	BEST3
BRD9P2	BMP6	BEST4
BRE	BMP7	BET1
BRF1	BMP8A	BET1L
BRF2	BMPR1A	BEX1
BRI3	BMPR1APS1	BEX2
BRI3BP	BMPR1APS2	BEX3
BRICD5	BMPR2	BEX4
BRINP1	BMS1	BEX5
BRINP3	BMS1P1	BFAR
BRIP1	BMS1P10	BFSP1
BRIX1	BMS1P13	BGLAP
BRK1	BMS1P20	BGN
BRMS1	BMS1P4	BHLHA15
BRMS1L	BMS1P5	BHLHA9
BROX	BMS1P8	BHLHB9
BRPF1	BMS1P9	BHLHE22
BRPF3	BNC1	BHLHE23
BRSK1	BNIP1	BHLHE40
BRSK2	BNIP2	BHLHE41
BRWD1	BNIP3	BHMT2
BRWD3	BNIP3L	BICC1
BSCL2	BNIP3P1	BICD1
BSDC1	BNIP3P19	BICD2
BSG	BOC	BICDL1
BSN	BOD1	BICRA
BTAF1	BOD1L1	BICRAL
BTBD1	BOK	BID
BTBD10	BOLA1	BIN1
BTBD11	BOLA3	BIN2
BTBD17	BOLA3-AS1	BIN3
BTBD19	BOP1	BIRC2
BTBD2	BORA	BIRC3
BTBD3	BPGM	BIRC5
BTBD6	BPHL	BIRC6
BTBD7	BPNT1	BIRC7
BTBD9	BPTF	BIVM
BTD	BRAF	BLACAT1
BTF3	BRAP	BLCAP
BTF3L4	BRAT1	BLID
BTF3L4P1	BRCC3	BLM
BTF3L4P2	BRD1	BLMH
BTF3L4P3	BRD2	BLNK
BTF3P10	BRD3	BLOC1S1
BTF3P4	BRD4	BLOC1S2
BTF3P5	BRD7	BLOC1S3
BTF3P7	BRD7P2	BLOC1S4
BTG1	BRD8	BLOC1S5
BTG2	BRD9	BLOC1S6
BTG3	BRD9P2	BLVRA
BTN2A1	BRE	BLVRB
BTN2A2	BRF1	BLZF1
BTN2A3P	BRF2	BMERB1
BTN3A1	BRI3	BMF
BTN3A2	BRI3BP	BMI1
BTN3A3	BRICD5	BMP1
BTRC	BRINP1	BMP2
BUB1	BRINP2	BMP2K
BUB1B	BRINP3	BMP3
BUB3	BRIX1	BMP4
BUD13	BRK1	BMP5
BUD31	BRMS1	BMP6
BVES	BRMS1L	BMP7
BVES-AS1	BROX	BMP8A
BX255923.3	BRPF1	BMP8B
BX322557.10	BRPF3	BMPER
BX842568.2	BRSK1	BMPR1A
BX936347.1	BRSK2	BMPR1B
BYSL	BRWD1	BMPR2
BZRAP1	BRWD1-AS1	BMS1
BZW1	BRWD3	BMT2
BZW1P1	BSCL2	BNC2
BZW1P2	BSDC1	BNIP1
BZW2	BSG	BNIP2
C10orf10	BSN	BNIP3
C10orf111	BSN-AS2	BNIP3L
C10orf118	BTAF1	BNIPL
C10orf12	BTBD1	BOC
C10orf2	BTBD10	BOD1
C10orf32	BTBD11	BOD1L1
C10orf35	BTBD17	BOK
C10orf76	BTBD19	BOLA1
C10orf88	BTBD2	BOLA2-SMG1P6
C11orf1	BTBD3	BOLA2B
C11orf24	BTBD6	BOLA3
C11orf30	BTBD7	BOP1
C11orf31	BTBD9	BORA
C11orf35	BTD	BORCS5
C11orf48	BTF3	BORCS6
C11orf49	BTF3L4	BORCS7
C11orf54	BTF3L4P1	BORCS8
C11orf57	BTF3L4P2	BPGM
C11orf58	BTF3L4P3	BPHL
C11orf65	BTF3P10	BPNT1
C11orf68	BTF3P4	BPNT2
C11orf70	BTF3P5	BPTF
C11orf71	BTF3P7	BRAF
C11orf73	BTG1	BRAP
C11orf74	BTG2	BRAT1
C11orf80	BTG3	BRCA1
C11orf82	BTN2A1	BRCC3
C11orf83	BTN3A1	BRD1
C11orf84	BTNL9	BRD2
C11orf95	BTRC	BRD3
C12orf10	BUB1B	BRD3OS
C12orf23	BUB3	BRD4
C12orf29	BUD13	BRD7
C12orf4	BUD31	BRD8
C12orf43	BVES	BRD9
C12orf44	BVES-AS1	BRF1
C12orf45	BX322557.10	BRF2
C12orf49	BX842568.2	BRI3
C12orf5	BX936347.1	BRI3BP
C12orf57	BYSL	BRICD5
C12orf60	BZRAP1	BRINP1
C12orf65	BZRAP1-AS1	BRINP2
C12orf66	BZW1	BRINP3
C12orf68	BZW1P1	BRIP1
C12orf73	BZW1P2	BRIX1
C12orf75	BZW2	BRK1
C12orf76	C10orf10	BRME1
C14orf1	C10orf111	BRMS1
C14orf119	C10orf118	BRMS1L
C14orf132	C10orf12	BROX
C14orf142	C10orf2	BRPF1
C14orf159	C10orf25	BRPF3
C14orf166	C10orf32	BRSK1
C14orf2	C10orf35	BRSK2
C14orf28	C10orf67-AS1	BRWD1
C14orf37	C10ORF68	BRWD3
C14orf79	C10orf76	BSCL2
C14orf80	C10orf85	BSDC1
C14orf93	C10orf88	BSG
C15orf38	C11orf1	BSN
C15orf39	C11orf24	BSPRY
C15orf40	C11orf30	BST1
C15orf41	C11orf31	BST2
C15orf57	C11orf48	BSX
C15orf59	C11orf49	BTAF1
C15orf61	C11orf54	BTBD1
C15orf65	C11orf57	BTBD10
C16orf13	C11orf58	BTBD11
C16orf45	C11orf63	BTBD16
C16orf46	C11orf68	BTBD17
C16orf52	C11orf71	BTBD18
C16orf58	C11orf73	BTBD19
C16orf59	C11orf74	BTBD2
C16orf62	C11orf80	BTBD3
C16orf70	C11orf83	BTBD6
C16orf72	C11orf84	BTBD7
C16orf74	C11orf87	BTBD8
C16orf80	C11orf95	BTBD9
C16orf82	C11orf96	BTC
C16orf86	C12orf10	BTD
C16orf87	C12orf23	BTF3
C16orf91	C12orf29	BTF3L4
C16orf93	C12orf39	BTG1
C16orf95	C12orf4	BTG2
C16orf95-DT	C12orf43	BTG3
C16orf96	C12orf44	BTG4
C17orf103	C12orf45	BTK
C17orf114	C12orf49	BTN2A1
C17orf49	C12orf5	BTN2A2
C17orf51	C12orf57	BTN3A1
C17orf53	C12orf60	BTN3A2
C17orf58	C12orf65	BTN3A3
C17orf59	C12orf66	BTNL9
C17orf62	C12orf68	BTRC
C17orf67	C12orf73	BUB3
C17orf70	C12orf75	BUD13
C17orf75	C12orf76	BUD23
C17orf80	C14orf1	BUD31
C17orf85	C14orf119	BVES
C17orf89	C14orf132	BX004987.1
C17orf96	C14orf142	BX255925.3
C17orf97	C14orf159	BX664615.2
C18orf21	C14orf166	BYSL
C18orf25	C14orf2	BZW1
C18orf32	C14orf28	BZW2
C18orf54	C14orf37	C10orf105
C18orf56	C14orf79	C10orf143
C18orf8	C14orf80	C10orf53
C19orf10	C14orf93	C10orf62
C19orf12	C15orf27	C10orf67
C19orf24	C15orf38	C10orf88
C19orf25	C15orf39	C10orf90
C19orf26	C15orf40	C10orf95
C19orf40	C15orf41	C11orf1
C19orf43	C15orf57	C11orf16
C19orf44	C15orf59	C11orf21
C19orf47	C15orf61	C11orf24
C19orf48	C15orf65	C11orf42
C19orf52	C16orf13	C11orf45
C19orf53	C16orf45	C11orf49
C19orf54	C16orf46	C11orf52
C19orf55	C16orf52	C11orf54
C19orf57	C16orf58	C11orf58
C19orf60	C16orf59	C11orf65
C19orf68	C16orf62	C11orf68
C19orf70	C16orf70	C11orf71
C19orf71	C16orf71	C11orf80
C19orf73	C16orf72	C11orf87
C19orf82	C16orf74	C11orf91
C1D	C16orf80	C11orf95
C1DP1	C16orf86	C11orf96
C1GALT1	C16orf87	C11orf97
C1GALT1C1	C16orf91	C11orf98
C1orf106	C16orf93	C12orf29
C1orf109	C16orf95-DT	C12orf4
C1orf112	C16orf96	C12orf43
C1orf115	C17orf102	C12orf45
C1orf122	C17orf103	C12orf54
C1orf123	C17orf107	C12orf56
C1orf131	C17orf49	C12orf57
C1orf134	C17orf53	C12orf60
C1orf159	C17orf58	C12orf65
C1orf162	C17orf59	C12orf66
C1orf174	C17orf62	C12orf73
C1orf194	C17orf67	C12orf75
C1orf198	C17orf70	C12orf76
C1orf21	C17orf72	C14orf119
C1orf213	C17orf75	C14orf132
C1orf216	C17orf80	C14orf180
C1orf226	C17orf85	C14orf28
C1orf228	C17orf89	C14orf39
C1orf233	C17orf96	C14orf93
C1orf27	C17orf97	C15orf39
C1orf35	C18orf21	C15orf40
C1orf43	C18orf25	C15orf48
C1orf50	C18orf32	C15orf61
C1orf51	C18orf54	C15orf62
C1orf52	C18orf56	C15orf65
C1orf53	C18orf8	C16orf46
C1orf54	C19orf10	C16orf54
C1orf56	C19orf12	C16orf70
C1orf63	C19orf24	C16orf71
C1orf74	C19orf25	C16orf72
C1orf85	C19orf26	C16orf74
C1orf86	C19orf40	C16orf86
C1QBP	C19orf43	C16orf87
C1QL1	C19orf44	C16orf89
C1QL4	C19orf45	C16orf91
C1QTNF3	C19orf47	C16orf92
C1QTNF4	C19orf48	C16orf95
C1QTNF6	C19orf52	C17orf100
C1QTNF9B-AS1	C19orf53	C17orf107
C1RL	C19orf54	C17orf113
C1S	C19orf55	C17orf49
C20orf112	C19orf57	C17orf50
C20ORF135	C19orf60	C17orf58
C20orf166-AS1	C19orf66	C17orf67
C20orf194	C19orf68	C17orf75
C20orf195	C19orf70	C17orf80
C20orf196	C19orf71	C17orf97
C20orf203	C19orf73	C18orf21
C20orf24	C19orf82	C18orf25
C20orf27	C1D	C18orf32
C20orf96	C1DP1	C18orf54
C21orf119	C1GALT1	C19orf12
C21orf2	C1GALT1C1	C19orf18
C21orf33	C1orf106	C19orf25
C21orf49	C1orf109	C19orf33
C21orf58	C1orf112	C19orf38
C21orf59	C1orf122	C19orf44
C21orf62	C1orf123	C19orf47
C21orf67	C1orf131	C19orf53
C21orf88	C1orf132	C19orf54
C21orf90	C1orf134	C19orf71
C21orf91	C1orf145	C19orf73
C22orf23	C1orf159	C19orf81
C22orf29	C1orf162	C1D
C22orf39	C1orf174	C1GALT1
C22orf43	C1orf194	C1GALT1C1
C22orf46	C1orf198	C1GALT1C1L
C2CD2	C1orf21	C1orf105
C2CD2L	C1orf213	C1orf109
C2CD3	C1orf216	C1orf112
C2CD4C	C1orf220	C1orf115
C2CD5	C1orf226	C1orf122
C2orf27A	C1orf228	C1orf127
C2orf42	C1orf233	C1orf131
C2orf43	C1orf27	C1orf141
C2orf44	C1orf35	C1orf146
C2orf47	C1orf43	C1orf158
C2orf48	C1orf50	C1orf159
C2orf49	C1orf51	C1orf162
C2orf68	C1orf52	C1orf174
C2orf69	C1orf53	C1orf189
C2orf72	C1orf54	C1orf194
C2orf76	C1orf56	C1orf198
C2orf80	C1orf63	C1orf21
C2orf81	C1orf74	C1orf216
C2orf82	C1orf85	C1orf226
C3orf14	C1orf86	C1orf35
C3orf17	C1orf95	C1orf43
C3orf18	C1QBP	C1orf50
C3orf33	C1QL1	C1orf52
C3orf35	C1QL4	C1orf53
C3orf38	C1QTNF3	C1orf54
C3orf52	C1QTNF4	C1orf56
C3orf58	C1QTNF6	C1orf74
C3orf62	C1S	C1orf87
C3orf70	C20orf112	C1QA
C4orf21	C20ORF135	C1QB
C4orf27	C20orf166-AS1	C1QBP
C4orf29	C20orf194	C1QC
C4orf3	C20orf195	C1QL1
C4orf33	C20orf196	C1QL2
C4orf36	C20orf201	C1QL3
C4orf46	C20orf202	C1QL4
C4orf47	C20orf203	C1QTNF1
C4orf48	C20orf24	C1QTNF2
C4orf50	C20orf26	C1QTNF3
C5	C20orf27	C1QTNF4
C5orf15	C20orf96	C1QTNF5
C5orf22	C21orf119	C1QTNF6
C5orf24	C21orf2	C1QTNF7
C5orf28	C21orf33	C1QTNF8
C5orf30	C21orf49	C1QTNF9
C5orf34	C21orf58	C1QTNF9B
C5orf38	C21orf59	C1R
C5orf42	C21orf62	C1RL
C5orf45	C21orf67	C1S
C5orf51	C21orf90	C2
C5orf54	C21orf91	C20orf194
C5orf55	C22orf23	C20orf202
C6orf1	C22orf24	C20orf203
C6orf106	C22orf29	C20orf204
C6orf118	C22orf39	C20orf27
C6orf120	C22orf42	C20orf85
C6orf136	C22orf43	C20orf96
C6orf163	C22orf46	C21orf58
C6orf164	C2CD2	C21orf62
C6orf203	C2CD2L	C21orf91
C6orf211	C2CD3	C22orf15
C6orf226	C2CD4C	C22orf23
C6orf3	C2CD5	C22orf31
C6orf47	C2ORF15	C22orf39
C6orf48	C2orf27A	C22orf42
C6orf52	C2orf42	C2CD2
C6orf57	C2orf43	C2CD2L
C6orf62	C2orf44	C2CD3
C6orf89	C2orf47	C2CD4A
C7orf13	C2orf49	C2CD4B
C7orf26	C2orf66	C2CD4C
C7orf31	C2orf68	C2CD4D
C7orf43	C2orf69	C2CD5
C7orf49	C2orf72	C2CD6
C7orf50	C2orf76	C2orf15
C7orf55	C2orf80	C2orf42
C7orf55-LUC7L2	C2orf81	C2orf49
C7orf60	C2orf82	C2orf50
C7orf63	C3orf14	C2orf66
C7orf73	C3orf17	C2orf68
C8orf33	C3orf18	C2orf69
C8orf37	C3orf33	C2orf72
C8orf4	C3orf35	C2orf73
C8orf44	C3orf38	C2orf74
C8orf46	C3orf58	C2orf76
C8orf48	C3orf62	C2orf80
C8orf58	C3orf70	C2orf81
C8orf59	C3orf80	C2orf88
C8orf76	C3orf83	C2orf92
C8orf82	C4A	C3
C8orf88	C4orf21	C3AR1
C9orf114	C4orf26	C3orf14
C9orf116	C4orf27	C3orf18
C9orf129	C4orf29	C3orf33
C9orf142	C4orf3	C3orf38
C9orf147	C4orf33	C3orf49
C9orf156	C4orf36	C3orf62
C9orf16	C4orf46	C3orf70
C9orf163	C4orf47	C3orf80
C9orf169	C4orf48	C4A
C9orf171	C4orf50	C4B
C9orf172	C5	C4orf19
C9orf3	C5orf15	C4orf3
C9orf37	C5orf22	C4orf33
C9orf40	C5orf24	C4orf46
C9orf41	C5orf28	C4orf47
C9orf69	C5orf30	C4orf48
C9orf72	C5orf34	C4orf50
C9orf78	C5orf38	C5
C9orf85	C5orf42	C5AR1
C9orf89	C5orf45	C5AR2
C9orf9	C5orf49	C5orf15
C9orf91	C5orf51	C5orf22
C9orf96	C5orf54	C5orf24
CA11	C5orf55	C5orf46
CA13	C5orf56	C5orf49
CA14	C5orf58	C5orf51
CA2	C6orf1	C5orf58
CA5B	C6orf106	C5orf63
CA5BP1	C6orf118	C6
CA8	C6orf120	C6orf118
CAAP1	C6orf136	C6orf120
CAB39	C6orf163	C6orf136
CAB39L	C6orf164	C6orf141
CABIN1	C6orf165	C6orf163
CABLES2	C6orf203	C6orf226
CABP1	C6orf211	C6orf47
CABP7	C6orf226	C6orf52
CABYR	C6orf3	C6orf62
CACFD1	C6orf47	C6orf89
CACHD1	C6orf48	C7
CACNA1B	C6orf52	C7orf25
CACNA1G	C6orf57	C7orf26
CACNA1H	C6orf58	C7orf31
CACNA2D2	C6orf62	C7orf50
CACNA2D3	C6orf89	C7orf57
CACNB1	C7orf13	C7orf61
CACNB3	C7orf26	C8orf33
CACNB4	C7orf31	C8orf34
CACNG1	C7orf43	C8orf37
CACNG3	C7orf49	C8orf44-SGK3
CACNG4	C7orf50	C8orf48
CACNG6	C7orf55	C8orf58
CACNG7	C7orf55-LUC7L2	C8orf76
CACTIN	C7orf60	C8orf82
CACUL1	C7orf63	C8orf88
CACYBP	C7orf73	C9orf116
CACYBPP2	C8G	C9orf131
CAD	C8orf31	C9orf135
CADM1	C8orf33	C9orf153
CADM3	C8orf34	C9orf16
CADM4	C8orf34-AS1	C9orf24
CADPS	C8orf37	C9orf40
CADPS2	C8orf4	C9orf43
CAHM	C8orf44	C9orf50
CALCOCO1	C8orf46	C9orf64
CALCOCO2	C8orf47	C9orf72
CALCRL	C8orf48	C9orf78
CALD1	C8orf56	C9orf85
CALM1	C8orf58	CA1
CALM2	C8orf59	CA10
CALM2P2	C8orf76	CA11
CALM2P3	C8orf82	CA12
CALM3	C8orf87	CA13
CALML4	C8orf88	CA14
CALR	C9orf114	CA2
CALU	C9orf116	CA3
CALY	C9orf129	CA4
CAMK1	C9orf142	CA5B
CAMK1D	C9orf147	CA6
CAMK1G	C9orf156	CA7
CAMK2D	C9orf16	CA8
CAMK2G	C9orf169	CA9
CAMK2N1	C9orf172	CAAP1
CAMK2N2	C9orf24	CAB39
CAMK4	C9orf3	CAB39L
CAMKK1	C9orf37	CABCOCO1
CAMKK2	C9orf40	CABIN1
CAMKMT	C9orf41	CABLES1
CAMKV	C9orf69	CABLES2
CAMLG	C9orf72	CABP1
CAMSAP1	C9orf78	CABP4
CAMSAP2	C9orf85	CABP7
CAMSAP3	C9orf89	CABYR
CAMTA1	C9orf9	CACFD1
CAMTA2	C9orf91	CACHD1
CAND1	C9orf96	CACNA1A
CAND2	CA10	CACNA1B
CANT1	CA11	CACNA1C
CANX	CA12	CACNA1D
CAP1	CA13	CACNA1E
CAP1P2	CA14	CACNA1F
CAP2	CA15P1	CACNA1G
CAPN1	CA2	CACNA1H
CAPN10	CA5B	CACNA1I
CAPN10-AS1	CA5BP1	CACNA1S
CAPN15	CA8	CACNA2D1
CAPN2	CAAP1	CACNA2D2
CAPN5	CAB39	CACNA2D3
CAPN7	CAB39L	CACNB1
CAPNS1	CABIN1	CACNB2
CAPRIN1	CABLES1	CACNB3
CAPRIN2	CABLES2	CACNB4
CAPS	CABP1	CACNG2
CAPS2	CABP7	CACNG3
CAPZA1	CABYR	CACNG4
CAPZA2	CACFD1	CACNG5
CAPZB	CACHD1	CACNG6
CARD8	CACNA1A	CACNG7
CARD9	CACNA1B	CACNG8
CARF	CACNA1C	CACTIN
CARHSP1	CACNA1D	CACUL1
CARKD	CACNA1E	CACYBP
CARM1	CACNA1G	CAD
CARS	CACNA1H	CADM1
CARS2	CACNA1I	CADM2
CASC10	CACNA2D1	CADM3
CASC15	CACNA2D2	CADM4
CASC3	CACNA2D3	CADPS
CASC4	CACNB1	CADPS2
CASC4P1	CACNB2	CALB1
CASC5	CACNB3	CALB2
CASC7	CACNB4	CALCA
CASC9	CACNG3	CALCB
[truncated: 15,400 more rows]
