# Supplementary material for: Direct targets of MEF2C are enriched for genes associated with schizophrenia and cognitive function and are involved in neuron development and mitochondrial function
Source: PLoS Genet. 2024 Sep 11;20(9):e1011093. doi: 10.1371/journal.pgen.1011093 (PMC11419381; doi:10.1371/journal.pgen.1011093)
Supplement: S6 Table — (XLSX) [file pgen.1011093.s007.xlsx]

## Sheet: Sheet1
Annotation	geneChr	geneStart	geneEnd	geneLength	geneStrand	transcriptID	distanceToTSS	geneName	geneID
Distal Intergenic	23	150194767	150194878	112	2	ENST00000391293	-36724	5S_rRNA	ENSG00000212595
Promoter (1-2kb)	12	125613092	125627865	14774	1	ENST00000543665	1552	AACS	ENSG00000081760
Promoter (<=1kb)	4	170981373	171011365	29993	2	ENST00000509167	65	AADAT	ENSG00000109576
Promoter (<=1kb)	2	69688532	69870786	182255	2	ENST00000409068	249	AAK1	ENSG00000115977
Promoter (<=1kb)	2	69870225	69870977	753	2	ENST00000492192	-13	AAK1	ENSG00000115977
Promoter (<=1kb)	20	34824381	34858840	34460	1	ENST00000397286	-74	AAR2	ENSG00000131043
Promoter (<=1kb)	16	70286198	70323446	37249	2	ENST00000261772	20	AARS	ENSG00000090861
Promoter (<=1kb)	6	44267391	44281063	13673	2	ENST00000244571	-45	AARS2	ENSG00000124608
Promoter (<=1kb)	4	57204456	57253589	49134	2	ENST00000513376	48	AASDH	ENSG00000157426
Promoter (<=1kb)	11	105948385	105968025	19641	1	ENST00000525660	49	AASDHPPT	ENSG00000149313
Promoter (<=1kb)	12	73725	91218	17494	1	ENST00000400706	557	ABC7-42389800N19.1	ENSG00000226210
Distal Intergenic	2	243160372	243160825	454	2	ENST00000605759	8286	ABC7-43041300I9.1	ENSG00000271153
Intron (ENST00000435803/ENSG00000179869, intron 39 of 61)	7	48416039	48684314	268276	1	ENST00000453246	32548	ABCA13	ENSG00000179869
Promoter (<=1kb)	16	2339049	2390598	51550	2	ENST00000563623	453	ABCA3	ENSG00000167972
Promoter (<=1kb)	1	229652329	229694442	42114	2	ENST00000344517	72	ABCB10	ENSG00000135776
Intron (ENST00000404938/ENSG00000004846, intron 13 of 27)	7	20687045	20795247	108203	1	ENST00000258738	9334	ABCB5	ENSG00000004846
Intron (ENST00000404938/ENSG00000004846, intron 20 of 27)	7	20762717	20816658	53942	1	ENST00000441315	-14000	ABCB5	ENSG00000004846
Promoter (<=1kb)	2	220074494	220083672	9179	2	ENST00000439002	101	ABCB6	ENSG00000115657
Promoter (<=1kb)	16	48243264	48278499	35236	2	ENST00000567385	-91	ABCC11	ENSG00000121270
Intron (ENST00000334444/ENSG00000114770, intron 15 of 29)	3	183685092	183689619	4528	2	ENST00000476402	8842	ABCC5	ENSG00000114770
Intron (ENST00000308666/ENSG00000173208, intron 2 of 9)	12	39943835	40013553	69719	2	ENST00000308666	9254	ABCD2	ENSG00000173208
Promoter (<=1kb)	12	39943835	40013553	69719	2	ENST00000308666	-231	ABCD2	ENSG00000173208
Promoter (<=1kb)	1	94884035	94944279	60245	1	ENST00000315713	91	ABCD3	ENSG00000117528
Promoter (<=1kb)	1	94883933	94984219	100287	1	ENST00000394233	-198	ABCD3	ENSG00000117528
Intron (ENST00000394233/ENSG00000117528, intron 16 of 18)	1	94979030	94984052	5023	1	ENST00000464165	-7088	ABCD3	ENSG00000117528
Promoter (<=1kb)	4	146019466	146044690	25225	1	ENST00000506506	33	ABCE1	ENSG00000164163
Distal Intergenic	3	88366306	88368172	1867	1	ENST00000465687	27740	ABCF2P1	ENSG00000242159
Intron (ENST00000272286/ENSG00000143921, intron 3 of 12)	2	44066103	44105605	39503	1	ENST00000272286	12197	ABCG8	ENSG00000143921
Promoter (<=1kb)	20	25280834	25371612	90779	2	ENST00000339157	2	ABHD12	ENSG00000100997
Promoter (<=1kb)	3	52009119	52015211	6093	1	ENST00000491470	190	ABHD14A	ENSG00000248487
Promoter (<=1kb)	6	31654726	31671221	16496	2	ENST00000395952	15	ABHD16A	ENSG00000204427
Promoter (<=1kb)	9	74480068	74525658	45591	2	ENST00000333421	-46	ABHD17B	ENSG00000107362
Promoter (<=1kb)	15	80987652	81047680	60029	1	ENST00000558464	385	ABHD17C	ENSG00000136379
Promoter (<=1kb)	3	43732443	43753356	20914	1	ENST00000013894	31	ABHD5	ENSG00000011198
Promoter (<=1kb)	2	204193122	204245000	51879	1	ENST00000431886	1	ABI2	ENSG00000138443
Intron (ENST00000295851/ENSG00000138443, intron 2 of 10)	2	204244949	204267400	22452	1	ENST00000411547	-10172	ABI2	ENSG00000138443
Promoter (<=1kb)	9	133710453	133763062	52610	1	ENST00000318560	-96	ABL1	ENSG00000097007
Promoter (<=1kb)	1	179068462	179198736	130275	2	ENST00000502732	57	ABL2	ENSG00000143322
Promoter (1-2kb)	10	116190872	116444216	253345	2	ENST00000392955	1695	ABLIM1	ENSG00000099204
Intron (ENST00000392955/ENSG00000099204, intron 1 of 21)	10	116195797	116418057	222261	2	ENST00000277895	-11615	ABLIM1	ENSG00000099204
Promoter (<=1kb)	17	909148	1012340	103193	2	ENST00000291107	-312	ABR	ENSG00000159842
Promoter (<=1kb)	6	26597180	26600278	3099	1	ENST00000274849	62	ABT1	ENSG00000146109
Intron (ENST00000444921/ENSG00000179603, intron 2 of 9)	7	126621021	126621832	812	1	ENST00000433725	38540	AC000362.1	ENSG00000230820
Intron (ENST00000444921/ENSG00000179603, intron 6 of 9)	7	126151189	126152933	1745	1	ENST00000434698	151929	AC000374.1	ENSG00000227249
Distal Intergenic	7	88141344	88142502	1159	2	ENST00000429649	16770	AC002069.6	ENSG00000235639
Promoter (<=1kb)	17	43227767	43238877	11111	2	ENST00000589950	-26	AC002117.1	ENSG00000224505
Promoter (<=1kb)	16	30546073	30548465	2393	1	ENST00000457283	-93	AC002310.12	ENSG00000235560
Promoter (<=1kb)	16	30545548	30569600	24053	2	ENST00000568114	-65	AC002310.13	ENSG00000260869
Distal Intergenic	7	89073288	89123576	50289	1	ENST00000448260	119141	AC002383.2	ENSG00000227863
Intron (ENST00000448260/ENSG00000227863, intron 1 of 5)	7	89073288	89123576	50289	1	ENST00000448260	8123	AC002383.2	ENSG00000227863
Distal Intergenic	7	89073288	89123576	50289	1	ENST00000448260	-14909	AC002383.2	ENSG00000227863
Distal Intergenic	7	108962377	108966372	3996	2	ENST00000436714	160198	AC002386.1	ENSG00000230941
Distal Intergenic	7	108962377	108966372	3996	2	ENST00000436714	8076	AC002386.1	ENSG00000230941
Distal Intergenic	6	67069318	67069392	75	1	ENST00000408354	73731	AC002485.1	ENSG00000221281
Intron (ENST00000261726/ENSG00000111249, intron 4 of 21)	12	111740604	111740703	100	1	ENST00000408459	-15173	AC002979.1	ENSG00000221386
Intron (ENST00000261726/ENSG00000111249, intron 4 of 21)	12	111740604	111740703	100	1	ENST00000408459	-27978	AC002979.1	ENSG00000221386
Intron (ENST00000591334/ENSG00000227517, intron 3 of 5)	17	67759818	67899141	139324	1	ENST00000587241	11742	AC003051.1	ENSG00000227517
Distal Intergenic	7	117638912	117644099	5188	2	ENST00000427030	32423	AC003084.2	ENSG00000234826
Distal Intergenic	7	25634153	25790614	156462	2	ENST00000456777	-5659	AC003090.1	ENSG00000223561
Distal Intergenic	7	25634153	25790614	156462	2	ENST00000456777	-8450	AC003090.1	ENSG00000223561
Distal Intergenic	7	125680283	125680354	72	1	ENST00000408491	101006	AC003968.1	ENSG00000221418
Distal Intergenic	7	82286351	82286727	377	1	ENST00000434994	60360	AC004006.2	ENSG00000228711
Intron (ENST00000509176/ENSG00000184305, intron 10 of 10)	4	92029174	92033941	4768	2	ENST00000515111	4018	AC004054.1	ENSG00000248984
Intron (ENST00000509176/ENSG00000184305, intron 10 of 10)	4	92029174	92033941	4768	2	ENST00000515111	-58281	AC004054.1	ENSG00000248984
Intron (ENST00000431064/ENSG00000226851, intron 2 of 3)	7	112014379	112015484	1106	1	ENST00000420387	17450	AC004112.7	ENSG00000236232
Distal Intergenic	17	39077682	39132178	54497	1	ENST00000418393	-10753	AC004231.2	ENSG00000234477
Promoter (<=1kb)	19	15945916	15946663	748	2	ENST00000587970	-979	AC004510.3	ENSG00000267308
Intron (ENST00000439120/ENSG00000214870, intron 1 of 1)	7	26479879	26533734	53856	1	ENST00000448056	37452	AC004540.5	ENSG00000214870
Promoter (<=1kb)	7	26438272	26439274	1003	1	ENST00000420774	11	AC004540.5	ENSG00000214870
Distal Intergenic	7	26438213	26533876	95664	1	ENST00000439120	-7865	AC004540.5	ENSG00000214870
Promoter (<=1kb)	7	43278665	43288867	10203	2	ENST00000457315	-519	AC004692.4	ENSG00000228680
Distal Intergenic	7	121214723	121214808	86	2	ENST00000408763	-34024	AC004875.1	ENSG00000221690
Intron (ENST00000396946/ENSG00000198286, intron 2 of 24)	7	2983669	2986725	3057	1	ENST00000423194	5155	AC004906.3	ENSG00000237286
Distal Intergenic	7	144966607	144967477	871	1	ENST00000416316	124874	AC004911.2	ENSG00000226592
Promoter (<=1kb)	7	106300345	106301342	998	2	ENST00000315965	507	AC004917.1	ENSG00000177820
Promoter (<=1kb)	7	106300345	106301342	998	2	ENST00000315965	-50	AC004917.1	ENSG00000177820
Distal Intergenic	7	50907060	50909689	2630	2	ENST00000422831	7857	AC004920.3	ENSG00000236046
Intron (ENST00000309930/ENSG00000175600, intron 12 of 14)	7	40577726	40586527	8802	2	ENST00000415237	19310	AC004988.1	ENSG00000203446
Promoter (<=1kb)	22	31742875	31744670	1796	1	ENST00000504184	61	AC005003.1	ENSG00000213888
Distal Intergenic	7	28997283	28998961	1679	1	ENST00000436594	-39059	AC005013.5	ENSG00000228421
Distal Intergenic	7	13893980	13898650	4671	2	ENST00000434321	59390	AC005019.3	ENSG00000224330
Distal Intergenic	7	41141202	41173105	31904	1	ENST00000440213	235474	AC005022.1	ENSG00000224017
Distal Intergenic	7	41004266	41019537	15272	2	ENST00000443406	-23507	AC005029.1	ENSG00000232458
Intron (ENST00000435968/ENSG00000243004, intron 3 of 5)	7	19958615	20042545	83931	2	ENST00000449573	-10847	AC005062.2	ENSG00000243004
Intron (ENST00000435968/ENSG00000243004, intron 3 of 5)	7	19958615	20042545	83931	2	ENST00000449573	-24467	AC005062.2	ENSG00000243004
Distal Intergenic	4	163661820	163663200	1381	1	ENST00000512831	24428	AC005150.1	ENSG00000248431
Distal Intergenic	17	70017992	70022103	4112	2	ENST00000430908	155929	AC005152.3	ENSG00000228639
Promoter (<=1kb)	7	30587975	30634359	46385	2	ENST00000426529	-4	AC005154.6	ENSG00000196295
Intron (ENST00000356860/ENSG00000153956, intron 3 of 38)	7	81919393	81919478	86	1	ENST00000408335	-80193	AC005159.1	ENSG00000221262
Distal Intergenic	5	133056186	133056625	440	2	ENST00000508392	47419	AC005178.1	ENSG00000251243
Distal Intergenic	5	132961536	132961639	104	2	ENST00000579330	5474	AC005195.1	ENSG00000263545
Distal Intergenic	2	199166132	199179438	13307	2	ENST00000451266	59885	AC005235.1	ENSG00000236653
Intron (ENST00000456248/ENSG00000236653, intron 1 of 1)	2	199166132	199179438	13307	2	ENST00000451266	-9428	AC005235.1	ENSG00000236653
Distal Intergenic	19	1748055	1748740	686	1	ENST00000586506	-22346	AC005256.1	ENSG00000267073
3' UTR	7	157406715	157411457	4743	1	ENST00000409610	3856	AC005481.5	ENSG00000222012
Promoter (<=1kb)	2	191745523	191746785	1263	2	ENST00000413911	379	AC005540.3	ENSG00000235852
Promoter (1-2kb)	5	142125165	142140563	15399	1	ENST00000432677	1634	AC005592.1	ENSG00000236714
Distal Intergenic	5	142083347	142084986	1640	1	ENST00000566527	9233	AC005592.3	ENSG00000261757
Intron (ENST00000421730/ENSG00000235664, intron 2 of 3)	7	22921512	22922009	498	1	ENST00000413498	28818	AC005682.7	ENSG00000226279
Intron (ENST00000421730/ENSG00000235664, intron 2 of 3)	7	22921512	22922009	498	1	ENST00000413498	14058	AC005682.7	ENSG00000226279
Promoter (<=1kb)	19	15490123	15492005	1883	1	ENST00000597164	120	AC005785.2	ENSG00000268189
Intron (ENST00000361727/ENSG00000174469, intron 4 of 23)	7	146778026	146794701	16676	2	ENST00000434887	8249	AC006004.1	ENSG00000236795
Distal Intergenic	7	48959361	48965612	6252	1	ENST00000406468	19227	AC006024.4	ENSG00000218305
Distal Intergenic	2	235017725	235018125	401	1	ENST00000437967	16919	AC006037.2	ENSG00000226442
Intron (ENST00000402384/ENSG00000003147, intron 13 of 13)	7	8153655	8156191	2537	1	ENST00000449931	7525	AC006042.6	ENSG00000227719
Promoter (<=1kb)	19	56849657	56850017	361	2	ENST00000592968	-799	AC006116.14	ENSG00000267145
Promoter (1-2kb)	7	116213539	116254874	41336	2	ENST00000458082	-1245	AC006159.3	ENSG00000231210
Intron (ENST00000419425/ENSG00000236213, intron 2 of 4)	2	37827279	37873841	46563	1	ENST00000419425	20215	AC006369.2	ENSG00000236213
Distal Intergenic	2	37827279	37873841	46563	1	ENST00000419425	-28552	AC006369.2	ENSG00000236213
Distal Intergenic	2	37827279	37873841	46563	1	ENST00000419425	-76499	AC006369.2	ENSG00000236213
Promoter (1-2kb)	7	31454259	31460900	6642	2	ENST00000433356	1423	AC006380.3	ENSG00000231418
Distal Intergenic	7	31454259	31460900	6642	2	ENST00000433356	-35674	AC006380.3	ENSG00000231418
Promoter (<=1kb)	19	2717767	2740046	22280	2	ENST00000586572	-31	AC006538.4	ENSG00000267001
Promoter (<=1kb)	2	211036242	211095107	58866	1	ENST00000412065	128	AC006994.2	ENSG00000231294
Distal Intergenic	4	27969345	27986685	17341	2	ENST00000509666	140585	AC007106.1	ENSG00000251410
Promoter (<=1kb)	2	201645218	201676893	31676	2	ENST00000447972	60	AC007163.6	ENSG00000230408
Distal Intergenic	2	40973627	40994592	20966	1	ENST00000420187	169280	AC007317.1	ENSG00000233128
Distal Intergenic	2	40973627	40994592	20966	1	ENST00000420187	84871	AC007317.1	ENSG00000233128
Distal Intergenic	2	65003238	65003321	84	1	ENST00000517273	-7561	AC007365.2	ENSG00000253082
Distal Intergenic	2	65003238	65003321	84	1	ENST00000517273	-8244	AC007365.2	ENSG00000253082
Promoter (<=1kb)	2	206950246	206950880	635	1	ENST00000435627	266	AC007383.3	ENSG00000227946
Intron (ENST00000403045/ENSG00000075340, intron 10 of 20)	2	70914274	70918956	4683	1	ENST00000457851	-6819	AC007395.3	ENSG00000235035
Distal Intergenic	2	67131568	67198594	67027	1	ENST00000426260	-6928	AC007403.2	ENSG00000230525
Promoter (<=1kb)	7	35803374	35840226	36853	2	ENST00000424194	-153	AC007551.3	ENSG00000228878
Promoter (2-3kb)	2	51056580	51056816	237	2	ENST00000426912	-2253	AC007560.1	ENSG00000238165
Promoter (2-3kb)	7	117522913	117523729	817	1	ENST00000422912	2368	AC007568.1	ENSG00000224136
Promoter (<=1kb)	2	51170430	51170524	95	2	ENST00000401192	-669	AC007682.2	ENSG00000216011
Promoter (2-3kb)	2	163016272	163026208	9937	1	ENST00000609668	-2475	AC007750.5	ENSG00000236841
Promoter (<=1kb)	19	32896370	32896444	75	2	ENST00000595727	25	AC007773.2	ENSG00000267213
Distal Intergenic	2	65073264	65090760	17497	2	ENST00000445865	-12889	AC007880.1	ENSG00000234572
Distal Intergenic	18	62773109	62792946	19838	2	ENST00000581632	104502	AC007948.1	ENSG00000263863
Promoter (1-2kb)	2	80802401	80845902	43502	2	ENST00000609950	1011	AC008067.2	ENSG00000237031
Distal Intergenic	2	16909391	16948676	39286	1	ENST00000423925	-9306	AC008069.1	ENSG00000223536
Distal Intergenic	2	16909391	16948676	39286	1	ENST00000423925	-14873	AC008069.1	ENSG00000223536
Distal Intergenic	2	225159647	225160470	824	1	ENST00000434254	27982	AC008072.1	ENSG00000228681
Intron (ENST00000285928/ENSG00000155530, intron 18 of 19)	7	133969252	133970807	1556	1	ENST00000420268	-29336	AC008154.4	ENSG00000231098
Distal Intergenic	7	134030823	134035543	4721	2	ENST00000453087	-6411	AC008154.5	ENSG00000229177
Distal Intergenic	2	56977435	56977698	264	1	ENST00000418901	-207241	AC008173.1	ENSG00000231570
Distal Intergenic	2	186652747	186664878	12132	2	ENST00000429929	-74952	AC008174.3	ENSG00000231646
Distal Intergenic	2	207731519	207733013	1495	1	ENST00000438070	-10549	AC008269.2	ENSG00000229321
Distal Intergenic	5	86512423	86534822	22400	2	ENST00000445770	57003	AC008394.1	ENSG00000233828
Distal Intergenic	5	86512423	86534822	22400	2	ENST00000445770	50485	AC008394.1	ENSG00000233828
Distal Intergenic	5	120375785	120379727	3943	1	ENST00000509046	-72533	AC008565.1	ENSG00000251135
Promoter (<=1kb)	19	33790853	33793430	2578	2	ENST00000425420	62	AC008738.1	ENSG00000230259
Promoter (<=1kb)	19	33667978	33668061	84	1	ENST00000577275	94	AC008738.2	ENSG00000264355
Distal Intergenic	5	56938722	56938813	92	2	ENST00000408268	-53893	AC008780.1	ENSG00000221195
Distal Intergenic	5	56066626	56068130	1505	1	ENST00000438117	-71498	AC008940.1	ENSG00000228650
Distal Intergenic	16	26747550	26747638	89	1	ENST00000583324	32549	AC009035.1	ENSG00000264935
Intron (ENST00000424107/ENSG00000237515, intron 2 of 4)	16	13291463	13298764	7302	2	ENST00000571939	49053	AC009134.1	ENSG00000262116
Distal Intergenic	16	79703552	79703634	83	2	ENST00000408403	10486	AC009159.1	ENSG00000221330
Distal Intergenic	2	222909244	222909713	470	2	ENST00000448062	-56210	AC009302.4	ENSG00000226331
Intron (ENST00000435237/ENSG00000233005, intron 3 of 5)	2	21853420	21859181	5762	2	ENST00000458359	64400	AC009411.2	ENSG00000235537
Intron (ENST00000474063/ENSG00000231672, intron 7 of 11)	2	218147462	218200843	53382	1	ENST00000452813	74377	AC009492.1	ENSG00000233143
Intron (ENST00000366209/ENSG00000203386, intron 4 of 5)	2	34292293	34294617	2325	1	ENST00000423593	133006	AC009499.2	ENSG00000237790
Promoter (<=1kb)	2	106470962	106473633	2672	2	ENST00000427050	-229	AC009505.2	ENSG00000235522
Intron (ENST00000233154/ENSG00000071051, intron 3 of 4)	2	106470962	106473633	2672	2	ENST00000427050	-10703	AC009505.2	ENSG00000235522
Distal Intergenic	15	70023079	70023161	83	2	ENST00000459204	-17680	AC009677.1	ENSG00000238870
Intron (ENST00000445293/ENSG00000232053, intron 6 of 6)	7	136112143	136122158	10016	1	ENST00000454735	8784	AC009784.3	ENSG00000232053
Distal Intergenic	8	53907922	53907993	72	2	ENST00000578249	-13612	AC009800.1	ENSG00000265835
Distal Intergenic	15	26640219	26691921	51703	1	ENST00000451579	-83156	AC009878.2	ENSG00000235160
Promoter (<=1kb)	7	81205703	81254542	48840	2	ENST00000413944	-295	AC010091.1	ENSG00000233491
Distal Intergenic	2	137301941	137302050	110	1	ENST00000401262	-46324	AC010146.2	ENSG00000216081
Distal Intergenic	2	235796013	235797170	1158	2	ENST00000434572	95609	AC010148.1	ENSG00000235726
Promoter (1-2kb)	12	101049500	101049582	83	2	ENST00000458984	-1141	AC010209.1	ENSG00000239036
Distal Intergenic	5	110527924	110528740	817	2	ENST00000461022	-14170	AC010468.1	ENSG00000214784
Promoter (<=1kb)	19	34839261	34850317	11057	2	ENST00000591311	195	AC010504.2	ENSG00000267219
Distal Intergenic	2	5950773	5952728	1956	2	ENST00000450397	36539	AC010729.3	ENSG00000237266
Distal Intergenic	2	5950773	5952728	1956	2	ENST00000450397	-36366	AC010729.3	ENSG00000237266
Distal Intergenic	2	41823526	41823632	107	1	ENST00000408445	14734	AC010739.1	ENSG00000221372
Intron (ENST00000302277/ENSG00000170396, intron 1 of 3)	2	185766838	185767289	452	2	ENST00000442301	101106	AC010747.2	ENSG00000237824
Distal Intergenic	2	185766838	185767289	452	2	ENST00000442301	-299884	AC010747.2	ENSG00000237824
Distal Intergenic	2	218041221	218041305	85	1	ENST00000516040	16020	AC010887.1	ENSG00000251849
Distal Intergenic	2	52949815	53137158	187344	2	ENST00000443237	-204856	AC010967.2	ENSG00000228033
Intron (ENST00000418387/ENSG00000235056, intron 1 of 1)	2	195868435	195891094	22660	2	ENST00000418387	3989	AC010983.1	ENSG00000235056
Distal Intergenic	2	68023186	68052694	29509	2	ENST00000457448	-49199	AC010987.6	ENSG00000237013
Intron (ENST00000438423/ENSG00000140262, intron 3 of 20)	15	57258523	57258595	73	2	ENST00000410654	7906	AC010999.1	ENSG00000222586
Promoter (1-2kb)	15	26902177	26903910	1734	2	ENST00000451816	-1790	AC011196.3	ENSG00000235518
Intron (ENST00000486442/ENSG00000119771, intron 2 of 13)	2	23729913	23747214	17302	2	ENST00000430988	-3987	AC011239.1	ENSG00000224361
Intron (ENST00000404826/ENSG00000146555, intron 2 of 44)	7	3682447	3683416	970	2	ENST00000427920	10749	AC011284.3	ENSG00000236510
Distal Intergenic	7	13141016	13142014	999	1	ENST00000443947	-77072	AC011288.2	ENSG00000229618
Distal Intergenic	5	171197534	171197724	191	1	ENST00000583730	-166724	AC011410.1	ENSG00000264303
Intron (ENST00000321063/ENSG00000221866, intron 3 of 31)	7	132037093	132052735	15643	1	ENST00000455442	48562	AC011625.1	ENSG00000223436
Promoter (2-3kb)	15	70487977	70490848	2872	2	ENST00000561310	-2263	AC011648.1	ENSG00000259252
Downstream (<=300bp)	7	43618487	43618571	85	1	ENST00000516499	-12750	AC011738.1	ENSG00000252308
Exon (ENST00000418358/ENSG00000231435, exon 2 of 3)	2	8683722	8715631	31910	2	ENST00000418358	30267	AC011747.3	ENSG00000231435
Promoter (<=1kb)	2	8817984	8819186	1203	2	ENST00000421298	-969	AC011747.7	ENSG00000235092
Intron (ENST00000422558/ENSG00000226785, intron 2 of 2)	2	34628731	34628824	94	2	ENST00000390736	-12996	AC011748.1	ENSG00000212025
Intron (ENST00000409261/ENSG00000176771, intron 6 of 19)	2	133874577	133876625	2049	1	ENST00000596384	-39840	AC011755.1	ENSG00000269686
Intron (ENST00000288670/ENSG00000157827, intron 1 of 25)	2	153246451	153247144	694	1	ENST00000439252	4213	AC012066.1	ENSG00000213197
Promoter (1-2kb)	2	25592042	25598714	6673	2	ENST00000431557	-1204	AC012074.2	ENSG00000235072
Distal Intergenic	12	29273716	29273815	100	2	ENST00000410549	97351	AC012150.1	ENSG00000222481
Promoter (2-3kb)	2	105867759	105869601	1843	1	ENST00000595481	2849	AC012360.1	ENSG00000268556
Intron (ENST00000332408/ENSG00000185634, intron 2 of 11)	15	49170346	49170937	592	1	ENST00000441252	27774	AC012379.1	ENSG00000235883
Promoter (<=1kb)	15	49170346	49170937	592	1	ENST00000441252	139	AC012379.1	ENSG00000235883
Distal Intergenic	2	129338065	129339150	1086	2	ENST00000412312	-88714	AC012451.1	ENSG00000237532
Distal Intergenic	2	129338065	129339150	1086	2	ENST00000412312	-114440	AC012451.1	ENSG00000237532
Promoter (<=1kb)	2	231751215	231760183	8969	1	ENST00000447074	-858	AC012507.3	ENSG00000232520
Intron (ENST00000453451/ENSG00000226994, intron 2 of 5)	2	35093461	35399975	306515	1	ENST00000587791	36424	AC012593.1	ENSG00000226994
Intron (ENST00000409940/ENSG00000071909, intron 7 of 29)	2	171190523	171201437	10915	2	ENST00000593578	66513	AC012594.1	ENSG00000231898
Distal Intergenic	5	109021281	109021393	113	1	ENST00000583099	-39506	AC012603.1	ENSG00000266090
Promoter (2-3kb)	2	198062715	198063997	1283	1	ENST00000449346	-2242	AC013264.2	ENSG00000231621
Intron (ENST00000264711/ENSG00000115137, intron 5 of 6)	2	25191827	25192093	267	2	ENST00000458227	12941	AC013267.1	ENSG00000237953
Distal Intergenic	2	110765252	110768360	3109	1	ENST00000262716	-4351	AC013268.3	ENSG00000235721
Distal Intergenic	2	110765252	110768360	3109	1	ENST00000262716	-5112	AC013268.3	ENSG00000235721
Promoter (<=1kb)	15	93426118	93435264	9147	1	ENST00000554894	29	AC013394.2	ENSG00000272888
Distal Intergenic	2	105199610	105201812	2203	1	ENST00000438566	34007	AC013402.3	ENSG00000236109
Intron (ENST00000342788/ENSG00000178568, intron 25 of 27)	2	212163666	212163914	249	2	ENST00000413068	-91877	AC013404.1	ENSG00000231017
Distal Intergenic	2	174570676	174570876	201	2	ENST00000422627	-9402	AC013410.2	ENSG00000237617
Distal Intergenic	2	224363491	224369329	5839	1	ENST00000422118	-11103	AC013448.1	ENSG00000231189
Distal Intergenic	2	7561392	7586021	24630	1	ENST00000441014	-13191	AC013460.1	ENSG00000229727
Distal Intergenic	2	7561392	7586021	24630	1	ENST00000441014	-15255	AC013460.1	ENSG00000229727
Promoter (<=1kb)	2	104473428	104496667	23240	2	ENST00000455716	426	AC013727.1	ENSG00000232597
Distal Intergenic	2	104482204	104486146	3943	2	ENST00000447761	55312	AC013727.2	ENSG00000236141
Distal Intergenic	11	25558824	25558917	94	1	ENST00000580516	-197726	AC015820.1	ENSG00000265837
Promoter (<=1kb)	8	53950189	53950309	121	2	ENST00000516062	-47	AC016113.1	ENSG00000251871
Distal Intergenic	8	76698600	76698695	96	2	ENST00000408102	3851	AC016194.1	ENSG00000221029
Distal Intergenic	19	38324008	38345855	21848	2	ENST00000433142	-5267	AC016582.2	ENSG00000225868
Distal Intergenic	19	38324008	38345855	21848	2	ENST00000433142	-9508	AC016582.2	ENSG00000225868
Promoter (<=1kb)	2	70351168	70352449	1282	2	ENST00000414141	128	AC016700.5	ENSG00000231327
Intron (ENST00000466387/ENSG00000066032, intron 11 of 21)	2	80255138	80257677	2540	2	ENST00000418621	57859	AC016716.2	ENSG00000224731
Distal Intergenic	2	158067359	158068051	693	2	ENST00000434574	6851	AC016732.2	ENSG00000213194
Intron (ENST00000456384/ENSG00000237843, intron 1 of 1)	2	205340079	205372395	32317	1	ENST00000456384	11637	AC016903.2	ENSG00000237843
Distal Intergenic	2	6453086	6465778	12693	2	ENST00000425125	37969	AC017053.1	ENSG00000234275
Distal Intergenic	3	34200826	34604369	403544	1	ENST00000424786	-17298	AC018359.1	ENSG00000226320
Distal Intergenic	3	34200826	34604369	403544	1	ENST00000424786	-137937	AC018359.1	ENSG00000226320
Intron (ENST00000424786/ENSG00000226320, intron 5 of 7)	3	34566310	34585372	19063	2	ENST00000442567	138103	AC018359.3	ENSG00000227498
Distal Intergenic	3	34566310	34585372	19063	2	ENST00000442567	-23455	AC018359.3	ENSG00000227498
Distal Intergenic	3	34566310	34585372	19063	2	ENST00000442567	-49907	AC018359.3	ENSG00000227498
Distal Intergenic	2	2645761	2660402	14642	2	ENST00000414065	132992	AC018685.1	ENSG00000234929
Distal Intergenic	2	2645761	2660402	14642	2	ENST00000414065	43071	AC018685.1	ENSG00000234929
Distal Intergenic	2	122548068	122552495	4428	1	ENST00000422649	441056	AC018737.3	ENSG00000224655
Distal Intergenic	2	122548068	122552495	4428	1	ENST00000422649	238214	AC018737.3	ENSG00000224655
Intron (ENST00000435237/ENSG00000233005, intron 3 of 5)	2	21910306	21933495	23190	2	ENST00000435682	-82132	AC018742.1	ENSG00000229621
Promoter (1-2kb)	3	8121009	8154611	33603	1	ENST00000428171	1849	AC018832.1	ENSG00000228351
Intron (ENST00000414512/ENSG00000236451, intron 1 of 4)	2	221341704	221341813	110	2	ENST00000410164	-51326	AC019051.1	ENSG00000222096
Intron (ENST00000453451/ENSG00000226994, intron 2 of 5)	2	35223345	35225227	1883	2	ENST00000414796	4706	AC019064.1	ENSG00000237320
Intron (ENST00000457478/ENSG00000234423, intron 3 of 6)	2	2898820	3129798	230979	2	ENST00000457478	13089	AC019118.2	ENSG00000234423
Distal Intergenic	2	44293033	44293293	261	2	ENST00000403786	-5980	AC019129.1	ENSG00000219391
Distal Intergenic	2	3891774	3895001	3228	1	ENST00000451101	-4689	AC019172.2	ENSG00000227363
Intron (ENST00000440609/ENSG00000225421, intron 1 of 2)	2	199431369	199431453	85	2	ENST00000516702	-56470	AC019330.2	ENSG00000252511
Intron (ENST00000440609/ENSG00000225421, intron 1 of 2)	2	199431369	199431453	85	2	ENST00000516702	-86805	AC019330.2	ENSG00000252511
Intron (ENST00000435411/ENSG00000234663, intron 4 of 4)	2	182286881	182290476	3596	2	ENST00000456446	53593	AC020595.1	ENSG00000226681
Intron (ENST00000458351/ENSG00000234007, intron 1 of 1)	2	138636324	138683977	47654	2	ENST00000458351	33334	AC020601.1	ENSG00000234007
Promoter (<=1kb)	19	58822283	58822368	86	2	ENST00000577668	-614	AC020915.1	ENSG00000264333
Intron (ENST00000399218/ENSG00000141441, intron 2 of 5)	18	29992145	29993199	1055	1	ENST00000573479	-25684	AC021224.1	ENSG00000262477
Distal Intergenic	8	21013642	21013744	103	1	ENST00000401126	-43999	AC021613.1	ENSG00000215945
Intron (ENST00000441595/ENSG00000150054, intron 2 of 11)	10	28599782	28599888	107	1	ENST00000410442	7095	AC022021.1	ENSG00000222374
Distal Intergenic	5	160657057	160657154	98	2	ENST00000408075	79463	AC022120.1	ENSG00000221002
Distal Intergenic	10	67469818	67469902	85	1	ENST00000517203	183897	AC022538.1	ENSG00000253012
Distal Intergenic	10	67469818	67469902	85	1	ENST00000517203	95621	AC022538.1	ENSG00000253012
Distal Intergenic	2	151839020	151859988	20969	1	ENST00000425983	-171030	AC023469.2	ENSG00000228064
Intron (ENST00000446281/ENSG00000227110, intron 3 of 5)	3	8406393	8408078	1686	2	ENST00000435368	-55539	AC023481.1	ENSG00000231401
Promoter (1-2kb)	3	127383547	127383653	107	1	ENST00000408486	-1386	AC023593.1	ENSG00000221413
Promoter (<=1kb)	17	7816642	7819271	2630	2	ENST00000324348	-209	AC025335.1	ENSG00000179859
Promoter (<=1kb)	5	65439984	65440623	640	2	ENST00000521596	47	AC025442.3	ENSG00000253744
Distal Intergenic	3	5297220	5298446	1227	2	ENST00000443087	-45056	AC026202.5	ENSG00000230944
Distal Intergenic	3	5297220	5298446	1227	2	ENST00000443087	-131867	AC026202.5	ENSG00000230944
Distal Intergenic	7	42701325	42746046	44722	2	ENST00000455947	131991	AC027269.2	ENSG00000238284
Promoter (<=1kb)	5	131701973	131705340	3368	2	ENST00000457998	40	AC034220.3	ENSG00000233006
Intron (ENST00000424789/ENSG00000170921, intron 6 of 24)	17	61271291	61275146	3856	2	ENST00000435892	-49031	AC037445.1	ENSG00000233635
Distal Intergenic	16	59448677	59448749	73	1	ENST00000408434	34514	AC040163.1	ENSG00000238601
Promoter (<=1kb)	2	220253218	220268355	15138	1	ENST00000420563	90	AC053503.4	ENSG00000229525
Distal Intergenic	15	97634492	97634582	91	2	ENST00000401129	-69698	AC055873.1	ENSG00000215948
Promoter (<=1kb)	17	26626484	26626637	154	2	ENST00000366283	-350	AC061975.2	ENSG00000203465
Distal Intergenic	2	117575662	117576337	676	1	ENST00000420950	-8689	AC062016.3	ENSG00000235871
Distal Intergenic	2	240323499	240324058	560	1	ENST00000413029	44161	AC062017.1	ENSG00000222020
Promoter (<=1kb)	2	240323130	240324051	922	1	ENST00000409526	98	AC062017.1	ENSG00000222020
Distal Intergenic	2	123823727	123831057	7331	2	ENST00000432894	-51245	AC062020.1	ENSG00000232740
Distal Intergenic	2	123822897	123825298	2402	1	ENST00000435441	-378294	AC062020.2	ENSG00000237856
Promoter (<=1kb)	2	88927057	88931337	4281	1	ENST00000453008	-185	AC062029.1	ENSG00000234028
Distal Intergenic	2	146672658	146688714	16057	1	ENST00000414967	17106	AC062031.1	ENSG00000233842
Intron (ENST00000414967/ENSG00000233842, intron 2 of 3)	2	146672658	146688714	16057	1	ENST00000414967	12499	AC062031.1	ENSG00000233842
Distal Intergenic	2	196313256	196343649	30394	1	ENST00000413290	-57551	AC064834.1	ENSG00000224099
Promoter (<=1kb)	2	236682499	236684438	1940	2	ENST00000409661	992	AC064874.1	ENSG00000222007
Distal Intergenic	12	39307042	39307128	87	2	ENST00000516992	-41422	AC067735.1	ENSG00000252801
Intron (ENST00000279873/ENSG00000150347, intron 3 of 9)	10	63686695	63686777	83	2	ENST00000408345	-37586	AC067742.1	ENSG00000221272
Intron (ENST00000279873/ENSG00000150347, intron 3 of 9)	10	63686695	63686777	83	2	ENST00000408345	-47704	AC067742.1	ENSG00000221272
Intron (ENST00000450551/ENSG00000231200, intron 1 of 4)	2	22411208	22413185	1978	1	ENST00000441585	60716	AC068044.1	ENSG00000223691
Intron (ENST00000450551/ENSG00000231200, intron 1 of 4)	2	22411208	22413185	1978	1	ENST00000441585	32887	AC068044.1	ENSG00000223691
Intron (ENST00000450551/ENSG00000231200, intron 2 of 4)	2	22411208	22413185	1978	1	ENST00000441585	10815	AC068044.1	ENSG00000223691
Intron (ENST00000450551/ENSG00000231200, intron 2 of 4)	2	22411208	22413185	1978	1	ENST00000441585	-101055	AC068044.1	ENSG00000223691
Distal Intergenic	2	194892643	194892888	246	1	ENST00000446164	-34649	AC068135.1	ENSG00000224670
Distal Intergenic	2	227044760	227050087	5328	2	ENST00000423838	-194108	AC068138.1	ENSG00000235070
Intron (ENST00000389484/ENSG00000168702, intron 3 of 90)	2	141965651	141965945	295	2	ENST00000430283	-88193	AC068287.1	ENSG00000233329
Promoter (<=1kb)	19	18315551	18316373	823	1	ENST00000596473	671	AC068499.10	ENSG00000268650
Distal Intergenic	8	129832040	129832124	85	1	ENST00000408424	43982	AC068570.1	ENSG00000221351
Distal Intergenic	7	114701591	114871409	169819	2	ENST00000419883	-69106	AC068610.5	ENSG00000233607
Distal Intergenic	12	103632176	103632253	78	2	ENST00000459228	6582	AC068643.1	ENSG00000238909
Distal Intergenic	2	120457510	120457733	224	1	ENST00000541202	8451	AC069154.4	ENSG00000229326
Promoter (<=1kb)	2	120456199	120457727	1529	1	ENST00000432914	-767	AC069154.4	ENSG00000229326
Distal Intergenic	7	68655128	68655211	84	2	ENST00000580240	-24354	AC069280.1	ENSG00000265655
Promoter (<=1kb)	3	195382436	195384798	2363	2	ENST00000423600	110	AC069513.4	ENSG00000229178
Promoter (<=1kb)	2	74212259	74213470	1212	1	ENST00000441217	-108	AC073046.25	ENSG00000235499
Distal Intergenic	2	76485160	76486023	864	2	ENST00000398059	74275	AC073091.2	ENSG00000228209
Promoter (1-2kb)	7	11859943	11860920	978	2	ENST00000445066	1963	AC073109.2	ENSG00000235920
Promoter (1-2kb)	7	115878058	115967950	89893	2	ENST00000444244	-1919	AC073130.3	ENSG00000243243
Distal Intergenic	2	5453873	5454267	395	2	ENST00000436316	-15685	AC073143.1	ENSG00000228585
Distal Intergenic	2	34608855	34860407	251553	1	ENST00000422558	-34050	AC073218.1	ENSG00000226785
Distal Intergenic	2	121311319	121315685	4367	2	ENST00000432474	-26193	AC073257.1	ENSG00000232140
Promoter (<=1kb)	2	47441088	47572105	131018	2	ENST00000419035	348	AC073283.4	ENSG00000234690
Intron (ENST00000443714/ENSG00000225537, intron 1 of 2)	7	45574122	45574280	159	2	ENST00000339545	10030	AC073325.2	ENSG00000226999
Distal Intergenic	2	156889759	156890592	834	2	ENST00000450741	-30429	AC073551.1	ENSG00000235548
Distal Intergenic	2	78143060	78145135	2076	1	ENST00000443419	-51851	AC073628.1	ENSG00000233605
Intron (ENST00000422683/ENSG00000229209, intron 3 of 3)	2	103726217	103792718	66502	2	ENST00000422683	65136	AC073987.1	ENSG00000229209
Distal Intergenic	2	229216836	229217931	1096	2	ENST00000428788	23670	AC074019.2	ENSG00000203387
Distal Intergenic	2	229216836	229217931	1096	2	ENST00000428788	4522	AC074019.2	ENSG00000203387
Distal Intergenic	23	4636834	4636955	122	2	ENST00000410902	-91051	AC074035.1	ENSG00000222834
Promoter (<=1kb)	2	27928653	27938599	9947	2	ENST00000379677	121	AC074091.13	ENSG00000205334
Promoter (<=1kb)	2	27580055	27590489	10435	1	ENST00000412749	13	AC074117.10	ENSG00000234072
Promoter (<=1kb)	19	37176342	37178351	2010	2	ENST00000433232	-76	AC074138.3	ENSG00000225975
Distal Intergenic	2	64455602	64479993	24392	1	ENST00000451350	37031	AC074289.1	ENSG00000225889
Distal Intergenic	3	99085645	99085733	89	2	ENST00000581307	9888	AC078828.1	ENSG00000266030
Distal Intergenic	2	140584261	140584350	90	1	ENST00000408147	60052	AC078851.2	ENSG00000221074
Intron (ENST00000393240/ENSG00000067715, intron 10 of 11)	12	79742099	79742171	73	1	ENST00000458833	9931	AC078917.1	ENSG00000238890
Promoter (1-2kb)	23	28395080	28395178	99	2	ENST00000581985	1505	AC078988.1	ENSG00000263509
Intron (ENST00000333538/ENSG00000185274, intron 2 of 10)	7	70775445	70775537	93	2	ENST00000581603	-33258	AC079398.1	ENSG00000266688
Distal Intergenic	12	43685298	43685383	86	2	ENST00000401174	3675	AC079603.1	ENSG00000215993
Intron (ENST00000457361/ENSG00000030419, intron 5 of 7)	2	213446081	213886269	440189	2	ENST00000415387	-17936	AC079610.1	ENSG00000273118
Distal Intergenic	7	9634247	9634353	107	2	ENST00000581313	146387	AC079756.1	ENSG00000264766
Distal Intergenic	7	9634247	9634353	107	2	ENST00000581313	127684	AC079756.1	ENSG00000264766
Distal Intergenic	4	33538366	33538464	99	1	ENST00000582495	4572	AC079772.1	ENSG00000265035
Distal Intergenic	7	82984470	82991582	7113	1	ENST00000430696	-26804	AC079799.2	ENSG00000235503
Distal Intergenic	7	82984470	82991582	7113	1	ENST00000430696	-40919	AC079799.2	ENSG00000235503
Promoter (<=1kb)	2	113399409	113403267	3859	2	ENST00000457336	-31	AC079922.3	ENSG00000237753
Distal Intergenic	2	186411862	186412545	684	2	ENST00000414888	45158	AC080125.1	ENSG00000225406
Distal Intergenic	18	41619436	41620105	670	1	ENST00000589621	11881	AC083760.1	ENSG00000267716
Distal Intergenic	2	87448236	87449611	1376	2	ENST00000423285	-6956	AC083899.1	ENSG00000233671
Intron (ENST00000510769/ENSG00000114670, intron 10 of 13)	3	130907155	130907242	88	2	ENST00000579778	-26461	AC083908.1	ENSG00000265235
Promoter (<=1kb)	12	122237755	122241812	4058	2	ENST00000538335	113	AC084018.1	ENSG00000212694
Promoter (<=1kb)	12	122237662	122240792	3131	2	ENST00000545885	59	AC084018.1	ENSG00000212694
Distal Intergenic	2	80926513	81097315	170803	2	ENST00000450290	-25307	AC084193.1	ENSG00000230975
Distal Intergenic	12	64224534	64224603	70	2	ENST00000577842	-5482	AC084357.1	ENSG00000265796
Intron (ENST00000361727/ENSG00000174469, intron 1 of 23)	7	146593689	146593785	97	2	ENST00000408839	276821	AC084872.1	ENSG00000221766
Intron (ENST00000420823/ENSG00000224957, intron 1 of 4)	3	659472	659997	526	2	ENST00000432681	38550	AC087431.1	ENSG00000238075
Intron (ENST00000420823/ENSG00000224957, intron 2 of 4)	3	659472	659997	526	2	ENST00000432681	-55954	AC087431.1	ENSG00000238075
Intron (ENST00000420823/ENSG00000224957, intron 2 of 4)	3	659472	659997	526	2	ENST00000432681	-94945	AC087431.1	ENSG00000238075
Intron (ENST00000420823/ENSG00000224957, intron 1 of 4)	3	577936	884327	306392	1	ENST00000442809	31701	AC090044.1	ENSG00000224957
Intron (ENST00000520164/ENSG00000221818, intron 6 of 15)	8	25798739	25801385	2647	2	ENST00000401453	-47017	AC090103.1	ENSG00000248731
Distal Intergenic	8	12763347	12763430	84	1	ENST00000584104	11870	AC090133.1	ENSG00000264463
Distal Intergenic	8	12763347	12763430	84	1	ENST00000584104	9660	AC090133.1	ENSG00000264463
Promoter (<=1kb)	11	3875548	3876739	1192	2	ENST00000415809	50	AC090587.5	ENSG00000228661
Intron (ENST00000353809/ENSG00000104044, intron 22 of 22)	15	28020767	28021944	1178	1	ENST00000419100	52078	AC090696.2	ENSG00000232394
Intron (ENST00000343816/ENSG00000157087, intron 1 of 21)	3	10523647	10523709	63	1	ENST00000459448	10128	AC090841.1	ENSG00000239167
Promoter (<=1kb)	3	195273419	195274285	867	1	ENST00000415451	510	AC091633.3	ENSG00000223711
Intron (ENST00000417496/ENSG00000048052, intron 2 of 12)	7	18336962	18337059	98	1	ENST00000411098	33415	AC091697.1	ENSG00000223030
Distal Intergenic	7	25587382	25590682	3301	2	ENST00000412197	72208	AC091705.1	ENSG00000227386
Distal Intergenic	7	79173227	79174169	943	2	ENST00000416748	-45727	AC091813.2	ENSG00000226285
Intron (ENST00000522300/ENSG00000249484, intron 3 of 4)	5	151998525	152069089	70565	2	ENST00000506723	-80505	AC091969.1	ENSG00000249484
Distal Intergenic	5	152000065	152603103	603039	2	ENST00000503048	-95082	AC091969.1	ENSG00000249484
Distal Intergenic	16	9407764	9407831	68	2	ENST00000581060	-19643	AC092122.2	ENSG00000266492
Distal Intergenic	2	140974566	140974808	243	2	ENST00000441935	30874	AC092156.3	ENSG00000227149
Promoter (<=1kb)	2	677186	682802	5617	1	ENST00000445418	86	AC092159.2	ENSG00000233296
Distal Intergenic	2	101286354	101292500	6147	2	ENST00000414965	-12044	AC092168.3	ENSG00000234169
Promoter (<=1kb)	2	101338683	101339344	662	2	ENST00000443030	389	AC092168.4	ENSG00000228488
Distal Intergenic	1	30117392	30117525	134	2	ENST00000408199	-24009	AC092265.1	ENSG00000221126
Promoter (<=1kb)	19	37019220	37026137	6918	1	ENST00000446262	107	AC092295.4	ENSG00000228629
Intron (ENST00000448507/ENSG00000132405, intron 2 of 13)	4	6955016	6955101	86	1	ENST00000580502	-9233	AC092463.1	ENSG00000265953
Distal Intergenic	2	104110699	104112300	1602	1	ENST00000440950	-74437	AC092568.1	ENSG00000236596
Distal Intergenic	2	155822025	155824515	2491	2	ENST00000442706	-58846	AC092625.1	ENSG00000230991
Distal Intergenic	2	194121208	194122482	1275	1	ENST00000411966	-203415	AC092638.1	ENSG00000232658
Distal Intergenic	2	78825037	78826532	1496	1	ENST00000420648	-29111	AC092660.1	ENSG00000234877
Intron (ENST00000422145/ENSG00000236922, intron 2 of 3)	4	118492910	118610279	117370	1	ENST00000600624	-4648	AC092661.1	ENSG00000236922
Distal Intergenic	2	156119970	156120236	267	2	ENST00000431457	67500	AC092662.2	ENSG00000232982
Promoter (<=1kb)	2	100721381	100723966	2586	1	ENST00000434301	52	AC092667.2	ENSG00000230393
Distal Intergenic	2	66554493	66556116	1624	1	ENST00000449673	3008	AC092669.6	ENSG00000225815
Promoter (1-2kb)	1	222186349	222186432	84	2	ENST00000390805	-1177	AC092765.1	ENSG00000212094
Distal Intergenic	1	96352096	96352182	87	1	ENST00000408871	-56891	AC092812.1	ENSG00000221798
Distal Intergenic	4	24431455	24431523	69	1	ENST00000580737	43019	AC092846.2	ENSG00000265001
Promoter (<=1kb)	7	100081381	100081466	86	2	ENST00000583832	141	AC092849.1	ENSG00000266372
Distal Intergenic	3	163373092	163373169	78	2	ENST00000584181	-156882	AC092962.1	ENSG00000266757
Promoter (1-2kb)	2	112432603	112432920	318	1	ENST00000457867	1444	AC093166.1	ENSG00000237583
Distal Intergenic	2	112500163	112502239	2077	1	ENST00000455969	-6282	AC093166.3	ENSG00000228615
Distal Intergenic	2	156877047	156881088	4042	2	ENST00000428651	184979	AC093375.1	ENSG00000226383
Promoter (<=1kb)	2	191399581	191432828	33248	1	ENST00000457407	-39	AC093388.3	ENSG00000233654
Distal Intergenic	2	200472791	200495210	22420	1	ENST00000427045	-61376	AC093590.1	ENSG00000238217
Promoter (1-2kb)	2	43324884	43329829	4946	2	ENST00000434020	1558	AC093609.1	ENSG00000230587
Distal Intergenic	7	144444	145430	987	2	ENST00000480919	15461	AC093627.9	ENSG00000242474
Intron (ENST00000415434/ENSG00000233806, intron 3 of 3)	2	242967334	242968327	994	2	ENST00000412193	19310	AC093642.4	ENSG00000226423
Promoter (<=1kb)	2	243030847	243101633	70787	1	ENST00000442213	29	AC093642.5	ENSG00000220804
Intron (ENST00000407524/ENSG00000220256, intron 2 of 2)	2	240684554	240724577	40024	1	ENST00000407524	24092	AC093802.1	ENSG00000220256
Promoter (<=1kb)	2	132250649	132273244	22596	1	ENST00000426369	-11	AC093838.4	ENSG00000152117
Distal Intergenic	2	221655798	221662613	6816	1	ENST00000424395	-24028	AC093843.1	ENSG00000224819
Distal Intergenic	2	180138558	180150434	11877	1	ENST00000419129	37469	AC093911.1	ENSG00000237477
Distal Intergenic	2	104741726	104763687	21962	2	ENST00000458182	26778	AC096554.1	ENSG00000228968
Intron (ENST00000417947/ENSG00000227107, intron 1 of 1)	2	238521620	238535168	13549	1	ENST00000417947	3889	AC096574.5	ENSG00000227107
Promoter (2-3kb)	2	63911439	63911844	406	1	ENST00000411843	2353	AC096664.1	ENSG00000234488
Intron (ENST00000414300/ENSG00000237880, intron 2 of 4)	2	107997648	108017142	19495	1	ENST00000443833	37731	AC096669.1	ENSG00000225588
Intron (ENST00000422203/ENSG00000225588, intron 2 of 2)	2	107997648	108017142	19495	1	ENST00000443833	-7650	AC096669.1	ENSG00000225588
Distal Intergenic	4	12014971	12015065	95	2	ENST00000582396	7760	AC097452.1	ENSG00000266669
Distal Intergenic	4	12014971	12015065	95	2	ENST00000582396	-14942	AC097452.1	ENSG00000266669
Intron (ENST00000440698/ENSG00000231918, intron 7 of 10)	2	52154020	52154500	481	2	ENST00000447288	-58962	AC097463.1	ENSG00000226366
Intron (ENST00000366209/ENSG00000203386, intron 4 of 5)	2	34152451	34152539	89	1	ENST00000581297	56995	AC097506.1	ENSG00000266861
Intron (ENST00000431985/ENSG00000228043, intron 2 of 3)	2	139191945	139259244	67300	2	ENST00000414911	12060	AC097721.2	ENSG00000228043
Intron (ENST00000431985/ENSG00000228043, intron 2 of 3)	2	139191945	139259244	67300	2	ENST00000414911	10961	AC097721.2	ENSG00000228043
Distal Intergenic	8	34827724	34827817	94	1	ENST00000584085	-44837	AC098612.1	ENSG00000265560
Distal Intergenic	8	34827724	34827817	94	1	ENST00000584085	-47360	AC098612.1	ENSG00000265560
Promoter (1-2kb)	2	192886638	192893762	7125	1	ENST00000609865	-1872	AC098617.1	ENSG00000233766
Intron (ENST00000434693/ENSG00000144642, intron 1 of 14)	3	29410828	29410912	85	2	ENST00000401350	33251	AC098650.1	ENSG00000216169
Distal Intergenic	18	57416909	57416989	81	1	ENST00000408544	3203	AC098847.1	ENSG00000221471
Promoter (2-3kb)	17	77784478	77784573	96	1	ENST00000459144	2754	AC100791.2	ENSG00000238331
Intron (ENST00000316399/ENSG00000110693, intron 5 of 14)	11	16145862	16145942	81	1	ENST00000408629	58312	AC103794.1	ENSG00000221556
Promoter (<=1kb)	11	22646860	22647369	510	1	ENST00000428556	94	AC103801.2	ENSG00000229387
Distal Intergenic	11	22646860	22647369	510	1	ENST00000428556	-43015	AC103801.2	ENSG00000229387
Distal Intergenic	1	85258751	85258882	132	2	ENST00000516090	39424	AC104169.1	ENSG00000251899
Distal Intergenic	1	85258751	85258882	132	2	ENST00000516090	33723	AC104169.1	ENSG00000251899
Distal Intergenic	3	35913358	35913690	333	1	ENST00000454621	96485	AC104308.2	ENSG00000226489
Intron (ENST00000528697/ENSG00000148948, intron 2 of 6)	11	40781072	40781155	84	1	ENST00000408430	69425	AC104387.1	ENSG00000221357
Distal Intergenic	3	43252233	43252363	131	2	ENST00000410399	-28088	AC104434.1	ENSG00000222331
Distal Intergenic	3	21179755	21179833	79	2	ENST00000408732	81103	AC104441.1	ENSG00000221659
Distal Intergenic	2	105760600	105761882	1283	1	ENST00000438148	44026	AC104655.3	ENSG00000226508
Promoter (<=1kb)	2	105760600	105761882	1283	1	ENST00000438148	76	AC104655.3	ENSG00000226508
Promoter (<=1kb)	1	79152745	79152845	101	1	ENST00000408756	941	AC104837.1	ENSG00000221683
Distal Intergenic	8	94986082	94986151	70	1	ENST00000577739	9123	AC105081.1	ENSG00000263855
Distal Intergenic	18	26776406	26776492	87	2	ENST00000390796	21580	AC105245.1	ENSG00000212085
Distal Intergenic	2	6506142	6515554	9413	2	ENST00000448901	-48128	AC105253.1	ENSG00000227007
Distal Intergenic	2	18966073	18969018	2946	1	ENST00000431697	105360	AC106053.1	ENSG00000224626
Intron (ENST00000503916/ENSG00000152377, intron 1 of 4)	5	136869143	136869210	68	1	ENST00000408685	12425	AC106775.1	ENSG00000221612
Intron (ENST00000389048/ENSG00000171094, intron 1 of 28)	2	30113237	30115220	1984	1	ENST00000421411	-71966	AC106870.1	ENSG00000230737
Promoter (<=1kb)	2	5758459	5831250	72792	2	ENST00000453678	-162	AC108025.2	ENSG00000230090
Distal Intergenic	15	74183750	74183828	79	1	ENST00000410132	13504	AC108137.1	ENSG00000222064
Distal Intergenic	3	84339263	84339404	142	2	ENST00000408453	-97468	AC108696.1	ENSG00000221380
Distal Intergenic	8	145456008	145456099	92	2	ENST00000579382	8356	AC110280.1	ENSG00000264987
Distal Intergenic	5	54148674	54148776	103	2	ENST00000408146	131601	AC112198.2	ENSG00000221073
Distal Intergenic	2	111118185	111121314	3130	2	ENST00000421567	-5023	AC112229.1	ENSG00000230650
Distal Intergenic	23	25224487	25224577	91	2	ENST00000390786	-150090	AC112778.1	ENSG00000212075
Distal Intergenic	5	89196481	89200725	4245	1	ENST00000505109	-27932	AC113167.1	ENSG00000214942
Distal Intergenic	5	89196481	89200725	4245	1	ENST00000505109	-143519	AC113167.1	ENSG00000214942
Intron (ENST00000482677/ENSG00000241316, intron 3 of 6)	3	67878596	67878697	102	1	ENST00000581789	-29535	AC113171.1	ENSG00000266400
Promoter (<=1kb)	17	7485334	7487386	2053	2	ENST00000417897	23	AC113189.5	ENSG00000233223
Promoter (1-2kb)	2	15941871	15951001	9131	2	ENST00000448379	1477	AC113608.1	ENSG00000237326
Promoter (2-3kb)	2	196928036	196928687	652	2	ENST00000420310	-2090	AC114760.1	ENSG00000227878
Intron (ENST00000452177/ENSG00000172554, intron 1 of 7)	2	1054819	1064027	9209	2	ENST00000437132	42203	AC114808.3	ENSG00000235403
Intron (ENST00000452177/ENSG00000172554, intron 1 of 7)	2	1054819	1064027	9209	2	ENST00000437132	18588	AC114808.3	ENSG00000235403
Distal Intergenic	2	126867676	126875562	7887	2	ENST00000455174	-36639	AC114813.1	ENSG00000226813
Distal Intergenic	2	235993466	235997230	3765	2	ENST00000444926	-14508	AC114814.4	ENSG00000226542
Distal Intergenic	2	235993466	235997230	3765	2	ENST00000444926	-27203	AC114814.4	ENSG00000226542
Intron (ENST00000414556/ENSG00000237667, intron 3 of 3)	2	742488	747767	5280	1	ENST00000425850	52537	AC116609.2	ENSG00000223751
Distal Intergenic	3	123780841	123780931	91	2	ENST00000459309	28980	AC117401.1	ENSG00000238512
Distal Intergenic	4	49199220	49199301	82	1	ENST00000410505	-78567	AC118282.3	ENSG00000222437
Intron (ENST00000507217/ENSG00000250049, intron 2 of 3)	5	91741653	91741744	92	2	ENST00000579227	40677	AC120120.1	ENSG00000264489
Distal Intergenic	5	165586438	165586525	88	2	ENST00000583869	-4778	AC122720.1	ENSG00000264903
Promoter (<=1kb)	15	32898619	32907361	8743	2	ENST00000576873	-108	AC123768.4	ENSG00000262728
Intron (ENST00000457178/ENSG00000227479, intron 1 of 2)	2	241166977	241195452	28476	2	ENST00000457178	15445	AC124861.1	ENSG00000227479
Distal Intergenic	2	241201132	241201277	146	2	ENST00000408485	-59343	AC124861.2	ENSG00000221412
Intron (ENST00000422117/ENSG00000235731, intron 1 of 3)	15	25729978	25823938	93961	2	ENST00000422117	9841	AC124997.1	ENSG00000235731
Promoter (<=1kb)	2	87257800	87303536	45737	2	ENST00000469523	492	AC125232.1	ENSG00000231259
Promoter (<=1kb)	2	87257800	87303536	45737	2	ENST00000469523	-105	AC125232.1	ENSG00000231259
Promoter (<=1kb)	2	87257800	87303536	45737	2	ENST00000469523	-593	AC125232.1	ENSG00000231259
Downstream (<=300bp)	3	197185276	197193976	8701	1	ENST00000420213	8900	AC128709.2	ENSG00000237167
Promoter (<=1kb)	17	8090493	8090577	85	1	ENST00000579470	-155	AC129492.1	ENSG00000266638
Promoter (<=1kb)	17	2118776	2119309	534	2	ENST00000413674	679	AC130689.5	ENSG00000236457
Intron (ENST00000524124/ENSG00000153317, intron 19 of 23)	8	131085393	131085648	256	1	ENST00000366200	12786	AC131568.1	ENSG00000203377
Intron (ENST00000268489/ENSG00000140836, intron 1 of 9)	16	73018756	73018853	98	1	ENST00000408872	-20898	AC132068.1	ENSG00000221799
Intron (ENST00000550324/ENSG00000257322, intron 1 of 2)	12	93491027	93491120	94	1	ENST00000408690	12507	AC138123.1	ENSG00000221617
Distal Intergenic	2	83446014	83446229	216	2	ENST00000418060	115266	AC138623.1	ENSG00000223977
Distal Intergenic	8	142524738	142528837	4100	1	ENST00000427937	12101	AC138647.1	ENSG00000226490
3' UTR	2	47754676	47756303	1628	1	ENST00000435331	-7101	AC138655.4	ENSG00000235760
Promoter (<=1kb)	7	74653079	74653184	106	2	ENST00000444734	-123	AC138783.13	ENSG00000231091
Intron (ENST00000253692/ENSG00000131374, intron 3 of 21)	3	17506642	17507002	361	1	ENST00000449897	5119	AC140076.1	ENSG00000227309
Distal Intergenic	2	111058889	111058970	82	1	ENST00000583670	15171	AC140479.1	ENSG00000264336
Promoter (<=1kb)	16	2653351	2680495	27145	1	ENST00000399702	-111	AC141586.5	ENSG00000215154
Promoter (<=1kb)	7	155087628	155089251	1624	2	ENST00000609974	-38	AC144652.1	ENSG00000273117
Distal Intergenic	12	109425360	109425450	91	2	ENST00000459300	-16611	AC190387.1	ENSG00000238424
Intron (ENST00000566228/ENSG00000048471, intron 14 of 20)	16	12391054	12391180	127	2	ENST00000459171	76519	ACA64	ENSG00000238685
Intron (ENST00000566228/ENSG00000048471, intron 14 of 20)	16	12391054	12391180	127	2	ENST00000459171	41429	ACA64	ENSG00000238685
Intron (ENST00000566228/ENSG00000048471, intron 15 of 20)	16	12391054	12391180	127	2	ENST00000459171	-13236	ACA64	ENSG00000238685
Promoter (<=1kb)	3	128598439	128603532	5094	1	ENST00000505602	-272	ACAD9	ENSG00000177646
Promoter (<=1kb)	3	195101738	195163584	61847	2	ENST00000439666	-23	ACAP2	ENSG00000114331
Promoter (<=1kb)	1	1227756	1243398	15643	2	ENST00000354700	-89	ACAP3	ENSG00000131584
Promoter (<=1kb)	11	107992294	108007666	15373	1	ENST00000299355	2	ACAT1	ENSG00000075239
Promoter (<=1kb)	1	226332380	226374431	42052	2	ENST00000366812	14	ACBD3	ENSG00000182827
Promoter (<=1kb)	10	27484146	27531059	46914	2	ENST00000375905	14	ACBD5	ENSG00000107897
Intron (ENST00000367595/ENSG00000135847, intron 1 of 7)	1	180257365	180472089	214725	2	ENST00000367595	4581	ACBD6	ENSG00000135847
Promoter (<=1kb)	1	180257365	180472089	214725	2	ENST00000367595	216	ACBD6	ENSG00000135847
Distal Intergenic	11	44069531	44081527	11997	1	ENST00000378832	-17490	ACCSL	ENSG00000205126
Distal Intergenic	11	44069531	44081527	11997	1	ENST00000378832	-42692	ACCSL	ENSG00000205126
Promoter (<=1kb)	17	40054054	40075204	21151	2	ENST00000590770	209	ACLY	ENSG00000131473
Promoter (<=1kb)	7	96747013	96772147	25135	1	ENST00000489852	-104	ACN9	ENSG00000196636
Promoter (<=1kb)	1	6324329	6453421	129093	2	ENST00000608083	232	ACOT7	ENSG00000097021
Promoter (<=1kb)	4	8412009	8430188	18180	2	ENST00000514423	9	ACOX3	ENSG00000087008
Promoter (<=1kb)	2	264965	277375	12411	1	ENST00000453390	32	ACP1	ENSG00000143727
Promoter (<=1kb)	11	47261044	47270353	9310	2	ENST00000529444	29	ACP2	ENSG00000134575
Promoter (<=1kb)	3	140950667	141011379	60713	1	ENST00000514880	-105	ACPL2	ENSG00000155893
Distal Intergenic	11	125541417	125551018	9602	2	ENST00000533904	-20244	ACRV1	ENSG00000134940
Promoter (<=1kb)	16	89160291	89220997	60707	1	ENST00000406948	-3	ACSF3	ENSG00000176715
Promoter (<=1kb)	4	185677935	185747188	69254	2	ENST00000507295	298	ACSL1	ENSG00000151726
Promoter (<=1kb)	2	223725744	223773777	48034	1	ENST00000535678	202	ACSL3	ENSG00000123983
Promoter (<=1kb)	20	33464425	33515765	51341	1	ENST00000476922	81	ACSS2	ENSG00000131069
Intron (ENST00000371927/ENSG00000138134, intron 10 of 10)	10	90707999	90712530	4532	2	ENST00000482085	-18801	ACTA2	ENSG00000107796
Promoter (<=1kb)	7	5566782	5570340	3559	2	ENST00000331789	-227	ACTB	ENSG00000075624
Promoter (<=1kb)	17	79476997	79479900	2904	2	ENST00000331925	-45	ACTG1	ENSG00000184009
Distal Intergenic	3	98934068	98935110	1043	2	ENST00000486987	105651	ACTG1P13	ENSG00000241305
Intron (ENST00000588618/ENSG00000130402, intron 1 of 11)	19	39138833	39200063	61231	1	ENST00000495553	19585	ACTN4	ENSG00000130402
Promoter (<=1kb)	14	58666798	58701478	34681	1	ENST00000545307	4	ACTR10	ENSG00000131966
Promoter (<=1kb)	2	98274441	98280379	5939	2	ENST00000451664	-82	ACTR1B	ENSG00000115073
Promoter (<=1kb)	2	65454971	65497280	42310	1	ENST00000377982	205	ACTR2	ENSG00000138071
Promoter (<=1kb)	2	65454887	65498387	43501	1	ENST00000260641	-103	ACTR2	ENSG00000138071
Promoter (<=1kb)	2	114647537	114720173	72637	1	ENST00000263238	-96	ACTR3	ENSG00000115091
Promoter (<=1kb)	7	149990401	150020252	29852	2	ENST00000477367	48	ACTR3C	ENSG00000106526
Promoter (<=1kb)	20	37377085	37400834	23750	1	ENST00000243903	117	ACTR5	ENSG00000101442
Promoter (<=1kb)	12	52345528	52381130	35603	1	ENST00000415850	37	ACVR1B	ENSG00000135503
Promoter (<=1kb)	2	148602086	148654016	51931	1	ENST00000487959	-99	ACVR2A	ENSG00000121989
Promoter (<=1kb)	3	38495810	38524864	29055	1	ENST00000465020	-32	ACVR2B	ENSG00000114739
Intron (ENST00000458030/ENSG00000170634, intron 2 of 4)	2	54198245	54293184	94940	1	ENST00000422521	16539	ACYP2	ENSG00000170634
Promoter (<=1kb)	2	54198245	54293184	94940	1	ENST00000422521	145	ACYP2	ENSG00000170634
Promoter (<=1kb)	2	54342641	54532437	189797	1	ENST00000394666	51	ACYP2	ENSG00000170634
Promoter (<=1kb)	19	36032484	36036394	3911	2	ENST00000588286	39	AD000090.2	ENSG00000236144
Promoter (<=1kb)	15	58957351	59041165	83815	2	ENST00000497846	-313	ADAM10	ENSG00000137845
Distal Intergenic	4	176496019	176497291	1273	1	ENST00000515830	-14198	ADAM20P2	ENSG00000248574
Distal Intergenic	4	176496019	176497291	1273	1	ENST00000515830	-27948	ADAM20P2	ENSG00000248574
Distal Intergenic	8	17327027	17329127	2101	1	ENST00000398655	-4142	ADAM24P	ENSG00000214607
Intron (ENST00000561648/ENSG00000102935, intron 7 of 7)	16	49551673	49552512	840	2	ENST00000569937	19797	ADAM3B	ENSG00000260089
Promoter (2-3kb)	10	135076507	135077369	863	2	ENST00000559018	2017	ADAM8	ENSG00000151651
Promoter (1-2kb)	19	8662130	8675565	13436	2	ENST00000596466	1098	ADAMTS10	ENSG00000142303
Distal Intergenic	4	73163942	73177972	14031	2	ENST00000511274	37893	ADAMTS3	ENSG00000156140
Intron (ENST00000474768/ENSG00000241684, intron 4 of 4)	3	64501490	64673676	172187	2	ENST00000498707	-215501	ADAMTS9	ENSG00000163638
Intron (ENST00000380548/ENSG00000178031, intron 1 of 28)	9	18474231	18723915	249685	1	ENST00000276935	19803	ADAMTSL1	ENSG00000178031
Promoter (<=1kb)	9	18706639	18910945	204307	1	ENST00000380559	-891	ADAMTSL1	ENSG00000178031
Intron (ENST00000286744/ENSG00000156218, intron 2 of 29)	15	84363046	84488731	125686	1	ENST00000565653	-7903	ADAMTSL3	ENSG00000156218
Intron (ENST00000286744/ENSG00000156218, intron 7 of 29)	15	84539664	84559817	20154	1	ENST00000567663	-22791	ADAMTSL3	ENSG00000156218
Promoter (<=1kb)	17	29233362	29248778	15417	1	ENST00000583688	-30	ADAP2	ENSG00000184060
Promoter (<=1kb)	1	154554543	154580682	26140	2	ENST00000368474	169	ADAR	ENSG00000160710
Promoter (<=1kb)	6	143765694	143771810	6117	2	ENST00000367593	-56	ADAT2	ENSG00000189007
Promoter (<=1kb)	19	1905417	1913444	8028	1	ENST00000602400	247	ADAT3	ENSG00000213638
Intron (ENST00000238561/ENSG00000063761, intron 7 of 10)	14	78389575	78401355	11781	1	ENST00000555217	-5695	ADCK1	ENSG00000063761
Promoter (<=1kb)	7	140372953	140394921	21969	1	ENST00000072869	-17	ADCK2	ENSG00000133597
Intron (ENST00000338316/ENSG00000078295, intron 11 of 24)	5	7685204	7692384	7181	1	ENST00000513693	27973	ADCY2	ENSG00000078295
Intron (ENST00000338316/ENSG00000078295, intron 4 of 24)	5	7685204	7692384	7181	1	ENST00000513693	-6869	ADCY2	ENSG00000078295
Promoter (<=1kb)	2	25059851	25142708	82858	2	ENST00000435135	-432	ADCY3	ENSG00000138031
Intron (ENST00000462833/ENSG00000173175, intron 1 of 20)	3	123001143	123168605	167463	2	ENST00000462833	5612	ADCY5	ENSG00000173175
Promoter (<=1kb)	3	123001143	123168605	167463	2	ENST00000462833	-127	ADCY5	ENSG00000173175
Promoter (<=1kb)	4	2845599	2896411	50813	1	ENST00000510101	-6	ADD1	ENSG00000087274
Intron (ENST00000403045/ENSG00000075340, intron 20 of 20)	2	70890630	70900480	9851	2	ENST00000481675	45160	ADD2	ENSG00000075340
Intron (ENST00000403045/ENSG00000075340, intron 1 of 20)	2	70923423	70994601	71179	2	ENST00000425976	9939	ADD2	ENSG00000075340
Intron (ENST00000403045/ENSG00000075340, intron 1 of 20)	2	70923423	70994601	71179	2	ENST00000425976	9269	ADD2	ENSG00000075340
Promoter (<=1kb)	2	70923423	70994601	71179	2	ENST00000425976	266	ADD2	ENSG00000075340
Promoter (<=1kb)	2	70940202	70995357	55156	2	ENST00000496178	5	ADD2	ENSG00000075340
Distal Intergenic	1	79986765	79987888	1124	1	ENST00000425922	195303	ADH5P2	ENSG00000232676
Distal Intergenic	1	79986765	79987888	1124	1	ENST00000425922	9280	ADH5P2	ENSG00000232676
Distal Intergenic	1	79986765	79987888	1124	1	ENST00000425922	3281	ADH5P2	ENSG00000232676
Distal Intergenic	1	79986765	79987888	1124	1	ENST00000425922	-25181	ADH5P2	ENSG00000232676
Distal Intergenic	1	79986765	79987888	1124	1	ENST00000425922	-66754	ADH5P2	ENSG00000232676
Promoter (<=1kb)	2	3501132	3523507	22376	2	ENST00000327435	227	ADI1	ENSG00000182551
Promoter (<=1kb)	1	202914111	202927413	13303	2	ENST00000426229	91	ADIPOR1	ENSG00000159346
Promoter (<=1kb)	10	75936444	76469061	532618	1	ENST00000372734	-177	ADK	ENSG00000156110
Intron (ENST00000539909/ENSG00000156110, intron 6 of 9)	10	76285122	76288057	2936	1	ENST00000467840	-3579	ADK	ENSG00000156110
Intron (ENST00000539909/ENSG00000156110, intron 6 of 9)	10	76285122	76288057	2936	1	ENST00000467840	-4592	ADK	ENSG00000156110
Promoter (<=1kb)	20	49506840	49547958	41119	2	ENST00000396032	101	ADNP	ENSG00000101126
Promoter (<=1kb)	18	77867177	77894049	26873	1	ENST00000560752	-24	ADNP2	ENSG00000101544
Promoter (<=1kb)	10	64564516	64568238	3723	1	ENST00000373783	-130	ADO	ENSG00000181915
Promoter (<=1kb)	15	73043710	73076117	32408	2	ENST00000569534	16	ADPGK	ENSG00000159322
Promoter (<=1kb)	1	36554476	36559533	5058	1	ENST00000373178	94	ADPRHL2	ENSG00000116863
Promoter (<=1kb)	11	67033952	67054007	20056	1	ENST00000526285	126	ADRBK1	ENSG00000173020
Promoter (<=1kb)	20	60878061	60883918	5858	1	ENST00000253003	7	ADRM1	ENSG00000130706
Promoter (<=1kb)	22	40742536	40763000	20465	1	ENST00000342312	120	ADSL	ENSG00000239900
Promoter (<=1kb)	22	40742507	40763008	20502	1	ENST00000216194	-254	ADSL	ENSG00000239900
Promoter (<=1kb)	1	244571796	244615436	43641	2	ENST00000366535	140	ADSS	ENSG00000035687
Promoter (<=1kb)	12	19592608	19672309	79702	1	ENST00000398864	-178	AEBP2	ENSG00000139154
Promoter (<=1kb)	19	3053406	3062188	8783	2	ENST00000592330	334	AES	ENSG00000104964
Intron (ENST00000475045/ENSG00000159216, intron 9 of 12)	21	36508935	36511519	2585	1	ENST00000455028	-9317	AF015262.2	ENSG00000234703
Distal Intergenic	7	152753822	152753904	83	1	ENST00000584395	-73512	AF104455.1	ENSG00000265275
Intron (ENST00000440763/ENSG00000253500, intron 3 of 3)	8	88610690	88613862	3173	2	ENST00000508226	-19953	AF121898.1	ENSG00000251563
Distal Intergenic	21	16439391	16440158	768	1	ENST00000449746	41945	AF127577.12	ENSG00000236471
Intron (ENST00000416569/ENSG00000171044, intron 1 of 2)	8	11032560	11033079	520	1	ENST00000488887	12114	AF131215.1	ENSG00000231965
Promoter (2-3kb)	8	116521829	116523552	1724	1	ENST00000415088	2566	AF178030.2	ENSG00000227170
Promoter (<=1kb)	23	48557354	48595570	38217	2	ENST00000416061	-360	AF196970.3	ENSG00000232828
Distal Intergenic	21	18235195	18246011	10817	2	ENST00000430064	-83401	AF212831.2	ENSG00000232886
Promoter (<=1kb)	4	103421998	103422476	479	2	ENST00000563833	136	AF213884.2	ENSG00000260651
Distal Intergenic	8	133850375	133856543	6169	2	ENST00000429151	-9033	AF230666.2	ENSG00000223697
Intron (ENST00000437492/ENSG00000224141, intron 2 of 3)	21	19986749	20022678	35930	1	ENST00000416002	-5819	AF240627.2	ENSG00000230233
Intron (ENST00000608442/ENSG00000272620, intron 1 of 1)	4	7764949	7780914	15966	2	ENST00000505447	9608	AFAP1	ENSG00000196526
Intron (ENST00000360265/ENSG00000196526, intron 11 of 15)	4	7764949	7780914	15966	2	ENST00000505447	-3644	AFAP1	ENSG00000196526
Intron (ENST00000358461/ENSG00000196526, intron 1 of 16)	4	7760441	7874040	113600	2	ENST00000360265	-26290	AFAP1	ENSG00000196526
Intron (ENST00000358461/ENSG00000196526, intron 1 of 16)	4	7760441	7874040	113600	2	ENST00000360265	-31745	AFAP1	ENSG00000196526
Intron (ENST00000409236/ENSG00000144218, intron 5 of 22)	2	100247040	100623307	376268	2	ENST00000430789	153927	AFF3	ENSG00000144218
Intron (ENST00000409236/ENSG00000144218, intron 5 of 22)	2	100247040	100623307	376268	2	ENST00000430789	126143	AFF3	ENSG00000144218
Intron (ENST00000409236/ENSG00000144218, intron 5 of 22)	2	100247040	100623307	376268	2	ENST00000430789	124830	AFF3	ENSG00000144218
Promoter (<=1kb)	16	90039056	90051107	12052	1	ENST00000421164	182	AFG3L1P	ENSG00000223959
Promoter (<=1kb)	18	12358703	12377001	18299	2	ENST00000590811	-60	AFG3L2	ENSG00000141385
Promoter (<=1kb)	2	64751465	64820131	68667	1	ENST00000238855	-49	AFTPH	ENSG00000119844
Promoter (<=1kb)	4	178355538	178363563	8026	2	ENST00000506853	193	AGA	ENSG00000038002
Promoter (<=1kb)	2	236402733	236761846	359114	1	ENST00000409457	-439	AGAP1	ENSG00000157985
Intron (ENST00000371839/ENSG00000186094, intron 9 of 13)	1	48999845	49146574	146730	2	ENST00000334103	53292	AGBL4	ENSG00000186094
Promoter (<=1kb)	2	27274514	27293490	18977	1	ENST00000487078	-238	AGBL5	ENSG00000084693
Promoter (<=1kb)	2	228336878	228425930	89053	1	ENST00000310078	50	AGFG1	ENSG00000173744
Promoter (<=1kb)	5	76326281	76331883	5603	1	ENST00000506806	-9	AGGF1	ENSG00000164252
Promoter (<=1kb)	8	141541520	141645645	104126	2	ENST00000519980	27	AGO2	ENSG00000123908
Promoter (<=1kb)	1	36396679	36538101	141423	1	ENST00000373191	-8	AGO3	ENSG00000126070
Promoter (<=1kb)	1	36273773	36323491	49719	1	ENST00000373210	244	AGO4	ENSG00000134698
Promoter (1-2kb)	1	36319089	36320359	1271	1	ENST00000496257	-1771	AGO4	ENSG00000134698
Distal Intergenic	1	36273773	36323491	49719	1	ENST00000373210	-7749	AGO4	ENSG00000134698
Promoter (<=1kb)	21	45285067	45406417	121351	1	ENST00000291572	293	AGPAT3	ENSG00000160216
Promoter (<=1kb)	8	6566187	6616406	50220	1	ENST00000523234	-153	AGPAT5	ENSG00000155189
Promoter (<=1kb)	8	41435707	41456444	20738	1	ENST00000520258	-101	AGPAT6	ENSG00000158669
Promoter (<=1kb)	2	178257496	178403146	145651	1	ENST00000409888	182	AGPS	ENSG00000018510
Promoter (<=1kb)	1	955503	991496	35994	1	ENST00000379370	-298	AGRN	ENSG00000188157
Intron (ENST00000337006/ENSG00000135049, intron 16 of 24)	9	88168788	88193940	25153	2	ENST00000489265	-37190	AGTPBP1	ENSG00000135049
3' UTR	1	11796141	11810767	14627	1	ENST00000376637	-13368	AGTRAP	ENSG00000177674
Promoter (<=1kb)	1	247079616	247095280	15665	2	ENST00000478568	125	AHCTF1	ENSG00000153207
Promoter (<=1kb)	20	32883235	32890481	7247	2	ENST00000473516	-228	AHCY	ENSG00000101444
Promoter (<=1kb)	14	77924373	77935817	11445	1	ENST00000216479	-30	AHSA1	ENSG00000100591
Promoter (<=1kb)	2	61404664	61418338	13675	1	ENST00000394457	63	AHSA2	ENSG00000173209
Distal Intergenic	21	16742841	16774624	31784	2	ENST00000449602	42788	AJ006998.2	ENSG00000229425
Promoter (<=1kb)	9	4712975	4741227	28253	2	ENST00000447596	84	AK3	ENSG00000147853
Promoter (<=1kb)	9	135600965	135754164	153200	2	ENST00000298545	335	AK8	ENSG00000165695
Promoter (<=1kb)	6	109814059	110012415	198357	2	ENST00000424296	111	AK9	ENSG00000155085
Promoter (<=1kb)	17	55162553	55185374	22822	1	ENST00000314126	207	AKAP1	ENSG00000121057
Promoter (<=1kb)	17	19844211	19881141	36931	2	ENST00000582611	60	AKAP10	ENSG00000108599
Promoter (<=1kb)	13	42846289	42897396	51108	1	ENST00000025301	-241	AKAP11	ENSG00000023516
Intron (ENST00000394518/ENSG00000170776, intron 35 of 36)	15	86290835	86292387	1553	1	ENST00000560185	-4886	AKAP13	ENSG00000170776
Intron (ENST00000559362/ENSG00000170776, intron 3 of 14)	15	86087271	86122415	35145	1	ENST00000558166	-18085	AKAP13	ENSG00000170776
Intron (ENST00000559362/ENSG00000170776, intron 2 of 14)	15	86087271	86122415	35145	1	ENST00000558166	-39002	AKAP13	ENSG00000170776
Promoter (<=1kb)	12	4751065	4758213	7149	2	ENST00000541484	-5	AKAP3	ENSG00000111254
Intron (ENST00000280979/ENSG00000151320, intron 9 of 13)	14	33162668	33204931	42264	1	ENST00000557708	9992	AKAP6	ENSG00000151320
Distal Intergenic	6	131571570	131603083	31514	1	ENST00000474850	104086	AKAP7	ENSG00000118507
Distal Intergenic	6	131571570	131603083	31514	1	ENST00000474850	55018	AKAP7	ENSG00000118507
Intron (ENST00000431975/ENSG00000118507, intron 6 of 7)	6	131521967	131604675	82709	1	ENST00000263050	7368	AKAP7	ENSG00000118507
Promoter (<=1kb)	6	131456806	131604675	147870	1	ENST00000431975	-14	AKAP7	ENSG00000118507
Promoter (<=1kb)	19	15510746	15529779	19034	2	ENST00000594893	312	AKAP8L	ENSG00000011243
Promoter (<=1kb)	7	91570189	91739987	169799	1	ENST00000359028	10	AKAP9	ENSG00000127914
Intron (ENST00000356239/ENSG00000127914, intron 1 of 49)	7	91603070	91625027	21958	1	ENST00000438114	-11747	AKAP9	ENSG00000127914
Promoter (<=1kb)	11	8932835	8940961	8127	1	ENST00000530281	18	AKIP1	ENSG00000166452
Promoter (<=1kb)	1	39456960	39470526	13567	1	ENST00000372984	81	AKIRIN1	ENSG00000174574
Promoter (<=1kb)	1	109358523	109400850	42328	2	ENST00000474186	-555	AKNAD1	ENSG00000162641
Promoter (<=1kb)	7	134133749	134143944	10196	2	ENST00000487438	3	AKR1B1	ENSG00000085662
Promoter (<=1kb)	1	19630493	19638588	8096	2	ENST00000330072	36	AKR7A2	ENSG00000053371
Promoter (<=1kb)	14	105243008	105261841	18834	2	ENST00000555926	88	AKT1	ENSG00000142208
Promoter (<=1kb)	19	50372296	50380536	8241	2	ENST00000391832	240	AKT1S1	ENSG00000204673
Promoter (<=1kb)	19	40747963	40790999	43037	2	ENST00000596634	-57	AKT2	ENSG00000105221
Promoter (<=1kb)	1	243665065	244013430	348366	2	ENST00000366539	276	AKT3	ENSG00000117020
Intron (ENST00000336199/ENSG00000117020, intron 1 of 13)	1	243850739	243859018	8280	2	ENST00000491219	-18098	AKT3	ENSG00000117020
Promoter (<=1kb)	16	53528691	53537118	8428	2	ENST00000563108	167	AKTIP	ENSG00000166971
Promoter (<=1kb)	16	53524952	53537163	12212	2	ENST00000394657	-303	AKTIP	ENSG00000166971
Distal Intergenic	16	53528990	53538323	9334	2	ENST00000565408	-45476	AKTIP	ENSG00000166971
Promoter (<=1kb)	1	169455380	169456846	1467	1	ENST00000392097	143	AL021068.1	ENSG00000213062
Promoter (<=1kb)	16	698473	699200	728	2	ENST00000455294	43	AL022341.3	ENSG00000228201
Promoter (<=1kb)	1	21503059	21503122	64	2	ENST00000584440	3	AL031005.1	ENSG00000266867
Distal Intergenic	20	7677533	7677624	92	2	ENST00000408799	-19636	AL031653.1	ENSG00000221726
Intron (ENST00000378641/ENSG00000182621, intron 3 of 32)	20	8589827	8589912	86	1	ENST00000408274	-55638	AL031655.1	ENSG00000221201
Intron (ENST00000378641/ENSG00000182621, intron 3 of 32)	20	8590801	8590887	87	2	ENST00000410366	-6729	AL031655.2	ENSG00000222298
Promoter (2-3kb)	6	16428675	16428754	80	2	ENST00000408068	2375	AL034375.1	ENSG00000265642
Intron (ENST00000244769/ENSG00000124788, intron 5 of 8)	6	16428675	16428754	80	2	ENST00000408068	-136119	AL034375.1	ENSG00000265642
Promoter (<=1kb)	20	278214	280961	2748	1	ENST00000500893	115	AL034548.1	ENSG00000247315
Distal Intergenic	20	49794042	49794136	95	1	ENST00000580154	46079	AL035457.1	ENSG00000263592
Intron (ENST00000426534/ENSG00000232079, intron 1 of 4)	21	29462633	29475109	12477	1	ENST00000423808	-12254	AL035610.1	ENSG00000232079
Intron (ENST00000366898/ENSG00000185345, intron 4 of 11)	6	162036098	162036191	94	1	ENST00000408094	460007	AL035697.1	ENSG00000221021
Intron (ENST00000366898/ENSG00000185345, intron 9 of 11)	6	162036098	162036191	94	1	ENST00000408094	-72581	AL035697.1	ENSG00000221021
Distal Intergenic	23	141694646	141694731	86	2	ENST00000580530	13286	AL080272.1	ENSG00000266319
Intron (ENST00000503581/ENSG00000188107, intron 5 of 42)	6	66176897	66176982	86	2	ENST00000582775	18004	AL109612.1	ENSG00000265187
Distal Intergenic	1	143876891	143876982	92	2	ENST00000459198	-13844	AL109844.1	ENSG00000263497
Intron (ENST00000503581/ENSG00000188107, intron 12 of 42)	6	65720260	65720336	77	1	ENST00000539441	88233	AL109922.2	ENSG00000256352
Distal Intergenic	20	55575143	55575213	71	1	ENST00000515963	-55667	AL117380.2	ENSG00000251772
Intron (ENST00000354981/ENSG00000089177, intron 12 of 25)	20	16390942	16391036	95	2	ENST00000408521	-40819	AL118509.1	ENSG00000221448
Promoter (1-2kb)	2	33152194	33153472	1279	1	ENST00000440786	-1495	AL121656.5	ENSG00000236854
Distal Intergenic	11	33376011	33376091	81	1	ENST00000411202	22148	AL122015.1	ENSG00000223134
Promoter (1-2kb)	6	153177801	153177879	79	2	ENST00000577204	-1605	AL133269.1	ENSG00000266595
Distal Intergenic	13	112563079	112563148	70	2	ENST00000578654	-65418	AL136302.1	ENSG00000264989
Intron (ENST00000485760/ENSG00000173406, intron 6 of 20)	1	58222756	58222848	93	1	ENST00000459042	42682	AL137855.1	ENSG00000238773
Intron (ENST00000485760/ENSG00000173406, intron 6 of 20)	1	58222756	58222848	93	1	ENST00000459042	41810	AL137855.1	ENSG00000238773
Intron (ENST00000485760/ENSG00000173406, intron 6 of 20)	1	58222756	58222848	93	1	ENST00000459042	16781	AL137855.1	ENSG00000238773
Intron (ENST00000485760/ENSG00000173406, intron 6 of 20)	1	58222756	58222848	93	1	ENST00000459042	-33139	AL137855.1	ENSG00000238773
Intron (ENST00000485760/ENSG00000173406, intron 6 of 20)	1	58222756	58222848	93	1	ENST00000459042	-33763	AL137855.1	ENSG00000238773
Intron (ENST00000485760/ENSG00000173406, intron 6 of 20)	1	58222756	58222848	93	1	ENST00000459042	-43627	AL137855.1	ENSG00000238773
Promoter (2-3kb)	13	108288379	108288464	86	1	ENST00000408546	-2927	AL138710.1	ENSG00000221473
Distal Intergenic	10	13350145	13350447	303	2	ENST00000429930	-6908	AL138764.1	ENSG00000226209
Intron (ENST00000356340/ENSG00000197467, intron 2 of 38)	10	71618970	71619055	86	2	ENST00000580451	3134	AL138925.1	ENSG00000266082
Distal Intergenic	13	23551994	23552136	143	2	ENST00000411184	-13197	AL157931.1	ENSG00000223116
Distal Intergenic	13	23551994	23552136	143	2	ENST00000411184	-44009	AL157931.1	ENSG00000223116
Promoter (2-3kb)	9	19829751	19829845	95	1	ENST00000401371	2129	AL158077.1	ENSG00000266224
Intron (ENST00000380548/ENSG00000178031, intron 23 of 28)	9	18834835	18834925	91	2	ENST00000411279	-31479	AL158150.1	ENSG00000223211
Distal Intergenic	9	84420911	84420996	86	2	ENST00000581036	16484	AL158154.1	ENSG00000263404
Distal Intergenic	9	84420911	84420996	86	2	ENST00000581036	-17814	AL158154.1	ENSG00000263404
Distal Intergenic	1	98838941	98839055	115	1	ENST00000408850	98317	AL160056.1	ENSG00000221777
Promoter (<=1kb)	9	79186731	79186787	57	1	ENST00000463508	83	AL161626.1	ENSG00000241781
Intron (ENST00000473039/ENSG00000119522, intron 9 of 17)	9	126347663	126347736	74	2	ENST00000410790	-4034	AL161790.1	ENSG00000222722
Distal Intergenic	13	34486129	34486218	90	1	ENST00000408071	80867	AL161891.1	ENSG00000263663
Distal Intergenic	14	99624753	99626006	1254	1	ENST00000423922	-40139	AL162151.4	ENSG00000229402
Promoter (<=1kb)	14	36278418	36278506	89	2	ENST00000582013	22	AL162311.1	ENSG00000266264
Distal Intergenic	9	44562093	44562588	496	1	ENST00000416356	5979	AL162415.4	ENSG00000223664
Intron (ENST00000418927/ENSG00000235269, intron 3 of 3)	14	54235660	54317600	81941	2	ENST00000418927	70603	AL162759.1	ENSG00000235269
Intron (ENST00000380338/ENSG00000171843, intron 2 of 10)	9	20576216	20576300	85	1	ENST00000516515	21849	AL163193.1	ENSG00000252324
Promoter (2-3kb)	13	88840114	88840175	62	2	ENST00000411127	-2068	AL354896.1	ENSG00000223059
Distal Intergenic	6	72294792	72294904	113	1	ENST00000390196	24581	AL354933.1	ENSG00000211530
Distal Intergenic	6	72294792	72294904	113	1	ENST00000390196	7028	AL354933.1	ENSG00000211530
Intron (ENST00000373996/ENSG00000148219, intron 10 of 22)	9	119861286	119861385	100	1	ENST00000583553	-201249	AL354981.1	ENSG00000265662
Distal Intergenic	6	140981760	140981850	91	2	ENST00000408409	183700	AL356137.1	ENSG00000221336
Distal Intergenic	10	82904408	82904487	80	1	ENST00000584578	47731	AL356154.1	ENSG00000265990
Distal Intergenic	6	145669894	145669985	92	1	ENST00000408869	-61631	AL356739.1	ENSG00000221796
Promoter (1-2kb)	14	70935877	70937825	1949	2	ENST00000320746	-1297	AL357153.1	ENSG00000176082
Distal Intergenic	6	114026035	114026125	91	1	ENST00000408632	5230	AL357519.1	ENSG00000221559
Distal Intergenic	6	114026035	114026125	91	1	ENST00000408632	-7355	AL357519.1	ENSG00000221559
Distal Intergenic	6	113924117	113924227	111	1	ENST00000583518	5447	AL357519.2	ENSG00000266650
Intron (ENST00000487915/ENSG00000129521, intron 4 of 5)	14	34446516	34446597	82	2	ENST00000583762	3217	AL358340.1	ENSG00000265244
Intron (ENST00000445572/ENSG00000205822, intron 3 of 9)	13	25129366	25129451	86	2	ENST00000582879	16209	AL359538.2	ENSG00000266216
Distal Intergenic	10	31354880	31354976	97	2	ENST00000577878	-55046	AL359546.1	ENSG00000263578
Distal Intergenic	6	93354459	93354526	68	1	ENST00000583000	-10134	AL359987.1	ENSG00000265419
Distal Intergenic	1	111195564	111195653	90	2	ENST00000408611	8907	AL365361.1	ENSG00000221538
Distal Intergenic	6	48817560	48817639	80	1	ENST00000408248	-113106	AL391538.1	ENSG00000221175
Distal Intergenic	6	91156491	91156565	75	1	ENST00000516867	-32919	AL391559.1	ENSG00000252676
Distal Intergenic	9	20295002	20295086	85	1	ENST00000408817	-110281	AL512635.1	ENSG00000221744
Distal Intergenic	13	55380002	55380092	91	2	ENST00000584726	93073	AL512655.1	ENSG00000266699
Promoter (2-3kb)	14	90847542	90847596	55	1	ENST00000458940	2205	AL512791.1	ENSG00000238758
Distal Intergenic	23	121605578	121605671	94	2	ENST00000408390	104689	AL513487.1	ENSG00000221317
Promoter (1-2kb)	1	144989309	144991365	2057	1	ENST00000596396	1445	AL590452.1	ENSG00000268172
Intron (ENST00000441338/ENSG00000229960, intron 4 of 4)	1	244227632	244231211	3580	1	ENST00000598000	4992	AL590483.1	ENSG00000268146
Intron (ENST00000369037/ENSG00000164494, intron 2 of 7)	6	107584371	107584617	247	2	ENST00000366111	-56501	AL590489.1	ENSG00000203281
Distal Intergenic	1	97401101	97401219	119	1	ENST00000577912	32963	AL592205.2	ENSG00000265771
Distal Intergenic	1	97401101	97401219	119	1	ENST00000577912	27325	AL592205.2	ENSG00000265771
Promoter (<=1kb)	1	97401101	97401219	119	1	ENST00000577912	-397	AL592205.2	ENSG00000265771
Intron (ENST00000544305/ENSG00000133216, intron 1 of 6)	1	23075310	23075404	95	2	ENST00000401338	-13045	AL611946.1	ENSG00000216157
Distal Intergenic	1	249153363	249158995	5633	1	ENST00000417047	14944	AL672294.1	ENSG00000227237
Distal Intergenic	1	249153363	249158995	5633	1	ENST00000417047	13759	AL672294.1	ENSG00000227237
Promoter (<=1kb)	9	139980807	139981121	315	2	ENST00000596585	148	AL807752.1	ENSG00000268996
Distal Intergenic	3	105085753	105295744	209992	1	ENST00000306107	-51048	ALCAM	ENSG00000170017
Promoter (<=1kb)	10	97396850	97416366	19517	2	ENST00000483788	-30	ALDH18A1	ENSG00000059573
Intron (ENST00000419959/ENSG00000165092, intron 1 of 7)	9	75540424	75653638	113215	2	ENST00000446946	27353	ALDH1A1	ENSG00000165092
3' UTR	5	125900068	125915782	15715	2	ENST00000433026	-3879	ALDH7A1	ENSG00000164904
Promoter (<=1kb)	1	165652062	165667750	15689	2	ENST00000471457	49	ALDH9A1	ENSG00000143149
Promoter (<=1kb)	16	30076469	30081741	5273	1	ENST00000564546	82	ALDOA	ENSG00000149925
Promoter (<=1kb)	12	34175403	34182629	7227	1	ENST00000538927	-9	ALG10	ENSG00000139133
Promoter (<=1kb)	12	38710564	38717784	7221	1	ENST00000551464	-40	ALG10B	ENSG00000175548
Promoter (<=1kb)	13	52586534	52603793	17260	1	ENST00000523764	-320	ALG11	ENSG00000253710
Promoter (<=1kb)	22	50293877	50312106	18230	2	ENST00000330817	109	ALG12	ENSG00000182858
Promoter (<=1kb)	23	110924464	110951470	27007	1	ENST00000471924	12	ALG13	ENSG00000101901
Promoter (<=1kb)	1	95439963	95538501	98539	2	ENST00000370205	-25	ALG14	ENSG00000172339
Promoter (<=1kb)	3	183962855	183966717	3863	2	ENST00000482048	28	ALG3	ENSG00000214160
Promoter (<=1kb)	13	37524162	37573473	49312	2	ENST00000413537	28	ALG5	ENSG00000120697
Promoter (<=1kb)	1	63833321	63868013	34693	1	ENST00000487136	164	ALG6	ENSG00000088035
Promoter (<=1kb)	11	111728325	111742305	13981	2	ENST00000529754	-18	ALG9	ENSG00000086848
Promoter (<=1kb)	11	111687938	111699936	11999	2	ENST00000531305	-127	ALG9-IT1	ENSG00000254450
Promoter (<=1kb)	2	73612886	73837046	224161	1	ENST00000264448	118	ALMS1	ENSG00000116127
Promoter (<=1kb)	2	202566410	202609111	42702	2	ENST00000457679	-86	ALS2	ENSG00000003393
Promoter (<=1kb)	11	46567251	46615548	48298	2	ENST00000531542	2	AMBRA1	ENSG00000110497
Promoter (<=1kb)	6	111196778	111216916	20139	1	ENST00000368876	622	AMD1	ENSG00000123505
Promoter (<=1kb)	6	111196778	111216916	20139	1	ENST00000368876	-101	AMD1	ENSG00000123505
Promoter (<=1kb)	13	25742674	25745857	3184	2	ENST00000381853	798	AMER2	ENSG00000165566
Promoter (<=1kb)	16	56436898	56458907	22010	2	ENST00000565445	-219	AMFR	ENSG00000159461
Promoter (<=1kb)	2	128619204	128643496	24293	2	ENST00000272647	143	AMMECR1L	ENSG00000144233
Intron (ENST00000376705/ENSG00000185352, intron 1 of 1)	13	97225913	97226753	841	1	ENST00000415152	113693	AMMECR1LP1	ENSG00000233273
Promoter (<=1kb)	11	94501508	94609913	108406	1	ENST00000317829	-93	AMOTL1	ENSG00000166025
Promoter (<=1kb)	3	134076393	134093287	16895	2	ENST00000513145	81	AMOTL2	ENSG00000114019
Promoter (<=1kb)	17	66244071	66247319	3249	1	ENST00000580548	-79	AMZ2	ENSG00000196704
Promoter (<=1kb)	17	62964156	62971694	7539	2	ENST00000397713	-272	AMZ2P1	ENSG00000214174
Promoter (<=1kb)	11	71820636	71823732	3097	2	ENST00000545944	9	ANAPC15	ENSG00000110200
Promoter (<=1kb)	10	73975806	73995618	19813	1	ENST00000299381	36	ANAPC16	ENSG00000166295
Intron (ENST00000315368/ENSG00000053900, intron 4 of 28)	4	25378979	25382230	3252	1	ENST00000507809	7660	ANAPC4	ENSG00000053900
Promoter (<=1kb)	12	121783802	121837699	53898	2	ENST00000536837	143	ANAPC5	ENSG00000089053
Promoter (<=1kb)	12	121746160	121790265	44106	2	ENST00000261819	-37	ANAPC5	ENSG00000089053
Promoter (<=1kb)	12	110824220	110841469	17250	2	ENST00000552170	47	ANAPC7	ENSG00000196510
Promoter (<=1kb)	14	77275557	77278911	3355	2	ENST00000554941	-116	ANGEL1	ENSG00000013523
Promoter (<=1kb)	1	213168304	213189091	20788	2	ENST00000540642	43	ANGEL2	ENSG00000174606
Promoter (<=1kb)	19	10205197	10206807	1611	2	ENST00000586910	-50	ANGPTL6	ENSG00000130812
Intron (ENST00000361445/ENSG00000198793, intron 28 of 57)	1	11249398	11256038	6641	1	ENST00000376819	-6242	ANGPTL7	ENSG00000171819
Intron (ENST00000265709/ENSG00000029534, intron 1 of 42)	8	41512843	41754280	241438	2	ENST00000265709	16568	ANK1	ENSG00000029534
Intron (ENST00000289734/ENSG00000029534, intron 16 of 42)	8	41512843	41563697	50855	2	ENST00000520299	-6719	ANK1	ENSG00000029534
Intron (ENST00000503271/ENSG00000145362, intron 2 of 30)	4	114038149	114158146	119998	1	ENST00000508613	-10414	ANK2	ENSG00000145362
Promoter (<=1kb)	5	14868818	14871835	3018	2	ENST00000505140	93	ANKH	ENSG00000154122
Promoter (<=1kb)	5	14704913	14871887	166975	2	ENST00000284268	-199	ANKH	ENSG00000154122
Promoter (<=1kb)	12	133302254	133338474	36221	2	ENST00000357997	-202	ANKLE2	ENSG00000176915
Promoter (<=1kb)	2	241463240	241500185	36946	2	ENST00000496300	166	ANKMY1	ENSG00000144504
Promoter (<=1kb)	2	241452237	241500508	48272	2	ENST00000536462	118	ANKMY1	ENSG00000144504
Promoter (<=1kb)	13	111545544	111566964	21421	2	ENST00000494859	112	ANKRD10	ENSG00000088448
Promoter (<=1kb)	16	89353071	89556925	203855	2	ENST00000378332	50	ANKRD11	ENSG00000167522
Promoter (<=1kb)	1	70726271	70820405	94135	2	ENST00000370944	73	ANKRD13C	ENSG00000118454
Promoter (<=1kb)	4	73939093	74124502	185410	2	ENST00000358602	139	ANKRD17	ENSG00000132466
Intron (ENST00000602295/ENSG00000180071, intron 2 of 7)	9	38571355	38595506	24152	2	ENST00000602295	3383	ANKRD18A	ENSG00000180071
Intron (ENST00000290943/ENSG00000230453, intron 10 of 15)	9	33548830	33573007	24178	1	ENST00000357927	3374	ANKRD18B	ENSG00000230453
Promoter (<=1kb)	2	97505796	97523671	17876	2	ENST00000462692	81	ANKRD23	ENSG00000163126
Intron (ENST00000343307/ENSG00000187676, intron 12 of 14)	13	31885426	31887058	1633	1	ENST00000455755	-14178	ANKRD26P4	ENSG00000229427
Intron (ENST00000383777/ENSG00000206560, intron 21 of 27)	3	15720808	15727960	7153	2	ENST00000463533	3466	ANKRD28	ENSG00000206560
Promoter (<=1kb)	3	15708743	15901278	192536	2	ENST00000399451	-18	ANKRD28	ENSG00000206560
Distal Intergenic	12	52281744	52285438	3695	1	ENST00000301190	-10063	ANKRD33	ENSG00000167612
Promoter (<=1kb)	2	97779233	97915936	136704	1	ENST00000461153	-147	ANKRD36	ENSG00000135976
Promoter (<=1kb)	2	98121261	98206428	85168	2	ENST00000438709	-414	ANKRD36B	ENSG00000196912
Promoter (<=1kb)	2	96593006	96657541	64536	2	ENST00000528268	-412	ANKRD36C	ENSG00000174501
Promoter (<=1kb)	17	48770551	48785285	14735	2	ENST00000285243	71	ANKRD40	ENSG00000154945
Intron (ENST00000282272/ENSG00000065413, intron 2 of 26)	2	197859250	198012628	153379	2	ENST00000337207	9134	ANKRD44	ENSG00000065413
Intron (ENST00000282272/ENSG00000065413, intron 3 of 26)	2	197831741	197987457	155717	2	ENST00000424317	-8176	ANKRD44	ENSG00000065413
Intron (ENST00000409153/ENSG00000065413, intron 1 of 15)	2	198115582	198167243	51662	2	ENST00000428191	16267	ANKRD44-IT1	ENSG00000236977
Promoter (<=1kb)	8	101533000	101572012	39013	2	ENST00000519597	-53	ANKRD46	ENSG00000186106
Promoter (<=1kb)	4	125588514	125633887	45374	2	ENST00000515641	-270	ANKRD50	ENSG00000151458
Promoter (<=1kb)	12	56631591	56652175	20585	2	ENST00000267116	107	ANKRD52	ENSG00000139645
Promoter (<=1kb)	22	38227977	38240013	12037	2	ENST00000458278	35	ANKRD54	ENSG00000100124
Promoter (<=1kb)	22	38244186	38245325	1140	2	ENST00000609706	9	ANKRD54	ENSG00000100124
Promoter (<=1kb)	22	38226862	38240438	13577	2	ENST00000215941	-147	ANKRD54	ENSG00000100124
Intron (ENST00000360359/ENSG00000064999, intron 1 of 23)	6	34857080	35058513	201434	1	ENST00000535627	54503	ANKS1A	ENSG00000064999
Promoter (<=1kb)	12	99137752	99548645	410894	2	ENST00000549025	-68	ANKS1B	ENSG00000185046
Promoter (<=1kb)	12	99129338	100378049	1248712	2	ENST00000547010	-191	ANKS1B	ENSG00000185046
Promoter (<=1kb)	12	99442492	99447082	4591	2	ENST00000552210	-636	ANKS1B	ENSG00000185046
Intron (ENST00000547776/ENSG00000185046, intron 4 of 25)	12	100166488	100169421	2934	2	ENST00000552472	-22479	ANKS1B	ENSG00000185046
Intron (ENST00000547776/ENSG00000185046, intron 10 of 25)	12	99640262	99780075	139814	2	ENST00000550157	-67965	ANKS1B	ENSG00000185046
Intron (ENST00000444472/ENSG00000165138, intron 4 of 8)	9	101493611	101539708	46098	2	ENST00000444472	13174	ANKS6	ENSG00000165138
Intron (ENST00000413397/ENSG00000160746, intron 1 of 3)	3	43677801	43680386	2586	2	ENST00000486959	6205	ANO10	ENSG00000160746
Intron (ENST00000468628/ENSG00000163788, intron 2 of 2)	3	43396351	43407700	11350	2	ENST00000466658	-40269	ANO10	ENSG00000160746
Intron (ENST00000537978/ENSG00000134343, intron 12 of 27)	11	26563492	26584776	21285	1	ENST00000529242	3456	ANO3	ENSG00000134343
Promoter (1-2kb)	11	26352971	26684835	331865	1	ENST00000256737	-1991	ANO3	ENSG00000134343
Intron (ENST00000538618/ENSG00000151572, intron 3 of 10)	12	101188736	101522065	333330	1	ENST00000392977	3746	ANO4	ENSG00000151572
Promoter (<=1kb)	12	45609903	45826134	216232	1	ENST00000320560	237	ANO6	ENSG00000177119
Promoter (<=1kb)	19	17444097	17445538	1442	2	ENST00000600711	-4	ANO8	ENSG00000074855
Promoter (<=1kb)	15	69071246	69113207	41962	2	ENST00000409628	28	ANP32A	ENSG00000140350
Intron (ENST00000560832/ENSG00000259516, intron 1 of 1)	15	35529527	35530263	737	1	ENST00000559548	-25723	ANP32AP1	ENSG00000259516
Promoter (<=1kb)	9	100746874	100767417	20544	1	ENST00000473205	-429	ANP32B	ENSG00000136938
Intron (ENST00000303714/ENSG00000169604, intron 3 of 17)	2	69302735	69362301	59567	1	ENST00000482235	-19741	ANTXR1	ENSG00000169604
3' UTR	4	80827916	80886044	58129	2	ENST00000482406	60387	ANTXR2	ENSG00000163297
Intron (ENST00000403729/ENSG00000163297, intron 16 of 16)	4	80827916	80886044	58129	2	ENST00000482406	16313	ANTXR2	ENSG00000163297
Promoter (<=1kb)	4	80898691	80993854	95164	2	ENST00000346652	42	ANTXR2	ENSG00000163297
Intron (ENST00000506926/ENSG00000248601, intron 1 of 3)	4	169013666	169108841	95176	1	ENST00000359299	-54731	ANXA10	ENSG00000109511
Intron (ENST00000418066/ENSG00000196975, intron 3 of 3)	2	70008294	70031721	23428	1	ENST00000484219	-13935	ANXA4	ENSG00000196975
Promoter (<=1kb)	4	122592773	122618130	25358	2	ENST00000511552	4	ANXA5	ENSG00000164111
Intron (ENST00000435254/ENSG00000237400, intron 3 of 3)	7	36552610	36554282	1673	2	ENST00000471806	23627	AOAH	ENSG00000136250
Intron (ENST00000435254/ENSG00000237400, intron 3 of 3)	7	36552610	36554282	1673	2	ENST00000471806	23070	AOAH	ENSG00000136250
Intron (ENST00000535891/ENSG00000136250, intron 10 of 19)	7	36637440	36639726	2287	2	ENST00000449672	-12970	AOAH-IT1	ENSG00000230539
Intron (ENST00000409758/ENSG00000222042, intron 1 of 3)	21	26541745	26706139	164395	2	ENST00000409758	29011	AP000233.4	ENSG00000222042
Intron (ENST00000414877/ENSG00000230323, intron 1 of 3)	21	33524217	33524320	104	1	ENST00000581586	20879	AP000261.1	ENSG00000264055
Intron (ENST00000414877/ENSG00000230323, intron 2 of 3)	21	33524217	33524320	104	1	ENST00000581586	-15816	AP000261.1	ENSG00000264055
Promoter (<=1kb)	21	35677430	35677493	64	1	ENST00000582110	939	AP000318.1	ENSG00000266007
Promoter (<=1kb)	21	35445892	35732332	286441	1	ENST00000362077	184	AP000320.7	ENSG00000272657
Promoter (<=1kb)	22	24042976	24059454	16479	2	ENST00000432595	42	AP000347.2	ENSG00000272578
Distal Intergenic	21	24849960	24863043	13084	1	ENST00000433101	177122	AP000459.7	ENSG00000227716
Promoter (<=1kb)	11	70219516	70244594	25079	2	ENST00000500185	20	AP000487.5	ENSG00000246889
Promoter (<=1kb)	21	37432730	37436706	3977	1	ENST00000436303	-16	AP000688.11	ENSG00000236677
Promoter (<=1kb)	11	63742092	63755818	13727	1	ENST00000535431	97	AP000721.4	ENSG00000256100
Promoter (<=1kb)	11	85563600	85565986	2387	2	ENST00000544076	-35	AP000974.1	ENSG00000215504
Promoter (<=1kb)	21	45759259	45760353	1095	1	ENST00000426029	-196	AP001062.9	ENSG00000232969
Distal Intergenic	21	21629065	21631133	2069	2	ENST00000436373	150318	AP001171.1	ENSG00000233236
Intron (ENST00000526355/ENSG00000152402, intron 5 of 7)	11	106672075	106672218	144	2	ENST00000578526	20128	AP001282.1	ENSG00000264542
Distal Intergenic	21	38888740	38888973	234	1	ENST00000597817	47379	AP001421.1	ENSG00000267937
Distal Intergenic	21	38888740	38888973	234	1	ENST00000597817	36940	AP001421.1	ENSG00000267937
Promoter (<=1kb)	21	38737779	38738234	456	2	ENST00000608783	-287	AP001437.1	ENSG00000273210
Distal Intergenic	11	88845878	88845992	115	1	ENST00000408203	19578	AP001482.1	ENSG00000221130
Intron (ENST00000504942/ENSG00000176406, intron 3 of 18)	8	104863827	104863916	90	1	ENST00000401294	-11858	AP001572.1	ENSG00000216113
Distal Intergenic	21	27750871	27843421	92551	1	ENST00000429340	-3313	AP001596.6	ENSG00000232692
Promoter (2-3kb)	21	27778262	27941571	163310	1	ENST00000357401	2672	AP001597.1	ENSG00000197934
Distal Intergenic	21	28261695	28312061	50367	1	ENST00000426771	-18185	AP001601.2	ENSG00000223563
Intron (ENST00000374791/ENSG00000182667, intron 1 of 7)	11	131406370	131410492	4123	2	ENST00000414856	35999	AP003025.2	ENSG00000237654
Promoter (<=1kb)	11	67119043	67141055	22013	2	ENST00000543494	524	AP003419.11	ENSG00000256514
Intron (ENST00000528727/ENSG00000149972, intron 1 of 15)	11	99295669	99295736	68	2	ENST00000580165	147343	AP003558.1	ENSG00000266616
Intron (ENST00000528727/ENSG00000149972, intron 2 of 15)	11	99295669	99295736	68	2	ENST00000580165	53912	AP003558.1	ENSG00000266616
Intron (ENST00000526385/ENSG00000255502, intron 2 of 3)	11	97783797	97783889	93	2	ENST00000401254	-4768	AP003730.1	ENSG00000216073
Intron (ENST00000374791/ENSG00000182667, intron 1 of 7)	11	131747574	131767002	19429	2	ENST00000419440	26016	AP004372.1	ENSG00000238117
Distal Intergenic	18	4988091	4988168	78	2	ENST00000410531	236440	AP005138.1	ENSG00000222463
Intron (ENST00000585028/ENSG00000266268, intron 4 of 4)	18	4988091	4988168	78	2	ENST00000410531	151865	AP005138.1	ENSG00000222463
Intron (ENST00000580170/ENSG00000173482, intron 14 of 32)	18	8227101	8227183	83	2	ENST00000390778	21595	AP005227.1	ENSG00000212067
Distal Intergenic	11	64298516	64300442	1927	1	ENST00000446065	8932	AP006288.1	ENSG00000237363
Promoter (<=1kb)	16	71783822	71842737	58916	2	ENST00000568327	-19	AP1G1	ENSG00000166747
Intron (ENST00000443700/ENSG00000152056, intron 1 of 4)	2	224629894	224702201	72308	2	ENST00000446015	18001	AP1S3	ENSG00000152056
Promoter (<=1kb)	11	925870	970233	44364	1	ENST00000529858	-179	AP2A2	ENSG00000183020
Promoter (<=1kb)	15	83328284	83378531	50248	2	ENST00000535348	269	AP3B2	ENSG00000103723
Promoter (<=1kb)	19	2100995	2151539	50545	2	ENST00000350812	89	AP3D1	ENSG00000065000
Promoter (<=1kb)	10	75882722	75910600	27879	2	ENST00000372745	9	AP3M1	ENSG00000185009
Intron (ENST00000316788/ENSG00000177879, intron 5 of 5)	5	115230784	115249597	18814	1	ENST00000505423	12193	AP3S1	ENSG00000177879
Promoter (<=1kb)	15	90378826	90437260	58435	2	ENST00000558806	-27	AP3S2	ENSG00000157823
Promoter (<=1kb)	1	114442526	114447823	5298	2	ENST00000369564	-46	AP4B1	ENSG00000134262
Promoter (<=1kb)	15	51200870	51298097	97228	1	ENST00000261842	36	AP4E1	ENSG00000081014
Promoter (<=1kb)	11	65543364	65548273	4910	2	ENST00000532090	-151	AP5B1	ENSG00000254470
Promoter (<=1kb)	20	3801178	3805949	4772	1	ENST00000379573	-250	AP5S1	ENSG00000125843
Promoter (<=1kb)	7	4815253	4831399	16147	1	ENST00000348624	-151	AP5Z1	ENSG00000242802
Promoter (<=1kb)	15	29131168	29409920	278753	1	ENST00000558330	8	APBA2	ENSG00000034053
Promoter (<=1kb)	11	6416355	6440644	24290	2	ENST00000311051	55	APBB1	ENSG00000166313
Promoter (<=1kb)	11	6416355	6440300	23946	2	ENST00000299402	15	APBB1	ENSG00000166313
Promoter (<=1kb)	5	139940304	139944286	3983	2	ENST00000506289	-21	APBB3	ENSG00000113108
Promoter (<=1kb)	19	1450155	1453613	3459	1	ENST00000590877	64	APC2	ENSG00000115266
Promoter (<=1kb)	19	1446300	1455256	8957	1	ENST00000587869	-871	APC2	ENSG00000115266
Promoter (<=1kb)	3	49711467	49713785	2319	1	ENST00000483715	47	APEH	ENSG00000164062
Promoter (<=1kb)	1	150237804	150241399	3596	2	ENST00000369109	24	APH1A	ENSG00000117362
Promoter (<=1kb)	11	43333553	43366079	32527	1	ENST00000378852	28	API5	ENSG00000166181
Promoter (<=1kb)	11	34896736	34937883	41148	2	ENST00000278359	30	APIP	ENSG00000149089
Promoter (2-3kb)	11	34874641	34912288	37648	2	ENST00000532428	-2581	APIP	ENSG00000149089
Promoter (<=1kb)	1	10490569	10491187	619	1	ENST00000602486	-15	APITD1	ENSG00000175279
Promoter (<=1kb)	2	68694735	68807294	112560	1	ENST00000445692	84	APLF	ENSG00000169621
Promoter (<=1kb)	11	129940463	130014699	74237	1	ENST00000278756	-23	APLP2	ENSG00000084234
Promoter (<=1kb)	11	129939732	129980532	40801	1	ENST00000532456	-336	APLP2	ENSG00000084234
Promoter (<=1kb)	11	129939732	129980532	40801	1	ENST00000532456	-670	APLP2	ENSG00000084234
Promoter (<=1kb)	12	12878851	12967133	88283	1	ENST00000540583	-229	APOLD1	ENSG00000178878
Promoter (<=1kb)	12	12878851	12967133	88283	1	ENST00000540583	-666	APOLD1	ENSG00000178878
Promoter (<=1kb)	14	104029299	104058524	29226	1	ENST00000409074	-1	APOPT1	ENSG00000256053
Intron (ENST00000346798/ENSG00000142192, intron 3 of 17)	21	27423476	27440654	17179	2	ENST00000548570	-4368	APP	ENSG00000142192
Intron (ENST00000346798/ENSG00000142192, intron 15 of 17)	21	27253825	27270295	16471	2	ENST00000464867	-6484	APP	ENSG00000142192
Intron (ENST00000346798/ENSG00000142192, intron 3 of 17)	21	27423476	27440654	17179	2	ENST00000548570	-9414	APP	ENSG00000142192
Promoter (<=1kb)	17	58556523	58603299	46777	2	ENST00000588668	-38	APPBP2	ENSG00000062725
Intron (ENST00000083182/ENSG00000062725, intron 4 of 12)	17	58536868	58542522	5655	2	ENST00000592995	-4812	APPBP2	ENSG00000062725
Intron (ENST00000288266/ENSG00000157500, intron 1 of 21)	3	57261902	57276920	15019	1	ENST00000444459	5581	APPL1	ENSG00000157500
Promoter (<=1kb)	3	57261902	57276920	15019	1	ENST00000444459	179	APPL1	ENSG00000157500
Promoter (<=1kb)	12	105567986	105629861	61876	2	ENST00000551662	119	APPL2	ENSG00000136044
Promoter (<=1kb)	9	33019952	33024985	5034	2	ENST00000489583	278	APTX	ENSG00000137074
Promoter (<=1kb)	18	24235707	24513049	277343	1	ENST00000579964	809	AQP4-AS1	ENSG00000260372
Promoter (<=1kb)	15	35148552	35261934	113383	2	ENST00000543879	29	AQR	ENSG00000021776
Promoter (<=1kb)	23	47420621	47425374	4754	1	ENST00000377039	12	ARAF	ENSG00000078061
Intron (ENST00000303965/ENSG00000047365, intron 19 of 32)	4	36159026	36160417	1392	2	ENST00000503904	21368	ARAP2	ENSG00000047365
Intron (ENST00000503225/ENSG00000047365, intron 5 of 12)	4	36006987	36047656	40670	2	ENST00000513032	20422	ARAP2	ENSG00000047365
Intron (ENST00000503225/ENSG00000047365, intron 5 of 12)	4	36006987	36047656	40670	2	ENST00000513032	7265	ARAP2	ENSG00000047365
Intron (ENST00000303965/ENSG00000047365, intron 10 of 32)	4	36150063	36161363	11301	2	ENST00000512804	-5885	ARAP2	ENSG00000047365
Intron (ENST00000303965/ENSG00000047365, intron 26 of 32)	4	35949843	36075457	125615	2	ENST00000503225	-37873	ARAP2	ENSG00000047365
Promoter (<=1kb)	1	228270492	228285595	15104	1	ENST00000473949	60	ARF1	ENSG00000143761
Distal Intergenic	13	81462483	81463002	520	1	ENST00000439608	-3961	ARF4P4	ENSG00000231222
Promoter (<=1kb)	14	50359810	50361490	1681	1	ENST00000298316	-186	ARF6	ENSG00000165527
Promoter (<=1kb)	20	61904216	61917750	13535	1	ENST00000518601	-11	ARFGAP1	ENSG00000101199
Promoter (<=1kb)	11	47185852	47198633	12782	2	ENST00000524782	-18	ARFGAP2	ENSG00000149182
Promoter (<=1kb)	22	43193420	43253245	59826	2	ENST00000437119	70	ARFGAP3	ENSG00000242247
Promoter (<=1kb)	20	47538427	47653230	114804	1	ENST00000371917	-21	ARFGEF2	ENSG00000124198
Promoter (<=1kb)	4	153701089	153833509	132421	1	ENST00000451320	-72	ARFIP1	ENSG00000164144
Promoter (<=1kb)	20	62330809	62339190	8382	2	ENST00000324228	-33	ARFRP1	ENSG00000101246
Promoter (1-2kb)	10	32094365	32217742	123378	2	ENST00000375250	-1789	ARHGAP12	ENSG00000165322
Distal Intergenic	10	32094365	32217742	123378	2	ENST00000375250	-19063	ARHGAP12	ENSG00000165322
Intron (ENST00000295095/ENSG00000075884, intron 6 of 13)	2	144004859	144194611	189753	1	ENST00000469117	65255	ARHGAP15	ENSG00000075884
Intron (ENST00000295095/ENSG00000075884, intron 6 of 13)	2	144192833	144194672	1840	1	ENST00000548800	-50793	ARHGAP15	ENSG00000075884
Intron (ENST00000295095/ENSG00000075884, intron 6 of 13)	2	144192833	144194672	1840	1	ENST00000548800	-88021	ARHGAP15	ENSG00000075884
Promoter (<=1kb)	16	24971238	25026662	55425	2	ENST00000455311	-3	ARHGAP17	ENSG00000140750
Promoter (<=1kb)	10	24959268	25012176	52909	2	ENST00000472150	-184	ARHGAP21	ENSG00000107863
Distal Intergenic	4	86396267	86923823	527557	1	ENST00000395184	-83582	ARHGAP24	ENSG00000138639
Promoter (<=1kb)	5	142149972	142608576	458605	1	ENST00000378004	99	ARHGAP26	ENSG00000145819
Promoter (<=1kb)	18	6729821	6898718	168898	1	ENST00000400091	-51	ARHGAP28	ENSG00000088756
Promoter (<=1kb)	11	128936639	129149219	212581	2	ENST00000525234	435	ARHGAP32	ENSG00000134909
Promoter (<=1kb)	11	128936639	129149219	212581	2	ENST00000525234	-337	ARHGAP32	ENSG00000134909
Promoter (<=1kb)	19	36266477	36279724	13248	1	ENST00000314737	26	ARHGAP33	ENSG00000004777
Promoter (<=1kb)	8	145755795	145911194	155400	2	ENST00000540274	-250	ARHGAP39	ENSG00000147799
Promoter (<=1kb)	17	79825597	79829282	3686	2	ENST00000269321	-94	ARHGDIA	ENSG00000141522
Promoter (<=1kb)	19	42388437	42411606	23170	1	ENST00000378152	-41	ARHGEF1	ENSG00000076928
Intron (ENST00000349830/ENSG00000104728, intron 27 of 28)	8	1891820	1905371	13552	1	ENST00000521927	3295	ARHGEF10	ENSG00000104728
Intron (ENST00000349830/ENSG00000104728, intron 26 of 28)	8	1891760	1900940	9181	1	ENST00000523596	-6060	ARHGEF10	ENSG00000104728
Intron (ENST00000434513/ENSG00000074964, intron 20 of 26)	1	17966248	17981160	14913	1	ENST00000466782	5408	ARHGEF10L	ENSG00000074964
Promoter (<=1kb)	1	156904632	157015162	110531	2	ENST00000368194	-364	ARHGEF11	ENSG00000132694
Promoter (<=1kb)	11	120207787	120360645	152859	1	ENST00000397843	-825	ARHGEF12	ENSG00000196914
Intron (ENST00000287898/ENSG00000214944, intron 34 of 35)	5	73204225	73207527	3303	1	ENST00000503341	14487	ARHGEF28	ENSG00000214944
Promoter (<=1kb)	5	72921983	73207522	285540	1	ENST00000296794	-260	ARHGEF28	ENSG00000214944
Intron (ENST00000338458/ENSG00000163947, intron 3 of 12)	3	56787522	56973935	186414	2	ENST00000498517	6676	ARHGEF3	ENSG00000163947
Promoter (2-3kb)	3	56763049	56809595	46547	2	ENST00000497267	2396	ARHGEF3	ENSG00000163947
Intron (ENST00000296315/ENSG00000163947, intron 1 of 9)	3	56761449	56809685	48237	2	ENST00000413728	-10859	ARHGEF3	ENSG00000163947
Intron (ENST00000420470/ENSG00000236699, intron 5 of 13)	4	106553867	106588690	34824	1	ENST00000508036	9112	ARHGEF38	ENSG00000236699
Promoter (1-2kb)	4	106553867	106588690	34824	1	ENST00000508036	1912	ARHGEF38	ENSG00000236699
Intron (ENST00000409185/ENSG00000152102, intron 3 of 6)	2	131799084	131802107	3024	1	ENST00000525092	22433	ARHGEF4	ENSG00000136002
Intron (ENST00000326016/ENSG00000136002, intron 4 of 13)	2	131769256	131803762	34507	1	ENST00000355771	-12874	ARHGEF4	ENSG00000136002
Promoter (<=1kb)	13	111767766	111768922	1157	1	ENST00000422836	-62	ARHGEF7	ENSG00000102606
Promoter (<=1kb)	13	111805994	111870147	64154	1	ENST00000491775	-99	ARHGEF7	ENSG00000102606
Promoter (<=1kb)	13	111855407	111870232	14826	1	ENST00000426768	-130	ARHGEF7	ENSG00000102606
Promoter (<=1kb)	13	111839201	111958084	118884	1	ENST00000426073	-190	ARHGEF7	ENSG00000102606
Promoter (<=1kb)	1	27022895	27107308	84414	1	ENST00000457599	160	ARID1A	ENSG00000117713
Promoter (<=1kb)	1	27022524	27108595	86072	1	ENST00000324856	-339	ARID1A	ENSG00000117713
Intron (ENST00000350026/ENSG00000049618, intron 9 of 18)	6	157470045	157507744	37700	1	ENST00000400790	22979	ARID1B	ENSG00000049618
Intron (ENST00000350026/ENSG00000049618, intron 9 of 18)	6	157470045	157507744	37700	1	ENST00000400790	20895	ARID1B	ENSG00000049618
Promoter (<=1kb)	6	157099086	157530401	431316	1	ENST00000275248	580	ARID1B	ENSG00000049618
Promoter (<=1kb)	12	46123699	46287701	164003	1	ENST00000422737	821	ARID2	ENSG00000189079
Promoter (<=1kb)	12	46123448	46301823	178376	1	ENST00000334344	-565	ARID2	ENSG00000189079
Intron (ENST00000346246/ENSG00000179361, intron 2 of 8)	15	74836691	74883749	47059	1	ENST00000566147	8668	ARID3B	ENSG00000179361
Intron (ENST00000346246/ENSG00000179361, intron 2 of 8)	15	74836691	74883749	47059	1	ENST00000566147	3473	ARID3B	ENSG00000179361
Intron (ENST00000346246/ENSG00000179361, intron 2 of 8)	15	74883528	74885542	2015	1	ENST00000566468	-20722	ARID3B	ENSG00000179361
Promoter (<=1kb)	14	58798005	58832018	34014	1	ENST00000417477	348	ARID4A	ENSG00000032219
Promoter (<=1kb)	1	235330210	235490802	160593	2	ENST00000366603	-115	ARID4B	ENSG00000054267
Intron (ENST00000279873/ENSG00000150347, intron 4 of 9)	10	63808970	63852823	43854	1	ENST00000309334	-28474	ARID5B	ENSG00000150347
Intron (ENST00000279873/ENSG00000150347, intron 4 of 9)	10	63808970	63852823	43854	1	ENST00000309334	-45010	ARID5B	ENSG00000150347
Promoter (<=1kb)	3	48956328	49006088	49761	1	ENST00000474936	-13	ARIH2	ENSG00000177479
Promoter (<=1kb)	12	101786898	101801598	14701	2	ENST00000261636	-38	ARL1	ENSG00000120805
Promoter (<=1kb)	5	175792471	175808912	16442	1	ENST00000310389	95	ARL10	ENSG00000175414
Promoter (<=1kb)	11	30344598	30359774	15177	1	ENST00000282032	-55	ARL14EP	ENSG00000152219
Intron (ENST00000600981/ENSG00000268714, intron 1 of 2)	5	115387163	115395815	8653	1	ENST00000601302	-3033	ARL14EPL	ENSG00000268223
Promoter (<=1kb)	17	79648217	79650811	2595	2	ENST00000577142	16	ARL16	ENSG00000214087
Promoter (<=1kb)	16	57279010	57287516	8507	1	ENST00000219204	-83	ARL2BP	ENSG00000102931
Distal Intergenic	5	174717734	174718255	522	1	ENST00000512757	18255	ARL2BPP6	ENSG00000248355
Promoter (2-3kb)	5	174717734	174718255	522	1	ENST00000512757	-2347	ARL2BPP6	ENSG00000248355
Promoter (<=1kb)	10	104433488	104474164	40677	2	ENST00000260746	218	ARL3	ENSG00000138175
Promoter (2-3kb)	2	235401685	235405244	3560	2	ENST00000339728	2118	ARL4C	ENSG00000188042
Promoter (<=1kb)	2	235401685	235405697	4013	2	ENST00000390645	-307	ARL4C	ENSG00000188042
Distal Intergenic	2	235401685	235405697	4013	2	ENST00000390645	-39120	ARL4C	ENSG00000188042
Promoter (<=1kb)	2	152645592	152684955	39364	2	ENST00000446896	101	ARL5A	ENSG00000162980
Promoter (<=1kb)	10	18942213	18948214	6002	2	ENST00000607346	-33	ARL5B-AS1	ENSG00000152487
Promoter (<=1kb)	3	97483377	97506847	23471	1	ENST00000462412	78	ARL6	ENSG00000113966
Promoter (<=1kb)	12	123465475	123467456	1982	1	ENST00000392433	-78	ARL6IP4	ENSG00000182196
Promoter (<=1kb)	1	202102532	202113869	11338	2	ENST00000272217	339	ARL8A	ENSG00000143862
Promoter (<=1kb)	3	5163934	5214420	50487	1	ENST00000429403	20	ARL8B	ENSG00000134108
Distal Intergenic	3	94225610	94226464	855	2	ENST00000313754	109611	ARMC10P1	ENSG00000178660
Intron (ENST00000368972/ENSG00000118690, intron 11 of 16)	6	109280663	109286320	5658	1	ENST00000481850	-14224	ARMC2	ENSG00000118690
Intron (ENST00000317876/ENSG00000181322, intron 8 of 8)	3	138007863	138009470	1608	1	ENST00000494015	11918	ARMC8	ENSG00000114098
Promoter (<=1kb)	3	137906359	138015096	108738	1	ENST00000461822	-17	ARMC8	ENSG00000114098
Promoter (<=1kb)	23	100673287	100674171	885	1	ENST00000453574	37	ARMCX4	ENSG00000196440
Promoter (<=1kb)	23	101854426	101859083	4658	1	ENST00000536530	-32	ARMCX5	ENSG00000125962
Promoter (<=1kb)	15	80696693	80890278	193586	1	ENST00000303329	99	ARNT2	ENSG00000172379
Intron (ENST00000529050/ENSG00000133794, intron 2 of 2)	11	13371492	13376178	4687	1	ENST00000485918	-19442	ARNTL	ENSG00000133794
Distal Intergenic	11	13298199	13375924	77726	1	ENST00000529050	-43108	ARNTL	ENSG00000133794
Promoter (<=1kb)	12	27485853	27573482	87630	1	ENST00000546179	29	ARNTL2	ENSG00000029153
Promoter (1-2kb)	7	98991665	98992424	760	1	ENST00000463078	-1011	ARPC1B	ENSG00000130429
Distal Intergenic	6	15935013	15935546	534	1	ENST00000448802	-120103	ARPC3P5	ENSG00000214027
Promoter (<=1kb)	3	9834227	9848789	14563	1	ENST00000287613	-20	ARPC4	ENSG00000241553
Promoter (<=1kb)	15	52841724	52861029	19306	2	ENST00000561650	60	ARPP19	ENSG00000128989
Distal Intergenic	3	35680437	35729281	48845	1	ENST00000450234	-36095	ARPP21	ENSG00000172995
Promoter (<=1kb)	5	78073032	78281608	208577	2	ENST00000264914	513	ARSB	ENSG00000113273
Intron (ENST00000380009/ENSG00000164291, intron 3 of 7)	5	94891061	94922376	31316	1	ENST00000512106	26457	ARSK	ENSG00000164291
Promoter (<=1kb)	22	19957419	20004331	46913	2	ENST00000263207	18	ARVCF	ENSG00000099889
Promoter (<=1kb)	8	131065088	131455906	390819	2	ENST00000518721	19	ASAP1	ENSG00000153317
Intron (ENST00000357668/ENSG00000153317, intron 1 of 28)	8	131165010	131353183	188174	2	ENST00000524367	-17706	ASAP1	ENSG00000153317
Intron (ENST00000281419/ENSG00000151693, intron 1 of 27)	2	9346894	9545812	198919	1	ENST00000315273	32421	ASAP2	ENSG00000151693
Promoter (<=1kb)	2	9346894	9545812	198919	1	ENST00000315273	458	ASAP2	ENSG00000151693
Promoter (<=1kb)	2	9346894	9545807	198914	1	ENST00000281419	-272	ASAP2	ENSG00000151693
Intron (ENST00000296525/ENSG00000164122, intron 1 of 6)	4	177142669	177158725	16057	2	ENST00000511879	6529	ASB5	ENSG00000164122
Intron (ENST00000369162/ENSG00000112249, intron 39 of 41)	6	100957094	100958184	1091	2	ENST00000518006	-4648	ASCC3	ENSG00000112249
Promoter (<=1kb)	1	155305059	155532484	227426	2	ENST00000368346	-41	ASH1L	ENSG00000116539
Promoter (<=1kb)	1	155451202	155532598	81397	2	ENST00000548830	-310	ASH1L	ENSG00000116539
Intron (ENST00000368346/ENSG00000116539, intron 2 of 27)	1	155531821	155533775	1955	1	ENST00000594351	-53916	ASH1L-AS1	ENSG00000235919
Promoter (<=1kb)	8	37963068	37997041	33974	1	ENST00000545394	56	ASH2L	ENSG00000129691
Intron (ENST00000359872/ENSG00000108684, intron 1 of 9)	17	31340105	31620006	279902	2	ENST00000225823	-65138	ASIC2	ENSG00000108684
Promoter (<=1kb)	8	62537096	62627084	89989	2	ENST00000519234	301	ASPH	ENSG00000198363
Promoter (<=1kb)	17	79935517	79968701	33185	1	ENST00000583503	27	ASPSCR1	ENSG00000169696
Promoter (<=1kb)	11	62104975	62124604	19630	1	ENST00000526096	155	ASRGL1	ENSG00000162174
Promoter (<=1kb)	12	27078694	27090905	12212	2	ENST00000538727	-149	ASUN	ENSG00000064102
Promoter (<=1kb)	20	30946614	30960033	13420	1	ENST00000497249	-188	ASXL1	ENSG00000171456
Promoter (<=1kb)	20	30946155	31027122	80968	1	ENST00000375687	-394	ASXL1	ENSG00000171456
Intron (ENST00000592288/ENSG00000141431, intron 6 of 13)	18	31187571	31241630	54060	1	ENST00000590973	58703	ASXL3	ENSG00000141431
Promoter (<=1kb)	8	124332090	124408705	76616	2	ENST00000287394	-57	ATAD2	ENSG00000156802
Intron (ENST00000238789/ENSG00000119778, intron 1 of 27)	2	24092540	24149935	57396	2	ENST00000439915	9703	ATAD2B	ENSG00000119778
Intron (ENST00000238789/ENSG00000119778, intron 13 of 27)	2	24046381	24055481	9101	2	ENST00000458510	-5407	ATAD2B	ENSG00000119778
Promoter (<=1kb)	1	1447531	1470065	22535	1	ENST00000378756	-100	ATAD3A	ENSG00000197785
Promoter (<=1kb)	10	123499939	123687551	187613	2	ENST00000369043	-111	ATE1	ENSG00000107669
Intron (ENST00000369043/ENSG00000107669, intron 10 of 11)	10	123542009	123549741	7733	2	ENST00000485281	-11435	ATE1	ENSG00000107669
Promoter (<=1kb)	12	51157861	51203258	45398	1	ENST00000549612	-160	ATF1	ENSG00000123268
Distal Intergenic	6	93596969	93598299	1331	2	ENST00000406040	-4312	ATF1P1	ENSG00000219387
Promoter (<=1kb)	2	175991521	176032872	41352	2	ENST00000413123	12	ATF2	ENSG00000115966
Promoter (<=1kb)	22	39916569	39918688	2120	1	ENST00000337304	-165	ATF4	ENSG00000128272
Promoter (<=1kb)	1	161736084	161933860	197777	1	ENST00000367942	-2	ATF6	ENSG00000118217
Intron (ENST00000591834/ENSG00000267281, intron 2 of 12)	12	53905845	53994805	88961	2	ENST00000328463	3728	ATF7	ENSG00000170653
Promoter (<=1kb)	12	14518663	14651473	132811	1	ENST00000536444	69	ATF7IP	ENSG00000171681
Promoter (<=1kb)	12	14538250	14613955	75706	1	ENST00000541654	-73	ATF7IP	ENSG00000171681
Intron (ENST00000355178/ENSG00000152348, intron 3 of 3)	5	81407211	81572116	164906	1	ENST00000508814	19517	ATG10	ENSG00000152348
Promoter (<=1kb)	5	81267976	81443323	175348	1	ENST00000513443	3	ATG10	ENSG00000152348
Promoter (<=1kb)	11	46638826	46696367	57542	1	ENST00000451945	69	ATG13	ENSG00000175224
Promoter (<=1kb)	14	55833110	55878576	45467	2	ENST00000247178	85	ATG14	ENSG00000126775
Promoter (<=1kb)	2	234160217	234204319	44103	1	ENST00000347464	-17	ATG16L1	ENSG00000085978
Promoter (<=1kb)	11	64680083	64684678	4596	2	ENST00000461701	10	ATG2A	ENSG00000110046
Promoter (<=1kb)	3	112276985	112280704	3720	2	ENST00000488910	-2	ATG3	ENSG00000144848
Promoter (<=1kb)	1	63249806	63284736	34931	1	ENST00000443289	-82	ATG4C	ENSG00000125703
Distal Intergenic	1	63249806	63284736	34931	1	ENST00000443289	-32740	ATG4C	ENSG00000125703
Promoter (<=1kb)	19	10654647	10664094	9448	1	ENST00000588667	110	ATG4D	ENSG00000130734
Intron (ENST00000446450/ENSG00000197548, intron 16 of 16)	3	11406133	11551813	145681	1	ENST00000446110	24897	ATG7	ENSG00000197548
Promoter (<=1kb)	2	220084102	220094439	10338	2	ENST00000396761	10	ATG9A	ENSG00000198925
Promoter (<=1kb)	2	216176853	216199727	22875	1	ENST00000427397	113	ATIC	ENSG00000138363
Promoter (<=1kb)	2	38536573	38604398	67826	2	ENST00000443098	22	ATL2	ENSG00000119787
Promoter (<=1kb)	11	63391559	63439084	47526	2	ENST00000398868	51	ATL3	ENSG00000184743
Promoter (1-2kb)	12	7033626	7051484	17859	1	ENST00000356654	1511	ATN1	ENSG00000111676
Intron (ENST00000469442/ENSG00000168874, intron 2 of 2)	2	86008157	86015162	7006	1	ENST00000489682	-8539	ATOH8	ENSG00000168874
Distal Intergenic	15	25926141	25929182	3042	2	ENST00000555450	17666	ATP10A	ENSG00000206190
Distal Intergenic	15	25926141	25929182	3042	2	ENST00000555450	13897	ATP10A	ENSG00000206190
Intron (ENST00000327245/ENSG00000118322, intron 1 of 25)	5	160114918	160279161	164244	2	ENST00000520098	63549	ATP10B	ENSG00000118322
Promoter (<=1kb)	5	160038804	160039905	1102	2	ENST00000522169	692	ATP10B	ENSG00000118322
Promoter (<=1kb)	13	113344643	113532608	187966	1	ENST00000283558	-89	ATP11A	ENSG00000068650
Promoter (<=1kb)	3	182511291	182554412	43122	1	ENST00000493826	313	ATP11B	ENSG00000058063
Promoter (<=1kb)	19	19770750	19774482	3733	2	ENST00000487364	47	ATP13A1	ENSG00000105726
Promoter (<=1kb)	3	194180618	194207388	26771	2	ENST00000457986	-250	ATP13A3	ENSG00000133657
Promoter (<=1kb)	1	116941622	116961197	19576	2	ENST00000493908	-6	ATP1A1OS	ENSG00000203865
Promoter (<=1kb)	17	7554430	7561086	6657	1	ENST00000250111	886	ATP1B2	ENSG00000129244
Promoter (<=1kb)	12	110719486	110785131	65646	1	ENST00000539276	-39	ATP2A2	ENSG00000174437
Promoter (<=1kb)	12	110718921	110788895	69975	1	ENST00000308664	-75	ATP2A2	ENSG00000174437
Promoter (<=1kb)	12	90049360	90103077	53718	2	ENST00000551310	-135	ATP2B1	ENSG00000070961
Intron (ENST00000343816/ENSG00000157087, intron 1 of 21)	3	10365707	10491297	125591	2	ENST00000352432	-14611	ATP2B2	ENSG00000157087
Promoter (<=1kb)	3	130612812	130721951	109140	1	ENST00000510168	-102	ATP2C1	ENSG00000017260
Intron (ENST00000262429/ENSG00000064270, intron 1 of 26)	16	84402133	84497793	95661	1	ENST00000416219	17738	ATP2C2	ENSG00000064270
Intron (ENST00000262429/ENSG00000064270, intron 1 of 26)	16	84402133	84497793	95661	1	ENST00000416219	7205	ATP2C2	ENSG00000064270
Promoter (<=1kb)	18	43664116	43678251	14136	2	ENST00000593152	113	ATP5A1	ENSG00000152234
Promoter (<=1kb)	12	57037204	57039712	2509	2	ENST00000548647	31	ATP5B	ENSG00000110955
Promoter (<=1kb)	10	7830173	7841513	11341	1	ENST00000472202	115	ATP5C1	ENSG00000165629
Promoter (<=1kb)	20	57601028	57607347	6320	2	ENST00000395663	159	ATP5E	ENSG00000124172
Promoter (<=1kb)	1	111992107	112003934	11828	1	ENST00000468818	3	ATP5F1	ENSG00000116459
Distal Intergenic	2	154015452	154016197	746	1	ENST00000397288	-19768	ATP5F1P4	ENSG00000214025
Promoter (<=1kb)	17	46970127	46973233	3107	1	ENST00000355938	-501	ATP5G1	ENSG00000159199
Intron (ENST00000550241/ENSG00000135390, intron 1 of 1)	12	54026510	54062996	36487	2	ENST00000550241	9519	ATP5G2	ENSG00000135390
Promoter (<=1kb)	12	54059023	54069866	10844	2	ENST00000549748	140	ATP5G2	ENSG00000135390
Promoter (<=1kb)	21	27096791	27107344	10554	2	ENST00000457143	-132	ATP5J	ENSG00000154723
Promoter (<=1kb)	7	99055818	99063954	8137	2	ENST00000292475	8	ATP5J2	ENSG00000241468
Promoter (<=1kb)	11	118272325	118280292	7968	1	ENST00000529790	-102	ATP5L	ENSG00000167283
Distal Intergenic	3	152518223	152518521	299	2	ENST00000483050	62314	ATP5LP5	ENSG00000242561
Promoter (<=1kb)	1	44440616	44443885	3270	1	ENST00000532642	-7	ATP6V0B	ENSG00000117410
Promoter (<=1kb)	16	67472379	67515020	42642	2	ENST00000540149	-5	ATP6V0D1	ENSG00000159720
Promoter (<=1kb)	7	149564786	149570931	6146	2	ENST00000488315	230	ATP6V0E2-AS1	ENSG00000204934
Promoter (<=1kb)	3	113465866	113530903	65038	1	ENST00000273398	-271	ATP6V1A	ENSG00000114573
Promoter (<=1kb)	2	46717889	46769317	51429	2	ENST00000524249	-185	ATP6V1E2	ENSG00000250565
Promoter (<=1kb)	9	117350057	117354959	4903	1	ENST00000473413	69	ATP6V1G1	ENSG00000136888
Distal Intergenic	13	104096970	104097318	349	2	ENST00000415853	-320287	ATP6V1G1P7	ENSG00000230474
Promoter (<=1kb)	8	54727292	54755805	28514	2	ENST00000519588	45	ATP6V1H	ENSG00000047249
Intron (ENST00000468480/ENSG00000127870, intron 5 of 5)	13	26688547	26728313	39767	2	ENST00000426792	-32498	ATP8A2P3	ENSG00000233963
Intron (ENST00000588925/ENSG00000267787, intron 2 of 5)	18	55364902	55375790	10889	2	ENST00000589147	9342	ATP8B1	ENSG00000081923
Promoter (<=1kb)	20	50213053	50384867	171815	2	ENST00000311637	101	ATP9A	ENSG00000054793
Intron (ENST00000586366/ENSG00000166377, intron 5 of 9)	18	76886267	76904286	18020	1	ENST00000590608	9577	ATP9B	ENSG00000166377
Promoter (<=1kb)	18	76829490	76876070	46581	1	ENST00000458297	5	ATP9B	ENSG00000166377
Promoter (<=1kb)	18	76829285	76856481	27197	1	ENST00000588600	-314	ATP9B	ENSG00000166377
Promoter (<=1kb)	1	47101095	47134099	33005	2	ENST00000329231	-1	ATPAF1	ENSG00000123472
Promoter (<=1kb)	3	142168080	142297668	129589	2	ENST00000383101	-44	ATR	ENSG00000175054
Promoter (<=1kb)	2	27435045	27436301	1257	1	ENST00000484646	-1	ATRAID	ENSG00000138085
Promoter (<=1kb)	20	3451687	3631769	180083	1	ENST00000262919	-26	ATRN	ENSG00000088812
Intron (ENST00000244769/ENSG00000124788, intron 4 of 8)	6	16432795	16750323	317529	2	ENST00000483591	124376	ATXN1	ENSG00000124788
Promoter (<=1kb)	22	46068068	46114344	46277	1	ENST00000498009	-139	ATXN10	ENSG00000130638
Intron (ENST00000389153/ENSG00000204842, intron 14 of 24)	12	111926389	111949911	23523	2	ENST00000546483	8873	ATXN2	ENSG00000204842
Promoter (<=1kb)	16	28834356	28848558	14203	1	ENST00000563314	-397	ATXN2L	ENSG00000168488
Promoter (<=1kb)	14	92537089	92572906	35818	2	ENST00000532032	185	ATXN3	ENSG00000066427
Promoter (<=1kb)	3	63897605	63985883	88279	1	ENST00000487717	197	ATXN7	ENSG00000163635
Promoter (<=1kb)	3	63898275	63989129	90855	1	ENST00000538065	-70	ATXN7	ENSG00000163635
Intron (ENST00000419735/ENSG00000146776, intron 6 of 11)	7	105253923	105264713	10791	2	ENST00000388807	-14877	ATXN7L1	ENSG00000146776
Promoter (<=1kb)	1	110026561	110035356	8796	1	ENST00000369870	217	ATXN7L2	ENSG00000162650
Promoter (<=1kb)	12	74931551	74935223	3673	1	ENST00000519948	190	ATXN7L3B	ENSG00000253719
Promoter (<=1kb)	9	94060273	94124169	63897	2	ENST00000478465	122	AUH	ENSG00000148090
Promoter (<=1kb)	1	1309117	1310553	1437	2	ENST00000378853	-63	AURKAIP1	ENSG00000175756
Intron (ENST00000406775/ENSG00000158321, intron 2 of 17)	7	69289612	69599557	309946	1	ENST00000476695	137967	AUTS2	ENSG00000158321
Intron (ENST00000406775/ENSG00000158321, intron 2 of 17)	7	69289612	69599557	309946	1	ENST00000476695	81826	AUTS2	ENSG00000158321
Intron (ENST00000406775/ENSG00000158321, intron 4 of 17)	7	69781902	69901163	119262	1	ENST00000475660	75675	AUTS2	ENSG00000158321
Promoter (<=1kb)	7	69289612	69599557	309946	1	ENST00000476695	383	AUTS2	ENSG00000158321
Promoter (<=1kb)	7	69063905	70257489	1193585	1	ENST00000406775	-591	AUTS2	ENSG00000158321
Intron (ENST00000406775/ENSG00000158321, intron 4 of 17)	7	69781902	69901163	119262	1	ENST00000475660	-104338	AUTS2	ENSG00000158321
Intron (ENST00000406775/ENSG00000158321, intron 3 of 17)	7	69781902	69901163	119262	1	ENST00000475660	-195790	AUTS2	ENSG00000158321
Promoter (<=1kb)	15	34158428	34331377	172950	2	ENST00000306730	278	AVEN	ENSG00000169857
Promoter (<=1kb)	7	32535322	33078516	543195	1	ENST00000404479	-32	AVL9	ENSG00000105778
Promoter (<=1kb)	1	179335107	179339214	4108	1	ENST00000508285	-42	AXDND1	ENSG00000162779
Promoter (<=1kb)	16	337441	402449	65009	2	ENST00000354866	99	AXIN1	ENSG00000103126
Distal Intergenic	3	95031	96029	999	2	ENST00000426697	11082	AY269186.2	ENSG00000224918
Promoter (<=1kb)	3	28373180	28390120	16941	2	ENST00000334100	-30	AZI2	ENSG00000163512
Promoter (<=1kb)	8	103855936	103876263	20328	2	ENST00000518940	836	AZIN1	ENSG00000155096
Promoter (<=1kb)	8	103855936	103876263	20328	2	ENST00000518940	137	AZIN1	ENSG00000155096
Promoter (<=1kb)	8	103838585	103876965	38381	2	ENST00000337198	125	AZIN1	ENSG00000155096
Promoter (<=1kb)	3	160820930	160823033	2104	2	ENST00000497487	32	B3GALNT1	ENSG00000169255
Promoter (<=1kb)	1	235613238	235667781	54544	2	ENST00000366600	-110	B3GALNT2	ENSG00000162885
Intron (ENST00000343307/ENSG00000187676, intron 10 of 14)	13	31834544	31858892	24349	1	ENST00000461652	17107	B3GALTL	ENSG00000187676
Distal Intergenic	2	62442653	62451684	9032	1	ENST00000405767	19670	B3GNT2	ENSG00000170340
Distal Intergenic	2	62423248	62451866	28619	1	ENST00000301998	-9975	B3GNT2	ENSG00000170340
Promoter (<=1kb)	3	182972413	182987830	15418	1	ENST00000464923	-282	B3GNT5	ENSG00000176597
Promoter (<=1kb)	12	58020211	58026430	6220	2	ENST00000418555	555	B4GALNT1	ENSG00000135454
Promoter (<=1kb)	11	369796	372807	3012	1	ENST00000530717	-239	B4GALNT4	ENSG00000182272
Distal Intergenic	11	369796	372807	3012	1	ENST00000530717	-13530	B4GALNT4	ENSG00000182272
Promoter (<=1kb)	1	161141101	161147210	6110	2	ENST00000470882	-1	B4GALT3	ENSG00000158850
Intron (ENST00000470790/ENSG00000240254, intron 3 of 3)	3	118930589	118959950	29362	2	ENST00000393765	-17157	B4GALT4	ENSG00000121578
Intron (ENST00000371711/ENSG00000158470, intron 1 of 8)	20	48249482	48330415	80934	2	ENST00000371711	36373	B4GALT5	ENSG00000158470
Promoter (<=1kb)	20	48249482	48330415	80934	2	ENST00000371711	2	B4GALT5	ENSG00000158470
Promoter (<=1kb)	5	177027101	177037348	10248	1	ENST00000029410	-30	B4GALT7	ENSG00000027847
Promoter (<=1kb)	21	30671192	30718469	47278	1	ENST00000286800	210	BACH1	ENSG00000156273
Promoter (<=1kb)	21	30671737	30718469	46733	1	ENST00000399921	79	BACH1	ENSG00000156273
Promoter (<=1kb)	6	90798773	90927964	129192	2	ENST00000493201	-417	BACH2	ENSG00000112182
Promoter (<=1kb)	8	38034117	38070819	36703	1	ENST00000287322	9	BAG4	ENSG00000156735
Promoter (<=1kb)	6	31615371	31620425	5055	2	ENST00000451898	43	BAG6	ENSG00000204463
Promoter (<=1kb)	6	31606805	31620482	13678	2	ENST00000211379	-191	BAG6	ENSG00000204463
Promoter (<=1kb)	11	65769727	65770806	1080	1	ENST00000530204	28	BANF1	ENSG00000175334
Promoter (1-2kb)	7	107283210	107283468	259	2	ENST00000445285	-1890	BANF1P5	ENSG00000225935
Promoter (<=1kb)	16	87985093	88110924	125832	1	ENST00000355022	269	BANP	ENSG00000172530
Promoter (<=1kb)	3	52441189	52443967	2779	2	ENST00000490917	-4	BAP1	ENSG00000163930
Distal Intergenic	5	17065707	17275462	209756	1	ENST00000606445	-60352	BASP1	ENSG00000176788
Distal Intergenic	11	64755417	64757745	2329	2	ENST00000435842	8532	BATF2	ENSG00000168062
Promoter (<=1kb)	7	72854728	72936602	81875	2	ENST00000339594	179	BAZ1B	ENSG00000009954
Promoter (<=1kb)	12	57009093	57024092	15000	2	ENST00000551959	-24	BAZ2A	ENSG00000076108
Promoter (<=1kb)	19	47724084	47734451	10368	2	ENST00000439096	-159	BBC3	ENSG00000105327
Promoter (<=1kb)	10	112659976	112678694	18719	2	ENST00000605742	159	BBIP1	ENSG00000214413
Promoter (<=1kb)	11	66278141	66287228	9088	1	ENST00000524907	18	BBS1	ENSG00000174483
Promoter (<=1kb)	12	76738254	76742222	3969	2	ENST00000393262	158	BBS10	ENSG00000179941
Promoter (<=1kb)	2	170336012	170354165	18154	1	ENST00000443151	2	BBS5	ENSG00000163093
Promoter (<=1kb)	3	107242301	107429346	187046	1	ENST00000454540	-133	BBX	ENSG00000114439
Intron (ENST00000415149/ENSG00000114439, intron 3 of 16)	3	107403403	107491632	88230	1	ENST00000472032	-4440	BBX	ENSG00000114439
Promoter (<=1kb)	7	107220797	107253877	33081	1	ENST00000457837	9	BCAP29	ENSG00000075790
Promoter (2-3kb)	7	107234467	107256319	21853	1	ENST00000379121	-2199	BCAP29	ENSG00000075790
Promoter (<=1kb)	16	75262928	75285507	22580	2	ENST00000162330	54	BCAR1	ENSG00000050820
Promoter (<=1kb)	16	75262960	75299846	36887	2	ENST00000535626	-11	BCAR1	ENSG00000050820
Promoter (<=1kb)	16	75262935	75272558	9624	2	ENST00000566982	-140	BCAR1	ENSG00000050820
Promoter (<=1kb)	16	75262929	75299113	36185	2	ENST00000562556	-233	BCAR1	ENSG00000050820
Distal Intergenic	3	165490692	165555260	64569	2	ENST00000264381	-143949	BCHE	ENSG00000114200
Promoter (<=1kb)	19	41903713	41928112	24400	1	ENST00000538423	-103	BCKDHA	ENSG00000248098
Intron (ENST00000356489/ENSG00000083123, intron 6 of 10)	6	80912819	80982907	70089	1	ENST00000468520	-4960	BCKDHB	ENSG00000083123
Intron (ENST00000356489/ENSG00000083123, intron 9 of 10)	6	81053288	81055971	2684	1	ENST00000491328	-7137	BCKDHB	ENSG00000083123
Distal Intergenic	2	60678302	60780702	102401	2	ENST00000359629	-17978	BCL11A	ENSG00000119866
Promoter (<=1kb)	18	60790579	60987361	196783	2	ENST00000398117	-382	BCL2	ENSG00000171791
Promoter (<=1kb)	20	30253838	30311703	57866	2	ENST00000450273	386	BCL2L1	ENSG00000171552
Promoter (<=1kb)	7	72951284	72971939	20656	2	ENST00000454871	26	BCL7B	ENSG00000106635
Promoter (<=1kb)	7	72951596	72971571	19976	2	ENST00000464288	1	BCL7B	ENSG00000106635
Promoter (<=1kb)	16	30845906	30905521	59616	2	ENST00000574418	4	BCL7C	ENSG00000099385
Promoter (<=1kb)	22	23522552	23658137	135586	1	ENST00000359540	141	BCR	ENSG00000186716
Promoter (<=1kb)	3	197281242	197282547	1306	2	ENST00000476764	556	BDH1	ENSG00000161267
Intron (ENST00000532997/ENSG00000176697, intron 1 of 1)	11	27676440	27741294	64855	2	ENST00000532997	3088	BDNF	ENSG00000176697
Promoter (<=1kb)	11	27528399	27719721	191323	1	ENST00000502161	15	BDNF-AS	ENSG00000245573
Promoter (<=1kb)	14	101005636	101053750	48115	2	ENST00000554140	337	BEGAIN	ENSG00000183092
Promoter (<=1kb)	6	107386386	107436473	50088	2	ENST00000369042	-38	BEND3	ENSG00000178409
3' UTR	4	42112955	42154895	41941	2	ENST00000502486	39853	BEND4	ENSG00000188848
Intron (ENST00000371839/ENSG00000186094, intron 6 of 13)	1	49193539	49224605	31067	2	ENST00000476079	11790	BEND5	ENSG00000162373
Promoter (<=1kb)	1	49226720	49242407	15688	2	ENST00000489956	-18	BEND5	ENSG00000162373
Promoter (<=1kb)	20	17474550	17512014	37465	2	ENST00000377873	17	BFSP1	ENSG00000125864
Promoter (<=1kb)	12	32259769	32261730	1962	1	ENST00000551848	-121	BICD1	ENSG00000151746
Promoter (<=1kb)	9	95473645	95527094	53450	2	ENST00000375512	-445	BICD2	ENSG00000185963
Promoter (<=1kb)	11	102217945	102221296	3352	1	ENST00000532832	0	BIRC2	ENSG00000110330
Promoter (<=1kb)	2	32582096	32843966	261871	1	ENST00000421745	115	BIRC6	ENSG00000115760
Promoter (<=1kb)	13	103452751	103459750	7000	1	ENST00000491929	-97	BIVM	ENSG00000134897
Promoter (<=1kb)	20	36145820	36156333	10514	2	ENST00000414542	-98	BLCAP	ENSG00000166619
3' UTR	15	91352001	91358859	6859	1	ENST00000560821	6469	BLM	ENSG00000197299
Promoter (<=1kb)	17	28616432	28619012	2581	2	ENST00000577290	-9	BLMH	ENSG00000108578
Promoter (<=1kb)	12	56109865	56113454	3590	1	ENST00000553100	34	BLOC1S1	ENSG00000135441
Promoter (<=1kb)	4	6717842	6719387	1546	1	ENST00000320776	23	BLOC1S4	ENSG00000186222
Promoter (<=1kb)	15	45879944	45898893	18950	1	ENST00000563160	6	BLOC1S6	ENSG00000104164
Promoter (<=1kb)	15	45879622	45898869	19248	1	ENST00000565216	5	BLOC1S6	ENSG00000104164
Promoter (<=1kb)	7	43798286	43846939	48654	1	ENST00000402924	155	BLVRA	ENSG00000106605
Promoter (<=1kb)	1	169337210	169346132	8923	1	ENST00000420531	61	BLZF1	ENSG00000117475
Promoter (<=1kb)	10	22610514	22616733	6220	1	ENST00000456675	-62	BMI1	ENSG00000168283
Promoter (<=1kb)	10	22610140	22620413	10274	1	ENST00000376663	-439	BMI1	ENSG00000168283
Intron (ENST00000297161/ENSG00000164619, intron 11 of 15)	7	34106844	34182972	76129	1	ENST00000476525	-8240	BMPER	ENSG00000164619
Intron (ENST00000372037/ENSG00000107779, intron 1 of 12)	10	88516407	88692595	176189	1	ENST00000372037	17126	BMPR1A	ENSG00000107779
Promoter (<=1kb)	10	88516407	88692595	176189	1	ENST00000372037	72	BMPR1A	ENSG00000107779
Distal Intergenic	11	121232563	121233574	1012	2	ENST00000527904	-22944	BMPR1APS2	ENSG00000232460
Distal Intergenic	11	121232563	121233574	1012	2	ENST00000527904	-27055	BMPR1APS2	ENSG00000232460
Promoter (<=1kb)	10	43278249	43330385	52137	1	ENST00000374518	-150	BMS1	ENSG00000165733
Promoter (1-2kb)	10	48187416	48199256	11841	1	ENST00000456732	-1599	BMS1P6	ENSG00000251070
Distal Intergenic	9	16418541	16436370	17830	2	ENST00000411752	27473	BNC2	ENSG00000173068
Promoter (<=1kb)	5	172571549	172591060	19512	1	ENST00000393770	33	BNIP1	ENSG00000113734
Promoter (<=1kb)	10	133783191	133795427	12237	2	ENST00000540159	83	BNIP3	ENSG00000176171
Promoter (<=1kb)	16	30204256	30205627	1372	2	ENST00000305321	22	BOLA2B	ENSG00000169627
Promoter (<=1kb)	2	74362542	74375032	12491	2	ENST00000295326	56	BOLA3	ENSG00000163170
Promoter (<=1kb)	6	3118962	3124377	5416	1	ENST00000479273	202	BPHL	ENSG00000137274
Distal Intergenic	22	32809834	32860471	50638	2	ENST00000397452	-4280	BPIFC	ENSG00000184459
Promoter (<=1kb)	17	65821640	65942007	120368	1	ENST00000544778	-69	BPTF	ENSG00000171634
Promoter (<=1kb)	7	140533861	140624509	90649	2	ENST00000469930	20	BRAF	ENSG00000157764
Promoter (<=1kb)	12	112079950	112123790	43841	2	ENST00000419234	85	BRAP	ENSG00000089234
Promoter (<=1kb)	22	50166931	50221160	54230	2	ENST00000404760	346	BRD1	ENSG00000100425
Promoter (<=1kb)	6	32938730	32949282	10553	1	ENST00000482914	614	BRD2	ENSG00000204256
Promoter (<=1kb)	6	32939994	32945980	5987	1	ENST00000607833	108	BRD2	ENSG00000204256
Promoter (<=1kb)	6	32938015	32939893	1879	1	ENST00000580234	18	BRD2	ENSG00000204256
Promoter (<=1kb)	6	32938665	32949282	10618	1	ENST00000374831	-64	BRD2	ENSG00000204256
Promoter (<=1kb)	9	136901686	136933092	31407	2	ENST00000357885	613	BRD3	ENSG00000169925
Promoter (<=1kb)	9	136901150	136933657	32508	2	ENST00000371834	196	BRD3	ENSG00000169925
Promoter (<=1kb)	19	15376438	15443254	66817	2	ENST00000597315	193	BRD4	ENSG00000141867
Promoter (<=1kb)	16	50349868	50402845	52978	2	ENST00000394688	-12	BRD7	ENSG00000166164
Promoter (<=1kb)	14	105675623	105767062	91440	2	ENST00000379937	-120	BRF1	ENSG00000185024
Promoter (<=1kb)	8	37700786	37707422	6637	2	ENST00000220659	-3	BRF2	ENSG00000104221
Promoter (<=1kb)	7	97911134	97912018	885	1	ENST00000474291	-48	BRI3	ENSG00000164713
Promoter (<=1kb)	12	125478246	125515777	37532	1	ENST00000341446	120	BRI3BP	ENSG00000184992
Promoter (<=1kb)	3	10157276	10168874	11599	1	ENST00000530758	-217	BRK1	ENSG00000254999
Distal Intergenic	13	91675986	91676208	223	2	ENST00000442875	3354	BRK1P2	ENSG00000227983
Promoter (<=1kb)	11	66108245	66112550	4306	2	ENST00000534617	-1	BRMS1	ENSG00000174744
Promoter (<=1kb)	14	36295663	36335257	39595	1	ENST00000548758	45	BRMS1L	ENSG00000100916
Promoter (<=1kb)	3	9773413	9789557	16145	1	ENST00000433861	-16	BRPF1	ENSG00000156983
Promoter (<=1kb)	6	36164521	36200567	36047	1	ENST00000357641	66	BRPF3	ENSG00000096070
Promoter (<=1kb)	19	55795534	55823901	28368	1	ENST00000309383	-162	BRSK1	ENSG00000160469
Promoter (<=1kb)	11	1411515	1478270	66756	1	ENST00000526678	448	BRSK2	ENSG00000174672
Promoter (<=1kb)	21	40556102	40685745	129644	2	ENST00000333229	61	BRWD1	ENSG00000185658
Promoter (<=1kb)	11	62472808	62477203	4396	2	ENST00000532818	-30	BSCL2	ENSG00000168000
Promoter (<=1kb)	19	572596	580695	8100	1	ENST00000572899	29	BSG	ENSG00000172270
Promoter (<=1kb)	3	49591922	49708978	117057	1	ENST00000296452	239	BSN	ENSG00000164061
Promoter (<=1kb)	4	15716951	15739936	22986	1	ENST00000514989	-133	BST1	ENSG00000109743
Promoter (<=1kb)	10	93683526	93790082	106557	1	ENST00000265990	100	BTAF1	ENSG00000095564
Intron (ENST00000566841/ENSG00000259805, intron 1 of 1)	15	83685174	83736106	50933	2	ENST00000261721	-10283	BTBD1	ENSG00000064726
Promoter (<=1kb)	11	13409548	13484827	75280	2	ENST00000278174	-1	BTBD10	ENSG00000148925
Promoter (<=1kb)	11	13410230	13461826	51597	2	ENST00000530907	-201	BTBD10	ENSG00000148925
Promoter (<=1kb)	1	45279170	45279771	602	1	ENST00000464114	468	BTBD19	ENSG00000222009
Distal Intergenic	20	11902214	11903778	1565	1	ENST00000473180	122304	BTBD3	ENSG00000132640
Distal Intergenic	20	11902214	11903778	1565	1	ENST00000473180	109647	BTBD3	ENSG00000132640
Distal Intergenic	20	11902214	11903778	1565	1	ENST00000473180	58258	BTBD3	ENSG00000132640
Distal Intergenic	20	11902214	11903778	1565	1	ENST00000473180	31435	BTBD3	ENSG00000132640
Promoter (<=1kb)	20	11871518	11903658	32141	1	ENST00000449299	28	BTBD3	ENSG00000132640
Promoter (<=1kb)	14	105714827	105717421	2595	1	ENST00000536364	-82	BTBD6	ENSG00000184887
Promoter (<=1kb)	14	93754018	93762504	8487	2	ENST00000555525	-936	BTBD7	ENSG00000011114
Promoter (<=1kb)	6	38562012	38607644	45633	2	ENST00000498633	33	BTBD9	ENSG00000183826
Intron (ENST00000314100/ENSG00000183826, intron 5 of 9)	6	38449468	38450307	840	1	ENST00000412822	15512	BTBD9-AS1	ENSG00000226533
Distal Intergenic	4	75671589	75695366	23778	2	ENST00000512743	67075	BTC	ENSG00000174808
Promoter (<=1kb)	5	72794335	72801018	6684	1	ENST00000507081	71	BTF3	ENSG00000145741
Promoter (<=1kb)	1	52522004	52549172	27169	1	ENST00000533836	82	BTF3L4	ENSG00000134717
Distal Intergenic	17	6225733	6226548	816	2	ENST00000571142	44659	BTF3P14	ENSG00000262609
Promoter (<=1kb)	21	18965971	18985265	19295	2	ENST00000348354	-79	BTG3	ENSG00000154640
Promoter (<=1kb)	10	103114291	103285840	171550	1	ENST00000370183	-105	BTRC	ENSG00000166167
Promoter (<=1kb)	11	116618886	116643703	24818	2	ENST00000375445	32	BUD13	ENSG00000137656
Promoter (<=1kb)	7	99006295	99013823	7529	1	ENST00000427499	48	BUD31	ENSG00000106245
Promoter (<=1kb)	6	105544697	105585049	40353	2	ENST00000314641	-5	BVES	ENSG00000112276
Distal Intergenic	9	44170447	44175727	5281	2	ENST00000423199	-40305	BX649563.4	ENSG00000204818
Promoter (1-2kb)	9	43313699	43314502	804	1	ENST00000425262	1588	BX649597.1	ENSG00000197805
Distal Intergenic	9	43403148	43403646	499	1	ENST00000442075	6059	BX649597.3	ENSG00000223512
Promoter (<=1kb)	10	45471577	45474258	2682	2	ENST00000298295	-68	C10orf10	ENSG00000165507
Promoter (<=1kb)	10	97667722	97698480	30759	1	ENST00000423344	-21	C10orf131	ENSG00000173088
Promoter (<=1kb)	10	45493146	45496336	3191	2	ENST00000298298	-109	C10orf25	ENSG00000165511
Promoter (<=1kb)	10	104614166	104620584	6419	1	ENST00000478833	-46	C10orf32	ENSG00000166275
Promoter (<=1kb)	10	103605356	103815950	210595	2	ENST00000370033	52	C10orf76	ENSG00000120029
Promoter (<=1kb)	10	124690419	124713827	23409	2	ENST00000368891	163	C10orf88	ENSG00000119965
Promoter (<=1kb)	11	68029931	68039469	9539	2	ENST00000530166	-224	C11orf24	ENSG00000171067
Distal Intergenic	11	111126707	111157126	30420	1	ENST00000280325	-8719	C11orf53	ENSG00000150750
Distal Intergenic	11	111126707	111157126	30420	1	ENST00000280325	-29948	C11orf53	ENSG00000150750
Promoter (<=1kb)	11	16760206	16770138	9933	1	ENST00000525256	172	C11orf58	ENSG00000110696
Promoter (<=1kb)	11	86013326	86048537	35212	1	ENST00000532270	110	C11orf73	ENSG00000149196
Promoter (<=1kb)	11	36616051	36680818	64768	1	ENST00000334307	-131	C11orf74	ENSG00000166352
Promoter (<=1kb)	11	62439126	62441159	2034	1	ENST00000377953	-7	C11orf83	ENSG00000204922
Promoter (<=1kb)	11	63580860	63595190	14331	1	ENST00000294244	780	C11orf84	ENSG00000168005
Promoter (<=1kb)	11	63580860	63595190	14331	1	ENST00000294244	32	C11orf84	ENSG00000168005
Promoter (<=1kb)	11	63527364	63536113	8750	2	ENST00000433688	171	C11orf95	ENSG00000188070
Promoter (<=1kb)	11	43964055	43965888	1834	1	ENST00000528572	-151	C11orf96	ENSG00000187479
Intron (ENST00000547347/ENSG00000179088, intron 2 of 10)	12	103661387	103835369	173983	2	ENST00000550650	17904	C12orf42	ENSG00000179088
Intron (ENST00000547347/ENSG00000179088, intron 4 of 10)	12	103656048	103663631	7584	2	ENST00000549927	-54732	C12orf42	ENSG00000179088
Promoter (<=1kb)	12	105380117	105388498	8382	1	ENST00000280749	138	C12orf45	ENSG00000151131
Promoter (<=1kb)	12	7053186	7055165	1980	1	ENST00000229281	-66	C12orf57	ENSG00000111678
Promoter (<=1kb)	12	62995531	62997214	1684	2	ENST00000408887	-50	C12orf61	ENSG00000221949
Promoter (<=1kb)	12	104345188	104350912	5725	2	ENST00000549960	2	C12orf73	ENSG00000204954
Distal Intergenic	12	93096619	93102323	5705	1	ENST00000397833	-44790	C12orf74	ENSG00000214215
3' UTR	12	105747287	105764981	17695	1	ENST00000548336	17720	C12orf75	ENSG00000235162
Intron (ENST00000553757/ENSG00000258913, intron 1 of 2)	14	104710541	104712473	1933	1	ENST00000419115	27356	C14orf144	ENSG00000228032
Promoter (<=1kb)	14	52456232	52468584	12353	1	ENST00000557553	26	C14orf166	ENSG00000087302
Promoter (<=1kb)	14	73957669	73960096	2428	1	ENST00000531973	221	C14orf169	ENSG00000255242
Intron (ENST00000325812/ENSG00000176605, intron 2 of 3)	14	99177999	99182510	4512	1	ENST00000546029	3106	C14orf177	ENSG00000176605
Promoter (<=1kb)	14	78227317	78236071	8755	1	ENST00000557011	71	C14orf178	ENSG00000197734
Intron (ENST00000415614/ENSG00000258986, intron 3 of 3)	14	105046021	105056852	10832	1	ENST00000557649	-34022	C14orf180	ENSG00000184601
Intron (ENST00000415614/ENSG00000258986, intron 3 of 3)	14	105046021	105056852	10832	1	ENST00000557649	-37119	C14orf180	ENSG00000184601
Promoter (<=1kb)	14	45366538	45374772	8235	1	ENST00000557112	106	C14orf28	ENSG00000179476
Intron (ENST00000499006/ENSG00000246223, intron 2 of 2)	14	98426248	98444383	18136	2	ENST00000554822	31256	C14orf64	ENSG00000246223
Intron (ENST00000333334/ENSG00000183643, intron 2 of 2)	15	93015151	93044072	28922	1	ENST00000556865	20802	C15orf32	ENSG00000183643
Intron (ENST00000333334/ENSG00000183643, intron 2 of 2)	15	93015151	93044072	28922	1	ENST00000556865	12266	C15orf32	ENSG00000183643
Promoter (<=1kb)	15	90444107	90455919	11813	2	ENST00000460685	88	C15orf38	ENSG00000242498
Promoter (<=1kb)	15	90443159	90456188	13030	2	ENST00000357484	4	C15orf38	ENSG00000242498
Promoter (<=1kb)	15	74032141	74045088	12948	2	ENST00000569673	-50	C15orf59	ENSG00000205363
Promoter (<=1kb)	15	67813406	67819628	6223	1	ENST00000342683	235	C15orf61	ENSG00000189227
Promoter (<=1kb)	16	684664	686235	1572	2	ENST00000568773	104	C16orf13	ENSG00000130731
Promoter (2-3kb)	16	90095316	90096309	994	2	ENST00000408886	-2188	C16orf3	ENSG00000221819
Promoter (<=1kb)	16	22018959	22087699	68741	1	ENST00000567004	284	C16orf52	ENSG00000185716
Intron (ENST00000438132/ENSG00000103544, intron 13 of 30)	16	19619111	19627513	8403	1	ENST00000540101	8655	C16orf62	ENSG00000103544
Promoter (<=1kb)	16	19567042	19584702	17661	1	ENST00000543460	3	C16orf62	ENSG00000103544
Promoter (<=1kb)	16	67143891	67182442	38552	1	ENST00000219139	4	C16orf70	ENSG00000125149
Promoter (<=1kb)	16	9185505	9215497	29993	1	ENST00000327827	608	C16orf72	ENSG00000182831
Promoter (<=1kb)	16	58147496	58163354	15859	2	ENST00000262498	9	C16orf80	ENSG00000070761
Promoter (<=1kb)	16	46836915	46864671	27757	2	ENST00000564250	403	C16orf87	ENSG00000155330
Promoter (<=1kb)	16	46836915	46864671	27757	2	ENST00000564250	-12	C16orf87	ENSG00000155330
Promoter (<=1kb)	16	46830519	46865074	34556	2	ENST00000394806	-106	C16orf87	ENSG00000155330
Promoter (<=1kb)	16	1469745	1470801	1057	2	ENST00000442039	-52	C16orf91	ENSG00000174109
Promoter (<=1kb)	16	87336490	87350986	14497	2	ENST00000567970	-2	C16orf95	ENSG00000260456
Promoter (<=1kb)	17	6918101	6920839	2739	1	ENST00000439424	38	C17orf49	ENSG00000258315
Promoter (<=1kb)	17	21431571	21454943	23373	2	ENST00000391411	365	C17orf51	ENSG00000212719
Promoter (<=1kb)	17	65987217	65989640	2424	2	ENST00000449250	79	C17orf58	ENSG00000186665
Promoter (<=1kb)	17	65987246	65989765	2520	2	ENST00000334461	-204	C17orf58	ENSG00000186665
Promoter (<=1kb)	17	8091652	8093564	1913	2	ENST00000389017	315	C17orf59	ENSG00000196544
Promoter (<=1kb)	17	58469790	58503232	33443	1	ENST00000461535	52	C17orf64	ENSG00000141371
Promoter (<=1kb)	17	54869275	54911256	41982	2	ENST00000575658	305	C17orf67	ENSG00000214226
Promoter (<=1kb)	17	79506912	79519429	12518	2	ENST00000537152	9	C17orf70	ENSG00000185504
Promoter (<=1kb)	17	30658381	30669208	10828	2	ENST00000577809	-6	C17orf75	ENSG00000108666
Promoter (<=1kb)	17	71228604	71243669	15066	1	ENST00000577615	12	C17orf80	ENSG00000141219
Promoter (<=1kb)	17	3714460	3749540	35081	2	ENST00000158149	28	C17orf85	ENSG00000074356
Promoter (<=1kb)	18	33552676	33553611	936	1	ENST00000593210	36	C18orf21	ENSG00000141428
Promoter (<=1kb)	18	43753993	43846949	92957	1	ENST00000282059	-15	C18orf25	ENSG00000152242
Promoter (<=1kb)	18	21083499	21089641	6143	1	ENST00000592119	120	C18orf8	ENSG00000141452
Promoter (<=1kb)	19	30192070	30206128	14059	2	ENST00000392276	40	C19orf12	ENSG00000131943
Distal Intergenic	19	30193248	30206364	13117	2	ENST00000392275	-34038	C19orf12	ENSG00000131943
Promoter (<=1kb)	19	1275945	1279227	3283	1	ENST00000469144	-275	C19orf24	ENSG00000228300
Promoter (<=1kb)	19	1229947	1237990	8044	2	ENST00000215376	-13	C19orf26	ENSG00000099625
Promoter (<=1kb)	19	10947251	10980146	32896	1	ENST00000592854	-23	C19orf38	ENSG00000214212
Promoter (<=1kb)	19	12841454	12845471	4018	2	ENST00000591254	57	C19orf43	ENSG00000123144
Promoter (<=1kb)	19	51300962	51307974	7013	2	ENST00000391812	-25	C19orf48	ENSG00000167747
Promoter (<=1kb)	19	11039409	11040930	1522	1	ENST00000270502	117	C19orf52	ENSG00000142444
Promoter (<=1kb)	19	13885293	13889273	3981	1	ENST00000221576	-21	C19orf53	ENSG00000104979
Promoter (<=1kb)	19	18699619	18703137	3519	1	ENST00000597371	50	C19orf60	ENSG00000006015
Promoter (<=1kb)	19	9731967	9744561	12595	1	ENST00000591932	48	C19orf82	ENSG00000267106
Distal Intergenic	1	220863187	220872499	9313	1	ENST00000294889	-12451	C1orf115	ENSG00000162817
Promoter (<=1kb)	1	38273818	38275126	1309	1	ENST00000373042	-130	C1orf122	ENSG00000197982
Promoter (<=1kb)	1	53685759	53686248	490	2	ENST00000602807	0	C1orf123	ENSG00000162384
Intron (ENST00000347310/ENSG00000162594, intron 7 of 10)	1	67557848	67697535	139688	2	ENST00000371007	6897	C1orf141	ENSG00000203963
Intron (ENST00000443836/ENSG00000228208, intron 1 of 2)	1	218683438	218699320	15883	1	ENST00000443836	7326	C1orf143	ENSG00000228208
Intron (ENST00000366663/ENSG00000119280, intron 1 of 3)	1	230972865	231004399	31535	2	ENST00000366663	5524	C1orf198	ENSG00000119280
Promoter (<=1kb)	1	184356192	184598154	241963	1	ENST00000235307	77	C1orf21	ENSG00000116667
Intron (ENST00000235307/ENSG00000116667, intron 2 of 5)	1	184509127	184561382	52256	1	ENST00000489143	-35832	C1orf21	ENSG00000116667
Promoter (<=1kb)	1	23695490	23698276	2787	1	ENST00000458053	-272	C1orf213	ENSG00000249087
Distal Intergenic	1	186386509	186388365	1857	1	ENST00000461662	13152	C1orf27	ENSG00000157181
Promoter (<=1kb)	1	228288432	228291021	2590	2	ENST00000485896	13	C1orf35	ENSG00000143793
Promoter (<=1kb)	1	154184210	154193009	8800	2	ENST00000368518	-10	C1orf43	ENSG00000143612
Promoter (<=1kb)	1	85717651	85725325	7675	2	ENST00000471115	-10	C1orf52	ENSG00000162642
Promoter (<=1kb)	1	197871908	197876497	4590	1	ENST00000436652	20	C1orf53	ENSG00000203724
Promoter (<=1kb)	1	156381623	156399221	17599	2	ENST00000476966	-67	C1orf61	ENSG00000125462
Promoter (1-2kb)	1	156395429	156400493	5065	2	ENST00000469813	-1109	C1orf61	ENSG00000125462
Distal Intergenic	1	156395429	156400493	5065	2	ENST00000469813	-5940	C1orf61	ENSG00000125462
Promoter (<=1kb)	1	25568740	25573945	5206	2	ENST00000498238	217	C1orf63	ENSG00000117616
Promoter (<=1kb)	1	25573068	25594406	21339	2	ENST00000568701	-62	C1orf63	ENSG00000117616
Promoter (<=1kb)	1	2120987	2144159	23173	2	ENST00000487186	-41	C1orf86	ENSG00000162585
Promoter (<=1kb)	17	5336097	5342475	6379	2	ENST00000225698	132	C1QBP	ENSG00000108561
Promoter (<=1kb)	5	34019553	34043937	24385	2	ENST00000382065	173	C1QTNF3	ENSG00000082196
Promoter (<=1kb)	11	47611374	47612362	989	2	ENST00000530097	691	C1QTNF4	ENSG00000172247
Promoter (<=1kb)	22	37586593	37595425	8833	2	ENST00000497071	60	C1QTNF6	ENSG00000133466
Intron (ENST00000397700/ENSG00000163145, intron 2 of 3)	4	15376175	15447790	71616	1	ENST00000429690	7453	C1QTNF7	ENSG00000163145
Promoter (<=1kb)	20	31030862	31071274	40413	2	ENST00000359676	101	C20orf112	ENSG00000197183
Promoter (<=1kb)	20	31052583	31124200	71618	2	ENST00000375678	-362	C20orf112	ENSG00000197183
Promoter (<=1kb)	20	5731039	5754093	23055	1	ENST00000378979	-78	C20orf196	ENSG00000171984
Promoter (<=1kb)	20	62714733	62715712	980	2	ENST00000308906	551	C20orf201	ENSG00000171695
Promoter (<=1kb)	20	35234137	35240960	6824	1	ENST00000344795	-27	C20orf24	ENSG00000101084
Promoter (<=1kb)	20	3734155	3749034	14880	2	ENST00000379772	140	C20orf27	ENSG00000101220
Promoter (<=1kb)	21	33975535	33984865	9331	2	ENST00000458138	23	C21orf59	ENSG00000159079
Promoter (<=1kb)	22	46445358	46450024	4667	2	ENST00000396008	121	C22orf26	ENSG00000182257
Promoter (<=1kb)	22	19833669	19842386	8718	2	ENST00000484072	1	C22orf29	ENSG00000215012
Promoter (<=1kb)	12	22630962	22697480	66519	2	ENST00000541310	-31	C2CD5	ENSG00000111731
Promoter (<=1kb)	2	20886509	21022830	136322	2	ENST00000440866	51	C2orf43	ENSG00000118961
Promoter (<=1kb)	2	200820544	200873263	52720	1	ENST00000435773	59	C2orf47	ENSG00000162972
Distal Intergenic	2	232457575	232458994	1420	1	ENST00000313965	12053	C2orf57	ENSG00000177673
Distal Intergenic	2	54558124	54610879	52756	1	ENST00000491538	61834	C2orf73	ENSG00000177994
Promoter (<=1kb)	2	54557171	54587487	30317	1	ENST00000486488	312	C2orf73	ENSG00000177994
Intron (ENST00000409466/ENSG00000186132, intron 1 of 6)	2	120060020	120124258	64239	2	ENST00000409523	14075	C2orf76	ENSG00000186132
Promoter (<=1kb)	3	155481576	155524040	42465	2	ENST00000486435	98	C3orf33	ENSG00000174928
Intron (ENST00000493396/ENSG00000181744, intron 1 of 2)	3	143692450	143711209	18760	1	ENST00000441925	32128	C3orf58	ENSG00000181744
Intron (ENST00000493123/ENSG00000242428, intron 1 of 1)	3	58939213	59032037	92825	2	ENST00000478363	32632	C3orf67	ENSG00000163689
Promoter (<=1kb)	3	184795838	184870802	74965	2	ENST00000335012	178	C3orf70	ENSG00000187068
Promoter (<=1kb)	4	120219854	120222076	2223	2	ENST00000504110	420	C4orf3	ENSG00000164096
Promoter (<=1kb)	4	87808998	87813473	4476	2	ENST00000512468	-8	C4orf36	ENSG00000163633
Promoter (<=1kb)	4	87809313	87813575	4263	2	ENST00000504371	-165	C4orf36	ENSG00000163633
Promoter (<=1kb)	5	133291201	133304478	13278	2	ENST00000231512	-72	C5orf15	ENSG00000113583
Distal Intergenic	5	31545778	31554946	9169	1	ENST00000504866	24517	C5orf22	ENSG00000082213
Promoter (<=1kb)	5	134181786	134195422	13637	1	ENST00000504727	-46	C5orf24	ENSG00000181904
Promoter (<=1kb)	5	102595125	102614072	18948	1	ENST00000510890	-170	C5orf30	ENSG00000181751
Promoter (<=1kb)	5	37106330	37249530	143201	2	ENST00000274258	150	C5orf42	ENSG00000197603
Distal Intergenic	5	173416162	173433143	16982	1	ENST00000340147	22627	C5orf47	ENSG00000185056
Promoter (<=1kb)	5	41904473	41911435	6963	1	ENST00000509976	138	C5orf51	ENSG00000205765
Promoter (<=1kb)	5	159820535	159827043	6509	2	ENST00000523213	124	C5orf54	ENSG00000221886
Promoter (<=1kb)	5	441645	443258	1614	2	ENST00000408966	57	C5orf55	ENSG00000221990
Promoter (<=1kb)	5	131746673	131785683	39011	1	ENST00000461203	-104	C5orf56	ENSG00000197536
Promoter (<=1kb)	6	107349417	107372546	23130	1	ENST00000311381	35	C6orf203	ENSG00000130349
Promoter (<=1kb)	6	151773606	151790389	16784	1	ENST00000545879	-79	C6orf211	ENSG00000146476
Intron (ENST00000437635/ENSG00000189325, intron 3 of 11)	6	36283534	36304662	21129	2	ENST00000437635	8453	C6orf222	ENSG00000189325
Promoter (<=1kb)	6	42858005	42858554	550	2	ENST00000408925	141	C6orf226	ENSG00000221821
Promoter (<=1kb)	6	31802404	31807538	5135	1	ENST00000375641	98	C6orf48	ENSG00000204387
Promoter (<=1kb)	6	71276620	71299272	22653	1	ENST00000370474	268	C6orf57	ENSG00000154079
Promoter (<=1kb)	6	36853640	36891298	37659	1	ENST00000373685	124	C6orf89	ENSG00000198663
Promoter (<=1kb)	6	159290971	159331289	40319	1	ENST00000367072	-176	C6orf99	ENSG00000203711
Promoter (<=1kb)	7	42949221	42951509	2289	2	ENST00000438029	94	C7orf25	ENSG00000136197
Promoter (<=1kb)	7	6629775	6648355	18581	1	ENST00000359073	-44	C7orf26	ENSG00000146576
Promoter (<=1kb)	7	99752043	99756282	4240	2	ENST00000419037	93	C7orf43	ENSG00000146826
Promoter (<=1kb)	7	134850537	134855447	4911	2	ENST00000393114	-12	C7orf49	ENSG00000122783
Promoter (<=1kb)	7	1036642	1177876	141235	2	ENST00000397098	154	C7orf50	ENSG00000146540
Promoter (<=1kb)	7	139044658	139107897	63240	1	ENST00000456182	473	C7orf55-LUC7L2	ENSG00000146963
Promoter (<=1kb)	7	139044258	139083370	39113	1	ENST00000608368	-32	C7orf55-LUC7L2	ENSG00000146963
Promoter (<=1kb)	7	139025105	139107257	82153	1	ENST00000541170	-63	C7orf55-LUC7L2	ENSG00000146963
Intron (ENST00000333190/ENSG00000182348, intron 1 of 3)	7	88423420	88425035	1616	2	ENST00000297203	-86030	C7orf62	ENSG00000164645
Intron (ENST00000333190/ENSG00000182348, intron 1 of 3)	7	88423420	88425035	1616	2	ENST00000297203	-169793	C7orf62	ENSG00000164645
Promoter (<=1kb)	7	89874529	89939602	65074	1	ENST00000497910	23	C7orf63	ENSG00000105792
Distal Intergenic	7	108524032	108524644	613	2	ENST00000379007	45800	C7orf66	ENSG00000205174
Distal Intergenic	7	26677490	26686889	9400	1	ENST00000409974	20596	C7orf71	ENSG00000222004
Promoter (<=1kb)	7	135347312	135378166	30855	1	ENST00000422968	95	C7orf73	ENSG00000243317
Promoter (<=1kb)	8	146277854	146278823	970	1	ENST00000529593	49	C8orf33	ENSG00000182307
Intron (ENST00000539993/ENSG00000165084, intron 7 of 13)	8	69537694	69704806	167113	1	ENST00000325233	-42315	C8orf34	ENSG00000165084
Promoter (<=1kb)	8	86129389	86132568	3180	2	ENST00000321777	89	C8orf59	ENSG00000176731
Promoter (<=1kb)	8	124232435	124253526	21092	2	ENST00000519791	35	C8orf76	ENSG00000189376
Promoter (<=1kb)	8	145753757	145754446	690	2	ENST00000527462	63	C8orf82	ENSG00000213563
Promoter (<=1kb)	9	100672785	100684750	11966	2	ENST00000471580	95	C9orf156	ENSG00000136932
Promoter (<=1kb)	9	139377947	139380518	2572	1	ENST00000354376	-510	C9orf163	ENSG00000196366
Promoter (<=1kb)	9	140509784	140513265	3482	2	ENST00000371417	75	C9orf37	ENSG00000203993
Promoter (<=1kb)	9	77561497	77567802	6306	2	ENST00000376854	280	C9orf40	ENSG00000135045
Promoter (<=1kb)	9	77599832	77643189	43358	2	ENST00000376837	-17	C9orf41	ENSG00000156017
Promoter (<=1kb)	9	139006427	139010709	4283	2	ENST00000418388	37	C9orf69	ENSG00000238227
Promoter (<=1kb)	9	139006428	139010731	4304	2	ENST00000561457	-308	C9orf69	ENSG00000238227
Promoter (<=1kb)	9	27546553	27573446	26894	2	ENST00000488117	131	C9orf72	ENSG00000147894
Promoter (<=1kb)	9	117373738	117390505	16768	1	ENST00000471206	-106	C9orf91	ENSG00000157693
Intron (ENST00000570565/ENSG00000154975, intron 2 of 8)	17	49713216	49825904	112689	2	ENST00000571918	-200855	CA10	ENSG00000154975
Distal Intergenic	15	63618179	63624012	5834	2	ENST00000560666	16621	CA12	ENSG00000074410
Promoter (<=1kb)	8	86376081	86393722	17642	1	ENST00000285379	-263	CA2	ENSG00000104267
Distal Intergenic	1	9005926	9027804	21879	1	ENST00000549778	-15471	CA6	ENSG00000131686
Promoter (<=1kb)	2	231577560	231685790	108231	1	ENST00000258418	104	CAB39	ENSG00000135932
Promoter (<=1kb)	2	231578263	231683419	105157	1	ENST00000410084	-194	CAB39	ENSG00000135932
Promoter (<=1kb)	9	136325155	136334500	9346	1	ENST00000542192	241	CACFD1	ENSG00000160325
Distal Intergenic	19	13482575	13734804	252230	2	ENST00000574974	-46266	CACNA1A	ENSG00000141837
Promoter (<=1kb)	1	181452447	181621230	168784	1	ENST00000533229	-545	CACNA1E	ENSG00000198216
Intron (ENST00000356860/ENSG00000153956, intron 1 of 38)	7	81579418	82073031	493614	2	ENST00000356253	6108	CACNA2D1	ENSG00000153956
Promoter (<=1kb)	7	81579418	82073031	493614	2	ENST00000356253	162	CACNA2D1	ENSG00000153956
Promoter (<=1kb)	7	81634647	81641567	6921	2	ENST00000466806	-281	CACNA2D1	ENSG00000153956
Intron (ENST00000356860/ENSG00000153956, intron 6 of 38)	7	81680251	81714152	33902	2	ENST00000461275	-18909	CACNA2D1	ENSG00000153956
Intron (ENST00000356860/ENSG00000153956, intron 5 of 38)	7	81680251	81714152	33902	2	ENST00000461275	-44229	CACNA2D1	ENSG00000153956
Intron (ENST00000415676/ENSG00000157445, intron 14 of 38)	3	54908632	54935282	26651	2	ENST00000471265	109820	CACNA2D3-AS1	ENSG00000243715
Intron (ENST00000415676/ENSG00000157445, intron 14 of 38)	3	54908632	54935282	26651	2	ENST00000471265	90603	CACNA2D3-AS1	ENSG00000243715
Promoter (<=1kb)	17	37333389	37353955	20567	2	ENST00000394310	63	CACNB1	ENSG00000067191
Intron (ENST00000324631/ENSG00000165995, intron 2 of 13)	10	18430109	18828653	398545	1	ENST00000377331	18039	CACNB2	ENSG00000165995
Distal Intergenic	10	18429606	18830056	400451	1	ENST00000324631	-13166	CACNB2	ENSG00000165995
Intron (ENST00000324631/ENSG00000165995, intron 2 of 13)	10	18549698	18830798	281101	1	ENST00000396576	-57979	CACNB2	ENSG00000165995
Promoter (<=1kb)	19	54412589	54444847	32259	1	ENST00000468076	-28	CACNG7	ENSG00000105605
Promoter (<=1kb)	19	3610665	3626813	16149	2	ENST00000221899	-131	CACTIN	ENSG00000105298
Promoter (<=1kb)	10	120440501	120514758	74258	2	ENST00000369151	277	CACUL1	ENSG00000151893
Promoter (<=1kb)	1	174968869	174980846	11978	1	ENST00000367679	-120	CACYBP	ENSG00000116161
Distal Intergenic	2	184472170	184472847	678	2	ENST00000453625	-7192	CACYBPP2	ENSG00000177855
Distal Intergenic	2	184472170	184472847	678	2	ENST00000453625	-58158	CACYBPP2	ENSG00000177855
Promoter (<=1kb)	11	115046061	115375107	329047	2	ENST00000545380	912	CADM1	ENSG00000182985
Promoter (<=1kb)	11	115046061	115375107	329047	2	ENST00000545380	20	CADM1	ENSG00000182985
Intron (ENST00000383699/ENSG00000175161, intron 1 of 9)	3	85008697	86115985	1107289	1	ENST00000407528	82868	CADM2	ENSG00000175161
Intron (ENST00000383699/ENSG00000175161, intron 1 of 9)	3	85008697	86115985	1107289	1	ENST00000407528	43985	CADM2	ENSG00000175161
Intron (ENST00000383699/ENSG00000175161, intron 1 of 9)	3	85775632	86115933	340302	1	ENST00000405615	-79858	CADM2	ENSG00000175161
Promoter (<=1kb)	6	163834097	163834992	896	2	ENST00000604200	436	CAHM	ENSG00000270419
Promoter (<=1kb)	14	90863327	90874605	11279	1	ENST00000356978	-56	CALM1	ENSG00000198668
Distal Intergenic	7	55327502	55327949	448	2	ENST00000452941	-28380	CALM1P2	ENSG00000230564
Promoter (<=1kb)	2	47387221	47403740	16520	2	ENST00000272298	12	CALM2	ENSG00000143933
Intron (ENST00000448713/ENSG00000234690, intron 2 of 2)	2	47387221	47403740	16520	2	ENST00000272298	-16590	CALM2	ENSG00000143933
Promoter (<=1kb)	10	12391732	12868142	476411	1	ENST00000378845	287	CAMK1D	ENSG00000183049
Intron (ENST00000350811/ENSG00000058404, intron 1 of 20)	7	44283069	44363561	80493	2	ENST00000415369	5197	CAMK2B	ENSG00000058404
Intron (ENST00000394524/ENSG00000145349, intron 6 of 17)	4	114381303	114438799	57497	2	ENST00000509594	-19820	CAMK2D	ENSG00000145349
Promoter (<=1kb)	10	75574174	75634312	60139	2	ENST00000472912	13	CAMK2G	ENSG00000148660
Promoter (<=1kb)	3	183977001	183979251	2251	2	ENST00000296238	83	CAMK2N2	ENSG00000163888
Promoter (<=1kb)	5	110560080	110784891	224812	1	ENST00000504544	-55	CAMK4	ENSG00000152495
Intron (ENST00000512453/ENSG00000152495, intron 8 of 11)	5	110817646	110821293	3648	1	ENST00000509645	-27459	CAMK4	ENSG00000152495
Promoter (<=1kb)	5	134074191	134087847	13657	1	ENST00000297156	37	CAMLG	ENSG00000164615
Promoter (<=1kb)	9	138702336	138799074	96739	2	ENST00000409386	-107	CAMSAP1	ENSG00000130559
Distal Intergenic	1	200708686	200829832	121147	1	ENST00000358823	-9918	CAMSAP2	ENSG00000118200
Promoter (<=1kb)	17	4871292	4890665	19374	2	ENST00000361571	-114	CAMTA2	ENSG00000108509
Promoter (<=1kb)	12	67663681	67686424	22744	1	ENST00000540525	360	CAND1	ENSG00000111530
Promoter (<=1kb)	12	67663061	67713731	50671	1	ENST00000545606	-51	CAND1	ENSG00000111530
Promoter (<=1kb)	3	12838171	12854591	16421	1	ENST00000446928	-68	CAND2	ENSG00000144712
Promoter (<=1kb)	2	85626269	85645555	19287	2	ENST00000409275	-125	CAPG	ENSG00000042493
Promoter (<=1kb)	2	241526288	241538501	12214	1	ENST00000270361	-4	CAPN10	ENSG00000142330
Promoter (<=1kb)	2	241522117	241526116	4000	2	ENST00000567819	255	CAPN10-AS1	ENSG00000260942
Distal Intergenic	2	30952407	30955350	2944	2	ENST00000490786	47937	CAPN13	ENSG00000162949
Promoter (<=1kb)	1	223900034	223963720	63687	1	ENST00000295006	242	CAPN2	ENSG00000162909
Promoter (<=1kb)	11	76778040	76835541	57502	1	ENST00000456580	58	CAPN5	ENSG00000149260
Promoter (<=1kb)	11	76777979	76834962	56984	1	ENST00000531028	-248	CAPN5	ENSG00000149260
Promoter (<=1kb)	3	15247750	15294425	46676	1	ENST00000253693	243	CAPN7	ENSG00000131375
Promoter (<=1kb)	19	36631010	36641251	10242	1	ENST00000587718	-3	CAPNS1	ENSG00000126247
Promoter (<=1kb)	11	34073230	34122703	49474	1	ENST00000341394	-123	CAPRIN1	ENSG00000135387
Promoter (<=1kb)	12	30886594	30907873	21280	2	ENST00000541765	-3	CAPRIN2	ENSG00000110888
Promoter (<=1kb)	1	113162454	113209707	47254	1	ENST00000498626	70	CAPZA1	ENSG00000116489
Promoter (<=1kb)	7	116502668	116546790	44123	1	ENST00000464669	136	CAPZA2	ENSG00000198898
Distal Intergenic	12	18891045	18892121	1077	1	ENST00000317658	140854	CAPZA3	ENSG00000177938
Distal Intergenic	12	18891045	18892121	1077	1	ENST00000317658	9874	CAPZA3	ENSG00000177938
Intron (ENST00000401084/ENSG00000077549, intron 2 of 8)	1	19665273	19746245	80973	2	ENST00000375144	5184	CAPZB	ENSG00000077549
Promoter (<=1kb)	1	19683149	19812033	128885	2	ENST00000459967	0	CAPZB	ENSG00000077549
Promoter (<=1kb)	1	19665267	19812066	146800	2	ENST00000401084	-340	CAPZB	ENSG00000077549
Distal Intergenic	22	37886400	37915549	29150	2	ENST00000403299	-14528	CARD10	ENSG00000100065
Promoter (<=1kb)	19	48714823	48759203	44381	2	ENST00000521613	-12	CARD8	ENSG00000105483
Promoter (<=1kb)	2	203776937	203851786	74850	1	ENST00000402905	-116	CARF	ENSG00000138380
Promoter (<=1kb)	13	111268008	111292340	24333	1	ENST00000309957	114	CARKD	ENSG00000213995
Intron (ENST00000327064/ENSG00000142453, intron 1 of 15)	19	10982586	11024607	42022	1	ENST00000589693	16860	CARM1	ENSG00000142453
Promoter (<=1kb)	19	10982586	11024607	42022	1	ENST00000589693	103	CARM1	ENSG00000142453
Promoter (<=1kb)	19	10982189	11033448	51260	1	ENST00000327064	-218	CARM1	ENSG00000142453
Promoter (<=1kb)	13	111329321	111358400	29080	2	ENST00000539269	91	CARS2	ENSG00000134905
Distal Intergenic	5	71015406	71016875	1470	1	ENST00000513096	131403	CARTPT	ENSG00000164326
Distal Intergenic	5	71015406	71016875	1470	1	ENST00000513096	111206	CARTPT	ENSG00000164326
Intron (ENST00000606851/ENSG00000272168, intron 5 of 11)	6	21898951	22214734	315784	1	ENST00000444265	44136	CASC15	ENSG00000272168
Intron (ENST00000606336/ENSG00000272168, intron 3 of 6)	6	21669050	22194614	525565	1	ENST00000607048	39511	CASC15	ENSG00000272168
Intron (ENST00000606336/ENSG00000272168, intron 6 of 6)	6	21898951	22214734	315784	1	ENST00000444265	-50735	CASC15	ENSG00000272168
Intron (ENST00000606336/ENSG00000272168, intron 6 of 6)	6	21898951	22214734	315784	1	ENST00000444265	-53446	CASC15	ENSG00000272168
Intron (ENST00000606336/ENSG00000272168, intron 6 of 6)	6	21898951	22214734	315784	1	ENST00000444265	-55231	CASC15	ENSG00000272168
Promoter (<=1kb)	10	119806335	119969663	163329	1	ENST00000435944	-31	CASC2	ENSG00000177640
Promoter (<=1kb)	17	38296797	38297800	1004	1	ENST00000583649	56	CASC3	ENSG00000108349
Promoter (<=1kb)	15	40886233	40915357	29125	1	ENST00000527044	19	CASC5	ENSG00000137812
Intron (ENST00000437768/ENSG00000224944, intron 2 of 3)	6	92339633	92400146	60514	2	ENST00000437768	9246	CASC6	ENSG00000224944
Promoter (<=1kb)	7	94139383	94157562	18180	1	ENST00000417387	52	CASD1	ENSG00000127995
Distal Intergenic	23	41379289	41381589	2301	1	ENST00000451126	-5489	CASK-AS1	ENSG00000233033
Promoter (<=1kb)	16	2227184	2246526	19343	2	ENST00000343516	146	CASKIN1	ENSG00000167971
Promoter (<=1kb)	4	185550410	185570601	20192	2	ENST00000517513	111	CASP3	ENSG00000164305
Promoter (1-2kb)	11	104813595	104827425	13831	2	ENST00000393150	-1279	CASP4	ENSG00000196954
Promoter (2-3kb)	5	96064013	96108523	44511	1	ENST00000348386	-2486	CAST	ENSG00000153113
Promoter (<=1kb)	11	34460472	34493609	33138	1	ENST00000241052	111	CAT	ENSG00000121691
Promoter (<=1kb)	20	32077923	32237842	159920	1	ENST00000375279	323	CBFA2T2	ENSG00000078699
Promoter (<=1kb)	16	67063364	67133346	69983	1	ENST00000565389	-98	CBFB	ENSG00000067955
Intron (ENST00000264122/ENSG00000114423, intron 3 of 18)	3	105374305	105587887	213583	2	ENST00000264122	33317	CBLB	ENSG00000114423
Distal Intergenic	3	105572258	105588396	16139	2	ENST00000443752	-145669	CBLB	ENSG00000114423
Promoter (<=1kb)	18	70287447	70305756	18310	2	ENST00000583570	-45	CBLN2	ENSG00000141668
Distal Intergenic	18	70287447	70305756	18310	2	ENST00000583570	-10356	CBLN2	ENSG00000141668
Distal Intergenic	20	54572496	54580528	8033	2	ENST00000064571	-13482	CBLN4	ENSG00000054803
Promoter (<=1kb)	9	70432375	70490149	57775	2	ENST00000497250	-1	CBWD5	ENSG00000147996
Promoter (<=1kb)	17	77751993	77756331	4339	1	ENST00000269399	288	CBX2	ENSG00000173894
Distal Intergenic	7	26247753	26252043	4291	1	ENST00000481057	16037	CBX3	ENSG00000122565
Promoter (<=1kb)	7	26241385	26252976	11592	1	ENST00000409747	178	CBX3	ENSG00000122565
Intron (ENST00000295101/ENSG00000162989, intron 2 of 2)	2	155797053	155797579	527	2	ENST00000430257	90996	CBX3P6	ENSG00000228837
Promoter (<=1kb)	17	77808942	77811680	2739	2	ENST00000495122	-656	CBX4	ENSG00000141582
Promoter (<=1kb)	22	39260234	39268221	7988	2	ENST00000216083	355	CBX6	ENSG00000183741
Promoter (<=1kb)	1	52818204	52831828	13625	2	ENST00000491136	135	CC2D1B	ENSG00000154222
Promoter (<=1kb)	10	70480769	70502165	21397	1	ENST00000536391	39	CCAR1	ENSG00000060339
Promoter (<=1kb)	8	22462145	22479027	16883	1	ENST00000308511	14	CCAR2	ENSG00000158941
Promoter (<=1kb)	9	131595392	131644332	48941	2	ENST00000302586	-18	CCBL1	ENSG00000171097
Promoter (<=1kb)	1	89401542	89458287	56746	2	ENST00000370485	13	CCBL2	ENSG00000137944
Promoter (<=1kb)	19	56152428	56162853	10426	1	ENST00000592996	23	CCDC106	ENSG00000173581
Promoter (<=1kb)	5	114603336	114631965	28630	2	ENST00000395557	-143	CCDC112	ENSG00000164221
Promoter (<=1kb)	2	131095816	131099922	4107	2	ENST00000442217	-217	CCDC115	ENSG00000136710
Promoter (<=1kb)	22	29168762	29182760	13999	1	ENST00000421503	51	CCDC117	ENSG00000159873
Promoter (<=1kb)	3	46963221	47018270	55050	2	ENST00000546280	-8	CCDC12	ENSG00000160799
Intron (ENST00000470137/ENSG00000151773, intron 3 of 3)	13	44430329	44449043	18715	2	ENST00000281508	43044	CCDC122	ENSG00000151773
Promoter (<=1kb)	19	18043825	18054746	10922	1	ENST00000445755	-244	CCDC124	ENSG00000007080
Promoter (<=1kb)	19	13858678	13874093	15416	1	ENST00000593174	-36	CCDC130	ENSG00000104957
Distal Intergenic	19	13842574	13869935	27362	1	ENST00000540216	-18916	CCDC130	ENSG00000104957
Promoter (<=1kb)	7	128431498	128462181	30684	1	ENST00000378685	-13	CCDC136	ENSG00000128596
Promoter (<=1kb)	4	24807739	24914508	106770	2	ENST00000504487	32	CCDC149	ENSG00000181982
Promoter (<=1kb)	3	14693271	14703407	10137	1	ENST00000463438	-141	CCDC174	ENSG00000154781
Promoter (<=1kb)	6	139094657	139114456	19800	1	ENST00000332797	69	CCDC28A	ENSG00000024862
Promoter (<=1kb)	10	12938627	13141652	203026	2	ENST00000378839	3	CCDC3	ENSG00000151468
Promoter (<=1kb)	11	27370416	27384781	14366	2	ENST00000317945	49	CCDC34	ENSG00000109881
Promoter (1-2kb)	12	96290296	96292521	2226	2	ENST00000548771	1778	CCDC38	ENSG00000165972
Intron (ENST00000374877/ENSG00000141519, intron 10 of 17)	17	78055242	78071733	16492	1	ENST00000572253	-8911	CCDC40	ENSG00000141519
Promoter (<=1kb)	17	42750437	42767093	16657	2	ENST00000588687	4	CCDC43	ENSG00000180329
Promoter (<=1kb)	17	80059346	80170689	111344	2	ENST00000389641	17	CCDC57	ENSG00000176155
Promoter (<=1kb)	3	122078635	122102074	23440	2	ENST00000479899	18	CCDC58	ENSG00000160124
Promoter (<=1kb)	10	61548521	61666414	117894	2	ENST00000263102	6	CCDC6	ENSG00000108091
Promoter (<=1kb)	10	32735068	32863492	128425	1	ENST00000362006	70	CCDC7	ENSG00000216937
Promoter (<=1kb)	3	49199968	49203754	3787	2	ENST00000321895	6	CCDC71	ENSG00000177352
Promoter (<=1kb)	12	498514	551170	52657	1	ENST00000540180	-7	CCDC77	ENSG00000120647
Promoter (<=1kb)	14	99977603	100070363	92761	2	ENST00000380243	356	CCDC85C	ENSG00000205476
Promoter (<=1kb)	2	55514983	55647057	132075	2	ENST00000436346	-21	CCDC88A	ENSG00000115355
Promoter (<=1kb)	12	124420956	124457371	36416	2	ENST00000238156	19	CCDC92	ENSG00000119242
Promoter (<=1kb)	19	4247076	4269087	22012	1	ENST00000262962	-123	CCDC94	ENSG00000105248
Promoter (<=1kb)	19	41816094	41830788	14695	1	ENST00000269967	157	CCDC97	ENSG00000142039
Promoter (2-3kb)	11	6292006	6292444	439	1	ENST00000532396	2621	CCKBR	ENSG00000110148
Promoter (<=1kb)	7	45039848	45116013	76166	1	ENST00000488727	-1	CCM2	ENSG00000136280
Promoter (<=1kb)	14	20787210	20801471	14262	2	ENST00000555348	-138	CCNB1IP1	ENSG00000100814
Promoter (<=1kb)	6	99998870	100016499	17630	2	ENST00000369217	0	CCNC	ENSG00000112237
Promoter (<=1kb)	15	43477644	43483873	6230	1	ENST00000562553	6	CCNDBP1	ENSG00000166946
Promoter (<=1kb)	4	78078378	78354542	276165	1	ENST00000497512	71	CCNG2	ENSG00000138764
Promoter (<=1kb)	4	77968311	77997158	28848	2	ENST00000237654	-117	CCNI	ENSG00000118816
Promoter (<=1kb)	10	97803340	97819345	16006	1	ENST00000465148	-1	CCNJ	ENSG00000107443
Promoter (<=1kb)	3	156865342	156878002	12661	2	ENST00000295926	-22	CCNL1	ENSG00000163660
Promoter (<=1kb)	12	49082247	49110681	28435	2	ENST00000261900	51	CCNT1	ENSG00000129315
Promoter (<=1kb)	2	135676417	135703784	27368	1	ENST00000417175	130	CCNT2	ENSG00000082258
Intron (ENST00000490012/ENSG00000108100, intron 6 of 9)	10	35625980	35842111	216132	1	ENST00000492478	29156	CCNY	ENSG00000108100
Intron (ENST00000490012/ENSG00000108100, intron 6 of 9)	10	35723039	35790589	67551	1	ENST00000470025	-43759	CCNY	ENSG00000108100
Promoter (<=1kb)	15	55647843	55700504	52662	2	ENST00000425574	4	CCPG1	ENSG00000260916
Promoter (<=1kb)	4	139936943	139966906	29964	1	ENST00000280614	124	CCRN4L	ENSG00000151014
Promoter (<=1kb)	1	229456758	229478264	21507	2	ENST00000366687	227	CCSAP	ENSG00000154429
Intron (ENST00000505073/ENSG00000184305, intron 1 of 9)	4	91156182	91703155	546974	1	ENST00000432775	-47328	CCSER1	ENSG00000184305
Promoter (<=1kb)	10	86088419	86278273	189855	1	ENST00000224756	871	CCSER2	ENSG00000107771
Promoter (<=1kb)	10	86088419	86278273	189855	1	ENST00000224756	144	CCSER2	ENSG00000107771
Promoter (<=1kb)	12	69979446	69995345	15900	1	ENST00000543146	-7	CCT2	ENSG00000166226
Promoter (<=1kb)	2	62095571	62115791	20221	2	ENST00000544079	14	CCT4	ENSG00000115484
Promoter (<=1kb)	7	56119467	56131094	11628	1	ENST00000540286	100	CCT6A	ENSG00000146731
Promoter (<=1kb)	17	33254951	33288477	33527	2	ENST00000436961	-25	CCT6B	ENSG00000132141
Promoter (<=1kb)	2	73461464	73476972	15509	1	ENST00000473786	75	CCT7	ENSG00000135624
Promoter (<=1kb)	21	30428650	30445972	17323	2	ENST00000540844	-8	CCT8	ENSG00000156261
Promoter (<=1kb)	21	30428645	30446118	17474	2	ENST00000286788	-10	CCT8	ENSG00000156261
Promoter (<=1kb)	7	5938356	5940264	1909	1	ENST00000461592	-117	CCZ1	ENSG00000122674
Promoter (<=1kb)	7	6864019	6865903	1885	2	ENST00000486840	-33	CCZ1B	ENSG00000146574
Promoter (<=1kb)	11	833009	838831	5823	1	ENST00000530726	8	CD151	ENSG00000177697
Promoter (<=1kb)	6	109689887	109703104	13218	2	ENST00000506649	-214	CD164	ENSG00000135535
Promoter (<=1kb)	5	66480350	66482125	1776	2	ENST00000515027	-933	CD180	ENSG00000134061
Distal Intergenic	15	56363619	56363837	219	1	ENST00000565486	3302	CD24P2	ENSG00000261333
Promoter (<=1kb)	24	21154353	21154595	243	2	ENST00000382840	-305	CD24P4	ENSG00000185275
3' UTR	9	5462935	5465912	2978	1	ENST00000492923	6567	CD274	ENSG00000120217
Promoter (<=1kb)	15	73976779	74005921	29143	1	ENST00000560928	31	CD276	ENSG00000103855
Promoter (<=1kb)	19	8367201	8373155	5955	2	ENST00000599573	44	CD320	ENSG00000167775
Intron (ENST00000502843/ENSG00000004468, intron 1 of 6)	4	15818219	15842113	23895	1	ENST00000510674	-17246	CD38	ENSG00000004468
Promoter (<=1kb)	1	207925402	207968858	43457	1	ENST00000322875	-16	CD46	ENSG00000117335
Promoter (<=1kb)	3	107762146	107809872	47727	2	ENST00000355354	-246	CD47	ENSG00000196776
Distal Intergenic	11	60739115	60787846	48732	1	ENST00000344028	-9205	CD6	ENSG00000013725
Intron (ENST00000429258/ENSG00000151465, intron 7 of 7)	10	12259413	12292528	33116	1	ENST00000498747	3753	CDC123	ENSG00000151465
Promoter (<=1kb)	13	115000452	115038150	37699	1	ENST00000356221	-43	CDC16	ENSG00000130177
Promoter (<=1kb)	5	137542160	137549012	6853	2	ENST00000505120	-4	CDC23	ENSG00000094880
Promoter (<=1kb)	17	45197621	45266542	68922	2	ENST00000531206	25	CDC27	ENSG00000004897
Promoter (<=1kb)	19	531714	542092	10379	1	ENST00000215574	-195	CDC34	ENSG00000099804
Promoter (<=1kb)	9	4679566	4708398	28833	1	ENST00000381854	46	CDC37L1	ENSG00000106993
Promoter (<=1kb)	1	22379204	22418282	39079	1	ENST00000421089	262	CDC42	ENSG00000070831
Promoter (<=1kb)	1	227177566	227506175	328610	2	ENST00000366769	-82	CDC42BPA	ENSG00000143776
Promoter (<=1kb)	14	103398716	103523799	125084	2	ENST00000361246	-264	CDC42BPB	ENSG00000198752
Intron (ENST00000453555/ENSG00000163171, intron 1 of 3)	2	37873627	37965611	91985	2	ENST00000453555	17050	CDC42EP3	ENSG00000163171
Promoter (1-2kb)	2	37869032	37899334	30303	2	ENST00000295324	1166	CDC42EP3	ENSG00000163171
Promoter (<=1kb)	2	37869032	37899334	30303	2	ENST00000295324	93	CDC42EP3	ENSG00000163171
Distal Intergenic	17	71279763	71308314	28552	2	ENST00000335793	-11402	CDC42EP4	ENSG00000179604
Promoter (<=1kb)	5	130599702	130730380	130679	1	ENST00000395246	-88	CDC42SE2	ENSG00000158985
Promoter (<=1kb)	6	44355262	44418163	62902	1	ENST00000371477	-87	CDC5L	ENSG00000096401
Promoter (<=1kb)	1	91966665	91991321	24657	1	ENST00000428239	-91	CDC7	ENSG00000097046
Promoter (<=1kb)	1	193091147	193223031	131885	1	ENST00000367435	-58	CDC73	ENSG00000134371
Distal Intergenic	7	21940519	21985702	45184	2	ENST00000406877	-69865	CDCA7L	ENSG00000164649
Promoter (<=1kb)	16	65038576	65156268	117693	2	ENST00000564317	-123	CDH11	ENSG00000140937
Intron (ENST00000504376/ENSG00000154162, intron 1 of 13)	5	21750782	22853450	1102669	2	ENST00000504376	76792	CDH12	ENSG00000154162
Promoter (1-2kb)	5	21751804	21889956	138153	2	ENST00000521384	-1018	CDH12	ENSG00000154162
Intron (ENST00000504376/ENSG00000154162, intron 1 of 13)	5	22278120	22639103	360984	2	ENST00000520668	-83850	CDH12	ENSG00000154162
Distal Intergenic	5	19473060	19478745	5686	2	ENST00000510297	59385	CDH18	ENSG00000145526
Distal Intergenic	5	19473060	19478745	5686	2	ENST00000510297	49732	CDH18	ENSG00000145526
Distal Intergenic	5	19473060	19478745	5686	2	ENST00000510297	49452	CDH18	ENSG00000145526
Intron (ENST00000382275/ENSG00000145526, intron 2 of 12)	5	19473724	19838933	365210	2	ENST00000515257	-16973	CDH18	ENSG00000145526
Promoter (1-2kb)	18	25530930	25757410	226481	2	ENST00000269141	1575	CDH2	ENSG00000170558
Distal Intergenic	18	25530930	25757410	226481	2	ENST00000269141	-181797	CDH2	ENSG00000170558
Distal Intergenic	16	62055064	62070939	15876	2	ENST00000584506	-9924	CDH8	ENSG00000150394
Promoter (2-3kb)	7	105668874	105673209	4336	1	ENST00000468143	2893	CDHR3	ENSG00000128536
Promoter (<=1kb)	7	105517264	105530549	13286	1	ENST00000474330	1	CDHR3	ENSG00000128536
Promoter (<=1kb)	16	4561422	4588829	27408	2	ENST00000564828	-76	CDIP1	ENSG00000089486
Distal Intergenic	10	62547429	62551685	4257	1	ENST00000487784	14023	CDK1	ENSG00000170312
Promoter (<=1kb)	16	89753136	89757920	4785	1	ENST00000514965	85	CDK10	ENSG00000185324
Promoter (<=1kb)	1	1654147	1655713	1567	2	ENST00000401096	111	CDK11A	ENSG00000008128
Promoter (<=1kb)	1	1586823	1590473	3651	2	ENST00000341028	-85	CDK11B	ENSG00000248333
Distal Intergenic	17	37706444	37721083	14640	1	ENST00000558240	23581	CDK12	ENSG00000167258
Promoter (<=1kb)	17	37617764	37682416	64653	1	ENST00000584632	-242	CDK12	ENSG00000167258
Promoter (<=1kb)	7	39989636	40136733	147098	1	ENST00000181839	-6	CDK13	ENSG00000065883
Intron (ENST00000380050/ENSG00000058091, intron 10 of 14)	7	90585107	90609116	24010	1	ENST00000460493	50102	CDK14	ENSG00000058091
Promoter (<=1kb)	7	90225811	90839905	614095	1	ENST00000380050	-273	CDK14	ENSG00000058091
Intron (ENST00000449528/ENSG00000058091, intron 7 of 7)	7	90453920	90585111	131192	1	ENST00000487145	-34813	CDK14	ENSG00000058091
Promoter (<=1kb)	12	96674322	96793852	119531	2	ENST00000542666	-163	CDK17	ENSG00000059758
Intron (ENST00000368911/ENSG00000155111, intron 1 of 12)	6	110944493	111136299	191807	2	ENST00000457688	14759	CDK19	ENSG00000155111
Promoter (<=1kb)	12	123745550	123755688	10139	2	ENST00000535979	-388	CDK2AP1	ENSG00000111328
Distal Intergenic	9	45363481	45363852	372	1	ENST00000492018	-6406	CDK2AP2P1	ENSG00000234299
Promoter (<=1kb)	17	30813637	30818274	4638	1	ENST00000313401	179	CDK5R1	ENSG00000176749
Promoter (<=1kb)	20	31946645	31989367	42723	2	ENST00000357886	-49	CDK5RAP1	ENSG00000101391
Promoter (<=1kb)	9	123334025	123342448	8424	2	ENST00000491334	-91	CDK5RAP2	ENSG00000136861
Intron (ENST00000359309/ENSG00000136861, intron 21 of 36)	9	123151479	123210350	58872	2	ENST00000425647	-3084	CDK5RAP2	ENSG00000136861
Promoter (<=1kb)	17	46048517	46051941	3425	1	ENST00000579780	-1	CDK5RAP3	ENSG00000108465
Distal Intergenic	13	26974210	26979375	5166	1	ENST00000480323	72686	CDK8	ENSG00000132964
Promoter (<=1kb)	13	26828276	26979375	151100	1	ENST00000381527	-47	CDK8	ENSG00000132964
Intron (ENST00000274695/ENSG00000145996, intron 13 of 15)	6	21201043	21231672	30630	1	ENST00000476517	-4099	CDKAL1	ENSG00000145996
Intron (ENST00000274695/ENSG00000145996, intron 13 of 15)	6	21201043	21231672	30630	1	ENST00000476517	-67728	CDKAL1	ENSG00000145996
Promoter (1-2kb)	6	36646548	36648634	2087	1	ENST00000462537	1820	CDKN1A	ENSG00000124762
Promoter (<=1kb)	4	184365850	184367174	1325	1	ENST00000510928	25	CDKN2AIP	ENSG00000168564
Promoter (<=1kb)	5	133746240	133747572	1333	2	ENST00000395009	12	CDKN2AIPNL	ENSG00000237190
Distal Intergenic	9	22113677	22121096	7420	1	ENST00000422420	17021	CDKN2B-AS1	ENSG00000240498
Promoter (<=1kb)	1	51434367	51440305	5939	1	ENST00000396148	-605	CDKN2C	ENSG00000123080
Promoter (<=1kb)	19	10677138	10679654	2517	2	ENST00000393599	160	CDKN2D	ENSG00000129355
Promoter (<=1kb)	10	14861530	14879921	18392	2	ENST00000378441	33	CDNF	ENSG00000185267
Promoter (<=1kb)	11	125889582	125932706	43125	2	ENST00000527967	-47	CDON	ENSG00000064309
Promoter (<=1kb)	16	22376249	22448486	72238	2	ENST00000569045	72	CDR2	ENSG00000140743
Promoter (<=1kb)	16	22358955	22385758	26804	2	ENST00000561630	-33	CDR2	ENSG00000140743
Promoter (<=1kb)	16	88869621	88875666	6046	1	ENST00000301019	237	CDT1	ENSG00000167513
Promoter (<=1kb)	3	133292924	133306815	13892	1	ENST00000503932	38	CDV3	ENSG00000091527
Promoter (<=1kb)	19	33865218	33873592	8375	1	ENST00000585933	-396	CEBPG	ENSG00000153879
Intron (ENST00000342247/ENSG00000099954, intron 8 of 11)	22	18028689	18033833	5145	1	ENST00000355219	-12457	CECR2	ENSG00000099954
Promoter (<=1kb)	22	17640289	17646335	6047	1	ENST00000431923	112	CECR5-AS1	ENSG00000185837
Promoter (<=1kb)	22	17597190	17602143	4954	2	ENST00000331437	-26	CECR6	ENSG00000183307
Promoter (<=1kb)	11	47508736	47546333	37598	2	ENST00000543178	23	CELF1	ENSG00000149187
Promoter (<=1kb)	11	47491868	47574669	82802	2	ENST00000531165	-126	CELF1	ENSG00000149187
Distal Intergenic	18	34823010	35146000	322991	2	ENST00000420428	-16259	CELF4	ENSG00000101489
Intron (ENST00000262738/ENSG00000075275, intron 5 of 34)	22	46768810	46773521	4712	2	ENST00000468025	-47470	CELSR1	ENSG00000075275
Promoter (<=1kb)	3	48673902	48700348	26447	2	ENST00000164024	61	CELSR3	ENSG00000008300
Promoter (<=1kb)	11	788178	790113	1936	2	ENST00000524587	129	CEND1	ENSG00000184524
Promoter (<=1kb)	4	68338200	68411201	73002	2	ENST00000506882	130	CENPC	ENSG00000145241
Promoter (<=1kb)	13	25457171	25497018	39848	2	ENST00000381884	-501	CENPJ	ENSG00000151849
Promoter (<=1kb)	1	173790947	173793611	2665	2	ENST00000495275	7	CENPL	ENSG00000120334
Promoter (<=1kb)	16	81040868	81051441	10574	1	ENST00000568445	451	CENPN	ENSG00000166451
Promoter (<=1kb)	9	95087766	95382815	295050	1	ENST00000375587	-28	CENPP	ENSG00000188312
Promoter (<=1kb)	16	67867869	67880726	12858	2	ENST00000565132	25	CENPT	ENSG00000102901
Promoter (<=1kb)	4	185615772	185655287	39516	2	ENST00000281453	-213	CENPU	ENSG00000151725
Promoter (<=1kb)	17	16253028	16256759	3732	2	ENST00000584214	3	CENPV	ENSG00000166582
Exon (ENST00000578971/ENSG00000154240, exon 2 of 2)	17	63847979	63899433	51455	2	ENST00000584627	-10204	CEP112	ENSG00000154240
Promoter (<=1kb)	5	122680579	122758997	78419	2	ENST00000306467	-10	CEP120	ENSG00000168944
Intron (ENST00000554502/ENSG00000100629, intron 8 of 14)	14	80956822	81046769	89948	2	ENST00000556061	-47814	CEP128	ENSG00000100629
Intron (ENST00000554502/ENSG00000100629, intron 8 of 14)	14	80956822	81046769	89948	2	ENST00000556061	-48528	CEP128	ENSG00000100629
Promoter (<=1kb)	14	105331654	105363086	31433	1	ENST00000418279	106	CEP170B	ENSG00000099814
Promoter (<=1kb)	3	196433148	196439164	6017	2	ENST00000409690	-26	CEP19	ENSG00000174007
Promoter (2-3kb)	18	13116403	13125029	8627	1	ENST00000513183	2749	CEP192	ENSG00000101639
Promoter (<=1kb)	20	34042985	34054029	11045	1	ENST00000446710	-181	CEP250	ENSG00000126001
Promoter (<=1kb)	12	88524168	88535854	11687	2	ENST00000550962	-19	CEP290	ENSG00000198707
Promoter (<=1kb)	1	179923908	179966098	42191	1	ENST00000491495	75	CEP350	ENSG00000135837
Promoter (<=1kb)	3	134204633	134293853	89221	1	ENST00000354446	4	CEP63	ENSG00000182923
Promoter (<=1kb)	9	80851267	80886053	34787	1	ENST00000376598	-54	CEP78	ENSG00000148019
Promoter (<=1kb)	6	118812795	118973020	160226	2	ENST00000419517	492	CEP85L	ENSG00000111860
Promoter (<=1kb)	3	101443502	101451498	7997	1	ENST00000465011	143	CEP97	ENSG00000182504
Promoter (<=1kb)	1	111682356	111703818	21463	1	ENST00000476865	11	CEPT1	ENSG00000134255
Promoter (<=1kb)	1	150939903	150946953	7051	2	ENST00000421609	-4	CERS2	ENSG00000143418
Promoter (<=1kb)	19	8274518	8316055	41538	1	ENST00000560412	-15	CERS4	ENSG00000090661
Intron (ENST00000305747/ENSG00000172292, intron 1 of 9)	2	169312759	169631644	318886	1	ENST00000392687	59479	CERS6	ENSG00000172292
Promoter (<=1kb)	2	169312759	169631644	318886	1	ENST00000392687	326	CERS6	ENSG00000172292
Promoter (<=1kb)	2	169312759	169631644	318886	1	ENST00000392687	-11	CERS6	ENSG00000172292
Promoter (<=1kb)	16	66968378	66969411	1034	1	ENST00000566182	29	CES2	ENSG00000172831
Intron (ENST00000521228/ENSG00000159398, intron 1 of 12)	16	55880066	55959338	79273	2	ENST00000521228	13128	CES5A	ENSG00000159398
Promoter (<=1kb)	16	55880074	55959372	79299	2	ENST00000518005	-30	CES5A	ENSG00000159398
Intron (ENST00000417927/ENSG00000227145, intron 10 of 10)	4	123651703	123653348	1646	2	ENST00000432407	44458	CETN4P	ENSG00000224786
Intron (ENST00000283882/ENSG00000153774, intron 5 of 6)	16	75406189	75429034	22846	2	ENST00000569341	5671	CFDP1	ENSG00000153774
Promoter (<=1kb)	16	75327608	75467383	139776	2	ENST00000283882	-48	CFDP1	ENSG00000153774
Intron (ENST00000367421/ENSG00000080910, intron 1 of 4)	1	196857233	196887558	30326	1	ENST00000367418	16982	CFHR4	ENSG00000134365
Exon (ENST00000367414/ENSG00000134389, exon 4 of 10)	1	196946686	196978804	32119	1	ENST00000256785	16536	CFHR5	ENSG00000134389
Promoter (<=1kb)	11	65622480	65625339	2860	2	ENST00000531407	45	CFL1	ENSG00000172757
Promoter (<=1kb)	10	89578070	89605369	27300	1	ENST00000438248	-33	CFL1P1	ENSG00000223820
Promoter (<=1kb)	14	35182058	35183761	1704	2	ENST00000555765	64	CFL2	ENSG00000165410
Promoter (<=1kb)	3	88106788	88108095	1308	2	ENST00000474441	210	CGGBP1	ENSG00000163320
Promoter (<=1kb)	3	88104576	88199035	94460	2	ENST00000462901	-30	CGGBP1	ENSG00000163320
Promoter (<=1kb)	1	151483412	151491505	8094	1	ENST00000502442	141	CGN	ENSG00000143375
Promoter (<=1kb)	14	54976530	55004999	28470	1	ENST00000554791	-2	CGRRF1	ENSG00000100532
Promoter (<=1kb)	13	115079988	115092796	12809	1	ENST00000361283	-144	CHAMP1	ENSG00000198824
Promoter (<=1kb)	13	42755601	42756057	457	2	ENST00000604283	32	CHCHD2P11	ENSG00000270809
Distal Intergenic	9	82006219	82006674	456	1	ENST00000461726	4516	CHCHD2P9	ENSG00000186940
Intron (ENST00000261180/ENSG00000072657, intron 12 of 18)	12	73004458	73005096	639	1	ENST00000550751	-13650	CHCHD3P2	ENSG00000257723
Promoter (<=1kb)	3	14154644	14166249	11606	2	ENST00000420103	163	CHCHD4	ENSG00000163528
Promoter (<=1kb)	2	113342046	113346617	4572	1	ENST00000454841	-2	CHCHD5	ENSG00000125611
Promoter (<=1kb)	3	126423086	126654015	230930	1	ENST00000514908	177	CHCHD6	ENSG00000159685
Intron (ENST00000369259/ENSG00000131778, intron 9 of 16)	1	146743830	146747911	4082	1	ENST00000469625	10655	CHD1L	ENSG00000131778
Promoter (<=1kb)	1	146714396	146731700	17305	1	ENST00000492728	30	CHD1L	ENSG00000131778
Promoter (<=1kb)	20	40125449	40247014	121566	2	ENST00000373222	205	CHD6	ENSG00000124177
Promoter (<=1kb)	14	21899897	21905457	5561	2	ENST00000553651	-105	CHD8	ENSG00000100888
Promoter (<=1kb)	16	53165046	53190160	25115	1	ENST00000563410	415	CHD9	ENSG00000177200
Promoter (<=1kb)	16	53164833	53361363	196531	1	ENST00000564845	-40	CHD9	ENSG00000177200
Promoter (<=1kb)	11	125495621	125525371	29751	1	ENST00000427383	114	CHEK1	ENSG00000149554
Promoter (<=1kb)	19	16628707	16653226	24520	2	ENST00000198939	-38	CHERP	ENSG00000085872
Promoter (<=1kb)	12	133447311	133464108	16798	2	ENST00000537551	55	CHFR	ENSG00000072609
Promoter (<=1kb)	20	5892176	5903719	11544	1	ENST00000455042	-10	CHGB	ENSG00000089199
Promoter (<=1kb)	4	54875992	54930467	54476	2	ENST00000512964	-1	CHIC2	ENSG00000109220
Promoter (<=1kb)	11	869762	910835	41074	2	ENST00000429789	-181	CHID1	ENSG00000177830
Distal Intergenic	1	203209458	203242769	33312	2	ENST00000460619	-4995	CHIT1	ENSG00000133063
Promoter (<=1kb)	11	67820326	67888671	68346	2	ENST00000265689	76	CHKA	ENSG00000110721
Promoter (<=1kb)	22	51017395	51021249	3855	2	ENST00000479003	109	CHKB	ENSG00000100288
Intron (ENST00000256509/ENSG00000134121, intron 1 of 27)	3	239697	255362	15666	1	ENST00000486881	9073	CHL1	ENSG00000134121
Intron (ENST00000256509/ENSG00000134121, intron 10 of 27)	3	403381	405185	1805	1	ENST00000471332	-7395	CHL1	ENSG00000134121
Promoter (<=1kb)	18	11851395	11854448	3054	1	ENST00000526991	7	CHMP1B	ENSG00000255112
Promoter (<=1kb)	17	78965641	78973933	8293	1	ENST00000325167	-34	CHMP6	ENSG00000176108
Promoter (<=1kb)	8	23104179	23116343	12165	1	ENST00000519503	79	CHMP7	ENSG00000147457
Promoter (<=1kb)	2	175779795	175869991	90197	2	ENST00000451799	-15	CHN1	ENSG00000128656
Intron (ENST00000539406/ENSG00000106069, intron 7 of 13)	7	29440316	29546919	106604	1	ENST00000446446	19575	CHN2	ENSG00000106069
Promoter (<=1kb)	2	220406182	220408295	2114	2	ENST00000373891	-26	CHPF	ENSG00000123989
Promoter (<=1kb)	12	102091632	102108062	16431	1	ENST00000546490	-45	CHPT1	ENSG00000111666
Promoter (<=1kb)	8	141522017	141525284	3268	1	ENST00000518971	-213	CHRAC1	ENSG00000104472
Distal Intergenic	1	239549865	240049896	500032	1	ENST00000468573	-38894	CHRM3	ENSG00000133019
Intron (ENST00000468573/ENSG00000133019, intron 8 of 8)	1	240061316	240063172	1857	2	ENST00000444721	27180	CHRM3-AS1	ENSG00000234601
Intron (ENST00000468573/ENSG00000133019, intron 6 of 8)	1	239870651	239893765	23115	2	ENST00000593855	-45186	CHRM3-AS2	ENSG00000233355
Promoter (<=1kb)	2	101024135	101034076	9942	2	ENST00000485085	16	CHST10	ENSG00000115526
Promoter (<=1kb)	7	2443223	2474242	31020	1	ENST00000258711	121	CHST12	ENSG00000136213
Intron (ENST00000346248/ENSG00000182022, intron 5 of 7)	10	125780598	125798135	17538	2	ENST00000476765	11519	CHST15	ENSG00000182022
Promoter (<=1kb)	15	101715928	101792137	76210	2	ENST00000254190	-163	CHSY1	ENSG00000131873
Promoter (<=1kb)	1	153606551	153617946	11396	1	ENST00000495554	-6	CHTOP	ENSG00000160679
Promoter (<=1kb)	2	96931984	96933717	1734	1	ENST00000491394	213	CIAO1	ENSG00000144021
Promoter (<=1kb)	19	42784144	42791045	6902	1	ENST00000575839	647	CIC	ENSG00000079432
Promoter (<=1kb)	19	42773376	42776368	2993	1	ENST00000571942	70	CIC	ENSG00000079432
Promoter (<=1kb)	19	42788172	42799948	11777	1	ENST00000160740	-121	CIC	ENSG00000079432
Promoter (<=1kb)	14	77564440	77583630	19191	1	ENST00000361786	-20	CIPC	ENSG00000198894
Promoter (<=1kb)	19	1269355	1272373	3019	1	ENST00000590171	274	CIRBP	ENSG00000099622
Promoter (<=1kb)	19	1267087	1272731	5645	1	ENST00000588090	-96	CIRBP	ENSG00000099622
Promoter (<=1kb)	16	69166418	69202924	36507	1	ENST00000314423	-89	CIRH1A	ENSG00000141076
Promoter (<=1kb)	10	60028938	60048108	19171	1	ENST00000464703	201	CISD1	ENSG00000122873
Promoter (<=1kb)	4	103790493	103808913	18421	1	ENST00000503643	200	CISD2	ENSG00000145354
Promoter (<=1kb)	4	103790211	103808516	18306	1	ENST00000574446	-34	CISD2	ENSG00000145354
Distal Intergenic	22	47741319	47769291	27973	1	ENST00000434707	-90397	CITF22-49D8.1	ENSG00000224715
Distal Intergenic	22	46409486	46411378	1893	1	ENST00000608290	13990	CITF22-92A6.1	ENSG00000273145
Promoter (<=1kb)	9	130928345	130953851	25507	2	ENST00000541172	-5	CIZ1	ENSG00000148337
Promoter (<=1kb)	11	46775004	46782200	7197	2	ENST00000527333	591	CKAP5	ENSG00000175216
Promoter (<=1kb)	11	46764598	46867780	103183	2	ENST00000529230	87	CKAP5	ENSG00000175216
Promoter (<=1kb)	14	103987599	103989139	1541	2	ENST00000554426	26	CKB	ENSG00000166165
Intron (ENST00000503483/ENSG00000247572, intron 1 of 2)	5	80499903	80597304	97402	2	ENST00000503483	13484	CKMT2-AS1	ENSG00000247572
Promoter (<=1kb)	9	91926113	91931618	5506	1	ENST00000314355	-579	CKS2	ENSG00000123975
Promoter (<=1kb)	2	122216492	122247904	31413	2	ENST00000430234	-411	CLASP1	ENSG00000074054
Intron (ENST00000409078/ENSG00000074054, intron 8 of 38)	2	122095354	122227853	132500	2	ENST00000541859	-6614	CLASP1	ENSG00000074054
Promoter (<=1kb)	19	45542332	45556111	13780	1	ENST00000588936	72	CLASRP	ENSG00000104859
Promoter (<=1kb)	1	109472561	109506072	33512	2	ENST00000369976	102	CLCC1	ENSG00000121940
Intron (ENST00000343257/ENSG00000188037, intron 7 of 22)	7	143018567	143027988	9422	1	ENST00000495612	4179	CLCN1	ENSG00000188037
Promoter (2-3kb)	4	170601219	170601882	664	1	ENST00000502998	-2595	CLCN3	ENSG00000109572
Promoter (<=1kb)	16	1494935	1525085	30151	2	ENST00000448525	-223	CLCN7	ENSG00000103249
Promoter (1-2kb)	11	113650469	113651222	754	1	ENST00000453129	-1229	CLDN25	ENSG00000228607
Promoter (1-2kb)	19	51226780	51228726	1947	1	ENST00000599973	1666	CLEC11A	ENSG00000105472
Promoter (<=1kb)	16	11038438	11220201	181764	1	ENST00000409552	0	CLEC16A	ENSG00000038532
Promoter (1-2kb)	16	19297061	19333467	36407	1	ENST00000493231	-1326	CLEC19A	ENSG00000261210
Promoter (<=1kb)	7	139223899	139229730	5832	1	ENST00000520413	186	CLEC2L	ENSG00000236279
Promoter (<=1kb)	12	122755981	122907116	151136	2	ENST00000358808	273	CLIP1	ENSG00000130779
Distal Intergenic	7	73814812	73818656	3845	1	ENST00000487447	18581	CLIP2	ENSG00000106665
Promoter (<=1kb)	7	73703805	73820273	116469	1	ENST00000223398	67	CLIP2	ENSG00000106665
Promoter (<=1kb)	2	29338292	29406679	68388	1	ENST00000320081	335	CLIP4	ENSG00000115295
Promoter (<=1kb)	2	201717836	201729385	11550	2	ENST00000409403	-3	CLK1	ENSG00000013441
Promoter (<=1kb)	2	201725813	201728975	3163	2	ENST00000481641	-15	CLK1	ENSG00000013441
Promoter (<=1kb)	1	155232659	155243078	10420	2	ENST00000361168	2	CLK2	ENSG00000176444
Promoter (<=1kb)	15	74908137	74922541	14405	1	ENST00000454830	-75	CLK3	ENSG00000179335
Intron (ENST00000520878/ENSG00000113240, intron 9 of 12)	5	178030271	178044389	14119	2	ENST00000519132	5213	CLK4	ENSG00000113240
Promoter (<=1kb)	5	178030271	178054030	23760	2	ENST00000521621	151	CLK4	ENSG00000113240
Intron (ENST00000448775/ENSG00000166250, intron 1 of 6)	11	122953790	122968674	14885	2	ENST00000529128	-5520	CLMP	ENSG00000166250
Distal Intergenic	11	122943035	123065989	122955	2	ENST00000448775	-46920	CLMP	ENSG00000166250
Distal Intergenic	11	122943035	123065989	122955	2	ENST00000448775	-49214	CLMP	ENSG00000166250
Promoter (<=1kb)	15	68500271	68522008	21738	2	ENST00000418702	252	CLN6	ENSG00000128973
Promoter (<=1kb)	4	56345014	56413048	68035	2	ENST00000506923	57	CLOCK	ENSG00000134852
Promoter (<=1kb)	4	56300990	56412099	111110	2	ENST00000381322	-52	CLOCK	ENSG00000134852
Promoter (<=1kb)	11	72004347	72145578	141232	2	ENST00000340729	2	CLPB	ENSG00000162129
Distal Intergenic	11	72003469	72145692	142224	2	ENST00000294053	-17862	CLPB	ENSG00000162129
Promoter (<=1kb)	19	6361576	6368718	7143	1	ENST00000596070	5	CLPP	ENSG00000125656
Promoter (<=1kb)	19	45458503	45496599	38097	1	ENST00000337392	-157	CLPTM1	ENSG00000104853
Promoter (<=1kb)	5	1317859	1345214	27356	2	ENST00000320895	-218	CLPTM1L	ENSG00000049656
Promoter (<=1kb)	15	65442852	65477554	34703	2	ENST00000559152	-28	CLPX	ENSG00000166855
Distal Intergenic	1	36185819	36235568	49750	2	ENST00000251195	-13488	CLSPN	ENSG00000092853
Promoter (<=1kb)	1	9789086	9884042	94957	2	ENST00000361311	53	CLSTN1	ENSG00000171603
Intron (ENST00000458420/ENSG00000158258, intron 1 of 16)	3	139654029	140275897	621869	1	ENST00000511524	78441	CLSTN2	ENSG00000158258
Promoter (<=1kb)	9	36191162	36212054	20893	1	ENST00000493185	-90	CLTA	ENSG00000122705
Promoter (<=1kb)	5	175819794	175843539	23746	2	ENST00000502877	92	CLTB	ENSG00000175416
Promoter (<=1kb)	17	57697219	57768187	70969	1	ENST00000393043	-26	CLTC	ENSG00000141367
Intron (ENST00000454030/ENSG00000234770, intron 3 of 5)	8	27455660	27457532	1873	2	ENST00000521770	19682	CLU	ENSG00000120885
Promoter (<=1kb)	16	3551018	3586825	35808	1	ENST00000571025	184	CLUAP1	ENSG00000103351
Promoter (<=1kb)	17	2594903	2615089	20187	2	ENST00000574426	-84	CLUH	ENSG00000132361
Intron (ENST00000519846/ENSG00000177182, intron 4 of 6)	8	62303565	62366787	63223	1	ENST00000518426	19361	CLVS1	ENSG00000177182
Intron (ENST00000436589/ENSG00000168405, intron 1 of 12)	6	25081548	25138029	56482	2	ENST00000436589	13275	CMAHP	ENSG00000168405
Promoter (<=1kb)	6	25081798	25138821	57024	2	ENST00000377989	-304	CMAHP	ENSG00000168405
Promoter (<=1kb)	12	22199221	22215368	16148	1	ENST00000535610	14	CMAS	ENSG00000111726
Promoter (<=1kb)	3	28283115	28361264	78150	1	ENST00000334841	21	CMC1	ENSG00000187118
Promoter (2-3kb)	16	81009699	81025560	15862	2	ENST00000566231	-2056	CMC2	ENSG00000103121
Promoter (<=1kb)	1	47799551	47824547	24997	1	ENST00000471289	-15	CMPK1	ENSG00000162368
Promoter (<=1kb)	2	6988447	7005827	17381	2	ENST00000256722	145	CMPK2	ENSG00000134326
Intron (ENST00000330687/ENSG00000183723, intron 2 of 4)	16	66650470	66670388	19919	2	ENST00000561680	3194	CMTM4	ENSG00000183723
Promoter (<=1kb)	6	37400996	37449282	48287	1	ENST00000373451	24	CMTR1	ENSG00000137200
Promoter (<=1kb)	8	88218276	88249495	31220	1	ENST00000522105	-977	CNBD1	ENSG00000176571
Promoter (<=1kb)	3	128889075	128902707	13633	2	ENST00000502372	230	CNBP	ENSG00000169714
Promoter (<=1kb)	16	50059145	50069511	10367	1	ENST00000389134	-66	CNEP1R1	ENSG00000205423
Promoter (<=1kb)	14	54896876	54908058	11183	2	ENST00000556113	122	CNIH1	ENSG00000100528
Promoter (<=1kb)	1	224622614	224709257	86644	1	ENST00000483512	3	CNIH3	ENSG00000143786
Promoter (<=1kb)	1	224544623	224558999	14377	1	ENST00000477413	362	CNIH4	ENSG00000143771
Promoter (<=1kb)	23	21392536	21660980	268445	1	ENST00000543067	-25	CNKSR2	ENSG00000149970
Promoter (<=1kb)	1	95362766	95392638	29873	2	ENST00000538964	28	CNN3	ENSG00000117519
Promoter (<=1kb)	10	104678114	104838108	159995	1	ENST00000433628	300	CNNM2	ENSG00000148842
Promoter (<=1kb)	2	97481987	97499648	17662	1	ENST00000305510	243	CNNM3	ENSG00000168763
Promoter (<=1kb)	2	97426639	97477628	50990	1	ENST00000377075	148	CNNM4	ENSG00000158158
Promoter (<=1kb)	12	70637190	70724239	87050	1	ENST00000552319	-12	CNOT2	ENSG00000111596
Promoter (<=1kb)	19	54641503	54659418	17916	1	ENST00000482247	61	CNOT3	ENSG00000088038
Distal Intergenic	7	135047751	135072639	24889	2	ENST00000473470	44754	CNOT4	ENSG00000080802
Promoter (<=1kb)	5	179921433	180005405	83973	1	ENST00000393356	-6	CNOT6	ENSG00000113300
Promoter (<=1kb)	4	78639175	78740217	101043	2	ENST00000515506	302	CNOT6L	ENSG00000138767
Promoter (<=1kb)	4	78641384	78740769	99386	2	ENST00000512485	54	CNOT6L	ENSG00000138767
Promoter (<=1kb)	4	78641384	78740769	99386	2	ENST00000512485	-309	CNOT6L	ENSG00000138767
Promoter (<=1kb)	5	154237812	154256352	18541	1	ENST00000517876	-1	CNOT8	ENSG00000155508
Promoter (<=1kb)	5	154237113	154242780	5668	1	ENST00000521174	-8	CNOT8	ENSG00000155508
Promoter (<=1kb)	17	40118833	40127194	8362	1	ENST00000393888	22	CNP	ENSG00000173786
Promoter (<=1kb)	2	220037616	220042035	4420	2	ENST00000453038	91	CNPPD1	ENSG00000115649
Promoter (<=1kb)	6	42896982	42907007	10026	1	ENST00000394142	414	CNPY3	ENSG00000137161
Promoter (<=1kb)	6	42896938	42907025	10088	1	ENST00000372836	-35	CNPY3	ENSG00000137161
Promoter (<=1kb)	6	88849583	88875767	26185	2	ENST00000535130	-49	CNR1	ENSG00000118432
Promoter (<=1kb)	6	88849583	88876078	26496	2	ENST00000369501	-448	CNR1	ENSG00000118432
Distal Intergenic	2	68520198	68547183	26986	2	ENST00000481714	-20798	CNRIP1	ENSG00000119865
Promoter (<=1kb)	9	34556253	34590121	33869	2	ENST00000417345	-35	CNTFR	ENSG00000122756
Intron (ENST00000263665/ENSG00000113805, intron 2 of 21)	3	74311719	74570291	258573	2	ENST00000263665	27359	CNTN3	ENSG00000113805
Intron (ENST00000422330/ENSG00000144619, intron 3 of 4)	3	2613025	3099645	486621	1	ENST00000427331	69006	CNTN4	ENSG00000144619
Intron (ENST00000427741/ENSG00000144619, intron 6 of 20)	3	2777557	2787311	9755	1	ENST00000480113	60641	CNTN4	ENSG00000144619
Intron (ENST00000427741/ENSG00000144619, intron 8 of 20)	3	2924423	2928779	4357	1	ENST00000473173	-6193	CNTN4	ENSG00000144619
Intron (ENST00000528727/ENSG00000149972, intron 3 of 15)	11	99426946	100226951	800006	1	ENST00000279463	162260	CNTN5	ENSG00000149972
Intron (ENST00000528727/ENSG00000149972, intron 3 of 15)	11	99426946	100226951	800006	1	ENST00000279463	79672	CNTN5	ENSG00000149972
Intron (ENST00000528727/ENSG00000149972, intron 3 of 15)	11	99426946	100226951	800006	1	ENST00000279463	79173	CNTN5	ENSG00000149972
Promoter (2-3kb)	11	99941133	99945138	4006	1	ENST00000527682	-2940	CNTN5	ENSG00000149972
Promoter (<=1kb)	16	76311176	76593128	281953	1	ENST00000307431	-297	CNTNAP4	ENSG00000152910
Promoter (<=1kb)	9	123837290	123939886	102597	1	ENST00000373855	75	CNTRL	ENSG00000119397
Promoter (<=1kb)	17	40947165	40950708	3544	2	ENST00000586680	165	COA3	ENSG00000183978
Promoter (<=1kb)	11	73584042	73587888	3847	2	ENST00000537289	61	COA4	ENSG00000181924
Promoter (<=1kb)	2	99218845	99224978	6134	2	ENST00000409997	-14	COA5	ENSG00000183513
Promoter (<=1kb)	1	234509202	234519795	10594	1	ENST00000366615	57	COA6	ENSG00000168275
Promoter (<=1kb)	17	40714185	40718293	4109	1	ENST00000393818	-4	COASY	ENSG00000068120
Intron (ENST00000265136/ENSG00000106078, intron 1 of 12)	7	51258695	51384168	125474	2	ENST00000449281	26544	COBL	ENSG00000106078
Intron (ENST00000349995/ENSG00000136152, intron 20 of 22)	13	46090282	46106228	15947	1	ENST00000486940	9537	COG3	ENSG00000136152
Promoter (<=1kb)	13	46039199	46040759	1561	1	ENST00000476702	-58	COG3	ENSG00000136152
Promoter (<=1kb)	16	70514472	70557468	42997	2	ENST00000323786	-56	COG4	ENSG00000103051
Intron (ENST00000347053/ENSG00000164597, intron 16 of 20)	7	106850900	106893692	42793	2	ENST00000464542	16183	COG5	ENSG00000164597
Promoter (<=1kb)	17	55015548	55038415	22868	2	ENST00000240316	50	COIL	ENSG00000121058
Promoter (<=1kb)	9	101800955	101803659	2705	1	ENST00000496686	-326	COL15A1	ENSG00000204291
Distal Intergenic	7	94023873	94060544	36672	1	ENST00000297268	-64066	COL1A2	ENSG00000164692
Distal Intergenic	8	139620181	139632863	12683	2	ENST00000487854	59912	COL22A1	ENSG00000169436
Intron (ENST00000341807/ENSG00000169436, intron 34 of 38)	8	139620181	139632863	12683	2	ENST00000487854	18883	COL22A1	ENSG00000169436
Intron (ENST00000303045/ENSG00000169436, intron 3 of 64)	8	139837962	139840348	2387	2	ENST00000517515	-18135	COL22A1	ENSG00000169436
Distal Intergenic	1	86591775	86622626	30852	2	ENST00000496682	-62368	COL24A1	ENSG00000171502
Intron (ENST00000494183/ENSG00000188517, intron 17 of 36)	4	109745330	109753848	8519	2	ENST00000505377	-34982	COL25A1	ENSG00000188517
Intron (ENST00000494183/ENSG00000188517, intron 5 of 36)	4	109745330	109753848	8519	2	ENST00000505377	-209296	COL25A1	ENSG00000188517
Intron (ENST00000356083/ENSG00000196739, intron 24 of 60)	9	117002500	117008401	5902	1	ENST00000485397	10058	COL27A1	ENSG00000196739
Distal Intergenic	13	110813365	110815837	2473	2	ENST00000467182	25117	COL4A1	ENSG00000187498
Intron (ENST00000371817/ENSG00000130635, intron 37 of 65)	9	137700807	137702303	1497	1	ENST00000463925	-7789	COL5A1	ENSG00000130635
Intron (ENST00000374866/ENSG00000204262, intron 45 of 53)	2	189921492	189927764	6273	2	ENST00000470524	15258	COL5A2	ENSG00000204262
Promoter (<=1kb)	19	17666403	17693968	27566	1	ENST00000252599	246	COLGALT1	ENSG00000130309
Intron (ENST00000304685/ENSG00000143344, intron 14 of 18)	1	183898988	183909865	10878	2	ENST00000486375	34835	COLGALT2	ENSG00000198756
Intron (ENST00000546159/ENSG00000198756, intron 1 of 11)	1	183898796	184006611	107816	2	ENST00000546159	4365	COLGALT2	ENSG00000198756
Promoter (1-2kb)	2	62362980	62374061	11082	1	ENST00000444166	1541	COMMD1	ENSG00000173163
Promoter (<=1kb)	5	115420713	115628415	207703	1	ENST00000507356	21	COMMD10	ENSG00000145781
Promoter (<=1kb)	3	149456257	149470286	14030	2	ENST00000473414	-54	COMMD2	ENSG00000114744
Promoter (<=1kb)	8	146076211	146078388	2178	2	ENST00000533270	18	COMMD5	ENSG00000170619
Promoter (<=1kb)	20	31290505	31331261	40757	2	ENST00000446419	-43	COMMD7	ENSG00000149600
Promoter (<=1kb)	4	47461864	47465682	3819	2	ENST00000509220	159	COMMD8	ENSG00000169019
Promoter (<=1kb)	11	36295875	36310974	15100	2	ENST00000532705	100	COMMD9	ENSG00000110442
Promoter (<=1kb)	1	160259063	160313038	53976	2	ENST00000368069	160	COPA	ENSG00000122218
Promoter (<=1kb)	11	14515856	14521356	5501	2	ENST00000533533	11	COPB1	ENSG00000129083
Promoter (<=1kb)	3	139097918	139108402	10485	2	ENST00000510491	88	COPB2	ENSG00000184432
Promoter (<=1kb)	3	128968496	128973883	5388	1	ENST00000504350	79	COPG1	ENSG00000181789
Promoter (<=1kb)	15	49419547	49447858	28312	2	ENST00000299259	-2	COPS2	ENSG00000166200
Promoter (<=1kb)	17	17168248	17184474	16227	2	ENST00000462236	16	COPS3	ENSG00000141030
Promoter (<=1kb)	4	83956243	83996971	40729	1	ENST00000264389	-161	COPS4	ENSG00000138663
Promoter (2-3kb)	8	67955314	67968795	13482	2	ENST00000523086	2367	COPS5	ENSG00000121022
Promoter (<=1kb)	7	99686577	99689823	3247	1	ENST00000303904	-50	COPS6	ENSG00000168090
Promoter (<=1kb)	12	6833301	6840263	6963	1	ENST00000538375	14	COPS7A	ENSG00000111652
Promoter (<=1kb)	2	232651124	232673963	22840	1	ENST00000350033	0	COPS7B	ENSG00000144524
Promoter (<=1kb)	2	237994586	238007318	12733	1	ENST00000409629	-7	COPS8	ENSG00000198612
Promoter (<=1kb)	2	198318488	198324721	6234	1	ENST00000488445	-15	COQ10B	ENSG00000115520
Promoter (<=1kb)	2	198318147	198340032	21886	1	ENST00000263960	-58	COQ10B	ENSG00000115520
Promoter (<=1kb)	4	84187850	84205918	18069	2	ENST00000311461	115	COQ2	ENSG00000173085
Promoter (<=1kb)	6	99823994	99842067	18074	2	ENST00000479163	5	COQ3	ENSG00000132423
Promoter (<=1kb)	12	120947866	120972237	24372	2	ENST00000551769	-3	COQ5	ENSG00000110871
Promoter (<=1kb)	16	19079311	19090584	11274	1	ENST00000569127	108	COQ7	ENSG00000167186
Promoter (<=1kb)	16	30194835	30195742	908	1	ENST00000564446	8	CORO1A	ENSG00000102879
Promoter (<=1kb)	15	68871308	69020145	148838	1	ENST00000261861	-281	CORO2B	ENSG00000103647
Promoter (<=1kb)	16	4466726	4475524	8799	2	ENST00000572140	-77	CORO7	ENSG00000262246
Promoter (<=1kb)	16	4455546	4465934	10389	2	ENST00000577144	-199	CORO7	ENSG00000262246
Promoter (<=1kb)	1	10509971	10511955	1985	1	ENST00000320498	-6	CORT	ENSG00000241563
Promoter (<=1kb)	17	53029263	53046014	16752	2	ENST00000576370	87	COX11	ENSG00000166260
Promoter (<=1kb)	14	70791798	70826448	34651	2	ENST00000389912	-93	COX16	ENSG00000133983
Promoter (<=1kb)	4	73923793	73935409	11617	2	ENST00000507544	356	COX18	ENSG00000163626
Intron (ENST00000457254/ENSG00000240230, intron 2 of 11)	7	1012578	1014752	2175	2	ENST00000466853	9850	COX19	ENSG00000240230
Promoter (<=1kb)	7	938415	1015185	76771	2	ENST00000457254	49	COX19	ENSG00000240230
Promoter (<=1kb)	1	244998624	245008359	9736	1	ENST00000411948	-305	COX20	ENSG00000203667
Promoter (<=1kb)	15	75212132	75230509	18378	2	ENST00000322347	-31	COX5A	ENSG00000178741
Intron (ENST00000253861/ENSG00000131558, intron 10 of 17)	7	133412121	133412487	367	2	ENST00000454627	39731	COX5BP3	ENSG00000235967
Distal Intergenic	7	148751053	148751265	213	1	ENST00000415962	11462	COX6B1P1	ENSG00000234565
Distal Intergenic	16	85312426	85312641	216	2	ENST00000603667	28425	COX6CP16	ENSG00000270313
Distal Intergenic	18	1176791	1177013	223	2	ENST00000580869	-63809	COX6CP3	ENSG00000266251
Promoter (<=1kb)	6	75947539	75953501	5963	2	ENST00000472311	133	COX7A2	ENSG00000112695
Promoter (<=1kb)	2	42577647	42588356	10710	2	ENST00000234301	-154	COX7A2L	ENSG00000115944
Distal Intergenic	4	97823952	97824201	250	1	ENST00000505291	-21213	COX7A2P2	ENSG00000236764
Promoter (<=1kb)	23	77154960	77158693	3734	1	ENST00000475465	6	COX7B	ENSG00000131174
Promoter (2-3kb)	4	46736849	46878777	141929	2	ENST00000543208	2462	COX7B2	ENSG00000170516
Intron (ENST00000222481/ENSG00000158516, intron 5 of 10)	7	129906721	129916578	9858	1	ENST00000416698	7125	CPA2	ENSG00000158516
Promoter (<=1kb)	17	28706634	28712310	5677	1	ENST00000583275	-320	CPD	ENSG00000108582
Promoter (<=1kb)	5	173315283	173388979	73697	1	ENST00000265085	-190	CPEB4	ENSG00000113742
Promoter (<=1kb)	5	175223745	175305762	82018	1	ENST00000515502	499	CPLX2	ENSG00000145920
3' UTR	12	69235977	69250324	14348	2	ENST00000546556	4452	CPM	ENSG00000135678
Promoter (<=1kb)	20	34220132	34252759	32628	2	ENST00000414711	131	CPNE1	ENSG00000214078
Intron (ENST00000512055/ENSG00000196353, intron 6 of 19)	3	131253581	131442475	188895	2	ENST00000515418	-96098	CPNE4	ENSG00000196353
Promoter (<=1kb)	3	98309363	98312454	3092	2	ENST00000515041	108	CPOX	ENSG00000080819
Promoter (<=1kb)	2	211469689	211471495	1807	1	ENST00000467353	-93	CPS1	ENSG00000021826
Promoter (<=1kb)	8	145618450	145634753	16304	2	ENST00000349769	33	CPSF1	ENSG00000071894
Promoter (<=1kb)	12	69633422	69663353	29932	1	ENST00000551516	108	CPSF6	ENSG00000111605
Promoter (<=1kb)	11	61170121	61197383	27263	2	ENST00000340437	31	CPSF7	ENSG00000149532
Promoter (<=1kb)	19	50194367	50216988	22622	1	ENST00000323446	-84	CPT1C	ENSG00000169169
Distal Intergenic	1	53662101	53679869	17769	1	ENST00000371486	-23809	CPT2	ENSG00000157184
Intron (ENST00000265394/ENSG00000106066, intron 11 of 12)	7	29035250	29111461	76212	2	ENST00000432534	7846	CPVL	ENSG00000106066
3' UTR	12	94242436	94244532	2097	1	ENST00000548330	46148	CRADD	ENSG00000169372
Intron (ENST00000552983/ENSG00000169372, intron 2 of 2)	12	94072551	94287893	215343	1	ENST00000541813	19899	CRADD	ENSG00000169372
Promoter (<=1kb)	12	94071175	94288503	217329	1	ENST00000548483	-10	CRADD	ENSG00000169372
Promoter (<=1kb)	16	1662326	1727909	65584	1	ENST00000397412	78	CRAMP1L	ENSG00000007545
Promoter (<=1kb)	16	1664641	1727907	63267	1	ENST00000293925	11	CRAMP1L	ENSG00000007545
Intron (ENST00000535699/ENSG00000134376, intron 4 of 14)	1	197302331	197396842	94512	1	ENST00000543483	10891	CRB1	ENSG00000134376
Promoter (<=1kb)	1	197170592	197447212	276621	1	ENST00000535699	-418	CRB1	ENSG00000134376
Promoter (<=1kb)	3	3191695	3221358	29664	2	ENST00000424814	16	CRBN	ENSG00000113851
Distal Intergenic	3	3191695	3221394	29700	2	ENST00000432408	-39286	CRBN	ENSG00000113851
Promoter (<=1kb)	16	3775055	3930727	155673	2	ENST00000262367	-100	CREBBP	ENSG00000005339
Promoter (<=1kb)	12	12764761	12790508	25748	1	ENST00000540224	-44	CREBL2	ENSG00000111269
Promoter (<=1kb)	11	85370752	85376146	5395	2	ENST00000490820	143	CREBZF	ENSG00000137504
Promoter (<=1kb)	17	43697712	43713839	16128	1	ENST00000585122	44	CRHR1-IT1	ENSG00000204650
Distal Intergenic	3	25728387	25728614	228	1	ENST00000425396	10594	CRIP1P2	ENSG00000238225
Promoter (<=1kb)	14	105940487	105946499	6013	1	ENST00000329146	307	CRIP2	ENSG00000182809
Promoter (<=1kb)	14	105941174	105946497	5324	1	ENST00000552643	56	CRIP2	ENSG00000182809
Promoter (<=1kb)	22	21271722	21308035	36314	1	ENST00000411769	200	CRKL	ENSG00000099942
Promoter (<=1kb)	17	29110954	29151689	40736	2	ENST00000544695	67	CRLF3	ENSG00000176390
Promoter (<=1kb)	20	5986736	6020699	33964	1	ENST00000378863	-83	CRLS1	ENSG00000088766
Promoter (<=1kb)	4	5822511	5889540	67030	2	ENST00000511535	149	CRMP1	ENSG00000072832
Promoter (<=1kb)	4	5822511	5889540	67030	2	ENST00000511535	-249	CRMP1	ENSG00000072832
Intron (ENST00000506216/ENSG00000072832, intron 5 of 12)	4	5822511	5828588	6078	2	ENST00000513911	-17397	CRMP1	ENSG00000072832
Exon (ENST00000375541/ENSG00000058453, exon 27 of 37)	1	17292523	17297237	4715	1	ENST00000465021	-5065	CROCC	ENSG00000058453
Intron (ENST00000466256/ENSG00000058453, intron 1 of 8)	1	17248445	17299474	51030	1	ENST00000375541	-7767	CROCC	ENSG00000058453
Promoter (<=1kb)	1	16956165	16971178	15014	2	ENST00000362058	-120	CROCCP2	ENSG00000215908
Promoter (<=1kb)	1	16817141	16825752	8612	2	ENST00000589964	-23	CROCCP3	ENSG00000080947
Distal Intergenic	11	122709208	122743347	34140	1	ENST00000227348	-21689	CRTAM	ENSG00000109943
Promoter (<=1kb)	3	33155546	33184650	29105	1	ENST00000449224	231	CRTAP	ENSG00000170275
Promoter (<=1kb)	1	153920154	153931040	10887	2	ENST00000487235	39	CRTC2	ENSG00000160741
[truncated: 8,621 more rows]
