# Supplementary material for: Direct targets of MEF2C are enriched for genes associated with schizophrenia and cognitive function and are involved in neuron development and mitochondrial function
Source: PLoS Genet. 2024 Sep 11;20(9):e1011093. doi: 10.1371/journal.pgen.1011093 (PMC11419381; doi:10.1371/journal.pgen.1011093)
Supplement: S7 Table — (XLSX) [file pgen.1011093.s008.xlsx]

## Sheet: Sheet1
ID	Term	Term PValue	Term PValue Corrected with Bonferroni step down	Group PValue	Group PValue Corrected with Bonferroni step down	GOLevels	GOGroups	% Associated Genes	Nr. Genes	Associated Genes Found
Biological processes
GO:0044260	cellular macromolecule metabolic process	2.90957e-37	8.269e-34	1.22385e-50	8.19977e-49	[3, 4]	Group65	45.6543	1392	[AARS1, AARS2, ABCB10, ABCE1, ABL1, ACTB, ACTR2, ACTR5, ADD1, ADPRS, ADRM1, AGA, AGBL4, AGO2, AGO3, AGO4, AGTPBP1, AKT1, AKT2, ALG10, ALG10B, ALG11, ALG12, ALG13, ALG14, ALG3, ALG5, ALG6, ALG9, ALS2, AMFR, ANAPC15, ANAPC16, ANAPC4, ANAPC5, ANAPC7, ANGEL2, ANKRD17, ANTKMT, ANTXR1, AOAH, AP5S1, AP5Z1, APC2, APEH, APLF, APP, APPBP2, APTX, ARAF, ARFGEF2, ARHGEF7, ARID1A, ARID1B, ARID2, ARID4A, ARID4B…
GO:0044265	cellular macromolecule catabolic process	2.10132e-28	5.96564e-25	1.22385e-50	8.19977e-49	[4, 5]	Group65	52.4691	510	[ADRM1, AGBL4, AGO2, AGO3, AGO4, AGTPBP1, AKT1, AMFR, ANAPC15, ANAPC16, ANAPC4, ANAPC5, ANAPC7, ANGEL2, APC2, APPBP2, ARAF, ARIH2, ARMC8, ARNTL, ASCC3, ATE1, ATXN3, AXIN1, BAG6, BAP1, BIRC2, BTRC, BVES, C18orf25, CACNG7, CACUL1, CAMLG, CASC3, CCAR2, CDC16, CDC23, CDC27, CDC34, CDK5RAP3, CECR2, CELF1, CHFR, CHMP1B, CHMP6, CHMP7, CIRBP, CLN6, CLOCK, CLU, CNOT2, CNOT3, CNOT4, CNOT6, CNOT6L, CNOT8, C…
GO:0006412	translation	4.77213e-25	1.35195e-21	1.22385e-50	8.19977e-49	[4, 5, 6, 7]	Group65	54.7059	372	[AARS1, AARS2, ABCE1, AGO2, AGO3, AGO4, AKT1, AKT2, APEH, APP, ASCC3, ATF4, ATXN2, AURKAIP1, C1QBP, CAPRIN1, CAPRIN2, CARS2, CASC3, CDC123, CDK5RAP1, CDKAL1, CELF1, CELF4, CIRBP, CNBP, CNOT2, CNOT3, CNOT4, CNOT6, CNOT6L, CNOT8, CNOT9, COA3, COPS5, CPEB4, CSDE1, CYFIP1, DAPK1, DARS1, DCP1A, DCP1B, DCP2, DDX1, DDX25, DDX3X, DDX6, DENR, DHFR, DHPS, DHX36, DHX9, DIO2, DIS3L2, DLGAP3, DNAJC3, DNAJC5, …
GO:0043043	peptide biosynthetic process	2.27175e-24	6.42678e-21	1.22385e-50	8.19977e-49	[5, 6]	Group65	54.0426	381	[AARS1, AARS2, AASDH, ABCE1, AGO2, AGO3, AGO4, AKT1, AKT2, APEH, APP, ASCC3, ATF4, ATXN2, AURKAIP1, BSG, C1QBP, CAPRIN1, CAPRIN2, CARS2, CASC3, CDC123, CDK5RAP1, CDKAL1, CELF1, CELF4, CIRBP, CNBP, CNOT2, CNOT3, CNOT4, CNOT6, CNOT6L, CNOT8, CNOT9, COA3, COPS5, CPEB4, CSDE1, CYFIP1, DAPK1, DARS1, DCP1A, DCP1B, DCP2, DDX1, DDX25, DDX3X, DDX6, DENR, DHFR, DHPS, DHX36, DHX9, DIO2, DIS3L2, DLGAP3, DNAJ…
GO:0043604	amide biosynthetic process	8.3888e-22	2.36229e-18	1.22385e-50	8.19977e-49	[5]	Group65	51.4934	431	[AARS1, AARS2, AASDH, ABCE1, ACAT1, ACLY, ACSF3, ACSL1, ACSL3, ACSS2, ADSL, AGO2, AGO3, AGO4, AKT1, AKT2, APEH, APP, ASCC3, ATF4, ATXN2, AURKAIP1, B4GALNT1, B4GALT3, B4GALT4, B4GALT5, BSG, C1QBP, CAPRIN1, CAPRIN2, CARS2, CASC3, CDC123, CDK5RAP1, CDKAL1, CELF1, CELF4, CERS2, CERS4, CERS6, CIRBP, CNBP, CNOT2, CNOT3, CNOT4, CNOT6, CNOT6L, CNOT8, CNOT9, COA3, COPS5, CPEB4, CPS1, CSDE1, CYFIP1, DAPK1,…
GO:0006396	RNA processing	8.47997e-22	2.38711e-18	1.22385e-50	8.19977e-49	[5, 6, 7]	Group65	50.4772	476	[AAR2, AARS1, AARS2, ABT1, ADAR, ADAT2, ADAT3, AGO2, AGO3, AGO4, AKAP8L, APP, AQR, ARL6IP4, ARVCF, ATXN1, ATXN7, AURKAIP1, BICD1, BMS1, BUD13, BUD31, BVES, C1QBP, CACTIN, CASC3, CCAR2, CCNL1, CDC5L, CDC73, CDK11A, CDK11B, CDK12, CDK13, CDK5RAP1, CDKAL1, CELF1, CELF4, CHERP, CIRBP, CLASRP, CLK1, CLK2, CLK3, CLK4, CMTR1, CNOT6L, COIL, COQ7, COX7A2L, CPSF1, CPSF6, CPSF7, CSTF1, CSTF2T, CTNNBL1, CWC2…
GO:0016071	mRNA metabolic process	9.56053e-22	2.69033e-18	1.22385e-50	8.19977e-49	[6, 7]	Group65	53.0846	370	[AAR2, ADAR, AGO2, AGO3, AGO4, AKAP8L, AKT1, ANGEL2, APP, AQR, ARL6IP4, ATF2, ATF4, ATXN2L, AURKAIP1, BUD13, BUD31, C1QBP, CACNG7, CACTIN, CASC3, CCAR2, CDC5L, CDC73, CDK11A, CDK11B, CDK12, CDK13, CEBPG, CELF1, CELF4, CIRBP, CLASRP, CMTR1, CNOT2, CNOT3, CNOT4, CNOT6, CNOT6L, CNOT8, CNOT9, COIL, COX7A2L, CPSF1, CPSF6, CPSF7, CSDE1, CSTF1, CSTF2T, CTNNBL1, CWC22, CWC25, CWF19L2, DBR1, DCP1A, DCP1B,…
GO:0006518	peptide metabolic process	5.9887e-20	1.67983e-16	1.22385e-50	8.19977e-49	[4, 5]	Group65	50.5251	433	[AARS1, AARS2, AASDH, ABCE1, ADAM10, AGO2, AGO3, AGO4, AKT1, AKT2, APEH, APH1A, APP, ASCC3, ATF4, ATXN2, AURKAIP1, BCHE, BSG, C1QBP, CAPRIN1, CAPRIN2, CARNMT1, CARS2, CASC3, CASP3, CDC123, CDK5RAP1, CDKAL1, CELF1, CELF4, CIRBP, CLU, CNBP, CNOT2, CNOT3, CNOT4, CNOT6, CNOT6L, CNOT8, CNOT9, COA3, COPS5, CPD, CPEB4, CPM, CPNE1, CSDE1, CSNK1E, CTSL, CYFIP1, DAPK1, DARS1, DCP1A, DCP1B, DCP2, DDX1, DDX2…
GO:0008380	RNA splicing	7.03084e-20	1.97145e-16	1.22385e-50	8.19977e-49	[6, 7, 8]	Group65	56.8807	248	[AAR2, AKAP8L, AQR, ARL6IP4, ARVCF, ATXN7, BUD13, BUD31, C1QBP, CACTIN, CASC3, CCAR2, CCNL1, CDC5L, CDK12, CDK13, CELF1, CELF4, CIRBP, CLASRP, CLK1, CLK2, CLK3, CLK4, COIL, COQ7, COX7A2L, CTNNBL1, CWC22, CWC25, CWF19L2, DBR1, DDX1, DDX17, DDX23, DDX41, DDX5, DHX15, DHX38, DHX9, DNAJC5, DYRK1A, EFTUD2, EIF4A3, FAM172A, FAM98A, FAM98B, FMR1, FRG1, FUS, FXR1, GCFC2, GEMIN2, GEMIN4, GEMIN5, GEMIN7, G…
GO:0006397	mRNA processing	2.29955e-19	6.43643e-16	1.22385e-50	8.19977e-49	[6, 7, 8]	Group65	55.6962	264	[AAR2, ADAR, AKAP8L, APP, AQR, ARL6IP4, AURKAIP1, BUD13, BUD31, C1QBP, CACTIN, CASC3, CCAR2, CDC5L, CDC73, CDK11A, CDK11B, CDK12, CDK13, CELF1, CELF4, CIRBP, CLASRP, CMTR1, CNOT6L, COIL, COX7A2L, CPSF1, CPSF6, CPSF7, CSTF1, CSTF2T, CTNNBL1, CWC22, CWC25, CWF19L2, DBR1, DDX1, DDX17, DDX23, DDX41, DDX5, DHX15, DHX36, DHX38, DHX9, DNAJC5, DUS3L, DYRK1A, EFTUD2, EIF4A3, FAM172A, FBXO11, FMR1, FRG1, F…
GO:0034645	cellular macromolecule biosynthetic process	5.66335e-17	1.58064e-13	1.22385e-50	8.19977e-49	[4, 5]	Group65	47.4153	532	[AARS1, AARS2, ABCB10, ABCE1, AGO2, AGO3, AGO4, AKT1, AKT2, ALG10, ALG10B, ALG11, ALG12, ALG13, ALG14, ALG3, ALG5, ALG6, ALG9, APEH, APP, ASCC3, ATF4, ATG10, ATG13, ATG16L1, ATG7, ATXN2, AURKAIP1, B3GALNT1, B3GALNT2, B3GLCT, B3GNT2, B3GNT5, B4GALT3, B4GALT4, B4GALT5, B4GALT7, BCL2, C1QBP, CAPRIN1, CAPRIN2, CARS2, CASC3, CDC123, CDK5RAP1, CDKAL1, CELF1, CELF4, CHPF, CHST10, CHST12, CHST15, CHSY1, …
GO:0034248	regulation of cellular amide metabolic process	7.65779e-17	2.13652e-13	1.22385e-50	8.19977e-49	[4, 5]	Group65	53.6779	270	[AARS1, ABCE1, AGO2, AGO3, AGO4, AKT1, AKT2, APP, ATF4, ATXN2, BSG, C1QBP, CAPRIN1, CAPRIN2, CASC3, CASP3, CDC123, CDK5RAP1, CELF1, CELF4, CIRBP, CLU, CNBP, CNOT2, CNOT3, CNOT4, CNOT6, CNOT6L, CNOT8, CNOT9, COA3, COPS5, CPEB4, CSDE1, CSNK1E, CYFIP1, DAPK1, DCP1A, DCP1B, DCP2, DDX1, DDX25, DDX3X, DDX6, DENR, DHFR, DHX36, DHX9, DIO2, DIS3L2, DNAJC3, DNAJC5, DPH1, DPH5, DUS3L, EEF1A1, EEF1G, EEF2, E…
GO:0006417	regulation of translation	1.70008e-16	4.73981e-13	1.22385e-50	8.19977e-49	[5, 6, 7, 8]	Group65	54.7727	241	[AARS1, ABCE1, AGO2, AGO3, AGO4, AKT1, AKT2, APP, ATF4, ATXN2, C1QBP, CAPRIN1, CAPRIN2, CASC3, CDC123, CDK5RAP1, CELF1, CELF4, CIRBP, CNBP, CNOT2, CNOT3, CNOT4, CNOT6, CNOT6L, CNOT8, CNOT9, COA3, COPS5, CPEB4, CSDE1, CYFIP1, DAPK1, DCP1A, DCP1B, DCP2, DDX1, DDX25, DDX3X, DDX6, DENR, DHFR, DHX36, DHX9, DIO2, DIS3L2, DNAJC3, DNAJC5, DPH1, DPH5, DUS3L, EEF1A1, EEF1G, EEF2, EIF1, EIF1B, EIF2AK2, EIF2…
GO:0010608	post-transcriptional regulation of gene expression	2.84937e-16	7.94119e-13	1.22385e-50	8.19977e-49	[5, 6]	Group65	52.4412	290	[AARS1, ABCE1, ADAR, AGO2, AGO3, AGO4, AKT1, AKT2, ANGEL2, APP, ATF4, ATG14, ATXN2, C1QBP, CACNG7, CAPRIN1, CAPRIN2, CASC3, CDC123, CDK5RAP1, CELF1, CELF4, CIRBP, CNBP, CNOT2, CNOT3, CNOT4, CNOT6, CNOT6L, CNOT8, CNOT9, COA3, COPS5, CPEB4, CSDE1, CYFIP1, DAPK1, DCP1A, DCP1B, DCP2, DDX1, DDX25, DDX3X, DDX5, DDX6, DENR, DHFR, DHX36, DHX9, DICER1, DIO2, DIS3L2, DNAJC3, DNAJC5, DPH1, DPH5, DUS3L, DXO,…
GO:0000377	RNA splicing, via transesterification reactions with bulged adenosine as nucleophile	6.9043e-16	1.92216e-12	1.22385e-50	8.19977e-49	[8, 9, 10]	Group65	58.6441	173	[AAR2, AQR, BUD13, BUD31, C1QBP, CACTIN, CASC3, CDC5L, CDK13, CELF1, CELF4, CIRBP, COIL, CTNNBL1, CWC22, CWC25, CWF19L2, DBR1, DDX1, DDX17, DDX23, DDX41, DDX5, DHX38, DHX9, DNAJC5, DYRK1A, EFTUD2, EIF4A3, FAM172A, FMR1, FRG1, FXR1, GCFC2, GEMIN2, GEMIN4, GEMIN5, GEMIN7, GPATCH1, HNRNPA1, HNRNPA1L2, HNRNPA2B1, HNRNPA3, HNRNPC, HNRNPF, HNRNPH1, HNRNPH3, HNRNPM, HNRNPR, HNRNPU, HSPA8, ISY1, KDM1A, K…
GO:0000398	mRNA splicing, via spliceosome	6.9043e-16	1.92216e-12	1.22385e-50	8.19977e-49	[7, 8, 9, 10, 11]	Group65	58.6441	173	[AAR2, AQR, BUD13, BUD31, C1QBP, CACTIN, CASC3, CDC5L, CDK13, CELF1, CELF4, CIRBP, COIL, CTNNBL1, CWC22, CWC25, CWF19L2, DBR1, DDX1, DDX17, DDX23, DDX41, DDX5, DHX38, DHX9, DNAJC5, DYRK1A, EFTUD2, EIF4A3, FAM172A, FMR1, FRG1, FXR1, GCFC2, GEMIN2, GEMIN4, GEMIN5, GEMIN7, GPATCH1, HNRNPA1, HNRNPA1L2, HNRNPA2B1, HNRNPA3, HNRNPC, HNRNPF, HNRNPH1, HNRNPH3, HNRNPM, HNRNPR, HNRNPU, HSPA8, ISY1, KDM1A, K…
GO:2000112	regulation of cellular macromolecule biosynthetic process	1.80518e-15	5.0238e-12	1.22385e-50	8.19977e-49	[5, 6]	Group65	52.5	273	[AARS1, ABCB10, ABCE1, AGO2, AGO3, AGO4, AKT1, AKT2, ALG10B, APP, ATF4, ATG13, ATXN2, BCL2, C1QBP, CAPRIN1, CAPRIN2, CASC3, CDC123, CDK5RAP1, CELF1, CELF4, CIRBP, CNBP, CNOT2, CNOT3, CNOT4, CNOT6, CNOT6L, CNOT8, CNOT9, COA3, COPS5, CPEB4, CSDE1, CTNNB1, CYFIP1, DAPK1, DCP1A, DCP1B, DCP2, DDX1, DDX25, DDX3X, DDX6, DENR, DHFR, DHX36, DHX9, DIO2, DIS3L2, DNAJC3, DNAJC5, DPH1, DPH5, DUS3L, DYRK2, EEF…
GO:0000375	RNA splicing, via transesterification reactions	1.82985e-15	5.09065e-12	1.22385e-50	8.19977e-49	[7, 8, 9]	Group65	58.194	174	[AAR2, AQR, BUD13, BUD31, C1QBP, CACTIN, CASC3, CDC5L, CDK13, CELF1, CELF4, CIRBP, COIL, CTNNBL1, CWC22, CWC25, CWF19L2, DBR1, DDX1, DDX17, DDX23, DDX41, DDX5, DHX38, DHX9, DNAJC5, DYRK1A, EFTUD2, EIF4A3, FAM172A, FMR1, FRG1, FXR1, GCFC2, GEMIN2, GEMIN4, GEMIN5, GEMIN7, GPATCH1, HNRNPA1, HNRNPA1L2, HNRNPA2B1, HNRNPA3, HNRNPC, HNRNPF, HNRNPH1, HNRNPH3, HNRNPM, HNRNPR, HNRNPU, HSPA8, ISY1, KDM1A, K…
GO:0002181	cytoplasmic translation	3.44808e-15	9.58567e-12	1.22385e-50	8.19977e-49	[5, 6, 7, 8]	Group65	65.8537	108	[AARS1, CNBP, CPEB4, CSDE1, DENR, DHX36, DHX9, DPH1, DPH5, DRG1, DRG2, EIF2D, EIF2S2, EIF2S3, EIF3A, EIF3B, EIF3D, EIF3E, EIF3F, EIF3G, EIF3J, EIF3K, EIF3M, EIF4A1, EIF4A2, EIF4B, EIF4G1, EIF4H, EIF5, ETF1, FMR1, HNRNPD, HNRNPU, MCTS1, MRPL13, MRPL23, MTOR, NCBP2, NCK1, NEMF, PABPC1, PAIP1, PKM, RACK1, RBM24, RPL10, RPL10A, RPL11, RPL13, RPL14, RPL15, RPL18A, RPL19, RPL21, RPL22, RPL23A, RPL24, R…
GO:0022613	ribonucleoprotein complex biogenesis	3.75108e-14	1.0398e-10	1.22385e-50	8.19977e-49	[4]	Group65	52.6998	244	[AAR2, ABCE1, ABT1, ADAR, AGO2, AGO3, AGO4, AK8, ANTXR1, ATR, BMS1, BUD13, C1QBP, CDC73, CELF1, CELF4, COIL, CPSF6, CPSF7, CUL4A, DDX1, DDX17, DDX18, DDX23, DDX3X, DDX51, DDX54, DENR, DHX30, DHX9, DICER1, EIF2D, EIF2S2, EIF2S3, EIF3A, EIF3B, EIF3D, EIF3E, EIF3F, EIF3G, EIF3J, EIF3K, EIF3M, EIF4A3, EIF4B, EIF4H, EIF5, ERI1, ERI3, EXOSC3, EXOSC4, EXOSC6, EXOSC8, FRG1, FTSJ3, GAR1, GCFC2, GEMIN2, GE…
GO:0043603	cellular amide metabolic process	8.34598e-14	2.3085e-10	1.22385e-50	8.19977e-49	[4]	Group65	46.1538	516	[AADAT, AARS1, AARS2, AASDH, AASDHPPT, ABCE1, ACAT1, ACLY, ACOT7, ACSF3, ACSL1, ACSL3, ACSS2, ADAM10, ADSL, AGO2, AGO3, AGO4, AKT1, AKT2, APEH, APH1A, APP, ASCC3, ATF4, ATXN2, AURKAIP1, B4GALNT1, B4GALT3, B4GALT4, B4GALT5, BCHE, BSG, C1QBP, CAPRIN1, CAPRIN2, CARNMT1, CARS2, CASC3, CASP3, CDC123, CDK5RAP1, CDKAL1, CELF1, CELF4, CERS2, CERS4, CERS6, CIRBP, CLN6, CLU, CMAS, CNBP, CNOT2, CNOT3, CNOT4…
GO:1901566	organonitrogen compound biosynthetic process	8.92023e-14	2.46644e-10	1.22385e-50	8.19977e-49	[4]	Group65	43.9881	739	[AARS1, AARS2, AASDH, AASDHPPT, ABCB10, ABCB6, ABCC5, ABCE1, ACAT1, ACLY, ACOT7, ACSF3, ACSL1, ACSL3, ACSS2, ADCY2, ADCY3, ADCY5, ADI1, ADK, ADSL, ADSS2, AGO2, AGO3, AGO4, AK3, AK9, AKT1, AKT2, ALDH18A1, ALDH1A1, ALDH7A1, ALDH9A1, ALDOA, ALG10, ALG10B, ALG11, ALG12, ALG13, ALG14, ALG3, ALG5, ALG6, ALG9, AMD1, ANTKMT, APEH, APIP, APP, ASCC3, ATF4, ATG10, ATG13, ATG16L1, ATG7, ATIC, ATP5F1A, ATP5F1…
GO:1903311	regulation of mRNA metabolic process	6.1249e-11	1.67577e-07	1.22385e-50	8.19977e-49	[5, 6, 7, 8]	Group65	54.2662	159	[AGO2, AGO3, AGO4, AKT1, ANGEL2, C1QBP, CACNG7, CASC3, CDC73, CDK11A, CDK11B, CELF1, CELF4, CIRBP, CNOT2, CNOT3, CNOT4, CNOT6, CNOT6L, CNOT8, CNOT9, CPSF6, CPSF7, CSDE1, CWC22, DCP1A, DCP1B, DCP2, DDX17, DDX5, DHX36, DHX9, DIS3L2, DNAJC5, DYRK1A, E2F1, EIF4A3, EIF4ENIF1, ELAVL1, EXOSC3, EXOSC8, FAM172A, FASTKD3, FMR1, FTO, FUS, FXR1, GIGYF2, GTPBP1, HNRNPA0, HNRNPA1, HNRNPA2B1, HNRNPAB, HNRNPC, H…
GO:0043484	regulation of RNA splicing	6.67225e-10	1.81352e-06	1.22385e-50	8.19977e-49	[5, 6, 7, 8, 9]	Group65	58.427	104	[ATXN7, C1QBP, CCNL1, CDK12, CELF1, CELF4, CIRBP, CLK1, CLK2, CLK3, CLK4, COQ7, CWC22, DDX17, DDX5, DNAJC5, DYRK1A, FAM172A, FMR1, FUS, FXR1, GRSF1, HABP4, HNRNPA1, HNRNPA2B1, HNRNPF, HNRNPH1, HNRNPH3, HNRNPLL, HNRNPU, HSPA8, ILDR2, KAT2A, KHDRBS1, KHDRBS2, LARP7, MAGOH, MBNL1, METTL16, NCL, NPM1, NUP98, PCBP4, PIK3R1, POLR2A, PTBP1, PTBP2, PTBP3, PUF60, QKI, RAVER1, RBFOX1, RBFOX2, RBFOX3, RBM10…
GO:0031331	positive regulation of cellular catabolic process	1.96268e-09	5.32476e-06	1.22385e-50	8.19977e-49	[4, 5, 6]	Group65	50	205	[ABCD2, ABHD5, ADAM8, AGBL4, AGO2, AGO3, AGO4, AGTPBP1, AKT1, AKT2, AMBRA1, APP, ARIH2, ATF6, ATG13, ATG16L1, ATG2A, AXIN1, BNIP3, C9orf72, CCNY, CDK5RAP3, CELF1, CHFR, CLU, CNOT2, CNOT3, CNOT4, CNOT6, CNOT6L, CNOT8, CNOT9, COP1, CSDE1, CSNK1E, DAPK1, DCP1A, DCP1B, DCP2, DDRGK1, DEPDC5, DET1, DHRSX, DHX36, DHX9, DIS3L2, DNAJB2, DVL1, DXO, EIF4ENIF1, ELOB, EPM2A, EXOSC3, EXOSC8, FBXO7, FBXW8, FOXO…
GO:0017148	negative regulation of translation	9.1746e-09	2.4799e-05	1.22385e-50	8.19977e-49	[5, 6, 7, 8, 9]	Group65	56.7416	101	[AGO2, AGO3, AGO4, ATF4, CAPRIN1, CAPRIN2, CELF1, CELF4, CIRBP, CNOT2, CNOT3, CNOT4, CNOT6, CNOT6L, CNOT8, CNOT9, CPEB4, CSDE1, DAPK1, DCP1A, DCP1B, DCP2, DDX3X, DDX6, DHFR, DHX36, DHX9, DIS3L2, DNAJC5, EIF2AK2, EIF2AK3, EIF2AK4, EIF3E, EIF4A3, EIF4E2, EIF4ENIF1, EIF4G1, ENC1, EPRS1, EXOSC3, EXOSC8, FMR1, FTO, FXR1, GAPDH, GIGYF2, HNRNPD, HNRNPU, IGF2BP2, ILF3, INPP5E, IREB2, LARP1, LSM14A, MARF1…
GO:0006401	RNA catabolic process	2.34125e-08	6.30029e-05	1.22385e-50	8.19977e-49	[5, 6, 7]	Group65	51.9573	146	[AGO2, AGO3, AGO4, AKT1, ANGEL2, BVES, CACNG7, CASC3, CELF1, CIRBP, CNOT2, CNOT3, CNOT4, CNOT6, CNOT6L, CNOT8, CNOT9, CSDE1, DCP1A, DCP1B, DCP2, DDX5, DHX36, DHX9, DICER1, DIS3L, DIS3L2, DNA2, DXO, E2F1, EDC3, EDC4, EIF3E, EIF4A3, EIF4ENIF1, ELAVL1, ERI1, ETF1, EXOSC3, EXOSC4, EXOSC6, EXOSC8, FASTKD3, FMR1, FTO, FUS, FXR1, GIGYF2, GRSF1, GTPBP1, HNRNPA0, HNRNPAB, HNRNPC, HNRNPD, HNRNPM, HNRNPU, I…
GO:0006413	translational initiation	2.49056e-08	6.6996e-05	1.22385e-50	8.19977e-49	[3, 5, 6, 7, 8]	Group65	61.2069	71	[ABCE1, AGO2, AGO3, ATF4, CDC123, COPS5, CSDE1, DDX1, DDX3X, DENR, DNAJC3, EIF1, EIF1B, EIF2AK2, EIF2AK3, EIF2AK4, EIF2B1, EIF2D, EIF2S2, EIF2S3, EIF3A, EIF3B, EIF3D, EIF3E, EIF3F, EIF3G, EIF3J, EIF3K, EIF3M, EIF4A1, EIF4A2, EIF4B, EIF4E2, EIF4E3, EIF4G1, EIF4G2, EIF4H, EIF5, EIF5B, FMR1, GLE1, HABP4, IMPACT, KHDRBS1, KLHL25, LARP1, LTO1, MCTS1, MTFMT, MTIF2, MTIF3, MTOR, NCBP2, NCK1, NCK2, NPM1,…
GO:0006402	mRNA catabolic process	3.42025e-08	9.1902e-05	1.22385e-50	8.19977e-49	[5, 6, 7, 8]	Group65	53.4483	124	[AGO2, AGO3, AGO4, AKT1, ANGEL2, CACNG7, CASC3, CELF1, CIRBP, CNOT2, CNOT3, CNOT4, CNOT6, CNOT6L, CNOT8, CNOT9, CSDE1, DCP1A, DCP1B, DCP2, DDX5, DHX36, DHX9, DIS3L2, DXO, E2F1, EDC3, EDC4, EIF3E, EIF4A3, EIF4ENIF1, ELAVL1, ERI1, ETF1, EXOSC3, EXOSC4, EXOSC6, EXOSC8, FASTKD3, FMR1, FTO, FUS, FXR1, GIGYF2, GTPBP1, HNRNPA0, HNRNPAB, HNRNPC, HNRNPD, HNRNPM, HNRNPU, IGF2BP2, LARP1, LARP4B, LSM4, LSM5,…
GO:0050684	regulation of mRNA processing	5.77702e-08	0.000155113	1.22385e-50	8.19977e-49	[6, 7, 8, 9]	Group65	58.2734	81	[C1QBP, CDC73, CDK11A, CDK11B, CELF1, CELF4, CIRBP, CPSF6, CPSF7, CWC22, DDX17, DDX5, DHX36, DHX9, DNAJC5, DYRK1A, FAM172A, FMR1, FXR1, HNRNPA1, HNRNPA2B1, HNRNPU, HSF1, HSPA8, KHDRBS1, KHDRBS2, LARP7, LEO1, MAGOH, MBNL1, METTL16, NCBP2, NCL, NPM1, NUP98, PAF1, PCBP4, PEX2, PTBP1, PUF60, QKI, RAVER1, RBFOX1, RBFOX2, RBFOX3, RBM10, RBM15B, RBM20, RBM23, RBM24, RBM25, RBM39, RBM8A, RNPS1, SAP18, SF…
GO:0034249	negative regulation of cellular amide metabolic process	7.635e-08	0.000204771	1.22385e-50	8.19977e-49	[4, 5, 6]	Group65	54.1872	110	[AGO2, AGO3, AGO4, ATF4, CAPRIN1, CAPRIN2, CELF1, CELF4, CIRBP, CLU, CNOT2, CNOT3, CNOT4, CNOT6, CNOT6L, CNOT8, CNOT9, CPEB4, CSDE1, DAPK1, DCP1A, DCP1B, DCP2, DDX3X, DDX6, DHFR, DHX36, DHX9, DIS3L2, DNAJC5, EIF2AK2, EIF2AK3, EIF2AK4, EIF3E, EIF4A3, EIF4E2, EIF4ENIF1, EIF4G1, ENC1, EPRS1, EXOSC3, EXOSC8, FMR1, FTO, FXR1, GAPDH, GGA3, GIGYF2, HNRNPD, HNRNPU, IGF1, IGF2BP2, ILF3, INPP5E, IREB2, LAR…
GO:1903312	negative regulation of mRNA metabolic process	1.5666e-07	0.000418595	1.22385e-50	8.19977e-49	[5, 6, 7, 8, 9]	Group65	64.6341	53	[ANGEL2, C1QBP, CELF4, CIRBP, CSDE1, DHX9, DYRK1A, E2F1, EIF4ENIF1, ELAVL1, FMR1, FUS, HNRNPA0, HNRNPA2B1, HNRNPAB, HNRNPC, HNRNPD, HNRNPU, IGF2BP2, LARP1, LARP4B, MAPK14, METTL16, NBAS, NOCT, NPM1, PABPC1, PAIP1, PCBP4, PTBP1, RBM10, RBM20, RBM24, RNPS1, SAP18, SECISBP2, SFSWAP, SRSF10, SRSF12, SRSF4, SRSF6, SRSF7, SRSF9, TAF15, TARDBP, TENT4A, TENT4B, THRAP3, TIRAP, TOB1, U2AF2, YBX1, ZC3H14]
GO:0043487	regulation of RNA stability	2.64841e-07	0.000704743	1.22385e-50	8.19977e-49	[3, 5, 6, 7, 8]	Group65	54.8571	96	[AGO2, AGO3, AGO4, AKT1, ANGEL2, CACNG7, CELF1, CIRBP, CNOT2, CNOT3, CNOT4, CNOT6, CNOT6L, CNOT8, CNOT9, CSDE1, DCP1A, DCP1B, DCP2, DHX36, DHX9, DIS3L2, DXO, E2F1, EIF4ENIF1, ELAVL1, EXOSC3, EXOSC8, FASTKD3, FMR1, FTO, FUS, FXR1, GIGYF2, HNRNPA0, HNRNPC, HNRNPD, HNRNPM, HNRNPU, IGF2BP2, LARP1, LARP4B, MAPK14, METTL16, MEX3D, MYEF2, NAF1, NANOS3, NOCT, NPM1, NSUN2, PABPC1, PABPC4, PAIP1, PAN2, PAN…
GO:0061013	regulation of mRNA catabolic process	3.82129e-07	0.00101379	1.22385e-50	8.19977e-49	[5, 6, 7, 8, 9]	Group65	54.5977	95	[AGO2, AGO3, AGO4, AKT1, ANGEL2, CACNG7, CASC3, CELF1, CIRBP, CNOT2, CNOT3, CNOT4, CNOT6, CNOT6L, CNOT8, CNOT9, CSDE1, DCP1A, DCP1B, DCP2, DHX36, DHX9, DIS3L2, E2F1, EIF4A3, EIF4ENIF1, ELAVL1, EXOSC3, EXOSC8, FASTKD3, FMR1, FTO, FUS, FXR1, GIGYF2, GTPBP1, HNRNPA0, HNRNPAB, HNRNPC, HNRNPD, HNRNPM, HNRNPU, IGF2BP2, LARP1, LARP4B, MAGOH, MAPK14, METTL16, MEX3D, MYEF2, NANOS3, NBAS, NOCT, NPM1, PABPC…
GO:0000956	nuclear-transcribed mRNA catabolic process	4.70138e-07	0.00124492	1.22385e-50	8.19977e-49	[6, 7, 8, 9]	Group65	57.9365	73	[AGO2, CASC3, CNOT2, CNOT3, CNOT4, CNOT6, CNOT6L, CNOT8, CNOT9, CSDE1, DCP1A, DCP1B, DCP2, DDX5, DHX36, DHX9, DIS3L2, DXO, EDC3, EDC4, EIF3E, EIF4A3, EIF4ENIF1, ERI1, ETF1, EXOSC3, EXOSC4, EXOSC6, EXOSC8, HNRNPAB, HNRNPD, HNRNPU, LSM4, MAGOH, MAGOHB, MRTO4, NANOS3, NBAS, NCBP2, NOCT, PABPC1, PAIP1, PAN2, PAN3, PATL1, PDE12, PNRC2, RBM8A, RC3H1, RC3H2, RDH14, RNPS1, SAMD4A, SAMD4B, SECISBP2, SMG1,…
GO:0033119	negative regulation of RNA splicing	6.05058e-07	0.00159977	1.22385e-50	8.19977e-49	[5, 6, 7, 8, 9, 10]	Group65	82.1429	23	[C1QBP, CELF4, DYRK1A, HNRNPA2B1, NPM1, PCBP4, PTBP1, PTBP2, PTBP3, RBM10, RBM20, RNPS1, RPS26, SAP18, SFSWAP, SRSF10, SRSF12, SRSF4, SRSF6, SRSF7, SRSF9, TMBIM6, U2AF2]
GO:2000113	negative regulation of cellular macromolecule biosynthetic process	6.34579e-07	0.00167592	1.22385e-50	8.19977e-49	[5, 6, 7]	Group65	53.0303	105	[AGO2, AGO3, AGO4, ATF4, CAPRIN1, CAPRIN2, CELF1, CELF4, CIRBP, CNOT2, CNOT3, CNOT4, CNOT6, CNOT6L, CNOT8, CNOT9, CPEB4, CSDE1, DAPK1, DCP1A, DCP1B, DCP2, DDX3X, DDX6, DHFR, DHX36, DHX9, DIS3L2, DNAJC5, EIF2AK2, EIF2AK3, EIF2AK4, EIF3E, EIF4A3, EIF4E2, EIF4ENIF1, EIF4G1, ENC1, EPRS1, EXOSC3, EXOSC8, FMR1, FTO, FXR1, GAPDH, GIGYF2, GSK3A, GSK3B, HNRNPD, HNRNPU, IGF2BP2, ILF3, INPP5E, IREB2, LARP1,…
GO:0048024	regulation of mRNA splicing, via spliceosome	7.9682e-07	0.00209962	1.22385e-50	8.19977e-49	[6, 7, 8, 9, 10, 11, 12]	Group65	59.2593	64	[C1QBP, CELF1, CELF4, CIRBP, CWC22, DDX17, DDX5, DNAJC5, DYRK1A, FAM172A, FMR1, FXR1, HNRNPA1, HNRNPA2B1, HNRNPU, HSPA8, KHDRBS1, KHDRBS2, LARP7, MAGOH, MBNL1, METTL16, NCL, NPM1, NUP98, PCBP4, PTBP1, PUF60, QKI, RAVER1, RBFOX1, RBFOX2, RBFOX3, RBM10, RBM15B, RBM20, RBM23, RBM24, RBM25, RBM39, RBM8A, RNPS1, SAP18, SF3B4, SFSWAP, SMU1, SNRNP70, SRPK1, SRPK2, SRRM1, SRSF10, SRSF12, SRSF2, SRSF3, SR…
GO:0043488	regulation of mRNA stability	1.91317e-06	0.0050125	1.22385e-50	8.19977e-49	[4, 6, 7, 8, 9, 10]	Group65	54.0373	87	[AGO2, AGO3, AGO4, AKT1, ANGEL2, CACNG7, CELF1, CIRBP, CNOT2, CNOT3, CNOT4, CNOT6, CNOT6L, CNOT8, CNOT9, CSDE1, DCP1A, DCP1B, DCP2, DHX36, DHX9, DIS3L2, E2F1, EIF4ENIF1, ELAVL1, EXOSC3, EXOSC8, FASTKD3, FMR1, FTO, FUS, FXR1, GIGYF2, HNRNPA0, HNRNPC, HNRNPD, HNRNPM, HNRNPU, IGF2BP2, LARP1, LARP4B, MAPK14, METTL16, MEX3D, MYEF2, NANOS3, NOCT, NPM1, PABPC1, PABPC4, PAIP1, PAN2, PAN3, PATL1, PCBP4, P…
GO:0034655	nucleobase-containing compound catabolic process	1.93296e-06	0.00506241	1.22385e-50	8.19977e-49	[4, 5]	Group65	46.9734	194	[ACAT1, ACOT7, AGO2, AGO3, AGO4, AHCY, AKT1, ANGEL2, BVES, CACNG7, CASC3, CECR2, CELF1, CIRBP, CNOT2, CNOT3, CNOT4, CNOT6, CNOT6L, CNOT8, CNOT9, CNP, CSDE1, DCP1A, DCP1B, DCP2, DDX5, DERA, DHX36, DHX9, DICER1, DIS3L, DIS3L2, DNA2, DNASE2B, DPYD, DXO, E2F1, EDC3, EDC4, EIF3E, EIF4A3, EIF4ENIF1, ELAVL1, ENPP4, ENTPD3, ENTPD4, ENTPD6, ERI1, ETF1, EXOSC3, EXOSC4, EXOSC6, EXOSC8, FASTKD3, FBH1, FHIT, …
GO:0045182	translation regulator activity	3.05177e-06	0.00797427	1.22385e-50	8.19977e-49	[6, 7, 8, 9]	Group65	55.5556	75	[AARS1, AGO2, AGO3, CELF1, CELF4, CIRBP, CNBP, COPS5, CPEB4, CYFIP1, DENR, DHFR, EEF1A1, EEF1G, EEF2, EIF1, EIF1B, EIF2AK2, EIF2AK3, EIF2AK4, EIF2B1, EIF2D, EIF2S2, EIF2S3, EIF3A, EIF3B, EIF3D, EIF3E, EIF3F, EIF3G, EIF3J, EIF3K, EIF3M, EIF4A1, EIF4A2, EIF4A3, EIF4B, EIF4E2, EIF4E3, EIF4G1, EIF4G2, EIF4H, EIF5, EIF5B, ELOB, ETF1, FMR1, FXR1, GCN1, GFM1, GFM2, GTPBP1, IGF2BP2, IREB2, LARP1, MARF1, …
GO:0034660	ncRNA metabolic process	3.27732e-06	0.00856035	1.22385e-50	8.19977e-49	[6, 7]	Group65	44.6429	275	[AARS1, AARS2, ABT1, ADAR, ADAT2, ADAT3, AGO2, AGO3, AGO4, ATOH8, BMPR1A, BMS1, BRF1, BVES, CARS2, CDK5RAP1, CDKAL1, DARS1, DDX1, DDX17, DDX18, DDX3X, DDX5, DDX51, DDX54, DEDD, DGCR8, DICER1, DIS3L, DIS3L2, DNAJC5, DTD2, DTWD1, DUS1L, DUS3L, EARS2, EIF4A3, ELAC1, ELP1, ELP2, ELP3, ELP6, EPRS1, ERI1, ERI3, EXOSC3, EXOSC4, EXOSC6, EXOSC8, FAM98A, FAM98B, FARS2, FARSA, FARSB, FOS, FOXO3, FRG1, FTSJ3…
GO:0048025	negative regulation of mRNA splicing, via spliceosome	5.23926e-06	0.0136011	1.22385e-50	8.19977e-49	[6, 7, 8, 9, 10, 11, 12, 13]	Group65	82.6087	19	[C1QBP, CELF4, DYRK1A, HNRNPA2B1, NPM1, PCBP4, PTBP1, RBM10, RBM20, RNPS1, SAP18, SFSWAP, SRSF10, SRSF12, SRSF4, SRSF6, SRSF7, SRSF9, U2AF2]
GO:0000380	alternative mRNA splicing, via spliceosome	5.32782e-06	0.0138257	1.22385e-50	8.19977e-49	[8, 9, 10, 11, 12]	Group65	61.8421	47	[CDK13, CELF1, CELF4, DDX17, DDX5, DHX9, FAM172A, FMR1, FXR1, HNRNPA1, HNRNPM, HNRNPU, KDM1A, KHDRBS1, KHDRBS2, MAGOH, MBNL1, NCBP2, PTBP1, PUF60, RAVER1, RBFOX1, RBFOX2, RBFOX3, RBM10, RBM15B, RBM17, RBM24, RBM25, RBM8A, RNPS1, SAP18, SFPQ, SFSWAP, SMU1, SRFBP1, SRSF1, SRSF12, SRSF2, SRSF6, SRSF9, STRAP, THRAP3, TIA1, TRA2B, YTHDC1, ZBTB7A]
GO:0050779	RNA destabilization	5.81428e-06	0.015059	1.22385e-50	8.19977e-49	[4, 5, 6, 7, 8, 9]	Group65	57.8431	59	[AGO2, AGO3, AGO4, CELF1, CNOT2, CNOT3, CNOT4, CNOT6, CNOT6L, CNOT8, CNOT9, CSDE1, DCP1A, DCP1B, DCP2, DHX36, DHX9, DIS3L2, DXO, EIF4ENIF1, EXOSC3, EXOSC8, FTO, GIGYF2, HNRNPD, HNRNPU, METTL16, MEX3D, NANOS3, NOCT, PABPC1, PAIP1, PAN2, PAN3, PATL1, PDE12, PNPT1, PUM1, RBM24, RBM27, RC3H1, RC3H2, RDH14, ROCK2, SAMD4A, SAMD4B, TARDBP, TENT4A, TENT4B, TNRC6A, TOB1, TUT7, UPF1, YBX1, YTHDF1, YTHDF2, …
GO:0050686	negative regulation of mRNA processing	7.37633e-06	0.0190457	1.22385e-50	8.19977e-49	[6, 7, 8, 9, 10]	Group65	80	20	[C1QBP, CELF4, DYRK1A, HNRNPA2B1, NPM1, PCBP4, PTBP1, RBM10, RBM20, RNPS1, SAP18, SFSWAP, SRSF10, SRSF12, SRSF4, SRSF6, SRSF7, SRSF9, U2AF2, ZC3H14]
GO:0044270	cellular nitrogen compound catabolic process	9.03325e-06	0.0232516	1.22385e-50	8.19977e-49	[4]	Group65	45.7143	208	[AASDHPPT, ACAT1, ACOT7, AGO2, AGO3, AGO4, AHCY, AKT1, ANGEL2, BLVRA, BVES, CACNG7, CASC3, CECR2, CELF1, CIRBP, CNOT2, CNOT3, CNOT4, CNOT6, CNOT6L, CNOT8, CNOT9, CNP, CRMP1, CSDE1, DCP1A, DCP1B, DCP2, DDX5, DERA, DHX36, DHX9, DICER1, DIS3L, DIS3L2, DNA2, DNASE2B, DPYD, DPYSL2, DPYSL3, DPYSL4, DPYSL5, DXO, E2F1, EDC3, EDC4, EIF3E, EIF4A3, EIF4ENIF1, ELAVL1, ENPP4, ENTPD3, ENTPD4, ENTPD6, ERI1, ETF…
GO:0034250	positive regulation of cellular amide metabolic process	9.5883e-06	0.0246515	1.22385e-50	8.19977e-49	[4, 5, 6]	Group65	52.795	85	[C1QBP, CASP3, CDC123, CDK5RAP1, CIRBP, CLU, CNBP, COA3, CSDE1, CSNK1E, DDX3X, DHX36, DHX9, DNAJC3, EEF2, EIF2AK4, EIF2S3, EIF3D, EIF3E, EIF4A3, EIF4G1, ELAVL1, EPHA4, FASTKD3, FMR1, FXR1, GSAP, GSK3A, HABP4, HNRNPD, HNRNPU, IMPACT, ITGA2, JMJD4, KHDRBS1, LARP1, LARP1B, LARP4B, METTL8, MTOR, NCK1, NCK2, NGRN, NPM1, PABPC1, PAIP1, PCIF1, PICALM, PINK1, PKM, PLA2G6, PLXNB2, POLDIP3, PRKCSH, PRKDC, …
GO:0061157	mRNA destabilization	9.89549e-06	0.0254314	1.22385e-50	8.19977e-49	[5, 6, 7, 8, 9, 10, 11]	Group65	57.732	56	[AGO2, AGO3, AGO4, CELF1, CNOT2, CNOT3, CNOT4, CNOT6, CNOT6L, CNOT8, CNOT9, CSDE1, DCP1A, DCP1B, DCP2, DHX36, DHX9, DIS3L2, EIF4ENIF1, EXOSC3, EXOSC8, FTO, GIGYF2, HNRNPD, HNRNPU, METTL16, MEX3D, NANOS3, NOCT, PABPC1, PAIP1, PAN2, PAN3, PATL1, PDE12, PNPT1, PUM1, RBM24, RC3H1, RC3H2, RDH14, ROCK2, SAMD4A, SAMD4B, TARDBP, TENT4A, TENT4B, TNRC6A, TOB1, TUT7, UPF1, YBX1, YTHDF1, YTHDF2, YTHDF3, ZFP3…
GO:1903313	positive regulation of mRNA metabolic process	1.23804e-05	0.0316442	1.22385e-50	8.19977e-49	[5, 6, 7, 8, 9]	Group65	54.0741	73	[AGO2, AGO3, AGO4, CDC73, CELF1, CELF4, CIRBP, CNOT2, CNOT3, CNOT4, CNOT6, CNOT6L, CNOT8, CNOT9, CSDE1, DCP1A, DCP1B, DCP2, DHX36, DHX9, DIS3L2, DNAJC5, EIF4ENIF1, EXOSC3, EXOSC8, FTO, GIGYF2, GTPBP1, HNRNPD, HNRNPU, HSF1, HSPA8, LEO1, METTL16, MEX3D, NANOS3, NCBP2, NCL, NOCT, NUP98, PABPC1, PAF1, PAIP1, PAN2, PAN3, PATL1, PDE12, PEX2, PNPT1, PUM1, RBM24, RC3H1, RC3H2, RDH14, ROCK2, SAMD4A, SAMD4…
GO:0046700	heterocycle catabolic process	1.29699e-05	0.0330862	1.22385e-50	8.19977e-49	[4]	Group65	45.5556	205	[AASDHPPT, ACAT1, ACOT7, AGO2, AGO3, AGO4, AHCY, AKT1, ANGEL2, BLVRA, BVES, CACNG7, CASC3, CECR2, CELF1, CIRBP, CNOT2, CNOT3, CNOT4, CNOT6, CNOT6L, CNOT8, CNOT9, CNP, CRMP1, CSDE1, DCP1A, DCP1B, DCP2, DDX5, DERA, DHX36, DHX9, DICER1, DIS3L, DIS3L2, DNA2, DNASE2B, DPYD, DPYSL2, DPYSL3, DPYSL4, DPYSL5, DXO, E2F1, EDC3, EDC4, EIF3E, EIF4A3, EIF4ENIF1, ELAVL1, ENPP4, ENTPD3, ENTPD4, ENTPD6, ERI1, ETF…
GO:0034470	ncRNA processing	1.41282e-05	0.0359987	1.22385e-50	8.19977e-49	[6, 7, 8]	Group65	45.7275	198	[AARS1, AARS2, ABT1, ADAR, ADAT2, ADAT3, AGO2, AGO3, AGO4, BMS1, BVES, CDK5RAP1, CDKAL1, DDX1, DDX17, DDX18, DDX3X, DDX5, DDX51, DDX54, DGCR8, DICER1, DTWD1, DUS1L, DUS3L, EIF4A3, ELAC1, ELP1, ELP2, ELP3, ELP6, ERI1, ERI3, EXOSC3, EXOSC4, EXOSC6, EXOSC8, FAM98A, FAM98B, FARS2, FRG1, FTSJ3, GAR1, GEMIN4, GRSF1, GTPBP3, GTPBP4, HEATR1, HENMT1, HEXIM1, HNRNPA2B1, IMP3, INTS1, INTS12, INTS13, INTS14,…
GO:0043170	macromolecule metabolic process	2.60672e-31	7.4057e-28	1.54091e-32	1.017e-30	[3]	Group66	39.7592	3269	[AAK1, AAR2, AARS1, AARS2, AASDHPPT, ABCB10, ABCC5, ABCD2, ABCE1, ABHD12, ABHD16A, ABHD17B, ABHD17C, ABHD5, ABI2, ABL1, ABL2, ABR, ABT1, ACP1, ACSL1, ACTA2, ACTB, ACTG1, ACTN4, ACTR2, ACTR3, ACTR5, ACVR1B, ACVR2A, ACVR2B, ADAM10, ADAM8, ADAMTS10, ADAMTS3, ADAMTS9, ADAR, ADAT2, ADAT3, ADCK2, ADD1, ADGRV1, ADNP, ADNP2, ADPRS, ADRM1, AEBP2, AFF3, AFG1L, AFG3L2, AGA, AGBL4, AGBL5, AGFG1, AGO2, AGO3, …
GO:0034641	cellular nitrogen compound metabolic process	1.9628e-29	5.57434e-26	1.54091e-32	1.017e-30	[3]	Group66	41.1386	2428	[AADAT, AAR2, AARS1, AARS2, AASDH, AASDHPPT, ABCB10, ABCB6, ABCE1, ABL1, ABT1, ACAT1, ACLY, ACOT7, ACSF3, ACSL1, ACSL3, ACSS2, ACTB, ACTN4, ACTR2, ACTR3, ACTR5, ACVR1B, ACVR2A, ACVR2B, ADAM10, ADAM8, ADAR, ADAT2, ADAT3, ADCY2, ADCY3, ADCY5, ADK, ADNP, ADNP2, ADPGK, ADPRS, ADRM1, ADSL, ADSS2, AEBP2, AFF3, AGO2, AGO3, AGO4, AGRN, AHCY, AK3, AK8, AK9, AKAP8L, AKIRIN1, AKR1B1, AKT1, AKT2, ALDH7A1, AL…
GO:0044271	cellular nitrogen compound biosynthetic process	3.39017e-28	9.62132e-25	1.54091e-32	1.017e-30	[4]	Group66	42.3599	1874	[AARS1, AARS2, AASDH, ABCB10, ABCB6, ABCE1, ABL1, ABT1, ACAT1, ACLY, ACOT7, ACSF3, ACSL1, ACSL3, ACSS2, ACTB, ACTN4, ACTR2, ACTR3, ACTR5, ACVR1B, ACVR2A, ACVR2B, ADAM8, ADCY2, ADCY3, ADCY5, ADK, ADNP, ADNP2, ADRM1, ADSL, ADSS2, AEBP2, AFF3, AGO2, AGO3, AGO4, AGRN, AK3, AK8, AK9, AKAP8L, AKIRIN1, AKR1B1, AKT1, AKT2, ALDH7A1, ALDH9A1, ALDOA, AMBRA1, AMD1, ANKRD52, ANTKMT, ANTXR1, ANXA4, AP3D1, APBB…
GO:0009059	macromolecule biosynthetic process	3.39549e-28	9.63301e-25	1.54091e-32	1.017e-30	[4]	Group66	42.4159	1854	[AARS1, AARS2, ABCB10, ABCC5, ABCE1, ABL1, ABT1, ACTB, ACTN4, ACTR2, ACTR3, ACTR5, ACVR1B, ACVR2A, ACVR2B, ADAM8, ADNP, ADNP2, ADRM1, AEBP2, AFF3, AGO2, AGO3, AGO4, AGRN, AKAP8L, AKIRIN1, AKR1B1, AKT1, AKT2, ALG10, ALG10B, ALG11, ALG12, ALG13, ALG14, ALG3, ALG5, ALG6, ALG9, AMBRA1, ANKRD52, ANTXR1, ANXA4, AP3D1, APBB1, APBB3, APEH, APP, ARHGEF11, ARHGEF7, ARID1A, ARID1B, ARID2, ARID3B, ARID4A, AR…
GO:0090304	nucleic acid metabolic process	1.45536e-26	4.1274e-23	1.54091e-32	1.017e-30	[4, 5]	Group66	41.9099	1953	[AAR2, AARS1, AARS2, ABCE1, ABL1, ABT1, ACTB, ACTN4, ACTR2, ACTR3, ACTR5, ACVR1B, ACVR2A, ACVR2B, ADAM8, ADAR, ADAT2, ADAT3, ADNP, ADNP2, ADPRS, ADRM1, AEBP2, AFF3, AGO2, AGO3, AGO4, AGRN, AKAP8L, AKIRIN1, AKR1B1, AKT1, AMBRA1, ANGEL1, ANGEL2, ANKRD17, ANKRD52, ANTXR1, ANXA4, AP3D1, AP5S1, AP5Z1, APBB1, APBB3, APLF, APP, APTX, AQR, ARHGEF11, ARHGEF7, ARID1A, ARID1B, ARID2, ARID3B, ARID4A, ARID4B,…
GO:0006139	nucleobase-containing compound metabolic process	7.78066e-26	2.20582e-22	1.54091e-32	1.017e-30	[3, 4]	Group66	41.3673	2130	[AADAT, AAR2, AARS1, AARS2, ABCE1, ABL1, ABT1, ACAT1, ACLY, ACOT7, ACSF3, ACSL1, ACSL3, ACSS2, ACTB, ACTN4, ACTR2, ACTR3, ACTR5, ACVR1B, ACVR2A, ACVR2B, ADAM8, ADAR, ADAT2, ADAT3, ADCY2, ADCY3, ADCY5, ADK, ADNP, ADNP2, ADPGK, ADPRS, ADRM1, ADSL, ADSS2, AEBP2, AFF3, AGO2, AGO3, AGO4, AGRN, AHCY, AK3, AK8, AK9, AKAP8L, AKIRIN1, AKR1B1, AKT1, ALDOA, AMBRA1, ANGEL1, ANGEL2, ANKRD17, ANKRD52, ANTKMT, …
GO:0016070	RNA metabolic process	1.79371e-25	5.08339e-22	1.54091e-32	1.017e-30	[5, 6]	Group66	42.3003	1758	[AAR2, AARS1, AARS2, ABCE1, ABL1, ABT1, ACTB, ACTN4, ACTR2, ACTR3, ACTR5, ACVR1B, ACVR2A, ACVR2B, ADAM8, ADAR, ADAT2, ADAT3, ADNP, ADNP2, ADRM1, AEBP2, AFF3, AGO2, AGO3, AGO4, AGRN, AKAP8L, AKIRIN1, AKR1B1, AKT1, AMBRA1, ANGEL1, ANGEL2, ANKRD52, ANXA4, AP3D1, APBB1, APBB3, APP, AQR, ARHGEF11, ARID1A, ARID1B, ARID2, ARID3B, ARID4A, ARID4B, ARID5B, ARL2BP, ARL6IP4, ARNT2, ARNTL, ARNTL2, ARVCF, ASH1…
GO:0031323	regulation of cellular metabolic process	5.37095e-25	1.52105e-21	1.54091e-32	1.017e-30	[3, 4]	Group66	41.2286	2141	[AARS1, ABCA3, ABCB10, ABCD2, ABCE1, ABHD5, ABL1, ABL2, ABT1, ACSL1, ACSL3, ACTB, ACTN4, ACTR2, ACTR3, ACTR5, ACVR1B, ACVR2A, ACVR2B, ADAM8, ADAR, ADIPOR1, ADNP, ADNP2, ADSL, AEBP2, AFF3, AGBL4, AGO2, AGO3, AGO4, AGRN, AGTPBP1, AKAP13, AKAP8L, AKAP9, AKIRIN1, AKR1B1, AKT1, AKT1S1, AKT2, AKT3, AKTIP, ALG10B, ALS2, AMBRA1, ANGEL2, ANKLE2, ANKRD17, ANKRD52, ANKRD54, ANKS1B, ANTKMT, ANTXR1, ANXA4, AP…
GO:1901576	organic substance biosynthetic process	1.22047e-24	3.45393e-21	1.54091e-32	1.017e-30	[3]	Group66	41.0376	2207	[AACS, AARS1, AARS2, AASDH, AASDHPPT, ABCA3, ABCB10, ABCB6, ABCC5, ABCD2, ABCD3, ABCE1, ABHD5, ABL1, ABT1, ACAT1, ACBD3, ACLY, ACOT7, ACSF3, ACSL1, ACSL3, ACSS2, ACTB, ACTN4, ACTR2, ACTR3, ACTR5, ACVR1B, ACVR2A, ACVR2B, ADAM8, ADCY2, ADCY3, ADCY5, ADI1, ADK, ADNP, ADNP2, ADRM1, ADSL, ADSS2, AEBP2, AFF3, AGO2, AGO3, AGO4, AGPAT3, AGPAT5, AGPS, AGRN, AK3, AK8, AK9, AKAP8L, AKIRIN1, AKR1B1, AKT1, AK…
GO:0044249	cellular biosynthetic process	2.79157e-24	7.89455e-21	1.54091e-32	1.017e-30	[3]	Group66	41.0503	2181	[AACS, AARS1, AARS2, AASDH, AASDHPPT, ABCB10, ABCB6, ABCD2, ABCD3, ABCE1, ABHD5, ABL1, ABT1, ACAT1, ACLY, ACOT7, ACSF3, ACSL1, ACSL3, ACSS2, ACTB, ACTN4, ACTR2, ACTR3, ACTR5, ACVR1B, ACVR2A, ACVR2B, ADAM8, ADCY2, ADCY3, ADCY5, ADI1, ADK, ADNP, ADNP2, ADRM1, ADSL, ADSS2, AEBP2, AFF3, AGO2, AGO3, AGO4, AGPAT3, AGPAT5, AGPS, AGRN, AK3, AK8, AK9, AKAP8L, AKIRIN1, AKR1B1, AKT1, AKT2, ALDH18A1, ALDH1A1…
GO:0046483	heterocycle metabolic process	2.73616e-23	7.72419e-20	1.54091e-32	1.017e-30	[3]	Group66	40.9486	2167	[AADAT, AAR2, AARS1, AARS2, AASDHPPT, ABCB10, ABCB6, ABCE1, ABL1, ABT1, ACAT1, ACLY, ACOT7, ACSF3, ACSL1, ACSL3, ACSS2, ACTB, ACTN4, ACTR2, ACTR3, ACTR5, ACVR1B, ACVR2A, ACVR2B, ADAM8, ADAR, ADAT2, ADAT3, ADCY2, ADCY3, ADCY5, ADK, ADNP, ADNP2, ADPGK, ADPRS, ADRM1, ADSL, ADSS2, AEBP2, AFF3, AGO2, AGO3, AGO4, AGRN, AHCY, AK3, AK8, AK9, AKAP8L, AKIRIN1, AKR1B1, AKT1, ALDH18A1, ALDOA, AMBRA1, ANGEL1,…
GO:0010467	gene expression	5.35007e-23	1.50925e-19	1.54091e-32	1.017e-30	[4]	Group66	40.8498	2192	[AAR2, AARS1, AARS2, AASDHPPT, ABCD2, ABCE1, ABL1, ABT1, ACTA2, ACTB, ACTG1, ACTN4, ACTR2, ACTR3, ACTR5, ACVR1B, ACVR2A, ACVR2B, ADAM10, ADAM8, ADAMTS3, ADAR, ADAT2, ADAT3, ADNP, ADNP2, ADRM1, AEBP2, AFF3, AFG3L2, AGFG1, AGO2, AGO3, AGO4, AGRN, AKAP8L, AKIRIN1, AKR1B1, AKT1, AKT2, AMBRA1, ANGEL2, ANK2, ANKH, ANKRD52, ANXA4, AP3D1, APBA2, APBB1, APBB3, APEH, APH1A, APLF, APLP2, APP, APPL1, APPL2, …
GO:0006725	cellular aromatic compound metabolic process	1.68461e-22	4.75059e-19	1.54091e-32	1.017e-30	[3]	Group66	40.8121	2181	[AADAT, AAR2, AARS1, AARS2, AASDHPPT, ABCB10, ABCB6, ABCE1, ABL1, ABT1, ACAT1, ACLY, ACOT7, ACSF3, ACSL1, ACSL3, ACSS2, ACTB, ACTN4, ACTR2, ACTR3, ACTR5, ACVR1B, ACVR2A, ACVR2B, ADAM8, ADAR, ADAT2, ADAT3, ADCY2, ADCY3, ADCY5, ADK, ADNP, ADNP2, ADPGK, ADPRS, ADRM1, ADSL, ADSS2, AEBP2, AFF3, AGO2, AGO3, AGO4, AGRN, AHCY, AK3, AK8, AK9, AKAP8L, AKIRIN1, AKR1B1, AKR7A2, AKT1, ALDOA, AMBRA1, ANGEL1, A…
GO:0010556	regulation of macromolecule biosynthetic process	2.76141e-22	7.78165e-19	1.54091e-32	1.017e-30	[4, 5]	Group66	42.4367	1543	[AARS1, ABCB10, ABCE1, ABL1, ABT1, ACTB, ACTN4, ACTR2, ACTR3, ACTR5, ACVR1B, ACVR2A, ACVR2B, ADAM8, ADNP, ADNP2, AEBP2, AFF3, AGO2, AGO3, AGO4, AGRN, AKAP8L, AKIRIN1, AKR1B1, AKT1, AKT2, ALG10B, AMBRA1, ANKRD52, ANTXR1, ANXA4, AP3D1, APBB1, APBB3, APP, ARHGEF11, ARHGEF7, ARID1A, ARID1B, ARID2, ARID3B, ARID4A, ARID4B, ARID5B, ARL2BP, ARNT2, ARNTL, ARNTL2, ASH1L, ASH2L, ASIC2, ASXL1, ASXL3, ATAD2, …
GO:0080090	regulation of primary metabolic process	1.91184e-21	5.37802e-18	1.54091e-32	1.017e-30	[3, 4]	Group66	40.6818	2172	[AARS1, ABCA3, ABCB10, ABCD2, ABCE1, ABHD5, ABL1, ABT1, ACSL1, ACSL3, ACTB, ACTN4, ACTR2, ACTR3, ACTR5, ACVR1B, ACVR2A, ACVR2B, ADAM8, ADAR, ADIPOR1, ADNP, ADNP2, ADRM1, AEBP2, AFF3, AGBL4, AGO2, AGO3, AGO4, AGRN, AGTPBP1, AKAP13, AKAP8L, AKAP9, AKIRIN1, AKR1B1, AKT1, AKT1S1, AKT2, AKTIP, ALG10B, ALS2, AMBRA1, ANGEL2, ANKLE2, ANKRD17, ANKRD52, ANKRD54, ANKS1B, ANP32B, ANTKMT, ANTXR1, ANXA4, AP3D1…
GO:0031326	regulation of cellular biosynthetic process	5.80912e-21	1.63352e-17	1.54091e-32	1.017e-30	[4, 5]	Group66	42.029	1595	[AARS1, ABCB10, ABCD2, ABCE1, ABL1, ABT1, ACSL3, ACTB, ACTN4, ACTR2, ACTR3, ACTR5, ACVR1B, ACVR2A, ACVR2B, ADAM8, ADNP, ADNP2, ADSL, AEBP2, AFF3, AGO2, AGO3, AGO4, AGRN, AKAP8L, AKIRIN1, AKR1B1, AKT1, AKT2, ALG10B, AMBRA1, ANKRD52, ANTKMT, ANTXR1, ANXA4, AP3D1, APBB1, APBB3, APP, APPL1, ARHGEF11, ARHGEF7, ARID1A, ARID1B, ARID2, ARID3B, ARID4A, ARID4B, ARID5B, ARL2BP, ARNT2, ARNTL, ARNTL2, ARPP19,…
GO:1901360	organic cyclic compound metabolic process	8.96349e-21	2.51874e-17	1.54091e-32	1.017e-30	[3]	Group66	40.4513	2241	[AADAT, AAR2, AARS1, AARS2, AASDHPPT, ABCB10, ABCB6, ABCD3, ABCE1, ABL1, ABT1, ACAT1, ACBD3, ACLY, ACOT7, ACSF3, ACSL1, ACSL3, ACSS2, ACTB, ACTN4, ACTR2, ACTR3, ACTR5, ACVR1B, ACVR2A, ACVR2B, ADAM8, ADAR, ADAT2, ADAT3, ADCY2, ADCY3, ADCY5, ADK, ADNP, ADNP2, ADPGK, ADPRS, ADRM1, ADSL, ADSS2, AEBP2, AFF3, AGO2, AGO3, AGO4, AGRN, AHCY, AK3, AK8, AK9, AKAP8L, AKIRIN1, AKR1B1, AKR7A2, AKT1, ALDH18A1, …
GO:0051171	regulation of nitrogen compound metabolic process	1.43419e-20	4.02864e-17	1.54091e-32	1.017e-30	[3, 4]	Group66	40.6816	2113	[AARS1, ABCA3, ABCB10, ABCE1, ABL1, ABT1, ACSL1, ACSL3, ACTB, ACTN4, ACTR2, ACTR3, ACTR5, ACVR1B, ACVR2A, ACVR2B, ADAM8, ADAR, ADNP, ADNP2, ADRM1, ADSL, AEBP2, AFF3, AGBL4, AGO2, AGO3, AGO4, AGRN, AGTPBP1, AKAP13, AKAP8L, AKAP9, AKIRIN1, AKR1B1, AKT1, AKT1S1, AKT2, AKTIP, ALG10B, ALS2, AMBRA1, ANGEL2, ANKLE2, ANKRD17, ANKRD52, ANKRD54, ANKS1B, ANP32B, ANTKMT, ANTXR1, ANXA4, AP3D1, APBB1, APBB3, A…
GO:0009889	regulation of biosynthetic process	1.53958e-20	4.32314e-17	1.54091e-32	1.017e-30	[3, 4]	Group66	41.8961	1613	[AARS1, ABCA3, ABCB10, ABCD2, ABCE1, ABL1, ABT1, ACSL3, ACTB, ACTN4, ACTR2, ACTR3, ACTR5, ACVR1B, ACVR2A, ACVR2B, ADAM8, ADNP, ADNP2, ADSL, AEBP2, AFF3, AGO2, AGO3, AGO4, AGRN, AKAP8L, AKIRIN1, AKR1B1, AKT1, AKT2, ALG10B, AMBRA1, ANKRD52, ANTKMT, ANTXR1, ANXA4, AP3D1, APBB1, APBB3, APP, APPL1, ARHGEF11, ARHGEF7, ARID1A, ARID1B, ARID2, ARID3B, ARID4A, ARID4B, ARID5B, ARL2BP, ARNT2, ARNTL, ARNTL2, …
GO:0019219	regulation of nucleobase-containing compound metabolic process	1.56569e-19	4.38394e-16	1.54091e-32	1.017e-30	[4, 5]	Group66	41.8774	1557	[ABCE1, ABL1, ABT1, ACTB, ACTN4, ACTR2, ACTR3, ACTR5, ACVR1B, ACVR2A, ACVR2B, ADAM8, ADNP, ADNP2, AEBP2, AFF3, AGO2, AGO3, AGO4, AGRN, AKAP8L, AKIRIN1, AKR1B1, AKT1, AMBRA1, ANGEL2, ANKRD17, ANKRD52, ANTKMT, ANTXR1, ANXA4, AP3D1, APBB1, APBB3, APLF, APP, ARHGEF11, ARHGEF7, ARID1A, ARID1B, ARID2, ARID3B, ARID4A, ARID4B, ARID5B, ARL2BP, ARNT2, ARNTL, ARNTL2, ASH1L, ASH2L, ASIC2, ASXL1, ASXL3, ATAD2…
GO:0051252	regulation of RNA metabolic process	1.00037e-18	2.79704e-15	1.54091e-32	1.017e-30	[4, 5, 6, 7]	Group66	42.0791	1437	[ABCE1, ABL1, ABT1, ACTB, ACTN4, ACTR2, ACTR3, ACTR5, ACVR1B, ACVR2A, ACVR2B, ADAM8, ADNP, ADNP2, AEBP2, AFF3, AGO2, AGO3, AGO4, AGRN, AKAP8L, AKIRIN1, AKR1B1, AKT1, AMBRA1, ANGEL2, ANKRD52, ANXA4, AP3D1, APBB1, APBB3, APP, ARHGEF11, ARID1A, ARID1B, ARID2, ARID3B, ARID4A, ARID4B, ARID5B, ARL2BP, ARNT2, ARNTL, ARNTL2, ASH1L, ASH2L, ASIC2, ASXL1, ASXL3, ATAD2, ATAD2B, ATF1, ATF2, ATF4, ATF6, ATF7, …
GO:0019222	regulation of metabolic process	3.90425e-18	1.09124e-14	1.54091e-32	1.017e-30	[2, 3]	Group66	39.7579	2430	[AARS1, ABCA3, ABCB10, ABCD2, ABCE1, ABHD5, ABL1, ABL2, ABT1, ACSL1, ACSL3, ACTA2, ACTB, ACTG1, ACTN4, ACTR2, ACTR3, ACTR5, ACVR1B, ACVR2A, ACVR2B, ADAM10, ADAM8, ADAR, ADIPOR1, ADNP, ADNP2, ADRM1, ADSL, AEBP2, AFF3, AGBL4, AGO2, AGO3, AGO4, AGRN, AGTPBP1, AKAP13, AKAP8L, AKAP9, AKIRIN1, AKR1B1, AKT1, AKT1S1, AKT2, AKT3, AKTIP, ALDH1A1, ALG10B, ALMS1, ALS2, AMBRA1, ANGEL2, ANK2, ANKLE2, ANKRD17, …
GO:0031324	negative regulation of cellular metabolic process	4.09929e-17	1.14452e-13	1.54091e-32	1.017e-30	[3, 4, 5]	Group66	43.892	927	[ABCD2, ABCE1, ABL1, ACVR2B, ADAR, AEBP2, AGO2, AGO3, AGO4, AKR1B1, AKT1, AKT1S1, AKT3, ANGEL2, ANKLE2, ANKRD52, ANKS1B, ANTXR1, APBB1, APLP2, APPL2, ARID4A, ARID4B, ARID5B, ARNTL, ARPP19, ATF2, ATF4, ATF7IP, ATG14, ATG7, ATN1, ATOH8, ATP8B1, ATR, ATXN1, AXIN1, BACH1, BACH2, BAG4, BAG6, BAP1, BASP1, BCL11A, BCL2, BCR, BEND3, BEND5, BLM, BMI1, BNIP3, BPTF, BRD7, BRMS1, BRMS1L, BTAF1, BTRC, C1QBP, …
GO:0060255	regulation of macromolecule metabolic process	8.01235e-17	2.23464e-13	1.54091e-32	1.017e-30	[3, 4]	Group66	39.8894	2237	[AARS1, ABCB10, ABCD2, ABCE1, ABL1, ABT1, ACSL1, ACTA2, ACTB, ACTG1, ACTN4, ACTR2, ACTR3, ACTR5, ACVR1B, ACVR2A, ACVR2B, ADAM10, ADAM8, ADAR, ADNP, ADNP2, ADRM1, AEBP2, AFF3, AGBL4, AGO2, AGO3, AGO4, AGRN, AGTPBP1, AKAP13, AKAP8L, AKAP9, AKIRIN1, AKR1B1, AKT1, AKT1S1, AKT2, AKTIP, ALG10B, ALS2, AMBRA1, ANGEL2, ANK2, ANKLE2, ANKRD17, ANKRD52, ANKRD54, ANKS1B, ANP32B, ANTXR1, ANXA4, AP3D1, APBA2, A…
GO:0034654	nucleobase-containing compound biosynthetic process	4.92757e-15	1.36937e-11	1.54091e-32	1.017e-30	[4, 5]	Group66	41.0632	1514	[ABL1, ABT1, ACAT1, ACLY, ACOT7, ACSF3, ACSL1, ACSL3, ACSS2, ACTB, ACTN4, ACTR2, ACTR3, ACTR5, ACVR1B, ACVR2A, ACVR2B, ADAM8, ADCY2, ADCY3, ADCY5, ADK, ADNP, ADNP2, ADRM1, ADSL, ADSS2, AEBP2, AFF3, AGO2, AGRN, AK3, AK8, AK9, AKAP8L, AKIRIN1, AKR1B1, AKT1, ALDOA, AMBRA1, ANKRD52, ANTKMT, ANTXR1, ANXA4, AP3D1, APBB1, APBB3, APP, ARHGEF11, ARHGEF7, ARID1A, ARID1B, ARID2, ARID3B, ARID4A, ARID4B, ARID…
GO:0018130	heterocycle biosynthetic process	4.67746e-14	1.29612e-10	1.54091e-32	1.017e-30	[4]	Group66	40.8028	1535	[ABCB10, ABCB6, ABL1, ABT1, ACAT1, ACLY, ACOT7, ACSF3, ACSL1, ACSL3, ACSS2, ACTB, ACTN4, ACTR2, ACTR3, ACTR5, ACVR1B, ACVR2A, ACVR2B, ADAM8, ADCY2, ADCY3, ADCY5, ADK, ADNP, ADNP2, ADRM1, ADSL, ADSS2, AEBP2, AFF3, AGO2, AGRN, AK3, AK8, AK9, AKAP8L, AKIRIN1, AKR1B1, AKT1, ALDH18A1, ALDOA, AMBRA1, ANKRD52, ANTKMT, ANTXR1, ANXA4, AP3D1, APBB1, APBB3, APP, ARHGEF11, ARHGEF7, ARID1A, ARID1B, ARID2, ARI…
GO:0019438	aromatic compound biosynthetic process	5.0024e-14	1.38566e-10	1.54091e-32	1.017e-30	[4]	Group66	40.779	1539	[ABCB10, ABCB6, ABL1, ABT1, ACAT1, ACLY, ACOT7, ACSF3, ACSL1, ACSL3, ACSS2, ACTB, ACTN4, ACTR2, ACTR3, ACTR5, ACVR1B, ACVR2A, ACVR2B, ADAM8, ADCY2, ADCY3, ADCY5, ADK, ADNP, ADNP2, ADRM1, ADSL, ADSS2, AEBP2, AFF3, AGO2, AGRN, AK3, AK8, AK9, AKAP8L, AKIRIN1, AKR1B1, AKT1, ALDOA, AMBRA1, ANKRD52, ANTKMT, ANTXR1, ANXA4, AP3D1, APBB1, APBB3, APP, APPL1, ARHGEF11, ARHGEF7, ARID1A, ARID1B, ARID2, ARID3B…
GO:0010468	regulation of gene expression	6.28917e-14	1.74147e-10	1.54091e-32	1.017e-30	[4, 5]	Group66	40.2453	1772	[AARS1, ABCD2, ABCE1, ABL1, ABT1, ACTA2, ACTB, ACTG1, ACTN4, ACTR2, ACTR3, ACTR5, ACVR1B, ACVR2A, ACVR2B, ADAM10, ADAM8, ADAR, ADNP, ADNP2, AEBP2, AFF3, AGO2, AGO3, AGO4, AGRN, AKAP8L, AKIRIN1, AKR1B1, AKT1, AKT2, AMBRA1, ANGEL2, ANK2, ANKRD52, ANXA4, AP3D1, APBA2, APBB1, APBB3, APLF, APLP2, APP, APPL1, APPL2, ARFGEF2, ARHGEF11, ARID1A, ARID1B, ARID2, ARID3B, ARID4A, ARID4B, ARID5B, ARL2BP, ARNT2…
GO:0097659	nucleic acid-templated transcription	3.14199e-13	8.67502e-10	1.54091e-32	1.017e-30	[5, 6, 7, 8]	Group66	41.133	1336	[ABL1, ABT1, ACTB, ACTN4, ACTR2, ACTR3, ACTR5, ACVR1B, ACVR2A, ACVR2B, ADAM8, ADNP, ADNP2, ADRM1, AEBP2, AFF3, AGO2, AGRN, AKAP8L, AKIRIN1, AKR1B1, AKT1, AMBRA1, ANKRD52, ANXA4, AP3D1, APBB1, APBB3, APP, ARHGEF11, ARID1A, ARID1B, ARID2, ARID3B, ARID4A, ARID4B, ARID5B, ARL2BP, ARNT2, ARNTL, ARNTL2, ASH1L, ASH2L, ASIC2, ASXL1, ASXL3, ATAD2, ATAD2B, ATF1, ATF2, ATF4, ATF6, ATF7, ATF7IP, ATN1, ATOH8,…
GO:1901362	organic cyclic compound biosynthetic process	3.48086e-13	9.60717e-10	1.54091e-32	1.017e-30	[4]	Group66	40.4969	1581	[ABCB10, ABCB6, ABCD3, ABL1, ABT1, ACAT1, ACBD3, ACLY, ACOT7, ACSF3, ACSL1, ACSL3, ACSS2, ACTB, ACTN4, ACTR2, ACTR3, ACTR5, ACVR1B, ACVR2A, ACVR2B, ADAM8, ADCY2, ADCY3, ADCY5, ADK, ADNP, ADNP2, ADRM1, ADSL, ADSS2, AEBP2, AFF3, AGO2, AGRN, AK3, AK8, AK9, AKAP8L, AKIRIN1, AKR1B1, AKT1, ALDH18A1, ALDOA, AMBRA1, ANKRD52, ANTKMT, ANTXR1, ANXA4, AP3D1, APBB1, APBB3, APP, APPL1, ARHGEF11, ARHGEF7, ARID1…
GO:0006351	transcription, DNA-templated	3.66082e-13	1.01002e-09	1.54091e-32	1.017e-30	[6, 7, 8, 9]	Group66	41.1149	1335	[ABL1, ABT1, ACTB, ACTN4, ACTR2, ACTR3, ACTR5, ACVR1B, ACVR2A, ACVR2B, ADAM8, ADNP, ADNP2, ADRM1, AEBP2, AFF3, AGO2, AGRN, AKAP8L, AKIRIN1, AKR1B1, AKT1, AMBRA1, ANKRD52, ANXA4, AP3D1, APBB1, APBB3, APP, ARHGEF11, ARID1A, ARID1B, ARID2, ARID3B, ARID4A, ARID4B, ARID5B, ARL2BP, ARNT2, ARNTL, ARNTL2, ASH1L, ASH2L, ASIC2, ASXL1, ASXL3, ATAD2, ATAD2B, ATF1, ATF2, ATF4, ATF6, ATF7, ATF7IP, ATN1, ATOH8,…
GO:0032774	RNA biosynthetic process	4.0589e-13	1.11944e-09	1.54091e-32	1.017e-30	[5, 6, 7]	Group66	41.0846	1341	[ABL1, ABT1, ACTB, ACTN4, ACTR2, ACTR3, ACTR5, ACVR1B, ACVR2A, ACVR2B, ADAM8, ADNP, ADNP2, ADRM1, AEBP2, AFF3, AGO2, AGRN, AKAP8L, AKIRIN1, AKR1B1, AKT1, AMBRA1, ANKRD52, ANXA4, AP3D1, APBB1, APBB3, APP, ARHGEF11, ARID1A, ARID1B, ARID2, ARID3B, ARID4A, ARID4B, ARID5B, ARL2BP, ARNT2, ARNTL, ARNTL2, ASH1L, ASH2L, ASIC2, ASXL1, ASXL3, ATAD2, ATAD2B, ATF1, ATF2, ATF4, ATF6, ATF7, ATF7IP, ATN1, ATOH8,…
GO:1903506	regulation of nucleic acid-templated transcription	1.01223e-12	2.79071e-09	1.54091e-32	1.017e-30	[6, 7, 8, 9]	Group66	41.1352	1290	[ABL1, ABT1, ACTB, ACTN4, ACTR2, ACTR3, ACTR5, ACVR1B, ACVR2A, ACVR2B, ADAM8, ADNP, ADNP2, AEBP2, AFF3, AGO2, AGRN, AKAP8L, AKIRIN1, AKR1B1, AKT1, AMBRA1, ANKRD52, ANXA4, AP3D1, APBB1, APBB3, APP, ARHGEF11, ARID1A, ARID1B, ARID2, ARID3B, ARID4A, ARID4B, ARID5B, ARL2BP, ARNT2, ARNTL, ARNTL2, ASH1L, ASH2L, ASIC2, ASXL1, ASXL3, ATAD2, ATAD2B, ATF1, ATF2, ATF4, ATF6, ATF7, ATF7IP, ATN1, ATOH8, ATP8B1…
GO:0006355	regulation of transcription, DNA-templated	1.17777e-12	3.24476e-09	1.54091e-32	1.017e-30	[5, 6, 7, 8, 9, 10]	Group66	41.1164	1289	[ABL1, ABT1, ACTB, ACTN4, ACTR2, ACTR3, ACTR5, ACVR1B, ACVR2A, ACVR2B, ADAM8, ADNP, ADNP2, AEBP2, AFF3, AGO2, AGRN, AKAP8L, AKIRIN1, AKR1B1, AKT1, AMBRA1, ANKRD52, ANXA4, AP3D1, APBB1, APBB3, APP, ARHGEF11, ARID1A, ARID1B, ARID2, ARID3B, ARID4A, ARID4B, ARID5B, ARL2BP, ARNT2, ARNTL, ARNTL2, ASH1L, ASH2L, ASIC2, ASXL1, ASXL3, ATAD2, ATAD2B, ATF1, ATF2, ATF4, ATF6, ATF7, ATF7IP, ATN1, ATOH8, ATP8B1…
GO:2001141	regulation of RNA biosynthetic process	1.23942e-12	3.41211e-09	1.54091e-32	1.017e-30	[5, 6, 7, 8]	Group66	41.1129	1293	[ABL1, ABT1, ACTB, ACTN4, ACTR2, ACTR3, ACTR5, ACVR1B, ACVR2A, ACVR2B, ADAM8, ADNP, ADNP2, AEBP2, AFF3, AGO2, AGRN, AKAP8L, AKIRIN1, AKR1B1, AKT1, AMBRA1, ANKRD52, ANXA4, AP3D1, APBB1, APBB3, APP, ARHGEF11, ARID1A, ARID1B, ARID2, ARID3B, ARID4A, ARID4B, ARID5B, ARL2BP, ARNT2, ARNTL, ARNTL2, ASH1L, ASH2L, ASIC2, ASXL1, ASXL3, ATAD2, ATAD2B, ATF1, ATF2, ATF4, ATF6, ATF7, ATF7IP, ATN1, ATOH8, ATP8B1…
GO:0031325	positive regulation of cellular metabolic process	2.28893e-12	6.29684e-09	1.54091e-32	1.017e-30	[3, 4, 5]	Group66	41.3246	1198	[ABCB10, ABCD2, ABHD5, ABL1, ABT1, ACSL1, ACSL3, ACTB, ACTN4, ACTR2, ACTR3, ACTR5, ACVR2A, ACVR2B, ADAM8, ADNP, ADSL, AGBL4, AGO2, AGO3, AGO4, AGRN, AGTPBP1, AKAP13, AKAP8L, AKAP9, AKIRIN1, AKR1B1, AKT1, AKT2, AKTIP, ALG10B, ALS2, AMBRA1, ANKLE2, ANTXR1, AP3D1, APBB1, APLF, APP, APPL1, ARAF, ARHGEF11, ARHGEF7, ARID1A, ARID1B, ARID2, ARID3B, ARID4A, ARID4B, ARID5B, ARIH2, ARL2BP, ARNT2, ARNTL, ARN…
GO:0051172	negative regulation of nitrogen compound metabolic process	1.2738e-11	3.49531e-08	1.54091e-32	1.017e-30	[3, 4, 5]	Group66	42.1412	925	[ABCE1, ABL1, ACVR2B, ADAR, AEBP2, AGO2, AGO3, AGO4, AKR1B1, AKT1, AKT1S1, ANGEL2, ANKRD52, ANKS1B, ANTXR1, APBB1, APLP2, APP, ARID4A, ARID4B, ARID5B, ARNTL, ARPP19, ATF2, ATF4, ATF7IP, ATG14, ATN1, ATOH8, ATP8B1, ATR, ATRAID, ATXN1, AXIN1, AZIN1, BACH1, BACH2, BAG6, BANP, BAP1, BASP1, BCL11A, BEND3, BEND5, BIRC2, BIRC6, BLM, BMI1, BPTF, BRD7, BRMS1, BRMS1L, BTAF1, BTRC, C1QBP, C9orf72, CACNA1A, …
GO:0010558	negative regulation of macromolecule biosynthetic process	1.36624e-11	3.74759e-08	1.54091e-32	1.017e-30	[4, 5, 6]	Group66	43.9802	621	[ACVR2B, AEBP2, AGO2, AGO3, AGO4, AKR1B1, ANKRD52, APBB1, ARID4A, ARID4B, ARID5B, ARNTL, ATF2, ATF4, ATF7IP, ATN1, ATOH8, ATP8B1, ATXN1, AXIN1, BACH1, BACH2, BAP1, BASP1, BCL11A, BEND3, BEND5, BMI1, BPTF, BRD7, BRMS1, BRMS1L, BTAF1, BTRC, C1QBP, CAPRIN1, CAPRIN2, CBFA2T2, CBFB, CBX2, CBX3, CBX4, CBX6, CC2D1B, CCAR1, CCAR2, CD38, CDC73, CDK5R1, CDKN1A, CELF1, CELF4, CGGBP1, CHD6, CHD8, CHEK1, CIC,…
GO:0051173	positive regulation of nitrogen compound metabolic process	1.90021e-11	5.20656e-08	1.54091e-32	1.017e-30	[3, 4, 5]	Group66	41.0248	1209	[ABCB10, ABL1, ABT1, ACSL1, ACSL3, ACTB, ACTN4, ACTR2, ACTR3, ACTR5, ACVR2A, ACVR2B, ADAM8, ADNP, ADRM1, ADSL, AGBL4, AGO2, AGO3, AGO4, AGRN, AGTPBP1, AKAP13, AKAP8L, AKAP9, AKIRIN1, AKR1B1, AKT1, AKT2, AKTIP, ALG10B, ALS2, AMBRA1, ANKLE2, ANP32B, ANTXR1, AP3D1, APBB1, APC2, APH1A, APLF, APP, ARAF, ARHGEF11, ARHGEF7, ARID1A, ARID1B, ARID2, ARID3B, ARID4A, ARID4B, ARID5B, ARIH2, ARL2BP, ARNT2, ARN…
GO:0009892	negative regulation of metabolic process	3.11787e-11	8.53673e-08	1.54091e-32	1.017e-30	[2, 3, 4]	Group66	41.1957	1137	[ABCD2, ABCE1, ABL1, ACVR1B, ACVR2B, ADAM10, ADAR, ADNP, AEBP2, AGO2, AGO3, AGO4, AKR1B1, AKT1, AKT1S1, AKT3, ALDH1A1, ANGEL2, ANKLE2, ANKRD52, ANKS1B, ANTXR1, ANXA4, APBB1, APLP2, APP, APPL2, ARID4A, ARID4B, ARID5B, ARNTL, ARPP19, ASXL3, ATF2, ATF4, ATF7IP, ATG14, ATG7, ATN1, ATOH8, ATP2B1, ATP8B1, ATR, ATRAID, ATXN1, AXIN1, AZIN1, BACH1, BACH2, BAG4, BAG6, BANF1, BANP, BAP1, BASP1, BAZ2A, BCL11…
GO:0045935	positive regulation of nucleobase-containing compound metabolic process	6.73031e-11	1.84007e-07	1.54091e-32	1.017e-30	[4, 5, 6]	Group66	42.3773	820	[ABL1, ABT1, ACTB, ACTN4, ACTR2, ACTR3, ACTR5, ACVR2A, AGO2, AGO3, AGO4, AGRN, AKAP8L, AKIRIN1, AKR1B1, AKT1, ANTXR1, AP3D1, APBB1, APLF, APP, ARHGEF11, ARHGEF7, ARID1A, ARID1B, ARID2, ARID3B, ARID4A, ARID4B, ARID5B, ARL2BP, ARNT2, ARNTL, ARNTL2, ASH1L, ASH2L, ASIC2, ASXL1, ASXL3, ATAD2, ATAD2B, ATF1, ATF2, ATF4, ATF6, ATF7, ATF7IP, ATN1, ATOH8, ATR, ATXN7, AURKAIP1, AUTS2, AXIN1, BACH1, BANP, BA…
GO:0010605	negative regulation of macromolecule metabolic process	7.26084e-11	1.98439e-07	1.54091e-32	1.017e-30	[3, 4, 5]	Group66	41.3685	1052	[ABCD2, ABCE1, ABL1, ACVR1B, ACVR2B, ADAM10, ADAR, ADNP, AEBP2, AGO2, AGO3, AGO4, AKR1B1, AKT1, AKT1S1, ANGEL2, ANKRD52, ANKS1B, ANTXR1, ANXA4, APBB1, APLP2, APP, APPL2, ARID4A, ARID4B, ARID5B, ARNTL, ARPP19, ATF2, ATF4, ATF7IP, ATG14, ATN1, ATOH8, ATP2B1, ATP8B1, ATR, ATRAID, ATXN1, AXIN1, AZIN1, BACH1, BACH2, BAG6, BANF1, BANP, BAP1, BASP1, BAZ2A, BCL11A, BEND3, BEND5, BIRC2, BIRC6, BLM, BMI1, …
GO:0009890	negative regulation of biosynthetic process	7.90309e-11	2.15912e-07	1.54091e-32	1.017e-30	[3, 4, 5]	Group66	43.4202	650	[ABCD2, ACVR2B, AEBP2, AGO2, AGO3, AGO4, AKR1B1, ANKRD52, APBB1, ARID4A, ARID4B, ARID5B, ARNTL, ASXL3, ATF2, ATF4, ATF7IP, ATN1, ATOH8, ATP8B1, ATXN1, AXIN1, BACH1, BACH2, BAP1, BASP1, BCL11A, BEND3, BEND5, BMI1, BPTF, BRD7, BRMS1, BRMS1L, BTAF1, BTRC, C1QBP, C1QTNF3, CACNA1A, CAPRIN1, CAPRIN2, CBFA2T2, CBFB, CBX2, CBX3, CBX4, CBX6, CC2D1B, CCAR1, CCAR2, CCDC3, CD38, CDC73, CDK5R1, CDKN1A, CELF1,…
GO:0031327	negative regulation of cellular biosynthetic process	7.93359e-11	2.16666e-07	1.54091e-32	1.017e-30	[4, 5, 6]	Group66	43.4901	638	[ACVR2B, AEBP2, AGO2, AGO3, AGO4, AKR1B1, ANKRD52, APBB1, ARID4A, ARID4B, ARID5B, ARNTL, ATF2, ATF4, ATF7IP, ATN1, ATOH8, ATP8B1, ATXN1, AXIN1, BACH1, BACH2, BAP1, BASP1, BCL11A, BEND3, BEND5, BMI1, BPTF, BRD7, BRMS1, BRMS1L, BTAF1, BTRC, C1QBP, C1QTNF3, CACNA1A, CAPRIN1, CAPRIN2, CBFA2T2, CBFB, CBX2, CBX3, CBX4, CBX6, CC2D1B, CCAR1, CCAR2, CD38, CDC73, CDK5R1, CDKN1A, CELF1, CELF4, CGGBP1, CHD6,…
GO:0045934	negative regulation of nucleobase-containing compound metabolic process	1.03299e-10	2.81903e-07	1.54091e-32	1.017e-30	[4, 5, 6]	Group66	43.6042	617	[ABCE1, ACVR2B, AEBP2, AKR1B1, ANGEL2, ANKRD52, ANTXR1, APBB1, ARID4A, ARID4B, ARID5B, ARNTL, ATF2, ATF4, ATF7IP, ATN1, ATOH8, ATP8B1, ATR, ATXN1, AXIN1, BACH1, BACH2, BAP1, BASP1, BCL11A, BEND3, BEND5, BLM, BMI1, BPTF, BRD7, BRMS1, BRMS1L, BTAF1, BTRC, C1QBP, CACNA1A, CBFA2T2, CBFB, CBX2, CBX3, CBX4, CBX6, CC2D1B, CCAR1, CCAR2, CD38, CDC73, CDK5R1, CDKN1A, CDT1, CELF4, CGGBP1, CHD6, CHD8, CHEK1,…
GO:0051253	negative regulation of RNA metabolic process	1.07067e-10	2.92077e-07	1.54091e-32	1.017e-30	[4, 5, 6, 7, 8]	Group66	44.0062	569	[ABCE1, ACVR2B, AEBP2, AKR1B1, ANGEL2, ANKRD52, APBB1, ARID4A, ARID4B, ARID5B, ARNTL, ATF2, ATF4, ATF7IP, ATN1, ATOH8, ATP8B1, ATXN1, AXIN1, BACH1, BACH2, BAP1, BASP1, BCL11A, BEND3, BEND5, BMI1, BPTF, BRD7, BRMS1, BRMS1L, BTAF1, BTRC, C1QBP, CBFA2T2, CBFB, CBX2, CBX3, CBX4, CBX6, CC2D1B, CCAR1, CCAR2, CD38, CDC73, CDK5R1, CELF4, CGGBP1, CHD6, CHD8, CIC, CIPC, CIRBP, CLOCK, CNBP, CNOT2, COMMD7, C…
GO:0006366	transcription by RNA polymerase II	3.84311e-10	1.04571e-06	1.54091e-32	1.017e-30	[7, 8, 9, 10]	Group66	41.2627	1013	[ABL1, ABT1, ACTB, ACTR2, ACTR3, ACVR2A, ACVR2B, ADNP, ADNP2, ADRM1, AEBP2, AGO2, AGRN, AKAP8L, AKIRIN1, AKR1B1, AKT1, AMBRA1, ANKRD52, ANXA4, AP3D1, APBB1, APP, ARID1A, ARID1B, ARID2, ARID3B, ARID4A, ARID4B, ARID5B, ARNT2, ARNTL, ARNTL2, ASH1L, ASH2L, ASXL1, ASXL3, ATAD2, ATAD2B, ATF1, ATF2, ATF4, ATF6, ATF7, ATF7IP, ATN1, ATOH8, ATXN1, ATXN7, AUTS2, AXIN1, BACH1, BACH2, BATF2, BAZ1B, BBX, BCL11…
GO:0010557	positive regulation of macromolecule biosynthetic process	2.60551e-09	7.06614e-06	1.54091e-32	1.017e-30	[4, 5, 6]	Group66	42.0442	761	[ABCB10, ABL1, ABT1, ACTB, ACTN4, ACTR2, ACTR3, ACTR5, ACVR2A, AGO2, AGRN, AKAP8L, AKIRIN1, AKR1B1, AKT1, AKT2, ALG10B, ANTXR1, AP3D1, APBB1, APP, ARHGEF11, ARHGEF7, ARID1A, ARID1B, ARID3B, ARID4A, ARID4B, ARID5B, ARL2BP, ARNT2, ARNTL, ARNTL2, ASH1L, ASH2L, ASIC2, ASXL1, ASXL3, ATAD2, ATAD2B, ATF1, ATF2, ATF4, ATF6, ATF7, ATF7IP, ATN1, ATOH8, ATR, ATXN7, AURKAIP1, AUTS2, AXIN1, BACH1, BANP, BAZ1B…
GO:0051254	positive regulation of RNA metabolic process	4.28057e-09	1.15918e-05	1.54091e-32	1.017e-30	[4, 5, 6, 7, 8]	Group66	42.0841	731	[ABL1, ABT1, ACTB, ACTN4, ACTR2, ACTR3, ACTR5, ACVR2A, AGO2, AGO3, AGO4, AGRN, AKAP8L, AKIRIN1, AKR1B1, AKT1, AP3D1, APBB1, APP, ARHGEF11, ARID1A, ARID1B, ARID3B, ARID4A, ARID4B, ARID5B, ARL2BP, ARNT2, ARNTL, ARNTL2, ASH1L, ASH2L, ASIC2, ASXL1, ASXL3, ATAD2, ATAD2B, ATF1, ATF2, ATF4, ATF6, ATF7, ATF7IP, ATN1, ATOH8, ATXN7, AURKAIP1, AUTS2, AXIN1, BACH1, BANP, BAZ1B, BICRA, BICRAL, BIRC2, BLM, BMP…
GO:0006357	regulation of transcription by RNA polymerase II	6.13118e-09	1.6591e-05	1.54091e-32	1.017e-30	[6, 7, 8, 9, 10, 11]	Group66	40.9801	970	[ABL1, ABT1, ACTB, ACTR2, ACTR3, ACVR2A, ACVR2B, ADNP, ADNP2, AEBP2, AGO2, AGRN, AKAP8L, AKIRIN1, AKR1B1, AKT1, AMBRA1, ANKRD52, ANXA4, AP3D1, APBB1, APP, ARID1A, ARID1B, ARID2, ARID3B, ARID4A, ARID4B, ARID5B, ARNT2, ARNTL, ARNTL2, ASH1L, ASH2L, ASXL1, ASXL3, ATAD2, ATAD2B, ATF1, ATF2, ATF4, ATF6, ATF7, ATF7IP, ATN1, ATOH8, ATXN1, ATXN7, AUTS2, BACH1, BACH2, BATF2, BAZ1B, BBX, BCL11A, BCL7B, BCL7…
GO:0031328	positive regulation of cellular biosynthetic process	8.4361e-09	2.28112e-05	1.54091e-32	1.017e-30	[4, 5, 6]	Group66	41.6188	797	[ABCB10, ABCD2, ABL1, ABT1, ACSL3, ACTB, ACTN4, ACTR2, ACTR3, ACTR5, ACVR2A, ADSL, AGO2, AGRN, AKAP8L, AKIRIN1, AKR1B1, AKT1, AKT2, ALG10B, ANTXR1, AP3D1, APBB1, APP, APPL1, ARHGEF11, ARHGEF7, ARID1A, ARID1B, ARID3B, ARID4A, ARID4B, ARID5B, ARL2BP, ARNT2, ARNTL, ARNTL2, ARPP19, ASH1L, ASH2L, ASIC2, ASXL1, ASXL3, ATAD2, ATAD2B, ATF1, ATF2, ATF4, ATF6, ATF7, ATF7IP, ATN1, ATOH8, ATR, ATXN7, AURKAIP…
GO:0009891	positive regulation of biosynthetic process	1.6701e-08	4.5076e-05	1.54091e-32	1.017e-30	[3, 4, 5]	Group66	41.4484	807	[ABCB10, ABCD2, ABL1, ABT1, ACSL3, ACTB, ACTN4, ACTR2, ACTR3, ACTR5, ACVR2A, ADSL, AGO2, AGRN, AKAP8L, AKIRIN1, AKR1B1, AKT1, AKT2, ALG10B, ANTXR1, AP3D1, APBB1, APP, APPL1, ARHGEF11, ARHGEF7, ARID1A, ARID1B, ARID3B, ARID4A, ARID4B, ARID5B, ARL2BP, ARNT2, ARNTL, ARNTL2, ARPP19, ASH1L, ASH2L, ASIC2, ASXL1, ASXL3, ATAD2, ATAD2B, ATF1, ATF2, ATF4, ATF6, ATF7, ATF7IP, ATN1, ATOH8, ATR, ATXN7, AURKAIP…
GO:0051246	regulation of protein metabolic process	1.82749e-08	4.92692e-05	1.54091e-32	1.017e-30	[4, 5]	Group66	40.7058	992	[AARS1, ABCB10, ABCE1, ABL1, ACSL1, ACTB, ACVR2A, ACVR2B, ADAM8, ADAR, ADNP, ADRM1, AGBL4, AGO2, AGO3, AGO4, AGTPBP1, AKAP13, AKAP8L, AKAP9, AKT1, AKT1S1, AKT2, AKTIP, ALG10B, ALS2, AMBRA1, ANKLE2, ANKRD54, ANKS1B, ANP32B, ANTXR1, APC2, APH1A, APLP2, APP, ARAF, ARIH2, ARL2BP, ARNTL, ARPP19, ASB5, ASPH, ASPSCR1, ATF2, ATF4, ATG10, ATG13, ATG14, ATG7, ATRAID, ATXN2, ATXN3, AURKAIP1, AUTS2, AXIN1, A…
GO:0009893	positive regulation of metabolic process	2.0161e-08	5.43136e-05	1.54091e-32	1.017e-30	[2, 3, 4]	Group66	39.6343	1409	[ABCB10, ABCD2, ABHD5, ABL1, ABT1, ACSL1, ACSL3, ACTA2, ACTB, ACTG1, ACTN4, ACTR2, ACTR3, ACTR5, ACVR1B, ACVR2A, ACVR2B, ADAM8, ADAR, ADIPOR1, ADNP, ADRM1, ADSL, AGBL4, AGO2, AGO3, AGO4, AGRN, AGTPBP1, AKAP13, AKAP8L, AKAP9, AKIRIN1, AKR1B1, AKT1, AKT2, AKTIP, ALG10B, ALMS1, ALS2, AMBRA1, ANGEL2, ANK2, ANKLE2, ANP32B, ANTXR1, AP3D1, APBB1, APC2, APH1A, APLF, APLP2, APP, APPL1, APPL2, ARAF, ARFGEF…
GO:0010604	positive regulation of macromolecule metabolic process	8.00657e-08	0.000214656	1.54091e-32	1.017e-30	[3, 4, 5]	Group66	39.6874	1295	[ABCB10, ABL1, ABT1, ACSL1, ACTA2, ACTB, ACTG1, ACTN4, ACTR2, ACTR3, ACTR5, ACVR1B, ACVR2A, ACVR2B, ADAM8, ADAR, ADNP, ADRM1, AGBL4, AGO2, AGO3, AGO4, AGRN, AGTPBP1, AKAP13, AKAP8L, AKAP9, AKIRIN1, AKR1B1, AKT1, AKT2, AKTIP, ALG10B, ALS2, AMBRA1, ANGEL2, ANK2, ANKLE2, ANP32B, ANTXR1, AP3D1, APBB1, APC2, APH1A, APLF, APP, APPL1, ARAF, ARFGEF2, ARHGEF11, ARHGEF7, ARID1A, ARID1B, ARID2, ARID3B, ARID…
GO:0045892	negative regulation of transcription, DNA-templated	1.33241e-07	0.000356554	1.54091e-32	1.017e-30	[6, 7, 8, 9, 10, 11]	Group66	42.7852	510	[ACVR2B, AEBP2, AKR1B1, ANKRD52, APBB1, ARID4A, ARID4B, ARID5B, ARNTL, ATF2, ATF4, ATF7IP, ATN1, ATOH8, ATP8B1, ATXN1, AXIN1, BACH1, BACH2, BAP1, BASP1, BCL11A, BEND3, BEND5, BMI1, BPTF, BRD7, BRMS1, BRMS1L, BTAF1, BTRC, C1QBP, CBFA2T2, CBFB, CBX2, CBX3, CBX4, CBX6, CC2D1B, CCAR1, CCAR2, CD38, CDC73, CDK5R1, CGGBP1, CHD6, CHD8, CIC, CIPC, CLOCK, CNBP, CNOT2, COMMD7, COPS2, CREBBP, CREBZF, CTBP1, …
GO:1903507	negative regulation of nucleic acid-templated transcription	1.35392e-07	0.000362174	1.54091e-32	1.017e-30	[6, 7, 8, 9, 10]	Group66	42.7973	511	[ACVR2B, AEBP2, AKR1B1, ANKRD52, APBB1, ARID4A, ARID4B, ARID5B, ARNTL, ATF2, ATF4, ATF7IP, ATN1, ATOH8, ATP8B1, ATXN1, AXIN1, BACH1, BACH2, BAP1, BASP1, BCL11A, BEND3, BEND5, BMI1, BPTF, BRD7, BRMS1, BRMS1L, BTAF1, BTRC, C1QBP, CBFA2T2, CBFB, CBX2, CBX3, CBX4, CBX6, CC2D1B, CCAR1, CCAR2, CD38, CDC73, CDK5R1, CGGBP1, CHD6, CHD8, CIC, CIPC, CLOCK, CNBP, CNOT2, COMMD7, COPS2, CREBBP, CREBZF, CTBP1, …
GO:1902679	negative regulation of RNA biosynthetic process	1.64888e-07	0.00044025	1.54091e-32	1.017e-30	[5, 6, 7, 8, 9]	Group66	42.7258	511	[ACVR2B, AEBP2, AKR1B1, ANKRD52, APBB1, ARID4A, ARID4B, ARID5B, ARNTL, ATF2, ATF4, ATF7IP, ATN1, ATOH8, ATP8B1, ATXN1, AXIN1, BACH1, BACH2, BAP1, BASP1, BCL11A, BEND3, BEND5, BMI1, BPTF, BRD7, BRMS1, BRMS1L, BTAF1, BTRC, C1QBP, CBFA2T2, CBFB, CBX2, CBX3, CBX4, CBX6, CC2D1B, CCAR1, CCAR2, CD38, CDC73, CDK5R1, CGGBP1, CHD6, CHD8, CIC, CIPC, CLOCK, CNBP, CNOT2, COMMD7, COPS2, CREBBP, CREBZF, CTBP1, …
GO:1902680	positive regulation of RNA biosynthetic process	1.7444e-06	0.00457382	1.54091e-32	1.017e-30	[5, 6, 7, 8, 9]	Group66	41.1471	660	[ABL1, ABT1, ACTB, ACTN4, ACTR2, ACTR3, ACTR5, ACVR2A, AGO2, AGRN, AKAP8L, AKIRIN1, AKR1B1, AKT1, AP3D1, APBB1, APP, ARHGEF11, ARID1A, ARID1B, ARID3B, ARID4A, ARID4B, ARID5B, ARL2BP, ARNT2, ARNTL, ARNTL2, ASH1L, ASH2L, ASIC2, ASXL1, ASXL3, ATAD2, ATAD2B, ATF1, ATF2, ATF4, ATF6, ATF7, ATF7IP, ATN1, ATOH8, ATXN7, AURKAIP1, AUTS2, AXIN1, BACH1, BANP, BAZ1B, BICRA, BICRAL, BIRC2, BLM, BMPR1A, BPTF, B…
GO:1903508	positive regulation of nucleic acid-templated transcription	1.93783e-06	0.00507323	1.54091e-32	1.017e-30	[6, 7, 8, 9, 10]	Group66	41.1139	657	[ABL1, ABT1, ACTB, ACTN4, ACTR2, ACTR3, ACTR5, ACVR2A, AGO2, AGRN, AKAP8L, AKIRIN1, AKR1B1, AKT1, AP3D1, APBB1, APP, ARHGEF11, ARID1A, ARID1B, ARID3B, ARID4A, ARID4B, ARID5B, ARL2BP, ARNT2, ARNTL, ARNTL2, ASH1L, ASH2L, ASIC2, ASXL1, ASXL3, ATAD2, ATAD2B, ATF1, ATF2, ATF4, ATF6, ATF7, ATF7IP, ATN1, ATOH8, ATXN7, AURKAIP1, AUTS2, AXIN1, BACH1, BANP, BAZ1B, BICRA, BICRAL, BIRC2, BLM, BMPR1A, BPTF, B…
GO:0045893	positive regulation of transcription, DNA-templated	1.93783e-06	0.00507323	1.54091e-32	1.017e-30	[6, 7, 8, 9, 10, 11]	Group66	41.1139	657	[ABL1, ABT1, ACTB, ACTN4, ACTR2, ACTR3, ACTR5, ACVR2A, AGO2, AGRN, AKAP8L, AKIRIN1, AKR1B1, AKT1, AP3D1, APBB1, APP, ARHGEF11, ARID1A, ARID1B, ARID3B, ARID4A, ARID4B, ARID5B, ARL2BP, ARNT2, ARNTL, ARNTL2, ASH1L, ASH2L, ASIC2, ASXL1, ASXL3, ATAD2, ATAD2B, ATF1, ATF2, ATF4, ATF6, ATF7, ATF7IP, ATN1, ATOH8, ATXN7, AURKAIP1, AUTS2, AXIN1, BACH1, BANP, BAZ1B, BICRA, BICRAL, BIRC2, BLM, BMPR1A, BPTF, B…
GO:0000122	negative regulation of transcription by RNA polymerase II	1.03287e-06	0.0027154	1.54091e-32	1.017e-30	[7, 8, 9, 10, 11, 12]	Group66	43.4196	386	[ACVR2B, AEBP2, AKR1B1, ANKRD52, APBB1, ARID4A, ARID4B, ARID5B, ATF2, ATF4, ATF7IP, ATN1, ATXN1, BACH1, BACH2, BCL11A, BEND3, BMI1, BPTF, BRMS1, BRMS1L, C1QBP, CBFA2T2, CBFB, CBX2, CBX3, CBX4, CBX6, CC2D1B, CDC73, CGGBP1, CHD6, CHD8, CIC, CNBP, CNOT2, COPS2, CREBBP, CTBP1, CTBP2, CTCF, CTNNB1, CTNNBIP1, CTR9, CUL3, CUX1, CUX2, DAB2IP, DACT1, DDX5, DEAF1, DICER1, DLG1, DLX1, DLX2, DMAP1, DNAJB1, D…
GO:0044260	cellular macromolecule metabolic process	2.90957e-37	8.269e-34	2.02775e-32	1.31804e-30	[3, 4]	Group64	45.6543	1392	[AARS1, AARS2, ABCB10, ABCE1, ABL1, ACTB, ACTR2, ACTR5, ADD1, ADPRS, ADRM1, AGA, AGBL4, AGO2, AGO3, AGO4, AGTPBP1, AKT1, AKT2, ALG10, ALG10B, ALG11, ALG12, ALG13, ALG14, ALG3, ALG5, ALG6, ALG9, ALS2, AMFR, ANAPC15, ANAPC16, ANAPC4, ANAPC5, ANAPC7, ANGEL2, ANKRD17, ANTKMT, ANTXR1, AOAH, AP5S1, AP5Z1, APC2, APEH, APLF, APP, APPBP2, APTX, ARAF, ARFGEF2, ARHGEF7, ARID1A, ARID1B, ARID2, ARID4A, ARID4B…
GO:0044265	cellular macromolecule catabolic process	2.10132e-28	5.96564e-25	2.02775e-32	1.31804e-30	[4, 5]	Group64	52.4691	510	[ADRM1, AGBL4, AGO2, AGO3, AGO4, AGTPBP1, AKT1, AMFR, ANAPC15, ANAPC16, ANAPC4, ANAPC5, ANAPC7, ANGEL2, APC2, APPBP2, ARAF, ARIH2, ARMC8, ARNTL, ASCC3, ATE1, ATXN3, AXIN1, BAG6, BAP1, BIRC2, BTRC, BVES, C18orf25, CACNG7, CACUL1, CAMLG, CASC3, CCAR2, CDC16, CDC23, CDC27, CDC34, CDK5RAP3, CECR2, CELF1, CHFR, CHMP1B, CHMP6, CHMP7, CIRBP, CLN6, CLOCK, CLU, CNOT2, CNOT3, CNOT4, CNOT6, CNOT6L, CNOT8, C…
GO:0043632	modification-dependent macromolecule catabolic process	1.23641e-23	3.49534e-20	2.02775e-32	1.31804e-30	[5, 6]	Group64	54.2474	364	[ADRM1, AGBL4, AGTPBP1, AKT1, AMFR, ANAPC15, ANAPC16, ANAPC4, ANAPC5, ANAPC7, APC2, APPBP2, ARAF, ARIH2, ARMC8, ARNTL, ASCC3, ATE1, ATXN3, AXIN1, BAG6, BAP1, BIRC2, BTRC, C18orf25, CACUL1, CAMLG, CCAR2, CDC16, CDC23, CDC27, CDC34, CDK5RAP3, CHFR, CHMP1B, CHMP6, CHMP7, CLOCK, CLU, CNOT4, COMMD1, COP1, COPS3, CRBN, CSNK1E, CTNNB1, CUL1, CUL2, CUL3, CUL4A, CUL5, DCAF12, DDRGK1, DERL1, DESI2, DET1, D…
GO:0006511	ubiquitin-dependent protein catabolic process	1.34788e-23	3.8091e-20	2.02775e-32	1.31804e-30	[7, 8]	Group64	54.5455	354	[ADRM1, AGBL4, AGTPBP1, AKT1, AMFR, ANAPC15, ANAPC16, ANAPC4, ANAPC5, ANAPC7, APC2, APPBP2, ARAF, ARIH2, ARMC8, ARNTL, ASCC3, ATE1, ATXN3, AXIN1, BAG6, BAP1, BIRC2, BTRC, C18orf25, CACUL1, CAMLG, CCAR2, CDC16, CDC23, CDC27, CDC34, CDK5RAP3, CHFR, CHMP1B, CHMP6, CHMP7, CLOCK, CLU, CNOT4, COMMD1, COP1, COPS3, CRBN, CSNK1E, CTNNB1, CUL1, CUL2, CUL3, CUL4A, CUL5, DCAF12, DDRGK1, DERL1, DESI2, DET1, D…
GO:0019941	modification-dependent protein catabolic process	1.90835e-23	5.3911e-20	2.02775e-32	1.31804e-30	[6, 7]	Group64	54.3247	358	[ADRM1, AGBL4, AGTPBP1, AKT1, AMFR, ANAPC15, ANAPC16, ANAPC4, ANAPC5, ANAPC7, APC2, APPBP2, ARAF, ARIH2, ARMC8, ARNTL, ASCC3, ATE1, ATXN3, AXIN1, BAG6, BAP1, BIRC2, BTRC, C18orf25, CACUL1, CAMLG, CCAR2, CDC16, CDC23, CDC27, CDC34, CDK5RAP3, CHFR, CHMP1B, CHMP6, CHMP7, CLOCK, CLU, CNOT4, COMMD1, COP1, COPS3, CRBN, CSNK1E, CTNNB1, CUL1, CUL2, CUL3, CUL4A, CUL5, DCAF12, DDRGK1, DERL1, DESI2, DET1, D…
GO:0009057	macromolecule catabolic process	3.69576e-23	1.04294e-19	2.02775e-32	1.31804e-30	[4]	Group64	48.4988	630	[ABHD12, ABHD17B, ABHD17C, ADAM8, ADRM1, AFG1L, AGBL4, AGO2, AGO3, AGO4, AGTPBP1, AKT1, AMFR, ANAPC15, ANAPC16, ANAPC4, ANAPC5, ANAPC7, ANGEL2, AOAH, APC2, APPBP2, ARAF, ARIH2, ARMC8, ARNTL, ASB5, ASCC3, ATE1, ATF6, ATG7, ATRAID, ATXN3, AXIN1, AZIN1, BAG6, BANP, BAP1, BIRC2, BNIP3, BRSK2, BTRC, BVES, C18orf25, CACNG7, CACUL1, CAMLG, CAPN2, CASC3, CASP3, CBLB, CCAR2, CCDC115, CDC16, CDC23, CDC27, …
GO:0051603	proteolysis involved in protein catabolic process	4.79869e-22	1.35179e-18	2.02775e-32	1.31804e-30	[5, 6]	Group64	52.5401	393	[ADRM1, AGBL4, AGTPBP1, AKT1, AMFR, ANAPC15, ANAPC16, ANAPC4, ANAPC5, ANAPC7, APC2, APPBP2, ARAF, ARIH2, ARMC8, ARNTL, ASCC3, ATE1, ATF6, ATXN3, AXIN1, BAG6, BAP1, BIRC2, BRSK2, BTRC, C18orf25, CACUL1, CAMLG, CAPN2, CCAR2, CDC16, CDC23, CDC27, CDC34, CDK5RAP3, CHFR, CHMP1B, CHMP6, CHMP7, CLOCK, CLPP, CLPX, CLU, CNOT4, COMMD1, COP1, COPS3, CRBN, CSNK1E, CTNNB1, CTSB, CTSF, CTSL, CUL1, CUL2, CUL3, …
GO:0070647	protein modification by small protein conjugation or removal	1.76355e-20	4.9503e-17	2.02775e-32	1.31804e-30	[5, 6]	Group64	49.7925	480	[ABL1, AKT1, AKTIP, AMBRA1, AMFR, ANAPC16, ANAPC4, ANAPC5, ANAPC7, APPBP2, ARIH2, ASB5, ASXL1, ATG10, ATG3, ATG7, ATXN3, ATXN7, AXIN1, BAP1, BCL11A, BCL2, BIRC2, BIRC6, BLMH, BMI1, BRAP, BTBD1, BTRC, C18orf25, C6orf89, CAMLG, CAND1, CAND2, CBFB, CBLB, CBX4, CCNB1IP1, CDC16, CDC23, CDC27, CDC34, CDC42, CDC73, CDK1, CDK5RAP3, CENPS, CHFR, CNOT4, COMMD1, COP1, COPS2, COPS3, COPS4, COPS5, COPS6, COPS…
GO:0036211	protein modification process	5.68702e-20	1.59578e-16	2.02775e-32	1.31804e-30	[4, 5]	Group64	42.3509	1434	[AAK1, AASDHPPT, ABHD12, ABHD17B, ABHD17C, ABI2, ABL1, ABL2, ABR, ACP1, ACSL1, ACTB, ACVR1B, ACVR2A, ACVR2B, ADAM10, ADAM8, ADAR, ADCK2, ADNP, ADPRS, AGA, AGBL4, AGBL5, AGTPBP1, AKAP13, AKAP8L, AKAP9, AKT1, AKT1S1, AKT2, AKT3, AKTIP, ALG10, ALG10B, ALG11, ALG12, ALG13, ALG14, ALG3, ALG5, ALG6, ALG9, ALS2, AMBRA1, AMFR, ANAPC16, ANAPC4, ANAPC5, ANAPC7, ANKLE2, ANKRD54, ANKS1B, ANTKMT, ANTXR1, APBB…
GO:0030163	protein catabolic process	1.28503e-19	3.60194e-16	2.02775e-32	1.31804e-30	[4, 5]	Group64	49.5298	474	[ABHD12, ABHD17B, ABHD17C, ADAM8, ADRM1, AFG1L, AGBL4, AGTPBP1, AKT1, AMFR, ANAPC15, ANAPC16, ANAPC4, ANAPC5, ANAPC7, APC2, APPBP2, ARAF, ARIH2, ARMC8, ARNTL, ASB5, ASCC3, ATE1, ATF6, ATG7, ATRAID, ATXN3, AXIN1, AZIN1, BAG6, BANP, BAP1, BIRC2, BNIP3, BRSK2, BTRC, C18orf25, CACUL1, CAMLG, CAPN2, CASP3, CBLB, CCAR2, CCDC115, CDC16, CDC23, CDC27, CDC34, CDK5RAP3, CHFR, CHMP1B, CHMP6, CHMP7, CLN6, CL…
GO:0043161	proteasome-mediated ubiquitin-dependent protein catabolic process	1.30316e-19	3.65146e-16	2.02775e-32	1.31804e-30	[6, 7, 8, 9]	Group64	56.5611	250	[ADRM1, AKT1, AMFR, ANAPC15, ANAPC16, ANAPC4, ANAPC5, ANAPC7, APC2, APPBP2, ARAF, ARIH2, ARMC8, ARNTL, ASCC3, ATXN3, AXIN1, BAG6, BIRC2, BTRC, CAMLG, CCAR2, CDC16, CDC23, CDC27, CDC34, CHFR, CLOCK, CLU, COMMD1, COP1, CRBN, CSNK1E, CTNNB1, CUL1, CUL2, CUL3, CUL4A, CUL5, DCAF12, DDRGK1, DERL1, DESI2, DET1, DNAJB12, DNAJB14, DNAJB2, DNAJB9, DNAJC10, DNAJC18, DVL1, ECPAS, EDEM1, ELOB, EPM2A, ERLIN1, …
GO:0010498	proteasomal protein catabolic process	1.46705e-19	4.10921e-16	2.02775e-32	1.31804e-30	[5, 6, 7]	Group64	55.1383	279	[ADRM1, AKT1, AMFR, ANAPC15, ANAPC16, ANAPC4, ANAPC5, ANAPC7, APC2, APPBP2, ARAF, ARIH2, ARMC8, ARNTL, ASCC3, ATE1, ATF6, ATXN3, AXIN1, BAG6, BIRC2, BRSK2, BTRC, CAMLG, CCAR2, CDC16, CDC23, CDC27, CDC34, CHFR, CLOCK, CLU, COMMD1, COP1, CRBN, CSNK1E, CTNNB1, CUL1, CUL2, CUL3, CUL4A, CUL5, DAB2IP, DCAF12, DDI2, DDRGK1, DERL1, DESI2, DET1, DNAJB12, DNAJB14, DNAJB2, DNAJB9, DNAJC10, DNAJC18, DVL1, EC…
GO:0032446	protein modification by small protein conjugation	2.59826e-17	7.25694e-14	2.02775e-32	1.31804e-30	[6, 7]	Group64	49.5249	417	[ABL1, AKT1, AKTIP, AMBRA1, AMFR, ANAPC16, ANAPC4, ANAPC5, ANAPC7, APPBP2, ARIH2, ASB5, ATG10, ATG3, ATG7, AXIN1, BCL11A, BCL2, BIRC2, BIRC6, BLMH, BMI1, BRAP, BTBD1, BTRC, C18orf25, C6orf89, CAMLG, CAND1, CAND2, CBFB, CBLB, CBX4, CCNB1IP1, CDC16, CDC23, CDC27, CDC34, CDC42, CDC73, CDK5RAP3, CENPS, CHFR, CNOT4, COMMD1, COP1, COPS2, COPS3, COPS4, COPS5, COPS6, COPS7A, COPS7B, COPS8, COPS9, CRBN, C…
GO:0044248	cellular catabolic process	6.04275e-16	1.68351e-12	2.02775e-32	1.31804e-30	[3]	Group64	43.7963	886	[AADAT, AASDHPPT, ABCD2, ABCD3, ABHD12, ABHD16A, ABHD5, ABL1, ABL2, ACAT1, ACBD5, ACOT7, ACOX3, ACSF3, ACSL1, ADAM8, ADRM1, AGBL4, AGO2, AGO3, AGO4, AGTPBP1, AHCY, AKT1, AKT2, AMBRA1, AMFR, ANAPC15, ANAPC16, ANAPC4, ANAPC5, ANAPC7, ANGEL2, AOAH, APC2, APP, APPBP2, ARAF, ARIH2, ARL8B, ARMC8, ARNTL, ARSB, ASCC3, ASRGL1, ATE1, ATF6, ATG10, ATG13, ATG14, ATG16L1, ATG2A, ATG3, ATG4C, ATG4D, ATG7, ATG9…
GO:0009894	regulation of catabolic process	6.33938e-15	1.76108e-11	2.02775e-32	1.31804e-30	[3, 4]	Group64	47.5597	458	[ABCD2, ABHD5, ABL1, ABL2, ADAM8, AGBL4, AGO2, AGO3, AGO4, AGTPBP1, AKT1, AKT2, AMBRA1, ANGEL2, APC2, APP, ARAF, ARIH2, ASB5, ATF6, ATG13, ATG14, ATG16L1, ATG2A, ATG7, ATP6V0B, ATP6V0D1, ATP6V1A, ATP6V1E2, ATP6V1G1, ATP6V1H, ATRAID, ATXN3, AXIN1, AZIN1, BAG6, BANP, BCL2, BNIP3, BSCL2, BTRC, C9orf72, CACNG7, CAMLG, CAPNS1, CASC3, CASP3, CBLB, CCAR2, CCNY, CDK5R1, CDK5RAP3, CELF1, CHFR, CHMP6, CIRB…
GO:0016567	protein ubiquitination	3.72507e-14	1.03296e-10	2.02775e-32	1.31804e-30	[7, 8]	Group64	48.6381	375	[ABL1, AKT1, AKTIP, AMBRA1, AMFR, ANAPC16, ANAPC4, ANAPC5, ANAPC7, APPBP2, ARIH2, ASB5, ATG3, AXIN1, BCL2, BIRC2, BIRC6, BLMH, BMI1, BRAP, BTBD1, BTRC, C18orf25, C6orf89, CAMLG, CAND1, CAND2, CBFB, CBLB, CCNB1IP1, CDC16, CDC23, CDC27, CDC34, CDC42, CDC73, CDK5RAP3, CENPS, CHFR, CNOT4, COMMD1, COP1, CRBN, CTNNB1, CTR9, CUL1, CUL2, CUL3, CUL4A, CUL5, DCAF12, DCAF16, DCAF17, DCAF5, DCAF6, DCAF7, DCA…
GO:0031329	regulation of cellular catabolic process	6.74958e-14	1.86761e-10	2.02775e-32	1.31804e-30	[4, 5]	Group64	48.5084	374	[ABCD2, ABHD5, ABL1, ABL2, ADAM8, AGBL4, AGO2, AGO3, AGO4, AGTPBP1, AKT1, AKT2, AMBRA1, ANGEL2, APP, ARAF, ARIH2, ATF6, ATG13, ATG14, ATG16L1, ATG2A, ATG7, ATP6V0B, ATP6V0D1, ATP6V1A, ATP6V1E2, ATP6V1G1, ATP6V1H, AXIN1, BAG6, BCL2, BNIP3, C9orf72, CACNG7, CAMLG, CAPNS1, CASC3, CASP3, CCAR2, CCNY, CDK5R1, CDK5RAP3, CELF1, CHFR, CIRBP, CISD1, CISD2, CLEC16A, CLU, CNOT2, CNOT3, CNOT4, CNOT6, CNOT6L,…
GO:1901565	organonitrogen compound catabolic process	9.60327e-12	2.63706e-08	2.02775e-32	1.31804e-30	[4]	Group64	44.453	577	[AADAT, AASDHPPT, ABHD12, ABHD16A, ABHD17B, ABHD17C, ACAT1, ACOT7, ADAM8, ADRM1, AFG1L, AGBL4, AGTPBP1, AHCY, AKT1, ALDH7A1, AMFR, ANAPC15, ANAPC16, ANAPC4, ANAPC5, ANAPC7, APC2, APPBP2, ARAF, ARIH2, ARMC8, ARNTL, ASB5, ASCC3, ASRGL1, ATE1, ATF6, ATG7, ATRAID, ATXN3, AUH, AXIN1, AZIN1, BAG6, BANP, BAP1, BCKDHA, BCKDHB, BIRC2, BLMH, BLVRA, BNIP3, BRSK2, BTRC, C18orf25, CACUL1, CAMLG, CAPN2, CARNMT…
GO:1901575	organic substance catabolic process	6.42943e-11	1.75845e-07	2.02775e-32	1.31804e-30	[3]	Group64	42.2883	839	[AADAT, AASDHPPT, ABCD2, ABCD3, ABHD12, ABHD16A, ABHD17B, ABHD17C, ABHD5, ACAT1, ACOT7, ACOX3, ACSF3, ADAM8, ADPGK, ADRM1, AFG1L, AGBL4, AGO2, AGO3, AGO4, AGTPBP1, AHCY, AKT1, AKT2, ALDH1A1, ALDH7A1, ALDOA, AMFR, ANAPC15, ANAPC16, ANAPC4, ANAPC5, ANAPC7, ANGEL2, AOAH, APC2, APP, APPBP2, ARAF, ARIH2, ARMC8, ARNTL, ASB5, ASCC3, ASRGL1, ATE1, ATF6, ATG7, ATRAID, ATXN3, AUH, AXIN1, AZIN1, BAG6, BANP,…
GO:0009896	positive regulation of catabolic process	1.6155e-09	4.38608e-06	2.02775e-32	1.31804e-30	[3, 4, 5]	Group64	48.6166	246	[ABCD2, ABHD5, ADAM8, AGBL4, AGO2, AGO3, AGO4, AGTPBP1, AKT1, AKT2, AMBRA1, APC2, APP, ARIH2, ASB5, ATF6, ATG13, ATG16L1, ATG2A, ATG7, ATXN3, AXIN1, BAG6, BNIP3, C9orf72, CBLB, CCNY, CDK5RAP3, CELF1, CHFR, CLU, CNOT2, CNOT3, CNOT4, CNOT6, CNOT6L, CNOT8, CNOT9, COP1, CSDE1, CSNK1E, DAB2IP, DACT1, DAPK1, DCP1A, DCP1B, DCP2, DDRGK1, DEPDC5, DET1, DHRSX, DHX36, DHX9, DIS3L2, DNAJB2, DVL1, DXO, EIF4EN…
GO:0000209	protein polyubiquitination	1.69053e-09	4.5881e-06	2.02775e-32	1.31804e-30	[8, 9]	Group64	54.8523	130	[AKTIP, AMBRA1, AMFR, ANAPC4, ANAPC5, ANAPC7, ARIH2, AXIN1, BCL2, BIRC2, BLMH, BTRC, CBFB, CDC16, CDC23, CDC27, CDC34, CHFR, CTNNB1, CUL1, CUL3, DDB2, DDX3X, FBXL17, FBXL7, FBXO28, FBXO38, FBXW11, FZR1, GABARAP, GPS2, HACE1, HECTD1, HECW1, HECW2, IRF2BP1, ITCH, KBTBD6, KLHL20, KLHL42, LNPEP, LRSAM1, MARCHF1, MARCHF5, MARCHF7, MARCHF8, MDM2, MGRN1, MKRN1, MKRN2, MKRN3, MUL1, NEDD4, NEDD4L, NHLRC3,…
GO:0031331	positive regulation of cellular catabolic process	1.96268e-09	5.32476e-06	2.02775e-32	1.31804e-30	[4, 5, 6]	Group64	50	205	[ABCD2, ABHD5, ADAM8, AGBL4, AGO2, AGO3, AGO4, AGTPBP1, AKT1, AKT2, AMBRA1, APP, ARIH2, ATF6, ATG13, ATG16L1, ATG2A, AXIN1, BNIP3, C9orf72, CCNY, CDK5RAP3, CELF1, CHFR, CLU, CNOT2, CNOT3, CNOT4, CNOT6, CNOT6L, CNOT8, CNOT9, COP1, CSDE1, CSNK1E, DAPK1, DCP1A, DCP1B, DCP2, DDRGK1, DEPDC5, DET1, DHRSX, DHX36, DHX9, DIS3L2, DNAJB2, DVL1, DXO, EIF4ENIF1, ELOB, EPM2A, EXOSC3, EXOSC8, FBXO7, FBXW8, FOXO…
GO:0006401	RNA catabolic process	2.34125e-08	6.30029e-05	2.02775e-32	1.31804e-30	[5, 6, 7]	Group64	51.9573	146	[AGO2, AGO3, AGO4, AKT1, ANGEL2, BVES, CACNG7, CASC3, CELF1, CIRBP, CNOT2, CNOT3, CNOT4, CNOT6, CNOT6L, CNOT8, CNOT9, CSDE1, DCP1A, DCP1B, DCP2, DDX5, DHX36, DHX9, DICER1, DIS3L, DIS3L2, DNA2, DXO, E2F1, EDC3, EDC4, EIF3E, EIF4A3, EIF4ENIF1, ELAVL1, ERI1, ETF1, EXOSC3, EXOSC4, EXOSC6, EXOSC8, FASTKD3, FMR1, FTO, FUS, FXR1, GIGYF2, GRSF1, GTPBP1, HNRNPA0, HNRNPAB, HNRNPC, HNRNPD, HNRNPM, HNRNPU, I…
GO:0061136	regulation of proteasomal protein catabolic process	3.22639e-08	8.67575e-05	2.02775e-32	1.31804e-30	[5, 6, 7, 8]	Group64	55.2083	106	[AKT1, ARAF, ARIH2, ATXN3, AXIN1, BAG6, BTRC, CAMLG, CCAR2, CHFR, CLU, COMMD1, COP1, CSNK1E, DAB2IP, DDRGK1, DESI2, DET1, DNAJB2, DVL1, ELOB, EPM2A, FBXW8, FHIT, FMR1, FZR1, GABARAP, GABARAPL2, GBA, GIPC1, GNA12, GSK3A, GSK3B, HECTD1, HERPUD1, HSP90AB1, KEAP1, LRRK2, MAPK9, MARCHF7, MDM2, MKRN2, N4BP1, NUB1, OGT, OPHN1, PABIR1, PARK7, PINK1, PITHD1, PKD1, PRICKLE1, PRKACA, PRKCA, PSMC1, PSMC2, PS…
GO:1903050	regulation of proteolysis involved in protein catabolic process	3.90064e-08	0.000104771	2.02775e-32	1.31804e-30	[6, 7]	Group64	53.5088	122	[AGBL4, AGTPBP1, AKT1, ARAF, ARIH2, ATXN3, AXIN1, BAG6, BTRC, CAMLG, CCAR2, CDK5RAP3, CHFR, CLU, COMMD1, COP1, CSNK1E, DAB2IP, DDRGK1, DESI2, DET1, DNAJB2, DVL1, ELOB, EPHA4, EPM2A, FBXW8, FHIT, FMR1, FZR1, GABARAP, GABARAPL2, GBA, GIPC1, GNA12, GSK3A, GSK3B, HECTD1, HERPUD1, HIPK2, HSP90AB1, KEAP1, LATS1, LRRK2, MAGEF1, MAPK9, MARCHF7, MDM2, MKRN2, MRPL23, N4BP1, NUB1, OGT, OPHN1, PABIR1, PARK7,…
GO:0042176	regulation of protein catabolic process	1.14125e-07	0.000305741	2.02775e-32	1.31804e-30	[4, 5, 6]	Group64	49.2958	175	[ADAM8, AKT1, APC2, ARAF, ARIH2, ASB5, ATG7, ATRAID, ATXN3, AXIN1, AZIN1, BAG6, BANP, BTRC, CAMLG, CBLB, CCAR2, CDK5RAP3, CHFR, CHMP6, CLU, COMMD1, COP1, CSNK1E, CYP51A1, DAB2IP, DACT1, DDRGK1, DEDD, DESI2, DET1, DNAJB2, DVL1, EEF1A1, EGLN1, ELOB, EPM2A, EZR, FAF1, FAM83D, FBXL20, FBXL5, FBXW8, FHIT, FMN2, FMR1, FOXO1, FYN, FZR1, GABARAP, GABARAPL2, GBA, GGA1, GGA3, GIPC1, GNA12, GPLD1, GRIN2A, G…
GO:0006914	autophagy	1.93699e-07	0.000516983	2.02775e-32	1.31804e-30	[3, 4]	Group64	46.223	257	[ABL1, ABL2, ACBD5, AKT1, AMBRA1, ARL8B, ARSB, ATF6, ATG10, ATG13, ATG14, ATG16L1, ATG2A, ATG3, ATG4C, ATG4D, ATG7, ATG9A, ATP2A2, ATP6V0B, ATP6V0D1, ATP6V1A, ATP6V1E2, ATP6V1G1, ATP6V1H, BCL2, BNIP3, C19orf12, C9orf72, CALM1, CAPNS1, CASP3, CCNY, CDK5R1, CHMP1B, CHMP6, CHMP7, CISD1, CISD2, CLEC16A, CLTC, CLU, CPTP, CTSD, DAP, DAPK1, DCAF12, DDRGK1, DEPDC5, DEPP1, DHRSX, DNM1L, DNPEP, EEF1A1, EI2…
GO:0004842	ubiquitin-protein transferase activity	2.2686e-07	0.000604581	2.02775e-32	1.31804e-30	[8, 9]	Group64	47.4388	213	[ABL1, AKTIP, AMFR, ANAPC4, ARIH2, AXIN1, BIRC2, BIRC6, BMI1, BRAP, BTRC, C18orf25, C6orf89, CBLB, CCNB1IP1, CDC23, CDC34, CDC42, CHFR, CNOT4, COP1, CUL3, CUL5, DCUN1D1, DCUN1D2, DDB2, DNM1L, EIF2AK4, EPM2A, FBXL14, FBXL3, FBXL5, FBXL6, FBXO10, FBXO11, FBXO21, FBXO25, FBXO30, FBXO6, FBXO7, FBXW11, FBXW8, FEM1A, FEM1C, FZR1, HACE1, HECTD1, HECTD2, HECTD4, HECW1, HECW2, HERC2, HERC3, HLTF, IRF2BP1,…
GO:2000058	regulation of ubiquitin-dependent protein catabolic process	3.48215e-07	0.000924164	2.02775e-32	1.31804e-30	[5, 6, 7, 8, 9]	Group64	54.6512	94	[AGBL4, AGTPBP1, AKT1, ARAF, ARIH2, AXIN1, BAG6, CAMLG, CCAR2, CDK5RAP3, CHFR, CLU, COMMD1, COP1, CSNK1E, DDRGK1, DESI2, DET1, DNAJB2, DVL1, ELOB, FBXW8, FHIT, FZR1, GABARAP, GBA, GIPC1, GNA12, GSK3A, GSK3B, HECTD1, HERPUD1, HIPK2, HSP90AB1, KEAP1, LATS1, LRRK2, MAGEF1, MAPK9, MDM2, MKRN2, MRPL23, N4BP1, NUB1, OGT, PABIR1, PARK7, PRICKLE1, PTEN, PTK2, PTK2B, RACK1, RAD23A, RAD23B, RBX1, RNF139, R…
GO:0032434	regulation of proteasomal ubiquitin-dependent protein catabolic process	7.41365e-07	0.00195498	2.02775e-32	1.31804e-30	[6, 7, 8, 9, 10]	Group64	56.4286	79	[AKT1, ARAF, ARIH2, AXIN1, BAG6, CAMLG, CCAR2, CHFR, CLU, COMMD1, COP1, CSNK1E, DDRGK1, DESI2, DET1, DNAJB2, DVL1, ELOB, FBXW8, FHIT, FZR1, GABARAP, GBA, GIPC1, GNA12, GSK3A, GSK3B, HECTD1, HERPUD1, HSP90AB1, KEAP1, LRRK2, MAPK9, MDM2, MKRN2, N4BP1, NUB1, OGT, PABIR1, PARK7, PRICKLE1, RACK1, RAD23A, RAD23B, RBX1, RNF14, RNF144A, RNF180, RNF19A, RNF19B, RPL11, RYBP, SDCBP, SH3RF1, SIRT6, SMAD7, SM…
GO:1903320	regulation of protein modification by small protein conjugation or removal	1.90797e-06	0.00500079	2.02775e-32	1.31804e-30	[6, 7]	Group64	50.4	126	[ABL1, AKT1, AXIN1, BIRC2, BMI1, BTRC, CAMLG, CBLB, CDK5RAP3, CENPS, CHFR, COMMD1, COPS2, COPS3, COPS4, COPS5, COPS6, COPS7A, COPS7B, COPS8, COPS9, CTNNB1, CUL3, DCUN1D1, DCUN1D2, DDX3X, DERL1, DNAJA1, DNAJB2, EPM2A, FYN, FZR1, GABARAP, GNL3, GPS1, GPS2, GSK3A, GTPBP4, HDAC3, HDAC4, HERPUD1, HMG20A, HSP90AA1, HSP90AB1, HSPA5, ITCH, IVNS1ABP, KDM1A, LIMK1, LRRK2, MAD2L2, MALT1, MAPK9, MARCHF7, MIA…
GO:0034655	nucleobase-containing compound catabolic process	1.93296e-06	0.00506241	2.02775e-32	1.31804e-30	[4, 5]	Group64	46.9734	194	[ACAT1, ACOT7, AGO2, AGO3, AGO4, AHCY, AKT1, ANGEL2, BVES, CACNG7, CASC3, CECR2, CELF1, CIRBP, CNOT2, CNOT3, CNOT4, CNOT6, CNOT6L, CNOT8, CNOT9, CNP, CSDE1, DCP1A, DCP1B, DCP2, DDX5, DERA, DHX36, DHX9, DICER1, DIS3L, DIS3L2, DNA2, DNASE2B, DPYD, DXO, E2F1, EDC3, EDC4, EIF3E, EIF4A3, EIF4ENIF1, ELAVL1, ENPP4, ENTPD3, ENTPD4, ENTPD6, ERI1, ETF1, EXOSC3, EXOSC4, EXOSC6, EXOSC8, FASTKD3, FBH1, FHIT, …
GO:0009895	negative regulation of catabolic process	3.45716e-06	0.00901628	2.02775e-32	1.31804e-30	[3, 4, 5]	Group64	48.265	153	[AKT1, ANGEL2, ATG7, ATRAID, AZIN1, BAG6, BANP, BCL2, BSCL2, CAMLG, CCAR2, CDK5RAP3, CIRBP, CLEC16A, CNR1, CPTP, CRTC3, CSDE1, CYP51A1, DAB2IP, DAP, DDRGK1, DEDD, DHX36, DHX9, DLC1, DNPEP, E2F1, EIF4ENIF1, EIF4G1, EIF4G2, ELAVL1, FEZ1, FHIT, FMC1-LUC7L2, FMN2, FMR1, FOXK1, FOXK2, FUS, FYN, GABARAPL2, GIPC1, GPLD1, GRIN2A, GSK3A, HDAC4, HGF, HIPK2, HNRNPA0, HNRNPAB, HNRNPC, HNRNPD, HNRNPU, HSP90AB…
GO:1903052	positive regulation of proteolysis involved in protein catabolic process	1.23804e-05	0.0316442	2.02775e-32	1.31804e-30	[6, 7, 8]	Group64	54.0741	73	[AGBL4, AGTPBP1, AKT1, ARIH2, ATXN3, AXIN1, BAG6, CDK5RAP3, CHFR, CLU, COP1, CSNK1E, DAB2IP, DDRGK1, DET1, DNAJB2, DVL1, ELOB, FBXW8, FMR1, FZR1, GABARAP, GBA, GSK3A, GSK3B, HECTD1, HERPUD1, KEAP1, LRRK2, MAGEF1, MAPK9, MDM2, MKRN2, NUB1, PABIR1, PRICKLE1, PSMC1, PSMC2, PSMC3, PSMC6, PTEN, PTK2, PTK2B, RACK1, RAD23A, RBX1, RNF139, RNF14, RNF144A, RNF180, RNF19A, RNF19B, RNF40, RNFT2, SH3RF1, SIRT…
GO:0031330	negative regulation of cellular catabolic process	1.84201e-05	0.0466029	2.02775e-32	1.31804e-30	[4, 5, 6]	Group64	49.3617	116	[AKT1, ANGEL2, ATG7, BAG6, BCL2, CAMLG, CCAR2, CIRBP, CLEC16A, CNR1, CPTP, CSDE1, DAP, DDRGK1, DHX36, DHX9, DLC1, DNPEP, E2F1, EIF4ENIF1, EIF4G1, EIF4G2, ELAVL1, FEZ1, FHIT, FMR1, FOXK1, FOXK2, FUS, GIPC1, GPLD1, GSK3A, HGF, HIPK2, HNRNPA0, HNRNPAB, HNRNPC, HNRNPD, HNRNPU, HSP90AB1, IGF2BP2, KLHL22, LARP1, LARP4B, LRPPRC, LRRK2, LZTS1, MAPK14, MCL1, MET, METTL16, MLST8, MRPL23, MTMR9, MTOR, N4BP1…
GO:0043170	macromolecule metabolic process	2.60672e-31	7.4057e-28	4.69314e-31	3.00361e-29	[3]	Group63	39.7592	3269	[AAK1, AAR2, AARS1, AARS2, AASDHPPT, ABCB10, ABCC5, ABCD2, ABCE1, ABHD12, ABHD16A, ABHD17B, ABHD17C, ABHD5, ABI2, ABL1, ABL2, ABR, ABT1, ACP1, ACSL1, ACTA2, ACTB, ACTG1, ACTN4, ACTR2, ACTR3, ACTR5, ACVR1B, ACVR2A, ACVR2B, ADAM10, ADAM8, ADAMTS10, ADAMTS3, ADAMTS9, ADAR, ADAT2, ADAT3, ADCK2, ADD1, ADGRV1, ADNP, ADNP2, ADPRS, ADRM1, AEBP2, AFF3, AFG1L, AFG3L2, AGA, AGBL4, AGBL5, AGFG1, AGO2, AGO3, …
GO:0034641	cellular nitrogen compound metabolic process	1.9628e-29	5.57434e-26	4.69314e-31	3.00361e-29	[3]	Group63	41.1386	2428	[AADAT, AAR2, AARS1, AARS2, AASDH, AASDHPPT, ABCB10, ABCB6, ABCE1, ABL1, ABT1, ACAT1, ACLY, ACOT7, ACSF3, ACSL1, ACSL3, ACSS2, ACTB, ACTN4, ACTR2, ACTR3, ACTR5, ACVR1B, ACVR2A, ACVR2B, ADAM10, ADAM8, ADAR, ADAT2, ADAT3, ADCY2, ADCY3, ADCY5, ADK, ADNP, ADNP2, ADPGK, ADPRS, ADRM1, ADSL, ADSS2, AEBP2, AFF3, AGO2, AGO3, AGO4, AGRN, AHCY, AK3, AK8, AK9, AKAP8L, AKIRIN1, AKR1B1, AKT1, AKT2, ALDH7A1, AL…
GO:0009059	macromolecule biosynthetic process	3.39549e-28	9.63301e-25	4.69314e-31	3.00361e-29	[4]	Group63	42.4159	1854	[AARS1, AARS2, ABCB10, ABCC5, ABCE1, ABL1, ABT1, ACTB, ACTN4, ACTR2, ACTR3, ACTR5, ACVR1B, ACVR2A, ACVR2B, ADAM8, ADNP, ADNP2, ADRM1, AEBP2, AFF3, AGO2, AGO3, AGO4, AGRN, AKAP8L, AKIRIN1, AKR1B1, AKT1, AKT2, ALG10, ALG10B, ALG11, ALG12, ALG13, ALG14, ALG3, ALG5, ALG6, ALG9, AMBRA1, ANKRD52, ANTXR1, ANXA4, AP3D1, APBB1, APBB3, APEH, APP, ARHGEF11, ARHGEF7, ARID1A, ARID1B, ARID2, ARID3B, ARID4A, AR…
GO:0090304	nucleic acid metabolic process	1.45536e-26	4.1274e-23	4.69314e-31	3.00361e-29	[4, 5]	Group63	41.9099	1953	[AAR2, AARS1, AARS2, ABCE1, ABL1, ABT1, ACTB, ACTN4, ACTR2, ACTR3, ACTR5, ACVR1B, ACVR2A, ACVR2B, ADAM8, ADAR, ADAT2, ADAT3, ADNP, ADNP2, ADPRS, ADRM1, AEBP2, AFF3, AGO2, AGO3, AGO4, AGRN, AKAP8L, AKIRIN1, AKR1B1, AKT1, AMBRA1, ANGEL1, ANGEL2, ANKRD17, ANKRD52, ANTXR1, ANXA4, AP3D1, AP5S1, AP5Z1, APBB1, APBB3, APLF, APP, APTX, AQR, ARHGEF11, ARHGEF7, ARID1A, ARID1B, ARID2, ARID3B, ARID4A, ARID4B,…
GO:0006139	nucleobase-containing compound metabolic process	7.78066e-26	2.20582e-22	4.69314e-31	3.00361e-29	[3, 4]	Group63	41.3673	2130	[AADAT, AAR2, AARS1, AARS2, ABCE1, ABL1, ABT1, ACAT1, ACLY, ACOT7, ACSF3, ACSL1, ACSL3, ACSS2, ACTB, ACTN4, ACTR2, ACTR3, ACTR5, ACVR1B, ACVR2A, ACVR2B, ADAM8, ADAR, ADAT2, ADAT3, ADCY2, ADCY3, ADCY5, ADK, ADNP, ADNP2, ADPGK, ADPRS, ADRM1, ADSL, ADSS2, AEBP2, AFF3, AGO2, AGO3, AGO4, AGRN, AHCY, AK3, AK8, AK9, AKAP8L, AKIRIN1, AKR1B1, AKT1, ALDOA, AMBRA1, ANGEL1, ANGEL2, ANKRD17, ANKRD52, ANTKMT, …
GO:0016070	RNA metabolic process	1.79371e-25	5.08339e-22	4.69314e-31	3.00361e-29	[5, 6]	Group63	42.3003	1758	[AAR2, AARS1, AARS2, ABCE1, ABL1, ABT1, ACTB, ACTN4, ACTR2, ACTR3, ACTR5, ACVR1B, ACVR2A, ACVR2B, ADAM8, ADAR, ADAT2, ADAT3, ADNP, ADNP2, ADRM1, AEBP2, AFF3, AGO2, AGO3, AGO4, AGRN, AKAP8L, AKIRIN1, AKR1B1, AKT1, AMBRA1, ANGEL1, ANGEL2, ANKRD52, ANXA4, AP3D1, APBB1, APBB3, APP, AQR, ARHGEF11, ARID1A, ARID1B, ARID2, ARID3B, ARID4A, ARID4B, ARID5B, ARL2BP, ARL6IP4, ARNT2, ARNTL, ARNTL2, ARVCF, ASH1…
GO:0031323	regulation of cellular metabolic process	5.37095e-25	1.52105e-21	4.69314e-31	3.00361e-29	[3, 4]	Group63	41.2286	2141	[AARS1, ABCA3, ABCB10, ABCD2, ABCE1, ABHD5, ABL1, ABL2, ABT1, ACSL1, ACSL3, ACTB, ACTN4, ACTR2, ACTR3, ACTR5, ACVR1B, ACVR2A, ACVR2B, ADAM8, ADAR, ADIPOR1, ADNP, ADNP2, ADSL, AEBP2, AFF3, AGBL4, AGO2, AGO3, AGO4, AGRN, AGTPBP1, AKAP13, AKAP8L, AKAP9, AKIRIN1, AKR1B1, AKT1, AKT1S1, AKT2, AKT3, AKTIP, ALG10B, ALS2, AMBRA1, ANGEL2, ANKLE2, ANKRD17, ANKRD52, ANKRD54, ANKS1B, ANTKMT, ANTXR1, ANXA4, AP…
GO:0019538	protein metabolic process	6.73469e-25	1.90659e-21	4.69314e-31	3.00361e-29	[3, 4]	Group63	41.4714	2035	[AAK1, AARS1, AARS2, AASDHPPT, ABCB10, ABCE1, ABHD12, ABHD17B, ABHD17C, ABHD5, ABI2, ABL1, ABL2, ABR, ACP1, ACSL1, ACTB, ACVR1B, ACVR2A, ACVR2B, ADAM10, ADAM8, ADAMTS10, ADAMTS3, ADAMTS9, ADAR, ADCK2, ADD1, ADGRV1, ADNP, ADPRS, ADRM1, AFG1L, AFG3L2, AGA, AGBL4, AGBL5, AGO2, AGO3, AGO4, AGTPBP1, AKAP13, AKAP8L, AKAP9, AKT1, AKT1S1, AKT2, AKT3, AKTIP, ALG10, ALG10B, ALG11, ALG12, ALG13, ALG14, ALG3…
GO:0046483	heterocycle metabolic process	2.73616e-23	7.72419e-20	4.69314e-31	3.00361e-29	[3]	Group63	40.9486	2167	[AADAT, AAR2, AARS1, AARS2, AASDHPPT, ABCB10, ABCB6, ABCE1, ABL1, ABT1, ACAT1, ACLY, ACOT7, ACSF3, ACSL1, ACSL3, ACSS2, ACTB, ACTN4, ACTR2, ACTR3, ACTR5, ACVR1B, ACVR2A, ACVR2B, ADAM8, ADAR, ADAT2, ADAT3, ADCY2, ADCY3, ADCY5, ADK, ADNP, ADNP2, ADPGK, ADPRS, ADRM1, ADSL, ADSS2, AEBP2, AFF3, AGO2, AGO3, AGO4, AGRN, AHCY, AK3, AK8, AK9, AKAP8L, AKIRIN1, AKR1B1, AKT1, ALDH18A1, ALDOA, AMBRA1, ANGEL1,…
GO:0010467	gene expression	5.35007e-23	1.50925e-19	4.69314e-31	3.00361e-29	[4]	Group63	40.8498	2192	[AAR2, AARS1, AARS2, AASDHPPT, ABCD2, ABCE1, ABL1, ABT1, ACTA2, ACTB, ACTG1, ACTN4, ACTR2, ACTR3, ACTR5, ACVR1B, ACVR2A, ACVR2B, ADAM10, ADAM8, ADAMTS3, ADAR, ADAT2, ADAT3, ADNP, ADNP2, ADRM1, AEBP2, AFF3, AFG3L2, AGFG1, AGO2, AGO3, AGO4, AGRN, AKAP8L, AKIRIN1, AKR1B1, AKT1, AKT2, AMBRA1, ANGEL2, ANK2, ANKH, ANKRD52, ANXA4, AP3D1, APBA2, APBB1, APBB3, APEH, APH1A, APLF, APLP2, APP, APPL1, APPL2, …
GO:0006725	cellular aromatic compound metabolic process	1.68461e-22	4.75059e-19	4.69314e-31	3.00361e-29	[3]	Group63	40.8121	2181	[AADAT, AAR2, AARS1, AARS2, AASDHPPT, ABCB10, ABCB6, ABCE1, ABL1, ABT1, ACAT1, ACLY, ACOT7, ACSF3, ACSL1, ACSL3, ACSS2, ACTB, ACTN4, ACTR2, ACTR3, ACTR5, ACVR1B, ACVR2A, ACVR2B, ADAM8, ADAR, ADAT2, ADAT3, ADCY2, ADCY3, ADCY5, ADK, ADNP, ADNP2, ADPGK, ADPRS, ADRM1, ADSL, ADSS2, AEBP2, AFF3, AGO2, AGO3, AGO4, AGRN, AHCY, AK3, AK8, AK9, AKAP8L, AKIRIN1, AKR1B1, AKR7A2, AKT1, ALDOA, AMBRA1, ANGEL1, A…
GO:0080090	regulation of primary metabolic process	1.91184e-21	5.37802e-18	4.69314e-31	3.00361e-29	[3, 4]	Group63	40.6818	2172	[AARS1, ABCA3, ABCB10, ABCD2, ABCE1, ABHD5, ABL1, ABT1, ACSL1, ACSL3, ACTB, ACTN4, ACTR2, ACTR3, ACTR5, ACVR1B, ACVR2A, ACVR2B, ADAM8, ADAR, ADIPOR1, ADNP, ADNP2, ADRM1, AEBP2, AFF3, AGBL4, AGO2, AGO3, AGO4, AGRN, AGTPBP1, AKAP13, AKAP8L, AKAP9, AKIRIN1, AKR1B1, AKT1, AKT1S1, AKT2, AKTIP, ALG10B, ALS2, AMBRA1, ANGEL2, ANKLE2, ANKRD17, ANKRD52, ANKRD54, ANKS1B, ANP32B, ANTKMT, ANTXR1, ANXA4, AP3D1…
GO:1901360	organic cyclic compound metabolic process	8.96349e-21	2.51874e-17	4.69314e-31	3.00361e-29	[3]	Group63	40.4513	2241	[AADAT, AAR2, AARS1, AARS2, AASDHPPT, ABCB10, ABCB6, ABCD3, ABCE1, ABL1, ABT1, ACAT1, ACBD3, ACLY, ACOT7, ACSF3, ACSL1, ACSL3, ACSS2, ACTB, ACTN4, ACTR2, ACTR3, ACTR5, ACVR1B, ACVR2A, ACVR2B, ADAM8, ADAR, ADAT2, ADAT3, ADCY2, ADCY3, ADCY5, ADK, ADNP, ADNP2, ADPGK, ADPRS, ADRM1, ADSL, ADSS2, AEBP2, AFF3, AGO2, AGO3, AGO4, AGRN, AHCY, AK3, AK8, AK9, AKAP8L, AKIRIN1, AKR1B1, AKR7A2, AKT1, ALDH18A1, …
GO:0051171	regulation of nitrogen compound metabolic process	1.43419e-20	4.02864e-17	4.69314e-31	3.00361e-29	[3, 4]	Group63	40.6816	2113	[AARS1, ABCA3, ABCB10, ABCE1, ABL1, ABT1, ACSL1, ACSL3, ACTB, ACTN4, ACTR2, ACTR3, ACTR5, ACVR1B, ACVR2A, ACVR2B, ADAM8, ADAR, ADNP, ADNP2, ADRM1, ADSL, AEBP2, AFF3, AGBL4, AGO2, AGO3, AGO4, AGRN, AGTPBP1, AKAP13, AKAP8L, AKAP9, AKIRIN1, AKR1B1, AKT1, AKT1S1, AKT2, AKTIP, ALG10B, ALS2, AMBRA1, ANGEL2, ANKLE2, ANKRD17, ANKRD52, ANKRD54, ANKS1B, ANP32B, ANTKMT, ANTXR1, ANXA4, AP3D1, APBB1, APBB3, A…
GO:1901564	organonitrogen compound metabolic process	3.13995e-19	8.78557e-16	4.69314e-31	3.00361e-29	[3]	Group63	40.0791	2331	[AADAT, AAK1, AARS1, AARS2, AASDH, AASDHPPT, ABCA3, ABCB10, ABCB6, ABCC5, ABCE1, ABHD12, ABHD16A, ABHD17B, ABHD17C, ABHD5, ABI2, ABL1, ABL2, ABR, ACAT1, ACLY, ACOT7, ACP1, ACSF3, ACSL1, ACSL3, ACSS2, ACTB, ACVR1B, ACVR2A, ACVR2B, ADAM10, ADAM8, ADAMTS10, ADAMTS3, ADAMTS9, ADAR, ADCK2, ADCY2, ADCY3, ADCY5, ADD1, ADGRV1, ADI1, ADK, ADNP, ADPGK, ADPRS, ADRM1, ADSL, ADSS2, AFG1L, AFG3L2, AGA, AGBL4, …
GO:0019222	regulation of metabolic process	3.90425e-18	1.09124e-14	4.69314e-31	3.00361e-29	[2, 3]	Group63	39.7579	2430	[AARS1, ABCA3, ABCB10, ABCD2, ABCE1, ABHD5, ABL1, ABL2, ABT1, ACSL1, ACSL3, ACTA2, ACTB, ACTG1, ACTN4, ACTR2, ACTR3, ACTR5, ACVR1B, ACVR2A, ACVR2B, ADAM10, ADAM8, ADAR, ADIPOR1, ADNP, ADNP2, ADRM1, ADSL, AEBP2, AFF3, AGBL4, AGO2, AGO3, AGO4, AGRN, AGTPBP1, AKAP13, AKAP8L, AKAP9, AKIRIN1, AKR1B1, AKT1, AKT1S1, AKT2, AKT3, AKTIP, ALDH1A1, ALG10B, ALMS1, ALS2, AMBRA1, ANGEL2, ANK2, ANKLE2, ANKRD17, …
GO:0060255	regulation of macromolecule metabolic process	8.01235e-17	2.23464e-13	4.69314e-31	3.00361e-29	[3, 4]	Group63	39.8894	2237	[AARS1, ABCB10, ABCD2, ABCE1, ABL1, ABT1, ACSL1, ACTA2, ACTB, ACTG1, ACTN4, ACTR2, ACTR3, ACTR5, ACVR1B, ACVR2A, ACVR2B, ADAM10, ADAM8, ADAR, ADNP, ADNP2, ADRM1, AEBP2, AFF3, AGBL4, AGO2, AGO3, AGO4, AGRN, AGTPBP1, AKAP13, AKAP8L, AKAP9, AKIRIN1, AKR1B1, AKT1, AKT1S1, AKT2, AKTIP, ALG10B, ALS2, AMBRA1, ANGEL2, ANK2, ANKLE2, ANKRD17, ANKRD52, ANKRD54, ANKS1B, ANP32B, ANTXR1, ANXA4, AP3D1, APBA2, A…
GO:0010468	regulation of gene expression	6.28917e-14	1.74147e-10	4.69314e-31	3.00361e-29	[4, 5]	Group63	40.2453	1772	[AARS1, ABCD2, ABCE1, ABL1, ABT1, ACTA2, ACTB, ACTG1, ACTN4, ACTR2, ACTR3, ACTR5, ACVR1B, ACVR2A, ACVR2B, ADAM10, ADAM8, ADAR, ADNP, ADNP2, AEBP2, AFF3, AGO2, AGO3, AGO4, AGRN, AKAP8L, AKIRIN1, AKR1B1, AKT1, AKT2, AMBRA1, ANGEL2, ANK2, ANKRD52, ANXA4, AP3D1, APBA2, APBB1, APBB3, APLF, APLP2, APP, APPL1, APPL2, ARFGEF2, ARHGEF11, ARID1A, ARID1B, ARID2, ARID3B, ARID4A, ARID4B, ARID5B, ARL2BP, ARNT2…
GO:0044260	cellular macromolecule metabolic process	2.90957e-37	8.269e-34	1.34535e-29	8.47569e-28	[3, 4]	Group52	45.6543	1392	[AARS1, AARS2, ABCB10, ABCE1, ABL1, ACTB, ACTR2, ACTR5, ADD1, ADPRS, ADRM1, AGA, AGBL4, AGO2, AGO3, AGO4, AGTPBP1, AKT1, AKT2, ALG10, ALG10B, ALG11, ALG12, ALG13, ALG14, ALG3, ALG5, ALG6, ALG9, ALS2, AMFR, ANAPC15, ANAPC16, ANAPC4, ANAPC5, ANAPC7, ANGEL2, ANKRD17, ANTKMT, ANTXR1, AOAH, AP5S1, AP5Z1, APC2, APEH, APLF, APP, APPBP2, APTX, ARAF, ARFGEF2, ARHGEF7, ARID1A, ARID1B, ARID2, ARID4A, ARID4B…
GO:0043170	macromolecule metabolic process	2.60672e-31	7.4057e-28	1.34535e-29	8.47569e-28	[3]	Group52	39.7592	3269	[AAK1, AAR2, AARS1, AARS2, AASDHPPT, ABCB10, ABCC5, ABCD2, ABCE1, ABHD12, ABHD16A, ABHD17B, ABHD17C, ABHD5, ABI2, ABL1, ABL2, ABR, ABT1, ACP1, ACSL1, ACTA2, ACTB, ACTG1, ACTN4, ACTR2, ACTR3, ACTR5, ACVR1B, ACVR2A, ACVR2B, ADAM10, ADAM8, ADAMTS10, ADAMTS3, ADAMTS9, ADAR, ADAT2, ADAT3, ADCK2, ADD1, ADGRV1, ADNP, ADNP2, ADPRS, ADRM1, AEBP2, AFF3, AFG1L, AFG3L2, AGA, AGBL4, AGBL5, AGFG1, AGO2, AGO3, …
GO:0019538	protein metabolic process	6.73469e-25	1.90659e-21	1.34535e-29	8.47569e-28	[3, 4]	Group52	41.4714	2035	[AAK1, AARS1, AARS2, AASDHPPT, ABCB10, ABCE1, ABHD12, ABHD17B, ABHD17C, ABHD5, ABI2, ABL1, ABL2, ABR, ACP1, ACSL1, ACTB, ACVR1B, ACVR2A, ACVR2B, ADAM10, ADAM8, ADAMTS10, ADAMTS3, ADAMTS9, ADAR, ADCK2, ADD1, ADGRV1, ADNP, ADPRS, ADRM1, AFG1L, AFG3L2, AGA, AGBL4, AGBL5, AGO2, AGO3, AGO4, AGTPBP1, AKAP13, AKAP8L, AKAP9, AKT1, AKT1S1, AKT2, AKT3, AKTIP, ALG10, ALG10B, ALG11, ALG12, ALG13, ALG14, ALG3…
GO:0070647	protein modification by small protein conjugation or removal	1.76355e-20	4.9503e-17	1.34535e-29	8.47569e-28	[5, 6]	Group52	49.7925	480	[ABL1, AKT1, AKTIP, AMBRA1, AMFR, ANAPC16, ANAPC4, ANAPC5, ANAPC7, APPBP2, ARIH2, ASB5, ASXL1, ATG10, ATG3, ATG7, ATXN3, ATXN7, AXIN1, BAP1, BCL11A, BCL2, BIRC2, BIRC6, BLMH, BMI1, BRAP, BTBD1, BTRC, C18orf25, C6orf89, CAMLG, CAND1, CAND2, CBFB, CBLB, CBX4, CCNB1IP1, CDC16, CDC23, CDC27, CDC34, CDC42, CDC73, CDK1, CDK5RAP3, CENPS, CHFR, CNOT4, COMMD1, COP1, COPS2, COPS3, COPS4, COPS5, COPS6, COPS…
GO:0036211	protein modification process	5.68702e-20	1.59578e-16	1.34535e-29	8.47569e-28	[4, 5]	Group52	42.3509	1434	[AAK1, AASDHPPT, ABHD12, ABHD17B, ABHD17C, ABI2, ABL1, ABL2, ABR, ACP1, ACSL1, ACTB, ACVR1B, ACVR2A, ACVR2B, ADAM10, ADAM8, ADAR, ADCK2, ADNP, ADPRS, AGA, AGBL4, AGBL5, AGTPBP1, AKAP13, AKAP8L, AKAP9, AKT1, AKT1S1, AKT2, AKT3, AKTIP, ALG10, ALG10B, ALG11, ALG12, ALG13, ALG14, ALG3, ALG5, ALG6, ALG9, ALS2, AMBRA1, AMFR, ANAPC16, ANAPC4, ANAPC5, ANAPC7, ANKLE2, ANKRD54, ANKS1B, ANTKMT, ANTXR1, APBB…
GO:1901564	organonitrogen compound metabolic process	3.13995e-19	8.78557e-16	1.34535e-29	8.47569e-28	[3]	Group52	40.0791	2331	[AADAT, AAK1, AARS1, AARS2, AASDH, AASDHPPT, ABCA3, ABCB10, ABCB6, ABCC5, ABCE1, ABHD12, ABHD16A, ABHD17B, ABHD17C, ABHD5, ABI2, ABL1, ABL2, ABR, ACAT1, ACLY, ACOT7, ACP1, ACSF3, ACSL1, ACSL3, ACSS2, ACTB, ACVR1B, ACVR2A, ACVR2B, ADAM10, ADAM8, ADAMTS10, ADAMTS3, ADAMTS9, ADAR, ADCK2, ADCY2, ADCY3, ADCY5, ADD1, ADGRV1, ADI1, ADK, ADNP, ADPGK, ADPRS, ADRM1, ADSL, ADSS2, AFG1L, AFG3L2, AGA, AGBL4, …
GO:0043412	macromolecule modification	4.53661e-18	1.26753e-14	1.34535e-29	8.47569e-28	[4]	Group52	41.7549	1499	[AAK1, AARS1, AARS2, AASDHPPT, ABHD12, ABHD16A, ABHD17B, ABHD17C, ABI2, ABL1, ABL2, ABR, ACP1, ACSL1, ACTB, ACVR1B, ACVR2A, ACVR2B, ADAM10, ADAM8, ADAR, ADAT2, ADCK2, ADNP, ADPRS, AGA, AGBL4, AGBL5, AGTPBP1, AKAP13, AKAP8L, AKAP9, AKT1, AKT1S1, AKT2, AKT3, AKTIP, ALG10, ALG10B, ALG11, ALG12, ALG13, ALG14, ALG3, ALG5, ALG6, ALG9, ALS2, AMBRA1, AMFR, ANAPC16, ANAPC4, ANAPC5, ANAPC7, ANKLE2, ANKRD54…
GO:0051246	regulation of protein metabolic process	1.82749e-08	4.92692e-05	1.34535e-29	8.47569e-28	[4, 5]	Group52	40.7058	992	[AARS1, ABCB10, ABCE1, ABL1, ACSL1, ACTB, ACVR2A, ACVR2B, ADAM8, ADAR, ADNP, ADRM1, AGBL4, AGO2, AGO3, AGO4, AGTPBP1, AKAP13, AKAP8L, AKAP9, AKT1, AKT1S1, AKT2, AKTIP, ALG10B, ALS2, AMBRA1, ANKLE2, ANKRD54, ANKS1B, ANP32B, ANTXR1, APC2, APH1A, APLP2, APP, ARAF, ARIH2, ARL2BP, ARNTL, ARPP19, ASB5, ASPH, ASPSCR1, ATF2, ATF4, ATG10, ATG13, ATG14, ATG7, ATRAID, ATXN2, ATXN3, AURKAIP1, AUTS2, AXIN1, A…
GO:0019538	protein metabolic process	6.73469e-25	1.90659e-21	2.36426e-28	1.46584e-26	[3, 4]	Group61	41.4714	2035	[AAK1, AARS1, AARS2, AASDHPPT, ABCB10, ABCE1, ABHD12, ABHD17B, ABHD17C, ABHD5, ABI2, ABL1, ABL2, ABR, ACP1, ACSL1, ACTB, ACVR1B, ACVR2A, ACVR2B, ADAM10, ADAM8, ADAMTS10, ADAMTS3, ADAMTS9, ADAR, ADCK2, ADD1, ADGRV1, ADNP, ADPRS, ADRM1, AFG1L, AFG3L2, AGA, AGBL4, AGBL5, AGO2, AGO3, AGO4, AGTPBP1, AKAP13, AKAP8L, AKAP9, AKT1, AKT1S1, AKT2, AKT3, AKTIP, ALG10, ALG10B, ALG11, ALG12, ALG13, ALG14, ALG3…
GO:0080090	regulation of primary metabolic process	1.91184e-21	5.37802e-18	2.36426e-28	1.46584e-26	[3, 4]	Group61	40.6818	2172	[AARS1, ABCA3, ABCB10, ABCD2, ABCE1, ABHD5, ABL1, ABT1, ACSL1, ACSL3, ACTB, ACTN4, ACTR2, ACTR3, ACTR5, ACVR1B, ACVR2A, ACVR2B, ADAM8, ADAR, ADIPOR1, ADNP, ADNP2, ADRM1, AEBP2, AFF3, AGBL4, AGO2, AGO3, AGO4, AGRN, AGTPBP1, AKAP13, AKAP8L, AKAP9, AKIRIN1, AKR1B1, AKT1, AKT1S1, AKT2, AKTIP, ALG10B, ALS2, AMBRA1, ANGEL2, ANKLE2, ANKRD17, ANKRD52, ANKRD54, ANKS1B, ANP32B, ANTKMT, ANTXR1, ANXA4, AP3D1…
GO:0051171	regulation of nitrogen compound metabolic process	1.43419e-20	4.02864e-17	2.36426e-28	1.46584e-26	[3, 4]	Group61	40.6816	2113	[AARS1, ABCA3, ABCB10, ABCE1, ABL1, ABT1, ACSL1, ACSL3, ACTB, ACTN4, ACTR2, ACTR3, ACTR5, ACVR1B, ACVR2A, ACVR2B, ADAM8, ADAR, ADNP, ADNP2, ADRM1, ADSL, AEBP2, AFF3, AGBL4, AGO2, AGO3, AGO4, AGRN, AGTPBP1, AKAP13, AKAP8L, AKAP9, AKIRIN1, AKR1B1, AKT1, AKT1S1, AKT2, AKTIP, ALG10B, ALS2, AMBRA1, ANGEL2, ANKLE2, ANKRD17, ANKRD52, ANKRD54, ANKS1B, ANP32B, ANTKMT, ANTXR1, ANXA4, AP3D1, APBB1, APBB3, A…
GO:0036211	protein modification process	5.68702e-20	1.59578e-16	2.36426e-28	1.46584e-26	[4, 5]	Group61	42.3509	1434	[AAK1, AASDHPPT, ABHD12, ABHD17B, ABHD17C, ABI2, ABL1, ABL2, ABR, ACP1, ACSL1, ACTB, ACVR1B, ACVR2A, ACVR2B, ADAM10, ADAM8, ADAR, ADCK2, ADNP, ADPRS, AGA, AGBL4, AGBL5, AGTPBP1, AKAP13, AKAP8L, AKAP9, AKT1, AKT1S1, AKT2, AKT3, AKTIP, ALG10, ALG10B, ALG11, ALG12, ALG13, ALG14, ALG3, ALG5, ALG6, ALG9, ALS2, AMBRA1, AMFR, ANAPC16, ANAPC4, ANAPC5, ANAPC7, ANKLE2, ANKRD54, ANKS1B, ANTKMT, ANTXR1, APBB…
GO:1901564	organonitrogen compound metabolic process	3.13995e-19	8.78557e-16	2.36426e-28	1.46584e-26	[3]	Group61	40.0791	2331	[AADAT, AAK1, AARS1, AARS2, AASDH, AASDHPPT, ABCA3, ABCB10, ABCB6, ABCC5, ABCE1, ABHD12, ABHD16A, ABHD17B, ABHD17C, ABHD5, ABI2, ABL1, ABL2, ABR, ACAT1, ACLY, ACOT7, ACP1, ACSF3, ACSL1, ACSL3, ACSS2, ACTB, ACVR1B, ACVR2A, ACVR2B, ADAM10, ADAM8, ADAMTS10, ADAMTS3, ADAMTS9, ADAR, ADCK2, ADCY2, ADCY3, ADCY5, ADD1, ADGRV1, ADI1, ADK, ADNP, ADPGK, ADPRS, ADRM1, ADSL, ADSS2, AFG1L, AFG3L2, AGA, AGBL4, …
GO:0019222	regulation of metabolic process	3.90425e-18	1.09124e-14	2.36426e-28	1.46584e-26	[2, 3]	Group61	39.7579	2430	[AARS1, ABCA3, ABCB10, ABCD2, ABCE1, ABHD5, ABL1, ABL2, ABT1, ACSL1, ACSL3, ACTA2, ACTB, ACTG1, ACTN4, ACTR2, ACTR3, ACTR5, ACVR1B, ACVR2A, ACVR2B, ADAM10, ADAM8, ADAR, ADIPOR1, ADNP, ADNP2, ADRM1, ADSL, AEBP2, AFF3, AGBL4, AGO2, AGO3, AGO4, AGRN, AGTPBP1, AKAP13, AKAP8L, AKAP9, AKIRIN1, AKR1B1, AKT1, AKT1S1, AKT2, AKT3, AKTIP, ALDH1A1, ALG10B, ALMS1, ALS2, AMBRA1, ANGEL2, ANK2, ANKLE2, ANKRD17, …
GO:0043412	macromolecule modification	4.53661e-18	1.26753e-14	2.36426e-28	1.46584e-26	[4]	Group61	41.7549	1499	[AAK1, AARS1, AARS2, AASDHPPT, ABHD12, ABHD16A, ABHD17B, ABHD17C, ABI2, ABL1, ABL2, ABR, ACP1, ACSL1, ACTB, ACVR1B, ACVR2A, ACVR2B, ADAM10, ADAM8, ADAR, ADAT2, ADCK2, ADNP, ADPRS, AGA, AGBL4, AGBL5, AGTPBP1, AKAP13, AKAP8L, AKAP9, AKT1, AKT1S1, AKT2, AKT3, AKTIP, ALG10, ALG10B, ALG11, ALG12, ALG13, ALG14, ALG3, ALG5, ALG6, ALG9, ALS2, AMBRA1, AMFR, ANAPC16, ANAPC4, ANAPC5, ANAPC7, ANKLE2, ANKRD54…
GO:0060255	regulation of macromolecule metabolic process	8.01235e-17	2.23464e-13	2.36426e-28	1.46584e-26	[3, 4]	Group61	39.8894	2237	[AARS1, ABCB10, ABCD2, ABCE1, ABL1, ABT1, ACSL1, ACTA2, ACTB, ACTG1, ACTN4, ACTR2, ACTR3, ACTR5, ACVR1B, ACVR2A, ACVR2B, ADAM10, ADAM8, ADAR, ADNP, ADNP2, ADRM1, AEBP2, AFF3, AGBL4, AGO2, AGO3, AGO4, AGRN, AGTPBP1, AKAP13, AKAP8L, AKAP9, AKIRIN1, AKR1B1, AKT1, AKT1S1, AKT2, AKTIP, ALG10B, ALS2, AMBRA1, ANGEL2, ANK2, ANKLE2, ANKRD17, ANKRD52, ANKRD54, ANKS1B, ANP32B, ANTXR1, ANXA4, AP3D1, APBA2, A…
GO:0031325	positive regulation of cellular metabolic process	2.28893e-12	6.29684e-09	2.36426e-28	1.46584e-26	[3, 4, 5]	Group61	41.3246	1198	[ABCB10, ABCD2, ABHD5, ABL1, ABT1, ACSL1, ACSL3, ACTB, ACTN4, ACTR2, ACTR3, ACTR5, ACVR2A, ACVR2B, ADAM8, ADNP, ADSL, AGBL4, AGO2, AGO3, AGO4, AGRN, AGTPBP1, AKAP13, AKAP8L, AKAP9, AKIRIN1, AKR1B1, AKT1, AKT2, AKTIP, ALG10B, ALS2, AMBRA1, ANKLE2, ANTXR1, AP3D1, APBB1, APLF, APP, APPL1, ARAF, ARHGEF11, ARHGEF7, ARID1A, ARID1B, ARID2, ARID3B, ARID4A, ARID4B, ARID5B, ARIH2, ARL2BP, ARNT2, ARNTL, ARN…
GO:0051172	negative regulation of nitrogen compound metabolic process	1.2738e-11	3.49531e-08	2.36426e-28	1.46584e-26	[3, 4, 5]	Group61	42.1412	925	[ABCE1, ABL1, ACVR2B, ADAR, AEBP2, AGO2, AGO3, AGO4, AKR1B1, AKT1, AKT1S1, ANGEL2, ANKRD52, ANKS1B, ANTXR1, APBB1, APLP2, APP, ARID4A, ARID4B, ARID5B, ARNTL, ARPP19, ATF2, ATF4, ATF7IP, ATG14, ATN1, ATOH8, ATP8B1, ATR, ATRAID, ATXN1, AXIN1, AZIN1, BACH1, BACH2, BAG6, BANP, BAP1, BASP1, BCL11A, BEND3, BEND5, BIRC2, BIRC6, BLM, BMI1, BPTF, BRD7, BRMS1, BRMS1L, BTAF1, BTRC, C1QBP, C9orf72, CACNA1A, …
GO:0051173	positive regulation of nitrogen compound metabolic process	1.90021e-11	5.20656e-08	2.36426e-28	1.46584e-26	[3, 4, 5]	Group61	41.0248	1209	[ABCB10, ABL1, ABT1, ACSL1, ACSL3, ACTB, ACTN4, ACTR2, ACTR3, ACTR5, ACVR2A, ACVR2B, ADAM8, ADNP, ADRM1, ADSL, AGBL4, AGO2, AGO3, AGO4, AGRN, AGTPBP1, AKAP13, AKAP8L, AKAP9, AKIRIN1, AKR1B1, AKT1, AKT2, AKTIP, ALG10B, ALS2, AMBRA1, ANKLE2, ANP32B, ANTXR1, AP3D1, APBB1, APC2, APH1A, APLF, APP, ARAF, ARHGEF11, ARHGEF7, ARID1A, ARID1B, ARID2, ARID3B, ARID4A, ARID4B, ARID5B, ARIH2, ARL2BP, ARNT2, ARN…
GO:0051246	regulation of protein metabolic process	1.82749e-08	4.92692e-05	2.36426e-28	1.46584e-26	[4, 5]	Group61	40.7058	992	[AARS1, ABCB10, ABCE1, ABL1, ACSL1, ACTB, ACVR2A, ACVR2B, ADAM8, ADAR, ADNP, ADRM1, AGBL4, AGO2, AGO3, AGO4, AGTPBP1, AKAP13, AKAP8L, AKAP9, AKT1, AKT1S1, AKT2, AKTIP, ALG10B, ALS2, AMBRA1, ANKLE2, ANKRD54, ANKS1B, ANP32B, ANTXR1, APC2, APH1A, APLP2, APP, ARAF, ARIH2, ARL2BP, ARNTL, ARPP19, ASB5, ASPH, ASPSCR1, ATF2, ATF4, ATG10, ATG13, ATG14, ATG7, ATRAID, ATXN2, ATXN3, AURKAIP1, AUTS2, AXIN1, A…
GO:0009893	positive regulation of metabolic process	2.0161e-08	5.43136e-05	2.36426e-28	1.46584e-26	[2, 3, 4]	Group61	39.6343	1409	[ABCB10, ABCD2, ABHD5, ABL1, ABT1, ACSL1, ACSL3, ACTA2, ACTB, ACTG1, ACTN4, ACTR2, ACTR3, ACTR5, ACVR1B, ACVR2A, ACVR2B, ADAM8, ADAR, ADIPOR1, ADNP, ADRM1, ADSL, AGBL4, AGO2, AGO3, AGO4, AGRN, AGTPBP1, AKAP13, AKAP8L, AKAP9, AKIRIN1, AKR1B1, AKT1, AKT2, AKTIP, ALG10B, ALMS1, ALS2, AMBRA1, ANGEL2, ANK2, ANKLE2, ANP32B, ANTXR1, AP3D1, APBB1, APC2, APH1A, APLF, APLP2, APP, APPL1, APPL2, ARAF, ARFGEF…
GO:0010604	positive regulation of macromolecule metabolic process	8.00657e-08	0.000214656	2.36426e-28	1.46584e-26	[3, 4, 5]	Group61	39.6874	1295	[ABCB10, ABL1, ABT1, ACSL1, ACTA2, ACTB, ACTG1, ACTN4, ACTR2, ACTR3, ACTR5, ACVR1B, ACVR2A, ACVR2B, ADAM8, ADAR, ADNP, ADRM1, AGBL4, AGO2, AGO3, AGO4, AGRN, AGTPBP1, AKAP13, AKAP8L, AKAP9, AKIRIN1, AKR1B1, AKT1, AKT2, AKTIP, ALG10B, ALS2, AMBRA1, ANGEL2, ANK2, ANKLE2, ANP32B, ANTXR1, AP3D1, APBB1, APC2, APH1A, APLF, APP, APPL1, ARAF, ARFGEF2, ARHGEF11, ARHGEF7, ARID1A, ARID1B, ARID2, ARID3B, ARID…
GO:0006396	RNA processing	8.47997e-22	2.38711e-18	1.17023e-26	7.13842e-25	[5, 6, 7]	Group54	50.4772	476	[AAR2, AARS1, AARS2, ABT1, ADAR, ADAT2, ADAT3, AGO2, AGO3, AGO4, AKAP8L, APP, AQR, ARL6IP4, ARVCF, ATXN1, ATXN7, AURKAIP1, BICD1, BMS1, BUD13, BUD31, BVES, C1QBP, CACTIN, CASC3, CCAR2, CCNL1, CDC5L, CDC73, CDK11A, CDK11B, CDK12, CDK13, CDK5RAP1, CDKAL1, CELF1, CELF4, CHERP, CIRBP, CLASRP, CLK1, CLK2, CLK3, CLK4, CMTR1, CNOT6L, COIL, COQ7, COX7A2L, CPSF1, CPSF6, CPSF7, CSTF1, CSTF2T, CTNNBL1, CWC2…
GO:0022618	ribonucleoprotein complex assembly	3.35182e-14	9.29794e-11	1.17023e-26	7.13842e-25	[5, 6]	Group54	61.4286	129	[AAR2, ABT1, ADAR, AGO2, AGO3, AGO4, ANTXR1, ATR, BUD13, CDC73, CELF1, CELF4, COIL, CPSF6, CPSF7, DDX1, DDX23, DENR, DHX30, DHX9, DICER1, EIF2D, EIF2S2, EIF2S3, EIF3A, EIF3B, EIF3D, EIF3E, EIF3F, EIF3G, EIF3J, EIF3K, EIF3M, EIF4B, EIF4H, EIF5, GCFC2, GEMIN2, GEMIN4, GEMIN5, GEMIN7, HEXIM1, HNRNPC, HSP90AA1, HSP90AB1, ISY1, LIN9, LSM4, LUC7L, LUC7L2, LUC7L3, MCTS1, MMAB, MRPL20, MRPS11, MRTO4, NAF…
GO:0022613	ribonucleoprotein complex biogenesis	3.75108e-14	1.0398e-10	1.17023e-26	7.13842e-25	[4]	Group54	52.6998	244	[AAR2, ABCE1, ABT1, ADAR, AGO2, AGO3, AGO4, AK8, ANTXR1, ATR, BMS1, BUD13, C1QBP, CDC73, CELF1, CELF4, COIL, CPSF6, CPSF7, CUL4A, DDX1, DDX17, DDX18, DDX23, DDX3X, DDX51, DDX54, DENR, DHX30, DHX9, DICER1, EIF2D, EIF2S2, EIF2S3, EIF3A, EIF3B, EIF3D, EIF3E, EIF3F, EIF3G, EIF3J, EIF3K, EIF3M, EIF4A3, EIF4B, EIF4H, EIF5, ERI1, ERI3, EXOSC3, EXOSC4, EXOSC6, EXOSC8, FRG1, FTSJ3, GAR1, GCFC2, GEMIN2, GE…
GO:0071826	ribonucleoprotein complex subunit organization	6.49339e-14	1.79737e-10	1.17023e-26	7.13842e-25	[5]	Group54	60.5505	132	[AAR2, ABT1, ADAR, AGO2, AGO3, AGO4, ANTXR1, ATR, BUD13, CDC73, CELF1, CELF4, COIL, CPSF6, CPSF7, DDX1, DDX23, DENR, DHX30, DHX9, DICER1, EIF2D, EIF2S2, EIF2S3, EIF3A, EIF3B, EIF3D, EIF3E, EIF3F, EIF3G, EIF3J, EIF3K, EIF3M, EIF4B, EIF4H, EIF5, GCFC2, GEMIN2, GEMIN4, GEMIN5, GEMIN7, HEXIM1, HNRNPC, HSP90AA1, HSP90AB1, ISY1, KIF5B, KLC1, LIN9, LSM4, LUC7L, LUC7L2, LUC7L3, MCTS1, MMAB, MRPL20, MRPS1…
GO:0034660	ncRNA metabolic process	3.27732e-06	0.00856035	1.17023e-26	7.13842e-25	[6, 7]	Group54	44.6429	275	[AARS1, AARS2, ABT1, ADAR, ADAT2, ADAT3, AGO2, AGO3, AGO4, ATOH8, BMPR1A, BMS1, BRF1, BVES, CARS2, CDK5RAP1, CDKAL1, DARS1, DDX1, DDX17, DDX18, DDX3X, DDX5, DDX51, DDX54, DEDD, DGCR8, DICER1, DIS3L, DIS3L2, DNAJC5, DTD2, DTWD1, DUS1L, DUS3L, EARS2, EIF4A3, ELAC1, ELP1, ELP2, ELP3, ELP6, EPRS1, ERI1, ERI3, EXOSC3, EXOSC4, EXOSC6, EXOSC8, FAM98A, FAM98B, FARS2, FARSA, FARSB, FOS, FOXO3, FRG1, FTSJ3…
GO:0042254	ribosome biogenesis	3.36299e-06	0.00878077	1.17023e-26	7.13842e-25	[5]	Group54	48.5437	150	[ABCE1, ABT1, AK8, BMS1, C1QBP, CUL4A, DDX17, DDX18, DDX3X, DDX51, DDX54, DHX30, EIF4A3, ERI1, ERI3, EXOSC3, EXOSC4, EXOSC6, EXOSC8, FRG1, FTSJ3, GAR1, GEMIN4, GLUL, GTPBP10, GTPBP4, HEATR1, IMP3, KRR1, LSG1, LSM6, LTO1, LTV1, MAK16, METTL15, METTL16, METTL25B, MPHOSPH10, MRPL1, MRPL20, MRPL22, MRPL40, MRPL44, MRPS11, MRPS2, MRTO4, MTERF4, MTREX, NAF1, NEDD4, NGDN, NGRN, NIP7, NLE1, NMD3, NOC2L, …
GO:0042273	ribosomal large subunit biogenesis	5.22505e-06	0.0135695	1.17023e-26	7.13842e-25	[5, 6]	Group54	62.5	45	[DDX18, DHX30, FTSJ3, GTPBP4, LTO1, MAK16, MRPL1, MRPL20, MRTO4, NEDD4, NIP7, NLE1, NOC2L, NOL9, NOP16, NPM1, NVL, PAK1IP1, PES1, PPAN, RPF2, RPL10, RPL10A, RPL11, RPL14, RPL15, RPL23A, RPL24, RPL26, RPL35, RPL35A, RPL38, RPL5, RPL6, RPL7A, RPL7L1, RPLP0, RRP15, RRS1, SDAD1, SNU13, SURF6, WDR74, ZNF622, ZNHIT6]
GO:0016072	rRNA metabolic process	1.1253e-05	0.0288301	1.17023e-26	7.13842e-25	[7, 8]	Group54	48.6989	131	[ABT1, BMS1, BRF1, DDX17, DDX18, DDX51, DDX54, DEDD, DIS3L, DNAJC5, EIF4A3, ERI1, ERI3, EXOSC3, EXOSC4, EXOSC6, EXOSC8, FRG1, FTSJ3, GAR1, GEMIN4, GTF3C3, GTF3C4, GTF3C5, GTF3C6, GTPBP4, HEATR1, IMP3, IPPK, KRR1, LSM6, MACROH2A2, MAK16, MAPT, METTL15, METTL16, METTL25B, MPHOSPH10, MRPL1, MRPL44, MRPS11, MRTO4, MTERF4, MTOR, MTREX, NAF1, NCL, NEDD4, NGDN, NOL10, NOL11, NOL6, NOL9, NOP10, NOP14, NO…
GO:0034470	ncRNA processing	1.41282e-05	0.0359987	1.17023e-26	7.13842e-25	[6, 7, 8]	Group54	45.7275	198	[AARS1, AARS2, ABT1, ADAR, ADAT2, ADAT3, AGO2, AGO3, AGO4, BMS1, BVES, CDK5RAP1, CDKAL1, DDX1, DDX17, DDX18, DDX3X, DDX5, DDX51, DDX54, DGCR8, DICER1, DTWD1, DUS1L, DUS3L, EIF4A3, ELAC1, ELP1, ELP2, ELP3, ELP6, ERI1, ERI3, EXOSC3, EXOSC4, EXOSC6, EXOSC8, FAM98A, FAM98B, FARS2, FRG1, FTSJ3, GAR1, GEMIN4, GRSF1, GTPBP3, GTPBP4, HEATR1, HENMT1, HEXIM1, HNRNPA2B1, IMP3, INTS1, INTS12, INTS13, INTS14,…
GO:0044260	cellular macromolecule metabolic process	2.90957e-37	8.269e-34	6.22812e-22	3.73687e-20	[3, 4]	Group48	45.6543	1392	[AARS1, AARS2, ABCB10, ABCE1, ABL1, ACTB, ACTR2, ACTR5, ADD1, ADPRS, ADRM1, AGA, AGBL4, AGO2, AGO3, AGO4, AGTPBP1, AKT1, AKT2, ALG10, ALG10B, ALG11, ALG12, ALG13, ALG14, ALG3, ALG5, ALG6, ALG9, ALS2, AMFR, ANAPC15, ANAPC16, ANAPC4, ANAPC5, ANAPC7, ANGEL2, ANKRD17, ANTKMT, ANTXR1, AOAH, AP5S1, AP5Z1, APC2, APEH, APLF, APP, APPBP2, APTX, ARAF, ARFGEF2, ARHGEF7, ARID1A, ARID1B, ARID2, ARID4A, ARID4B…
GO:0044265	cellular macromolecule catabolic process	2.10132e-28	5.96564e-25	6.22812e-22	3.73687e-20	[4, 5]	Group48	52.4691	510	[ADRM1, AGBL4, AGO2, AGO3, AGO4, AGTPBP1, AKT1, AMFR, ANAPC15, ANAPC16, ANAPC4, ANAPC5, ANAPC7, ANGEL2, APC2, APPBP2, ARAF, ARIH2, ARMC8, ARNTL, ASCC3, ATE1, ATXN3, AXIN1, BAG6, BAP1, BIRC2, BTRC, BVES, C18orf25, CACNG7, CACUL1, CAMLG, CASC3, CCAR2, CDC16, CDC23, CDC27, CDC34, CDK5RAP3, CECR2, CELF1, CHFR, CHMP1B, CHMP6, CHMP7, CIRBP, CLN6, CLOCK, CLU, CNOT2, CNOT3, CNOT4, CNOT6, CNOT6L, CNOT8, C…
GO:0019538	protein metabolic process	6.73469e-25	1.90659e-21	6.22812e-22	3.73687e-20	[3, 4]	Group48	41.4714	2035	[AAK1, AARS1, AARS2, AASDHPPT, ABCB10, ABCE1, ABHD12, ABHD17B, ABHD17C, ABHD5, ABI2, ABL1, ABL2, ABR, ACP1, ACSL1, ACTB, ACVR1B, ACVR2A, ACVR2B, ADAM10, ADAM8, ADAMTS10, ADAMTS3, ADAMTS9, ADAR, ADCK2, ADD1, ADGRV1, ADNP, ADPRS, ADRM1, AFG1L, AFG3L2, AGA, AGBL4, AGBL5, AGO2, AGO3, AGO4, AGTPBP1, AKAP13, AKAP8L, AKAP9, AKT1, AKT1S1, AKT2, AKT3, AKTIP, ALG10, ALG10B, ALG11, ALG12, ALG13, ALG14, ALG3…
GO:0009057	macromolecule catabolic process	3.69576e-23	1.04294e-19	6.22812e-22	3.73687e-20	[4]	Group48	48.4988	630	[ABHD12, ABHD17B, ABHD17C, ADAM8, ADRM1, AFG1L, AGBL4, AGO2, AGO3, AGO4, AGTPBP1, AKT1, AMFR, ANAPC15, ANAPC16, ANAPC4, ANAPC5, ANAPC7, ANGEL2, AOAH, APC2, APPBP2, ARAF, ARIH2, ARMC8, ARNTL, ASB5, ASCC3, ATE1, ATF6, ATG7, ATRAID, ATXN3, AXIN1, AZIN1, BAG6, BANP, BAP1, BIRC2, BNIP3, BRSK2, BTRC, BVES, C18orf25, CACNG7, CACUL1, CAMLG, CAPN2, CASC3, CASP3, CBLB, CCAR2, CCDC115, CDC16, CDC23, CDC27, …
GO:1901564	organonitrogen compound metabolic process	3.13995e-19	8.78557e-16	6.22812e-22	3.73687e-20	[3]	Group48	40.0791	2331	[AADAT, AAK1, AARS1, AARS2, AASDH, AASDHPPT, ABCA3, ABCB10, ABCB6, ABCC5, ABCE1, ABHD12, ABHD16A, ABHD17B, ABHD17C, ABHD5, ABI2, ABL1, ABL2, ABR, ACAT1, ACLY, ACOT7, ACP1, ACSF3, ACSL1, ACSL3, ACSS2, ACTB, ACVR1B, ACVR2A, ACVR2B, ADAM10, ADAM8, ADAMTS10, ADAMTS3, ADAMTS9, ADAR, ADCK2, ADCY2, ADCY3, ADCY5, ADD1, ADGRV1, ADI1, ADK, ADNP, ADPGK, ADPRS, ADRM1, ADSL, ADSS2, AFG1L, AFG3L2, AGA, AGBL4, …
GO:0034645	cellular macromolecule biosynthetic process	5.66335e-17	1.58064e-13	6.22812e-22	3.73687e-20	[4, 5]	Group48	47.4153	532	[AARS1, AARS2, ABCB10, ABCE1, AGO2, AGO3, AGO4, AKT1, AKT2, ALG10, ALG10B, ALG11, ALG12, ALG13, ALG14, ALG3, ALG5, ALG6, ALG9, APEH, APP, ASCC3, ATF4, ATG10, ATG13, ATG16L1, ATG7, ATXN2, AURKAIP1, B3GALNT1, B3GALNT2, B3GLCT, B3GNT2, B3GNT5, B4GALT3, B4GALT4, B4GALT5, B4GALT7, BCL2, C1QBP, CAPRIN1, CAPRIN2, CARS2, CASC3, CDC123, CDK5RAP1, CDKAL1, CELF1, CELF4, CHPF, CHST10, CHST12, CHST15, CHSY1, …
GO:0006417	regulation of translation	1.70008e-16	4.73981e-13	3.8606e-17	2.27775e-15	[5, 6, 7, 8]	Group41	54.7727	241	[AARS1, ABCE1, AGO2, AGO3, AGO4, AKT1, AKT2, APP, ATF4, ATXN2, C1QBP, CAPRIN1, CAPRIN2, CASC3, CDC123, CDK5RAP1, CELF1, CELF4, CIRBP, CNBP, CNOT2, CNOT3, CNOT4, CNOT6, CNOT6L, CNOT8, CNOT9, COA3, COPS5, CPEB4, CSDE1, CYFIP1, DAPK1, DCP1A, DCP1B, DCP2, DDX1, DDX25, DDX3X, DDX6, DENR, DHFR, DHX36, DHX9, DIO2, DIS3L2, DNAJC3, DNAJC5, DPH1, DPH5, DUS3L, EEF1A1, EEF1G, EEF2, EIF1, EIF1B, EIF2AK2, EIF2…
GO:0006413	translational initiation	2.49056e-08	6.6996e-05	3.8606e-17	2.27775e-15	[3, 5, 6, 7, 8]	Group41	61.2069	71	[ABCE1, AGO2, AGO3, ATF4, CDC123, COPS5, CSDE1, DDX1, DDX3X, DENR, DNAJC3, EIF1, EIF1B, EIF2AK2, EIF2AK3, EIF2AK4, EIF2B1, EIF2D, EIF2S2, EIF2S3, EIF3A, EIF3B, EIF3D, EIF3E, EIF3F, EIF3G, EIF3J, EIF3K, EIF3M, EIF4A1, EIF4A2, EIF4B, EIF4E2, EIF4E3, EIF4G1, EIF4G2, EIF4H, EIF5, EIF5B, FMR1, GLE1, HABP4, IMPACT, KHDRBS1, KLHL25, LARP1, LTO1, MCTS1, MTFMT, MTIF2, MTIF3, MTOR, NCBP2, NCK1, NCK2, NPM1,…
GO:0045182	translation regulator activity	3.05177e-06	0.00797427	3.8606e-17	2.27775e-15	[6, 7, 8, 9]	Group41	55.5556	75	[AARS1, AGO2, AGO3, CELF1, CELF4, CIRBP, CNBP, COPS5, CPEB4, CYFIP1, DENR, DHFR, EEF1A1, EEF1G, EEF2, EIF1, EIF1B, EIF2AK2, EIF2AK3, EIF2AK4, EIF2B1, EIF2D, EIF2S2, EIF2S3, EIF3A, EIF3B, EIF3D, EIF3E, EIF3F, EIF3G, EIF3J, EIF3K, EIF3M, EIF4A1, EIF4A2, EIF4A3, EIF4B, EIF4E2, EIF4E3, EIF4G1, EIF4G2, EIF4H, EIF5, EIF5B, ELOB, ETF1, FMR1, FXR1, GCN1, GFM1, GFM2, GTPBP1, IGF2BP2, IREB2, LARP1, MARF1, …
GO:0006446	regulation of translational initiation	8.46162e-06	0.0218141	3.8606e-17	2.27775e-15	[4, 6, 7, 8, 9]	Group41	61.3333	46	[AGO2, ATF4, CDC123, CSDE1, DDX1, DDX3X, DNAJC3, EIF1, EIF1B, EIF2AK2, EIF2AK3, EIF2AK4, EIF3B, EIF3E, EIF3K, EIF4A2, EIF4B, EIF4G1, EIF4G2, EIF4H, EIF5, EIF5B, FMR1, GLE1, HABP4, IMPACT, KHDRBS1, KLHL25, LARP1, MTIF2, MTOR, NCBP2, NCK1, NCK2, NPM1, PAIP1, PAIP2, PPP1R15B, RPS6KB1, RPS6KB2, SCRIB, TMED2, UHMK1, YTHDF1, YTHDF2, YTHDF3]
GO:0044248	cellular catabolic process	6.04275e-16	1.68351e-12	1.52307e-16	8.83381e-15	[3]	Group45	43.7963	886	[AADAT, AASDHPPT, ABCD2, ABCD3, ABHD12, ABHD16A, ABHD5, ABL1, ABL2, ACAT1, ACBD5, ACOT7, ACOX3, ACSF3, ACSL1, ADAM8, ADRM1, AGBL4, AGO2, AGO3, AGO4, AGTPBP1, AHCY, AKT1, AKT2, AMBRA1, AMFR, ANAPC15, ANAPC16, ANAPC4, ANAPC5, ANAPC7, ANGEL2, AOAH, APC2, APP, APPBP2, ARAF, ARIH2, ARL8B, ARMC8, ARNTL, ARSB, ASCC3, ASRGL1, ATE1, ATF6, ATG10, ATG13, ATG14, ATG16L1, ATG2A, ATG3, ATG4C, ATG4D, ATG7, ATG9…
GO:0009894	regulation of catabolic process	6.33938e-15	1.76108e-11	1.52307e-16	8.83381e-15	[3, 4]	Group45	47.5597	458	[ABCD2, ABHD5, ABL1, ABL2, ADAM8, AGBL4, AGO2, AGO3, AGO4, AGTPBP1, AKT1, AKT2, AMBRA1, ANGEL2, APC2, APP, ARAF, ARIH2, ASB5, ATF6, ATG13, ATG14, ATG16L1, ATG2A, ATG7, ATP6V0B, ATP6V0D1, ATP6V1A, ATP6V1E2, ATP6V1G1, ATP6V1H, ATRAID, ATXN3, AXIN1, AZIN1, BAG6, BANP, BCL2, BNIP3, BSCL2, BTRC, C9orf72, CACNG7, CAMLG, CAPNS1, CASC3, CASP3, CBLB, CCAR2, CCNY, CDK5R1, CDK5RAP3, CELF1, CHFR, CHMP6, CIRB…
GO:0031329	regulation of cellular catabolic process	6.74958e-14	1.86761e-10	1.52307e-16	8.83381e-15	[4, 5]	Group45	48.5084	374	[ABCD2, ABHD5, ABL1, ABL2, ADAM8, AGBL4, AGO2, AGO3, AGO4, AGTPBP1, AKT1, AKT2, AMBRA1, ANGEL2, APP, ARAF, ARIH2, ATF6, ATG13, ATG14, ATG16L1, ATG2A, ATG7, ATP6V0B, ATP6V0D1, ATP6V1A, ATP6V1E2, ATP6V1G1, ATP6V1H, AXIN1, BAG6, BCL2, BNIP3, C9orf72, CACNG7, CAMLG, CAPNS1, CASC3, CASP3, CCAR2, CCNY, CDK5R1, CDK5RAP3, CELF1, CHFR, CIRBP, CISD1, CISD2, CLEC16A, CLU, CNOT2, CNOT3, CNOT4, CNOT6, CNOT6L,…
GO:0016236	macroautophagy	1.56365e-07	0.000417964	1.52307e-16	8.83381e-15	[4, 5]	Group45	50	159	[ACBD5, AKT1, AMBRA1, ARL8B, ATG10, ATG13, ATG14, ATG16L1, ATG2A, ATG3, ATG4D, ATG7, ATG9A, ATP2A2, ATP6V0B, ATP6V0D1, ATP6V1A, ATP6V1E2, ATP6V1G1, ATP6V1H, BNIP3, C9orf72, CALM1, CAPNS1, CASP3, CDK5R1, CHMP1B, CHMP6, CHMP7, CLEC16A, CTSD, DDRGK1, EI24, EPG5, EPM2A, EXOC4, EXOC7, FEZ1, GAA, GABARAP, GABARAPL1, GABARAPL2, GAPDH, GBA, GDF1, GPSM1, HTRA2, HTT, IFT88, LARP1, LGALS8, LIX1, LIX1L, LRRK…
GO:0006914	autophagy	1.93699e-07	0.000516983	1.52307e-16	8.83381e-15	[3, 4]	Group45	46.223	257	[ABL1, ABL2, ACBD5, AKT1, AMBRA1, ARL8B, ARSB, ATF6, ATG10, ATG13, ATG14, ATG16L1, ATG2A, ATG3, ATG4C, ATG4D, ATG7, ATG9A, ATP2A2, ATP6V0B, ATP6V0D1, ATP6V1A, ATP6V1E2, ATP6V1G1, ATP6V1H, BCL2, BNIP3, C19orf12, C9orf72, CALM1, CAPNS1, CASP3, CCNY, CDK5R1, CHMP1B, CHMP6, CHMP7, CISD1, CISD2, CLEC16A, CLTC, CLU, CPTP, CTSD, DAP, DAPK1, DCAF12, DDRGK1, DEPDC5, DEPP1, DHRSX, DNM1L, DNPEP, EEF1A1, EI2…
GO:0006996	organelle organization	2.48858e-23	7.02775e-20	1.61532e-16	9.20734e-15	[4]	Group49	42.4639	1589	[ABCA3, ABCB6, ABCD2, ABCD3, ABI2, ABL1, ABL2, ABLIM1, ABT1, ACAD9, ACP2, ACTB, ACTG1, ACTN4, ACTR2, ACTR3, ACTR5, ADCK1, ADD1, ADD2, AEBP2, AFAP1, AFG1L, AFG3L2, AGFG1, AGO4, AGRN, AGTPBP1, AHCTF1, AKAP11, AKAP13, AKAP8L, AKAP9, AKT1, AKT2, AKT3, AKTIP, ALDOA, ALMS1, ALS2, AMBRA1, AMOTL1, AMOTL2, ANAPC15, ANAPC4, ANAPC5, ANAPC7, ANK1, ANK2, ANKLE2, ANKRD23, ANP32B, ANTXR1, AP1G1, AP1S3, AP3B2, A…
GO:0044085	cellular component biogenesis	1.52243e-14	4.2278e-11	1.61532e-16	9.20734e-15	[3]	Group49	41.5249	1318	[AAR2, ABCA3, ABCB6, ABCE1, ABI2, ABL1, ABLIM1, ABT1, ACAD9, ACSL3, ACTB, ACTG1, ACTR2, ACTR3, ADAM10, ADAR, ADD1, ADD2, ADGRL3, ADGRL4, ADNP, ADRM1, AFG3L2, AGFG1, AGO2, AGO3, AGO4, AGRN, AHCTF1, AK8, AKAP13, AKAP9, AKIRIN1, ALDH9A1, ALDOA, ALMS1, ALS2, AMBRA1, ANK2, ANKLE2, ANKRD23, ANKS1B, ANO6, ANP32B, ANTXR1, AP1G1, AP1S3, AP3D1, AP3M1, AP3S1, AP3S2, APIP, APLP2, APP, APPL2, ARF6, ARHGAP24, …
GO:0016043	cellular component organization	3.3018e-14	9.16249e-11	1.61532e-16	9.20734e-15	[3]	Group49	39.3534	2325	[AAK1, AAR2, ABCA3, ABCB6, ABCD2, ABCD3, ABCE1, ABCG8, ABHD17B, ABHD17C, ABI2, ABL1, ABL2, ABLIM1, ABT1, ACAD9, ACAP3, ACP2, ACSL3, ACTB, ACTG1, ACTN4, ACTR2, ACTR3, ACTR5, ACVR1B, ADAM10, ADAM8, ADAMTS10, ADAMTS3, ADAMTS9, ADAMTSL1, ADAMTSL3, ADAR, ADCK1, ADD1, ADD2, ADGRL1, ADGRL3, ADGRL4, ADGRV1, ADIPOR1, ADNP, ADNP2, ADRM1, AEBP2, AFAP1, AFG1L, AFG3L2, AGFG1, AGO2, AGO3, AGO4, AGRN, AGTPBP1, …
GO:0022607	cellular component assembly	1.11322e-12	3.06803e-09	1.61532e-16	9.20734e-15	[4]	Group49	41.3711	1213	[AAR2, ABCA3, ABCB6, ABI2, ABL1, ABLIM1, ABT1, ACAD9, ACSL3, ACTB, ACTG1, ACTR2, ACTR3, ADAM10, ADAR, ADD1, ADD2, ADGRL3, ADGRL4, ADNP, ADRM1, AFG3L2, AGFG1, AGO2, AGO3, AGO4, AGRN, AHCTF1, AKAP13, AKAP9, AKIRIN1, ALDH9A1, ALDOA, ALMS1, ALS2, AMBRA1, ANK2, ANKLE2, ANKRD23, ANKS1B, ANO6, ANP32B, ANTXR1, AP1G1, AP1S3, AP3D1, AP3M1, AP3S1, AP3S2, APIP, APLP2, APP, APPL2, ARF6, ARHGAP24, ARHGAP28, AR…
GO:0065003	protein-containing complex assembly	2.55331e-12	7.01904e-09	1.61532e-16	9.20734e-15	[5]	Group49	43.8181	684	[AAR2, ABCA3, ABL1, ABT1, ACAD9, ACSL3, ADAM10, ADAR, ADD1, ADD2, ADGRL4, ADRM1, AFG3L2, AGO2, AGO3, AGO4, AHCTF1, AKAP9, ALDH9A1, ALDOA, ALS2, AMBRA1, ANKS1B, ANO6, ANP32B, ANTXR1, APIP, APLP2, APPL2, ARF6, ARHGAP28, ARHGEF7, ARL6, ARPC1B, ARPC4, ASAP1, ATF1, ATF7IP, ATL2, ATL3, ATPAF1, ATR, AXIN1, BAG4, BAZ2A, BBC3, BBS10, BEND3, BIRC2, BLM, BRD2, BRF1, BRF2, BRK1, BTC, BUD13, C12orf73, CAMSAP1…
GO:0043933	protein-containing complex organization	4.95637e-12	1.36151e-08	1.61532e-16	9.20734e-15	[4]	Group49	43.1818	760	[AAR2, ABCA3, ABCE1, ABL1, ABT1, ACAD9, ACSL3, ADAM10, ADAR, ADD1, ADD2, ADGRL4, ADRM1, AFG3L2, AGO2, AGO3, AGO4, AHCTF1, AKAP9, ALDH9A1, ALDOA, ALS2, AMBRA1, ANKS1B, ANO6, ANP32B, ANTXR1, APC2, APEH, APIP, APLP2, APPL2, ARF6, ARHGAP28, ARHGEF7, ARID1A, ARID2, ARL6, ARPC1B, ARPC4, ASAP1, ASPH, ATF1, ATF7IP, ATG14, ATL2, ATL3, ATP2A2, ATPAF1, ATR, ATXN7, AXIN1, BAG4, BAZ2A, BBC3, BBS10, BEND3, BIR…
GO:0051128	regulation of cellular component organization	5.87422e-06	0.0152084	1.61532e-16	9.20734e-15	[3, 4]	Group49	39.8538	927	[AAK1, ABCA3, ABHD17B, ABHD17C, ABI2, ABL1, ABL2, ACAP3, ACTB, ACTG1, ACTR2, ACTR3, ACTR5, ACVR1B, ADAM10, ADCK1, ADD1, ADD2, ADGRL1, ADIPOR1, ADNP, ADNP2, AFAP1, AGRN, AKAP13, AKAP6, AKAP9, AKIRIN1, AKR1B1, AKT1, AKT2, ALMS1, AMBRA1, ANAPC15, ANAPC4, ANAPC5, ANAPC7, ANGPTL7, ANKRD23, ANKS1B, ANO6, ANTXR1, APC2, APLP2, APP, APPL1, APPL2, ARF1, ARF6, ARFGAP1, ARFGAP3, ARFIP1, ARHGAP17, ARHGAP24, A…
GO:0004930	G protein-coupled receptor activity	1.96415e-22	5.53694e-19	6.45874e-16	3.61689e-14	[4, 5, 6]	Group33	13.7662	53	[ADGRA3, ADGRD1, ADGRG6, ADGRL1, ADGRL2, ADGRL3, ADGRL4, ADGRV1, AGTRAP, BICD1, CCKBR, CELSR1, CELSR3, CHRM3, CNOT6, CNR1, CXCR4, DHX15, FZD1, FZD4, GABBR1, GPR12, GPR135, GPR153, GPR158, GPR161, GPR19, GPR27, GPR52, GPR6, GRM3, GRM8, HTR1A, HTR1B, HTR2A, LANCL1, LPAR2, NPFFR2, OPN3, OR5A2, PMPCB, PTH2R, RABGAP1, RAMP3, SIGMAR1, SMOX, SORCS2, SORCS3, SPHK1, SPHK2, TAPT1, TAS2R14, TM2D1]
GO:0007186	G protein-coupled receptor signaling pathway	6.45874e-16	1.79876e-12	6.45874e-16	3.61689e-14	[3, 4, 5]	Group33	22.2672	165	[ADCY2, ADCY3, ADCY5, ADGRA3, ADGRD1, ADGRG6, ADGRL1, ADGRL2, ADGRL3, ADGRL4, ADGRV1, AGRN, AGTRAP, AKAP13, AKT1, APLP2, ARHGEF1, ARHGEF11, ARHGEF12, BCAR1, BICD1, CA2, CALM1, CALM2, CARTPT, CCKBR, CDC42, CDK5R1, CELSR1, CELSR3, CHRM3, CNOT6, CNR1, CORT, CRKL, CRTC3, CXCR4, DGKB, DGKE, DGKH, DGKI, DGKZ, DHX15, DNAJC25-GNG10, DNM2, DYNLT1, ECE2, EZR, FRS2, FZD1, FZD4, GABBR1, GIPC1, GIT2, GLRA3, G…
GO:0051276	chromosome organization	9.78183e-14	2.7037e-10	1.77696e-15	9.7733e-14	[5]	Group40	46.6865	472	[ABL1, ACTB, ACTR5, AEBP2, AGO4, AKAP8L, ANAPC15, ANAPC4, ANAPC5, ANAPC7, ANP32B, ANTXR1, APBB1, ARID1A, ARID1B, ARID2, ARID4A, ARID4B, ASCC3, ASH1L, ASH2L, ASXL1, ATAD2, ATF7IP, ATR, AXIN1, BAG6, BANF1, BANP, BAP1, BAZ1B, BAZ2A, BCL7B, BCL7C, BEND3, BICRA, BICRAL, BLM, BMI1, BPTF, BRD1, BRD2, BRD3, BRD4, BRD7, BRPF1, BRPF3, BTAF1, C17orf49, CARM1, CBX2, CBX3, CBX4, CBX6, CCNB1IP1, CCT2, CCT4, CC…
GO:0016570	histone modification	1.23193e-10	3.35825e-07	1.77696e-15	9.7733e-14	[5, 6]	Group40	49.503	249	[ACTB, AKAP8L, APBB1, ARID4A, ARID4B, ASH1L, ASH2L, ASXL1, ATF2, ATXN7, AUTS2, BAP1, BAZ1B, BAZ2A, BEND3, BMI1, BRD1, BRD4, BRD7, BRMS1, BRMS1L, BRPF1, BRPF3, C6orf89, CAMK2D, CARM1, CDC73, CDK1, CHD6, CHEK1, CHTOP, CLOCK, CREBBP, CRTC2, CTBP1, CTCF, CTNNB1, CTR9, CXXC1, DDB2, DEK, DEPDC1B, DMAP1, DNMT1, DOT1L, EED, ELK4, EP400, EZH1, EZH2, GATAD2B, GLYR1, GTF2B, GTF3C4, H1-4, H3-3B, HCFC1, HCFC2…
GO:0006325	chromatin organization	2.86781e-10	7.81192e-07	1.77696e-15	9.7733e-14	[4, 6]	Group40	48.1356	284	[ACTB, ACTR5, AEBP2, ANP32B, APBB1, ARID1A, ARID1B, ARID2, ARID4A, ARID4B, ASH1L, ASH2L, ASXL1, ATAD2, ATF7IP, AXIN1, BAG6, BANF1, BANP, BAP1, BAZ1B, BAZ2A, BCL7B, BCL7C, BEND3, BICRA, BICRAL, BMI1, BPTF, BRD1, BRD2, BRD3, BRD4, BRD7, BRPF1, BRPF3, BTAF1, C17orf49, CARM1, CBX2, CBX3, CBX4, CBX6, CECR2, CENPP, CENPV, CFDP1, CGGBP1, CHD1L, CHD6, CHD8, CHD9, CHEK1, CHRAC1, CREBZF, CTBP1, CTCF, CTR9,…
GO:0040029	regulation of gene expression, epigenetic	5.74424e-06	0.0148833	1.77696e-15	9.7733e-14	[5, 6, 7]	Group40	53.5948	82	[ARID1A, ARID1B, ARID4A, ARID4B, ATF7IP, AXIN1, BAZ2A, BEND3, BMI1, CBX3, CENPV, CGGBP1, CHEK1, CREBZF, CTBP1, CTCF, CTR9, DNMT1, DNMT3A, DOT1L, EZH1, EZH2, FAM172A, GSK3A, H3-3B, H3C1, H3C11, H3C6, HDAC1, HDAC4, HDAC5, HELLS, HMGB1, HNRNPU, JARID2, KANSL2, KANSL3, KAT8, KDM1A, KLF2, KMT2D, L3MBTL3, LMNB1, LMNB2, MACROH2A2, MBD3, MORC2, MSL1, MSL2, MTA1, OGT, PCGF3, PHF2, PHF20, PHF8, POLE3, PRMT…
GO:0033365	protein localization to organelle	5.5412e-10	1.50721e-06	6.65999e-15	3.5964e-13	[5]	Group42	45.3261	417	[ABHD17B, ABHD17C, ABL1, ADAM10, AKAP11, AKT1, ANK2, ANKRD13C, ANTXR1, AP3D1, AP3M1, APLP2, APPL1, APPL2, ARF6, ARFRP1, ARIH2, ARL1, ARL2BP, ARL3, ARL5A, ARL6, ATF2, ATG13, ATG14, ATR, AURKAIP1, BAG4, BAG6, BANP, BAP1, BBC3, BBIP1, BBS1, BCAP29, BICD1, BICD2, BTF3, CACNG7, CAMLG, CARD10, CBLB, CC2D2B, CCDC88A, CCT2, CCT4, CCT6A, CCT7, CCT8, CDK1, CDK5RAP3, CDKN1A, CDT1, CEP192, CEP250, CEP350, CH…
GO:0051169	nuclear transport	4.81051e-09	1.3022e-05	6.65999e-15	3.5964e-13	[4, 5]	Group42	51.3595	170	[ABCE1, AGFG1, AHCTF1, AKAP13, AKAP8L, AKT1, ANKRD54, ANP32A, ANP32B, APLP2, APPL1, APPL2, ATF2, ATXN1, AXIN1, BACH2, CASC3, CBLB, CDK1, CDKN1A, CHTOP, CPSF6, CSE1L, CTDSPL2, DDX19A, DDX25, DESI2, DHX9, DMAP1, DNAJC27, EFCAB7, EIF4A3, EIF4ENIF1, ELAVL1, EPM2A, FAM53B, FERMT1, FGF9, FYTTD1, FZR1, GLE1, GSK3B, HDAC3, HIKESHI, HNRNPA1, HNRNPA2B1, HSP90AA1, HSP90AB1, HSPA9, ING1, IPO11, IPO13, IPO4, …
GO:0006913	nucleocytoplasmic transport	4.81051e-09	1.3022e-05	6.65999e-15	3.5964e-13	[5, 6]	Group42	51.3595	170	[ABCE1, AGFG1, AHCTF1, AKAP13, AKAP8L, AKT1, ANKRD54, ANP32A, ANP32B, APLP2, APPL1, APPL2, ATF2, ATXN1, AXIN1, BACH2, CASC3, CBLB, CDK1, CDKN1A, CHTOP, CPSF6, CSE1L, CTDSPL2, DDX19A, DDX25, DESI2, DHX9, DMAP1, DNAJC27, EFCAB7, EIF4A3, EIF4ENIF1, ELAVL1, EPM2A, FAM53B, FERMT1, FGF9, FYTTD1, FZR1, GLE1, GSK3B, HDAC3, HIKESHI, HNRNPA1, HNRNPA2B1, HSP90AA1, HSP90AB1, HSPA9, ING1, IPO11, IPO13, IPO4, …
GO:0072594	establishment of protein localization to organelle	6.0823e-06	0.015741	6.65999e-15	3.5964e-13	[4, 6]	Group42	45.9821	206	[AKT1, AP3D1, AP3M1, APLP2, APPL1, APPL2, ARIH2, ATF2, ATG13, ATG14, AURKAIP1, BAG4, BAG6, BAP1, BBC3, CACNG7, CBLB, CCT2, CCT4, CCT6A, CCT7, CCT8, CDK1, CDKN1A, CHCHD4, CLU, COX18, CSE1L, DMAP1, DNAJA1, DNAJC15, DNAJC19, DNLZ, EDEM1, EFCAB7, EIF4ENIF1, ELAVL1, EPM2A, FAM53B, FBXO7, FERMT1, FGF9, FZR1, GDAP1, GET4, GGA3, GNPTG, GRPEL1, GRPEL2, GSK3A, HAX1, HDAC3, HERPUD1, HIKESHI, HK1, HPS4, HSP9…
GO:0034504	protein localization to nucleus	1.66366e-05	0.0421737	6.65999e-15	3.5964e-13	[6]	Group42	47.4522	149	[AKT1, APLP2, APPL1, APPL2, ARL2BP, ATF2, BANP, CARD10, CBLB, CCT2, CCT4, CCT6A, CCT7, CCT8, CDK1, CDK5RAP3, CDKN1A, CIZ1, CNEP1R1, CSE1L, CTNNA1, DCLK1, DCLK2, DMAP1, DNAJB6, DVL1, EFCAB7, EIF2AK3, EIF4ENIF1, ELAVL1, EPM2A, FAM53B, FERMT1, FERMT2, FGF9, FYN, FZR1, GLIS2, GLUL, GSK3B, HDAC3, HIKESHI, HNRNPU, HSP90AA1, HSP90AB1, ING1, INTS13, IPO11, IPO13, IPO4, IPO5, IPO7, JAK2, KPNA1, KPNA3, KPN…
GO:0016570	histone modification	1.23193e-10	3.35825e-07	7.41507e-15	3.92999e-13	[5, 6]	Group55	49.503	249	[ACTB, AKAP8L, APBB1, ARID4A, ARID4B, ASH1L, ASH2L, ASXL1, ATF2, ATXN7, AUTS2, BAP1, BAZ1B, BAZ2A, BEND3, BMI1, BRD1, BRD4, BRD7, BRMS1, BRMS1L, BRPF1, BRPF3, C6orf89, CAMK2D, CARM1, CDC73, CDK1, CHD6, CHEK1, CHTOP, CLOCK, CREBBP, CRTC2, CTBP1, CTCF, CTNNB1, CTR9, CXXC1, DDB2, DEK, DEPDC1B, DMAP1, DNMT1, DOT1L, EED, ELK4, EP400, EZH1, EZH2, GATAD2B, GLYR1, GTF2B, GTF3C4, H1-4, H3-3B, HCFC1, HCFC2…
GO:0006325	chromatin organization	2.86781e-10	7.81192e-07	7.41507e-15	3.92999e-13	[4, 6]	Group55	48.1356	284	[ACTB, ACTR5, AEBP2, ANP32B, APBB1, ARID1A, ARID1B, ARID2, ARID4A, ARID4B, ASH1L, ASH2L, ASXL1, ATAD2, ATF7IP, AXIN1, BAG6, BANF1, BANP, BAP1, BAZ1B, BAZ2A, BCL7B, BCL7C, BEND3, BICRA, BICRAL, BMI1, BPTF, BRD1, BRD2, BRD3, BRD4, BRD7, BRPF1, BRPF3, BTAF1, C17orf49, CARM1, CBX2, CBX3, CBX4, CBX6, CECR2, CENPP, CENPV, CFDP1, CGGBP1, CHD1L, CHD6, CHD8, CHD9, CHEK1, CHRAC1, CREBZF, CTBP1, CTCF, CTR9,…
GO:0006479	protein methylation	6.27584e-07	0.00165808	7.41507e-15	3.92999e-13	[4, 5, 6, 7]	Group55	52.7094	107	[ANTKMT, ARID4A, ARID4B, ARMT1, ASH1L, ASH2L, AUTS2, BEND3, BRD4, CARM1, CHD6, CHTOP, CREBBP, CTCF, CTNNB1, CTR9, CXXC1, DNMT1, DNMT3A, DOT1L, ECE2, EED, EEF1AKMT1, EEF1AKMT2, ETF1, EZH1, EZH2, FAM98A, FAM98B, FBXO11, H1-4, HCFC1, HCFC2, HEMK1, ICMT, JARID2, KANSL1, KANSL2, KANSL3, KAT8, KDM1A, KDM3A, KDM4B, KDM6A, KMT2A, KMT2B, KMT2D, KMT2E, KMT5A, KMT5B, LCMT1, METTL21A, METTL23, METTL9, MTF2, …
GO:0008213	protein alkylation	6.27584e-07	0.00165808	7.41507e-15	3.92999e-13	[5, 6]	Group55	52.7094	107	[ANTKMT, ARID4A, ARID4B, ARMT1, ASH1L, ASH2L, AUTS2, BEND3, BRD4, CARM1, CHD6, CHTOP, CREBBP, CTCF, CTNNB1, CTR9, CXXC1, DNMT1, DNMT3A, DOT1L, ECE2, EED, EEF1AKMT1, EEF1AKMT2, ETF1, EZH1, EZH2, FAM98A, FAM98B, FBXO11, H1-4, HCFC1, HCFC2, HEMK1, ICMT, JARID2, KANSL1, KANSL2, KANSL3, KAT8, KDM1A, KDM3A, KDM4B, KDM6A, KMT2A, KMT2B, KMT2D, KMT2E, KMT5A, KMT5B, LCMT1, METTL21A, METTL23, METTL9, MTF2, …
GO:0018205	peptidyl-lysine modification	7.38192e-07	0.00194735	7.41507e-15	3.92999e-13	[6, 7]	Group55	47.3558	197	[ACTB, ANTKMT, APBB1, ARID4A, ARID4B, ASH1L, ASH2L, ATF2, ATXN7, AUTS2, BAG6, BAZ1B, BCL11A, BEND3, BLOC1S1, BMI1, BRD1, BRD4, BRD7, BRPF1, BRPF3, CBX4, CHD6, CHEK1, CLOCK, CREBBP, CRTC2, CTBP1, CTCF, CTNNB1, CTR9, CXXC1, DEK, DESI2, DHPS, DMAP1, DNMT1, DOT1L, EEF1AKMT1, EEF1AKMT2, EP400, ESCO1, EZH1, EZH2, GLYR1, GNL3, GTF2B, GTF3C4, H1-4, HCFC1, HCFC2, HDAC2, HDAC4, HDAC5, HDAC7, HDAC9, HINT1, …
GO:0006473	protein acetylation	1.0924e-06	0.00287082	7.41507e-15	3.92999e-13	[6, 7]	Group55	51.2931	119	[ACTB, APBB1, ARNTL, ATF2, ATXN7, AUTS2, BAG6, BAZ1B, BEND3, BLOC1S1, BMI1, BRD1, BRD7, BRPF1, BRPF3, CHD6, CHEK1, CLOCK, CREBBP, CRTC2, CTBP1, CTCF, DDX3X, DEK, DMAP1, DSCC1, EP400, ESCO1, FAM161A, FOXO1, GLYR1, GSK3B, GTF2B, GTF3C4, HCFC1, HDAC2, HDAC5, ING3, ING5, JADE1, KANSL1, KANSL2, KANSL3, KAT2A, KAT5, KAT6A, KAT6B, KAT8, KMT2A, KMT2E, LDB1, LDB2, MAP3K7, MAPT, MBD3, MCM3AP, MEAF6, MLLT1,…
GO:0043543	protein acylation	3.98377e-06	0.0103817	7.41507e-15	3.92999e-13	[5, 6]	Group55	49.2701	135	[ACTB, APBB1, ARNTL, ATF2, ATXN7, AUTS2, BAG6, BAZ1B, BEND3, BLOC1S1, BMI1, BRD1, BRD7, BRPF1, BRPF3, CHD6, CHEK1, CLOCK, CREBBP, CRTC2, CTBP1, CTCF, DDX3X, DEK, DLD, DLST, DMAP1, DSCC1, EP400, ESCO1, FAM161A, FOXO1, GLUL, GLYR1, GOLGA7, GSK3B, GTF2B, GTF3C4, HCFC1, HDAC2, HDAC5, ING3, ING5, JADE1, KANSL1, KANSL2, KANSL3, KAT2A, KAT5, KAT6A, KAT6B, KAT8, KMT2A, KMT2E, LDB1, LDB2, MAP3K7, MAPT, MB…
GO:0018393	internal peptidyl-lysine acetylation	1.56897e-05	0.0398831	7.41507e-15	3.92999e-13	[8, 9]	Group55	50.7692	99	[ACTB, APBB1, ATF2, ATXN7, AUTS2, BAG6, BAZ1B, BEND3, BMI1, BRD1, BRD7, BRPF1, BRPF3, CHD6, CHEK1, CLOCK, CREBBP, CRTC2, CTBP1, CTCF, DEK, DMAP1, EP400, GLYR1, GTF2B, GTF3C4, HCFC1, HDAC5, ING3, ING5, JADE1, KANSL1, KANSL2, KANSL3, KAT2A, KAT5, KAT6A, KAT6B, KAT8, KMT2A, KMT2E, LDB1, LDB2, MAP3K7, MBD3, MCM3AP, MEAF6, MLLT1, MLLT3, MORF4L1, MSL1, MSL2, NAA50, NAA60, NCOA1, NFYA, NFYB, NFYC, NOC2L…
GO:0006475	internal protein amino acid acetylation	1.69704e-05	0.0430031	7.41507e-15	3.92999e-13	[7, 8]	Group55	50.7614	100	[ACTB, APBB1, ATF2, ATXN7, AUTS2, BAG6, BAZ1B, BEND3, BMI1, BRD1, BRD7, BRPF1, BRPF3, CHD6, CHEK1, CLOCK, CREBBP, CRTC2, CTBP1, CTCF, DEK, DMAP1, EP400, GLYR1, GTF2B, GTF3C4, HCFC1, HDAC5, ING3, ING5, JADE1, KANSL1, KANSL2, KANSL3, KAT2A, KAT5, KAT6A, KAT6B, KAT8, KMT2A, KMT2E, LDB1, LDB2, MAP3K7, MAPT, MBD3, MCM3AP, MEAF6, MLLT1, MLLT3, MORF4L1, MSL1, MSL2, NAA50, NAA60, NCOA1, NFYA, NFYB, NFYC,…
GO:0009894	regulation of catabolic process	6.33938e-15	1.76108e-11	1.00261e-14	5.21357e-13	[3, 4]	Group58	47.5597	458	[ABCD2, ABHD5, ABL1, ABL2, ADAM8, AGBL4, AGO2, AGO3, AGO4, AGTPBP1, AKT1, AKT2, AMBRA1, ANGEL2, APC2, APP, ARAF, ARIH2, ASB5, ATF6, ATG13, ATG14, ATG16L1, ATG2A, ATG7, ATP6V0B, ATP6V0D1, ATP6V1A, ATP6V1E2, ATP6V1G1, ATP6V1H, ATRAID, ATXN3, AXIN1, AZIN1, BAG6, BANP, BCL2, BNIP3, BSCL2, BTRC, C9orf72, CACNG7, CAMLG, CAPNS1, CASC3, CASP3, CBLB, CCAR2, CCNY, CDK5R1, CDK5RAP3, CELF1, CHFR, CHMP6, CIRB…
GO:0031329	regulation of cellular catabolic process	6.74958e-14	1.86761e-10	1.00261e-14	5.21357e-13	[4, 5]	Group58	48.5084	374	[ABCD2, ABHD5, ABL1, ABL2, ADAM8, AGBL4, AGO2, AGO3, AGO4, AGTPBP1, AKT1, AKT2, AMBRA1, ANGEL2, APP, ARAF, ARIH2, ATF6, ATG13, ATG14, ATG16L1, ATG2A, ATG7, ATP6V0B, ATP6V0D1, ATP6V1A, ATP6V1E2, ATP6V1G1, ATP6V1H, AXIN1, BAG6, BCL2, BNIP3, C9orf72, CACNG7, CAMLG, CAPNS1, CASC3, CASP3, CCAR2, CCNY, CDK5R1, CDK5RAP3, CELF1, CHFR, CIRBP, CISD1, CISD2, CLEC16A, CLU, CNOT2, CNOT3, CNOT4, CNOT6, CNOT6L,…
GO:0009896	positive regulation of catabolic process	1.6155e-09	4.38608e-06	1.00261e-14	5.21357e-13	[3, 4, 5]	Group58	48.6166	246	[ABCD2, ABHD5, ADAM8, AGBL4, AGO2, AGO3, AGO4, AGTPBP1, AKT1, AKT2, AMBRA1, APC2, APP, ARIH2, ASB5, ATF6, ATG13, ATG16L1, ATG2A, ATG7, ATXN3, AXIN1, BAG6, BNIP3, C9orf72, CBLB, CCNY, CDK5RAP3, CELF1, CHFR, CLU, CNOT2, CNOT3, CNOT4, CNOT6, CNOT6L, CNOT8, CNOT9, COP1, CSDE1, CSNK1E, DAB2IP, DACT1, DAPK1, DCP1A, DCP1B, DCP2, DDRGK1, DEPDC5, DET1, DHRSX, DHX36, DHX9, DIS3L2, DNAJB2, DVL1, DXO, EIF4EN…
GO:0031331	positive regulation of cellular catabolic process	1.96268e-09	5.32476e-06	1.00261e-14	5.21357e-13	[4, 5, 6]	Group58	50	205	[ABCD2, ABHD5, ADAM8, AGBL4, AGO2, AGO3, AGO4, AGTPBP1, AKT1, AKT2, AMBRA1, APP, ARIH2, ATF6, ATG13, ATG16L1, ATG2A, AXIN1, BNIP3, C9orf72, CCNY, CDK5RAP3, CELF1, CHFR, CLU, CNOT2, CNOT3, CNOT4, CNOT6, CNOT6L, CNOT8, CNOT9, COP1, CSDE1, CSNK1E, DAPK1, DCP1A, DCP1B, DCP2, DDRGK1, DEPDC5, DET1, DHRSX, DHX36, DHX9, DIS3L2, DNAJB2, DVL1, DXO, EIF4ENIF1, ELOB, EPM2A, EXOSC3, EXOSC8, FBXO7, FBXW8, FOXO…
GO:0061136	regulation of proteasomal protein catabolic process	3.22639e-08	8.67575e-05	1.00261e-14	5.21357e-13	[5, 6, 7, 8]	Group58	55.2083	106	[AKT1, ARAF, ARIH2, ATXN3, AXIN1, BAG6, BTRC, CAMLG, CCAR2, CHFR, CLU, COMMD1, COP1, CSNK1E, DAB2IP, DDRGK1, DESI2, DET1, DNAJB2, DVL1, ELOB, EPM2A, FBXW8, FHIT, FMR1, FZR1, GABARAP, GABARAPL2, GBA, GIPC1, GNA12, GSK3A, GSK3B, HECTD1, HERPUD1, HSP90AB1, KEAP1, LRRK2, MAPK9, MARCHF7, MDM2, MKRN2, N4BP1, NUB1, OGT, OPHN1, PABIR1, PARK7, PINK1, PITHD1, PKD1, PRICKLE1, PRKACA, PRKCA, PSMC1, PSMC2, PS…
GO:1903050	regulation of proteolysis involved in protein catabolic process	3.90064e-08	0.000104771	1.00261e-14	5.21357e-13	[6, 7]	Group58	53.5088	122	[AGBL4, AGTPBP1, AKT1, ARAF, ARIH2, ATXN3, AXIN1, BAG6, BTRC, CAMLG, CCAR2, CDK5RAP3, CHFR, CLU, COMMD1, COP1, CSNK1E, DAB2IP, DDRGK1, DESI2, DET1, DNAJB2, DVL1, ELOB, EPHA4, EPM2A, FBXW8, FHIT, FMR1, FZR1, GABARAP, GABARAPL2, GBA, GIPC1, GNA12, GSK3A, GSK3B, HECTD1, HERPUD1, HIPK2, HSP90AB1, KEAP1, LATS1, LRRK2, MAGEF1, MAPK9, MARCHF7, MDM2, MKRN2, MRPL23, N4BP1, NUB1, OGT, OPHN1, PABIR1, PARK7,…
GO:0042176	regulation of protein catabolic process	1.14125e-07	0.000305741	1.00261e-14	5.21357e-13	[4, 5, 6]	Group58	49.2958	175	[ADAM8, AKT1, APC2, ARAF, ARIH2, ASB5, ATG7, ATRAID, ATXN3, AXIN1, AZIN1, BAG6, BANP, BTRC, CAMLG, CBLB, CCAR2, CDK5RAP3, CHFR, CHMP6, CLU, COMMD1, COP1, CSNK1E, CYP51A1, DAB2IP, DACT1, DDRGK1, DEDD, DESI2, DET1, DNAJB2, DVL1, EEF1A1, EGLN1, ELOB, EPM2A, EZR, FAF1, FAM83D, FBXL20, FBXL5, FBXW8, FHIT, FMN2, FMR1, FOXO1, FYN, FZR1, GABARAP, GABARAPL2, GBA, GGA1, GGA3, GIPC1, GNA12, GPLD1, GRIN2A, G…
GO:2000058	regulation of ubiquitin-dependent protein catabolic process	3.48215e-07	0.000924164	1.00261e-14	5.21357e-13	[5, 6, 7, 8, 9]	Group58	54.6512	94	[AGBL4, AGTPBP1, AKT1, ARAF, ARIH2, AXIN1, BAG6, CAMLG, CCAR2, CDK5RAP3, CHFR, CLU, COMMD1, COP1, CSNK1E, DDRGK1, DESI2, DET1, DNAJB2, DVL1, ELOB, FBXW8, FHIT, FZR1, GABARAP, GBA, GIPC1, GNA12, GSK3A, GSK3B, HECTD1, HERPUD1, HIPK2, HSP90AB1, KEAP1, LATS1, LRRK2, MAGEF1, MAPK9, MDM2, MKRN2, MRPL23, N4BP1, NUB1, OGT, PABIR1, PARK7, PRICKLE1, PTEN, PTK2, PTK2B, RACK1, RAD23A, RAD23B, RBX1, RNF139, R…
GO:0032434	regulation of proteasomal ubiquitin-dependent protein catabolic process	7.41365e-07	0.00195498	1.00261e-14	5.21357e-13	[6, 7, 8, 9, 10]	Group58	56.4286	79	[AKT1, ARAF, ARIH2, AXIN1, BAG6, CAMLG, CCAR2, CHFR, CLU, COMMD1, COP1, CSNK1E, DDRGK1, DESI2, DET1, DNAJB2, DVL1, ELOB, FBXW8, FHIT, FZR1, GABARAP, GBA, GIPC1, GNA12, GSK3A, GSK3B, HECTD1, HERPUD1, HSP90AB1, KEAP1, LRRK2, MAPK9, MDM2, MKRN2, N4BP1, NUB1, OGT, PABIR1, PARK7, PRICKLE1, RACK1, RAD23A, RAD23B, RBX1, RNF14, RNF144A, RNF180, RNF19A, RNF19B, RPL11, RYBP, SDCBP, SH3RF1, SIRT6, SMAD7, SM…
GO:0050779	RNA destabilization	5.81428e-06	0.015059	1.00261e-14	5.21357e-13	[4, 5, 6, 7, 8, 9]	Group58	57.8431	59	[AGO2, AGO3, AGO4, CELF1, CNOT2, CNOT3, CNOT4, CNOT6, CNOT6L, CNOT8, CNOT9, CSDE1, DCP1A, DCP1B, DCP2, DHX36, DHX9, DIS3L2, DXO, EIF4ENIF1, EXOSC3, EXOSC8, FTO, GIGYF2, HNRNPD, HNRNPU, METTL16, MEX3D, NANOS3, NOCT, PABPC1, PAIP1, PAN2, PAN3, PATL1, PDE12, PNPT1, PUM1, RBM24, RBM27, RC3H1, RC3H2, RDH14, ROCK2, SAMD4A, SAMD4B, TARDBP, TENT4A, TENT4B, TNRC6A, TOB1, TUT7, UPF1, YBX1, YTHDF1, YTHDF2, …
GO:0061157	mRNA destabilization	9.89549e-06	0.0254314	1.00261e-14	5.21357e-13	[5, 6, 7, 8, 9, 10, 11]	Group58	57.732	56	[AGO2, AGO3, AGO4, CELF1, CNOT2, CNOT3, CNOT4, CNOT6, CNOT6L, CNOT8, CNOT9, CSDE1, DCP1A, DCP1B, DCP2, DHX36, DHX9, DIS3L2, EIF4ENIF1, EXOSC3, EXOSC8, FTO, GIGYF2, HNRNPD, HNRNPU, METTL16, MEX3D, NANOS3, NOCT, PABPC1, PAIP1, PAN2, PAN3, PATL1, PDE12, PNPT1, PUM1, RBM24, RC3H1, RC3H2, RDH14, ROCK2, SAMD4A, SAMD4B, TARDBP, TENT4A, TENT4B, TNRC6A, TOB1, TUT7, UPF1, YBX1, YTHDF1, YTHDF2, YTHDF3, ZFP3…
GO:1903052	positive regulation of proteolysis involved in protein catabolic process	1.23804e-05	0.0316442	1.00261e-14	5.21357e-13	[6, 7, 8]	Group58	54.0741	73	[AGBL4, AGTPBP1, AKT1, ARIH2, ATXN3, AXIN1, BAG6, CDK5RAP3, CHFR, CLU, COP1, CSNK1E, DAB2IP, DDRGK1, DET1, DNAJB2, DVL1, ELOB, FBXW8, FMR1, FZR1, GABARAP, GBA, GSK3A, GSK3B, HECTD1, HERPUD1, KEAP1, LRRK2, MAGEF1, MAPK9, MDM2, MKRN2, NUB1, PABIR1, PRICKLE1, PSMC1, PSMC2, PSMC3, PSMC6, PTEN, PTK2, PTK2B, RACK1, RAD23A, RBX1, RNF139, RNF14, RNF144A, RNF180, RNF19A, RNF19B, RNF40, RNFT2, SH3RF1, SIRT…
GO:1903313	positive regulation of mRNA metabolic process	1.23804e-05	0.0316442	1.00261e-14	5.21357e-13	[5, 6, 7, 8, 9]	Group58	54.0741	73	[AGO2, AGO3, AGO4, CDC73, CELF1, CELF4, CIRBP, CNOT2, CNOT3, CNOT4, CNOT6, CNOT6L, CNOT8, CNOT9, CSDE1, DCP1A, DCP1B, DCP2, DHX36, DHX9, DIS3L2, DNAJC5, EIF4ENIF1, EXOSC3, EXOSC8, FTO, GIGYF2, GTPBP1, HNRNPD, HNRNPU, HSF1, HSPA8, LEO1, METTL16, MEX3D, NANOS3, NCBP2, NCL, NOCT, NUP98, PABPC1, PAF1, PAIP1, PAN2, PAN3, PATL1, PDE12, PEX2, PNPT1, PUM1, RBM24, RC3H1, RC3H2, RDH14, ROCK2, SAMD4A, SAMD4…
GO:0048018	receptor ligand activity	2.1516e-14	5.97285e-11	2.1516e-14	1.09732e-12	[3, 4, 5]	Group25	17.6309	64	[BDNF, BTC, C1QTNF4, CARTPT, CCM2, CD320, CDNF, CHGB, CLEC11A, COPA, CORT, CXXC1, EFNA5, ENC1, EPHA7, FAM3C, FGF12, FGF9, FLNB, FLRT2, GDF1, GDF9, GFER, GMFB, GRP, HGF, HMGB1, IFNAR1, IGF1, IL17D, INHBA, INHBB, INHBE, LGALSL, LRPAP1, LSM4, MANF, NENF, NRG1, NRG3, NRP1, PDGFC, PRL, PTHLH, PTRH2, RABEP1, SCG2, SCO2, SEMA3A, SEMA3C, SEMA4C, SEMA5A, SOS1, STC1, TADA2A, TAFA2, TAFA5, TG, TOR2A, UTS2B,…
GO:0005125	cytokine activity	1.5538e-11	4.25897e-08	2.1516e-14	1.09732e-12	[4, 5, 6]	Group25	11.9497	19	[C1QTNF4, CCM2, CXXC1, ENC1, FAM3C, GDF1, GDF9, HMGB1, IL17D, INHBA, INHBB, INHBE, NRG1, NRP1, SCG2, TAFA5, VEGFA, WNT5B, WNT7A]
GO:0016043	cellular component organization	3.3018e-14	9.16249e-11	3.3018e-14	1.6509e-12	[3]	Group44	39.3534	2325	[AAK1, AAR2, ABCA3, ABCB6, ABCD2, ABCD3, ABCE1, ABCG8, ABHD17B, ABHD17C, ABI2, ABL1, ABL2, ABLIM1, ABT1, ACAD9, ACAP3, ACP2, ACSL3, ACTB, ACTG1, ACTN4, ACTR2, ACTR3, ACTR5, ACVR1B, ADAM10, ADAM8, ADAMTS10, ADAMTS3, ADAMTS9, ADAMTSL1, ADAMTSL3, ADAR, ADCK1, ADD1, ADD2, ADGRL1, ADGRL3, ADGRL4, ADGRV1, ADIPOR1, ADNP, ADNP2, ADRM1, AEBP2, AFAP1, AFG1L, AFG3L2, AGFG1, AGO2, AGO3, AGO4, AGRN, AGTPBP1, …
GO:0010638	positive regulation of organelle organization	1.6062e-06	0.00421627	3.3018e-14	1.6509e-12	[4, 5, 6]	Group44	46.0446	227	[ABI2, ABL1, ADCK1, AKAP9, AKT2, AMBRA1, ANAPC5, ANAPC7, ANTXR1, ARF6, ARHGEF10, ARHGEF10L, ASAP1, ATF7IP, ATG2A, ATL3, ATR, BAG4, BBC3, BNIP3, BRAF, BRK1, BTC, C2CD5, CAPG, CARMIL1, CCDC88A, CCT2, CCT4, CCT6A, CCT7, CCT8, CD47, CDC16, CDC23, CDC27, CDC42, CDC42EP3, CDC42EP4, CDK5R1, CDK5RAP2, CDT1, CENPJ, CEP120, CFL2, CKAP5, CLASP1, CLIP1, CNOT2, CNOT6, CNOT6L, CRACD, CROCC, CTNNB1, CUL3, CYFIP…
GO:0051128	regulation of cellular component organization	5.87422e-06	0.0152084	3.3018e-14	1.6509e-12	[3, 4]	Group44	39.8538	927	[AAK1, ABCA3, ABHD17B, ABHD17C, ABI2, ABL1, ABL2, ACAP3, ACTB, ACTG1, ACTR2, ACTR3, ACTR5, ACVR1B, ADAM10, ADCK1, ADD1, ADD2, ADGRL1, ADIPOR1, ADNP, ADNP2, AFAP1, AGRN, AKAP13, AKAP6, AKAP9, AKIRIN1, AKR1B1, AKT1, AKT2, ALMS1, AMBRA1, ANAPC15, ANAPC4, ANAPC5, ANAPC7, ANGPTL7, ANKRD23, ANKS1B, ANO6, ANTXR1, APC2, APLP2, APP, APPL1, APPL2, ARF1, ARF6, ARFGAP1, ARFGAP3, ARFIP1, ARHGAP17, ARHGAP24, A…
GO:0033043	regulation of organelle organization	1.26556e-05	0.032297	3.3018e-14	1.6509e-12	[4, 5]	Group44	41.5683	493	[ABI2, ABL1, ABL2, ACTB, ACTG1, ACTR5, ADCK1, ADD1, ADD2, AFAP1, AKAP13, AKAP9, AKT1, AKT2, ALMS1, AMBRA1, ANAPC15, ANAPC4, ANAPC5, ANAPC7, ANKRD23, ANTXR1, APC2, ARF1, ARF6, ARFIP1, ARHGAP17, ARHGAP28, ARHGDIA, ARHGEF10, ARHGEF10L, ARHGEF7, ARID1A, ARID1B, ARID2, ARMH3, ARPC1B, ARPC4, ARPIN, ASAP1, ATF7IP, ATG2A, ATG3, ATL3, ATR, ATXN7, AURKAIP1, BAG4, BAZ1B, BBC3, BCL2L1, BCL7B, BCL7C, BICD1, B…
GO:0051130	positive regulation of cellular component organization	1.63693e-05	0.0415617	3.3018e-14	1.6509e-12	[3, 4, 5]	Group44	42.002	428	[ABCA3, ABI2, ABL1, ABL2, ACTR2, ACTR3, ADCK1, ADD1, ADGRL1, ADNP, AGRN, AKAP9, AKIRIN1, AKR1B1, AKT2, AMBRA1, ANAPC5, ANAPC7, ANO6, ANTXR1, APLP2, APP, APPL1, APPL2, ARF6, ARHGEF10, ARHGEF10L, ARHGEF7, ARSB, ASAP1, ASIC2, ATF1, ATF7IP, ATG2A, ATL3, ATP10A, ATP1B2, ATR, AUTS2, BAG4, BBC3, BDNF, BICD1, BNIP3, BRAF, BRK1, BTC, C2CD5, CAMK1D, CAMK2B, CAND1, CAPG, CAPN2, CAPRIN1, CAPRIN2, CARMIL1, CB…
GO:0006403	RNA localization	2.03017e-11	5.56064e-08	6.88376e-14	3.37304e-12	[3]	Group57	59.0909	117	[AGFG1, AHCTF1, AKAP8L, ANTXR1, ATR, ATXN2, BICD1, BICD2, CASC3, CCT2, CCT4, CCT6A, CCT7, CCT8, CHTOP, CKAP5, CPSF6, DCP2, DDX19A, DDX25, DHX36, DHX9, EIF4A3, FLOT1, FMR1, FYTTD1, GLE1, HNRNPA1, HNRNPA1L2, HNRNPA2B1, HNRNPAB, HNRNPU, HSF1, IGF2BP2, KHDRBS1, KPNB1, LRPPRC, MAGOH, MAGOHB, MCM3AP, MEX3D, MMAB, MYO1E, NAF1, NCBP2, NCBP3, NDC1, NOL6, NOP10, NOP58, NPM1, NRDE2, NSUN2, NUP107, NUP153, N…
GO:0051168	nuclear export	3.01669e-09	8.17524e-06	6.88376e-14	3.37304e-12	[6, 7]	Group57	58.5366	96	[ABCE1, AGFG1, AKAP13, AKAP8L, ANP32B, ATXN1, CASC3, CHTOP, CPSF6, CSE1L, CTDSPL2, DDX19A, DDX25, DESI2, DHX9, DNAJC27, EIF4A3, EIF4ENIF1, FYTTD1, GLE1, GSK3B, HNRNPA1, HNRNPA2B1, HSPA9, KHDRBS1, LSG1, LTV1, LZTS2, MAGOH, MAGOHB, MALT1, MCM3AP, NCBP2, NCBP3, NEMF, NMD3, NOL6, NPM1, NRDE2, NSUN2, NUP107, NUP153, NUP160, NUP214, NUP42, NUP62, NUP85, NXT1, PABPN1, PARK7, PHAX, PKD1, POLDIP3, POM121,…
GO:0051169	nuclear transport	4.81051e-09	1.3022e-05	6.88376e-14	3.37304e-12	[4, 5]	Group57	51.3595	170	[ABCE1, AGFG1, AHCTF1, AKAP13, AKAP8L, AKT1, ANKRD54, ANP32A, ANP32B, APLP2, APPL1, APPL2, ATF2, ATXN1, AXIN1, BACH2, CASC3, CBLB, CDK1, CDKN1A, CHTOP, CPSF6, CSE1L, CTDSPL2, DDX19A, DDX25, DESI2, DHX9, DMAP1, DNAJC27, EFCAB7, EIF4A3, EIF4ENIF1, ELAVL1, EPM2A, FAM53B, FERMT1, FGF9, FYTTD1, FZR1, GLE1, GSK3B, HDAC3, HIKESHI, HNRNPA1, HNRNPA2B1, HSP90AA1, HSP90AB1, HSPA9, ING1, IPO11, IPO13, IPO4, …
GO:0006913	nucleocytoplasmic transport	4.81051e-09	1.3022e-05	6.88376e-14	3.37304e-12	[5, 6]	Group57	51.3595	170	[ABCE1, AGFG1, AHCTF1, AKAP13, AKAP8L, AKT1, ANKRD54, ANP32A, ANP32B, APLP2, APPL1, APPL2, ATF2, ATXN1, AXIN1, BACH2, CASC3, CBLB, CDK1, CDKN1A, CHTOP, CPSF6, CSE1L, CTDSPL2, DDX19A, DDX25, DESI2, DHX9, DMAP1, DNAJC27, EFCAB7, EIF4A3, EIF4ENIF1, ELAVL1, EPM2A, FAM53B, FERMT1, FGF9, FYTTD1, FZR1, GLE1, GSK3B, HDAC3, HIKESHI, HNRNPA1, HNRNPA2B1, HSP90AA1, HSP90AB1, HSPA9, ING1, IPO11, IPO13, IPO4, …
GO:0051236	establishment of RNA localization	7.08914e-09	1.91761e-05	6.88376e-14	3.37304e-12	[3, 4]	Group57	58.0247	94	[AGFG1, AHCTF1, AKAP8L, ANTXR1, ATR, ATXN2, BICD2, CASC3, CHTOP, CKAP5, CPSF6, DDX19A, DDX25, DHX9, EIF4A3, FLOT1, FMR1, FYTTD1, GLE1, HNRNPA1, HNRNPA1L2, HNRNPA2B1, HSF1, IGF2BP2, KHDRBS1, KPNB1, LRPPRC, MAGOH, MAGOHB, MCM3AP, MMAB, MYO1E, NCBP2, NCBP3, NDC1, NOL6, NPM1, NRDE2, NSUN2, NUP107, NUP153, NUP160, NUP205, NUP210, NUP214, NUP42, NUP43, NUP54, NUP62, NUP85, NUP98, NXT1, PABPN1, PHAX, PN…
GO:0050658	RNA transport	3.23422e-08	8.69359e-05	6.88376e-14	3.37304e-12	[4, 5, 7]	Group57	57.3248	90	[AGFG1, AHCTF1, AKAP8L, ATXN2, BICD2, CASC3, CHTOP, CKAP5, CPSF6, DDX19A, DDX25, DHX9, EIF4A3, FLOT1, FMR1, FYTTD1, GLE1, HNRNPA1, HNRNPA1L2, HNRNPA2B1, HSF1, IGF2BP2, KHDRBS1, KPNB1, LRPPRC, MAGOH, MAGOHB, MCM3AP, MYO1E, NCBP2, NCBP3, NDC1, NOL6, NPM1, NRDE2, NSUN2, NUP107, NUP153, NUP160, NUP205, NUP210, NUP214, NUP42, NUP43, NUP54, NUP62, NUP85, NUP98, NXT1, PABPN1, PHAX, PNPT1, POLDIP3, POM12…
GO:0050657	nucleic acid transport	3.23422e-08	8.69359e-05	6.88376e-14	3.37304e-12	[6]	Group57	57.3248	90	[AGFG1, AHCTF1, AKAP8L, ATXN2, BICD2, CASC3, CHTOP, CKAP5, CPSF6, DDX19A, DDX25, DHX9, EIF4A3, FLOT1, FMR1, FYTTD1, GLE1, HNRNPA1, HNRNPA1L2, HNRNPA2B1, HSF1, IGF2BP2, KHDRBS1, KPNB1, LRPPRC, MAGOH, MAGOHB, MCM3AP, MYO1E, NCBP2, NCBP3, NDC1, NOL6, NPM1, NRDE2, NSUN2, NUP107, NUP153, NUP160, NUP205, NUP210, NUP214, NUP42, NUP43, NUP54, NUP62, NUP85, NUP98, NXT1, PABPN1, PHAX, PNPT1, POLDIP3, POM12…
GO:0006405	RNA export from nucleus	2.05705e-07	0.000548615	6.88376e-14	3.37304e-12	[5, 6, 7, 8]	Group57	63.8554	53	[AGFG1, AKAP8L, CASC3, CHTOP, CPSF6, DDX19A, DDX25, DHX9, EIF4A3, FYTTD1, GLE1, HNRNPA1, HNRNPA2B1, KHDRBS1, MAGOH, MAGOHB, MCM3AP, NCBP2, NCBP3, NOL6, NPM1, NRDE2, NSUN2, NUP107, NUP153, NUP160, NUP214, NUP62, NUP85, NXT1, PABPN1, PHAX, POLDIP3, POM121, POM121C, POMZP3, RAN, RBM15B, RBM8A, SETD2, SMG1, SMG6, SMG7, SRSF3, SUPT6H, THOC2, THOC7, TSC1, UPF1, UPF2, XPOT, YTHDC1, ZC3H11A]
GO:0015931	nucleobase-containing compound transport	1.51081e-06	0.00396739	6.88376e-14	3.37304e-12	[5]	Group57	51.8868	110	[ABCC5, AGFG1, AHCTF1, AKAP8L, ATXN2, BICD2, CASC3, CD47, CHTOP, CKAP5, CPSF6, DDX19A, DDX25, DHX9, EIF4A3, EPG5, FLOT1, FMR1, FYTTD1, GLE1, HNRNPA1, HNRNPA1L2, HNRNPA2B1, HSF1, IGF2BP2, KHDRBS1, KPNB1, LRPPRC, LRRC8D, MAGOH, MAGOHB, MCM3AP, MYO1E, NCBP2, NCBP3, NDC1, NOL6, NPM1, NRDE2, NSUN2, NUP107, NUP153, NUP160, NUP205, NUP210, NUP214, NUP42, NUP43, NUP54, NUP62, NUP85, NUP98, NXT1, PABPN1, …
GO:0051028	mRNA transport	1.37373e-05	0.0350302	6.88376e-14	3.37304e-12	[5, 6, 8]	Group57	54.7619	69	[AGFG1, AHCTF1, AKAP8L, BICD2, CASC3, CHTOP, DDX19A, DDX25, DHX9, EIF4A3, FMR1, FYTTD1, GLE1, HNRNPA1, HNRNPA1L2, HNRNPA2B1, HSF1, IGF2BP2, LRPPRC, MAGOH, MAGOHB, MCM3AP, MYO1E, NCBP2, NCBP3, NDC1, NSUN2, NUP107, NUP153, NUP160, NUP205, NUP210, NUP214, NUP42, NUP43, NUP54, NUP62, NUP85, NUP98, NXT1, PABPN1, POLDIP3, POM121, POM121C, POMZP3, QKI, RANBP2, RBM15B, RBM8A, SEC13, SEH1L, SETD2, SLBP, S…
GO:0034504	protein localization to nucleus	1.66366e-05	0.0421737	6.88376e-14	3.37304e-12	[6]	Group57	47.4522	149	[AKT1, APLP2, APPL1, APPL2, ARL2BP, ATF2, BANP, CARD10, CBLB, CCT2, CCT4, CCT6A, CCT7, CCT8, CDK1, CDK5RAP3, CDKN1A, CIZ1, CNEP1R1, CSE1L, CTNNA1, DCLK1, DCLK2, DMAP1, DNAJB6, DVL1, EFCAB7, EIF2AK3, EIF4ENIF1, ELAVL1, EPM2A, FAM53B, FERMT1, FERMT2, FGF9, FYN, FZR1, GLIS2, GLUL, GSK3B, HDAC3, HIKESHI, HNRNPU, HSP90AA1, HSP90AB1, ING1, INTS13, IPO11, IPO13, IPO4, IPO5, IPO7, JAK2, KPNA1, KPNA3, KPN…
GO:0006811	ion transport	3.02484e-13	8.35461e-10	7.6688e-14	3.68102e-12	[4]	Group53	27.0175	385	[ABCB6, ABCC5, ABCD3, ABL1, ACTN4, AFG3L2, AKAP6, AKAP7, AKAP9, AKT1, ALG10B, ANK2, ANKH, ANKRD36C, ANO10, ANO3, ANO4, ANO6, ANO8, ANTKMT, APP, ARPP19, ASIC2, ATF4, ATP10A, ATP11B, ATP13A1, ATP13A3, ATP1B2, ATP2A2, ATP2B1, ATP2B2, ATP2C1, ATP2C2, ATP5F1A, ATP5F1B, ATP5F1C, ATP5F1E, ATP5MC1, ATP5MC2, ATP5MF, ATP5MG, ATP5PB, ATP5PF, ATP6V0B, ATP6V0D1, ATP6V1A, ATP6V1E2, ATP6V1G1, ATP6V1H, ATP8B1, B…
GO:0015075	ion transmembrane transporter activity	2.27388e-07	0.000605762	7.6688e-14	3.68102e-12	[4, 6]	Group53	28.1504	277	[ABCC5, ACTN4, AKAP6, AKAP7, AKAP9, AKT1, ALG10B, ANK2, ANKH, ANKRD36C, ANO10, ANO3, ANO4, ANO6, ANO8, ANTKMT, APP, ARPP19, ASIC2, ATP11B, ATP13A1, ATP13A3, ATP1B2, ATP2A2, ATP2B1, ATP2B2, ATP2C1, ATP2C2, ATP5F1A, ATP5F1B, ATP5F1C, ATP5F1E, ATP5MC1, ATP5MC2, ATP5MF, ATP5MG, ATP5PB, ATP5PF, ATP6V0B, ATP6V0D1, ATP6V1A, ATP6V1E2, ATP6V1G1, ATP6V1H, BSG, C4orf3, CAB39, CACNA1A, CACNA1E, CACNA2D1, CAC…
GO:0006820	anion transport	3.13561e-07	0.000833131	7.6688e-14	3.68102e-12	[5]	Group53	24.8954	119	[ABCC5, ABCD3, ANKH, ANO10, ANO3, ANO4, ANO6, ANO8, ATF4, ATP8B1, BSG, CA2, CD47, CLCC1, CLCN3, CLCN7, CPTP, CYB5R1, DTNBP1, EPM2A, GABBR1, GABRA5, GABRA6, GABRB1, GABRG2, GABRG3, GIPC1, GLRA3, GLTP, GLTPD2, GOPC, HTR1B, IFNAR1, IP6K2, ITGB1, LRP2, LRRC8B, LRRC8D, MFSD10, MFSD5, MGST1, MPC1, MTCH1, NTRK2, OSTM1, OXSR1, P2RX4, PLA2G4A, PLA2G6, PLEKHA3, PLEKHA8, PNPLA8, PPP1R7, PRKG2, PRNP, RAB11B,…
GO:0046942	carboxylic acid transport	2.4119e-06	0.00630953	7.6688e-14	3.68102e-12	[6, 7]	Group53	21.9608	56	[ABCC5, ABCD3, ATP8B1, BSG, DTNBP1, EPM2A, GABBR1, GIPC1, HTR1B, IFNAR1, ITGB1, LRP2, LRRC8D, MPC1, MTCH1, NTRK2, OXSR1, P2RX4, PLA2G4A, PLA2G6, PNPLA8, RAB3GAP1, RGS2, SERINC5, SLC10A2, SLC10A4, SLC16A14, SLC16A7, SLC1A1, SLC1A2, SLC1A3, SLC1A4, SLC23A2, SLC25A13, SLC25A15, SLC25A22, SLC25A29, SLC25A30, SLC25A32, SLC26A2, SLC27A5, SLC35D1, SLC36A4, SLC38A1, SLC38A2, SLC43A2, SLC6A11, SLC6A17, SL…
GO:0015849	organic acid transport	4.06849e-06	0.0105984	7.6688e-14	3.68102e-12	[5]	Group53	23.1034	67	[ABCC5, ABCD2, ABCD3, ACSL1, ACSL3, AKT1, AKT2, ARID4A, ATP8B1, BSG, CPT2, DTNBP1, EPM2A, EPRS1, FABP5, GABBR1, GIPC1, GOT2, HTR1B, IFNAR1, IRS2, ITGB1, LRP2, LRRC8D, MPC1, NTRK2, P2RX4, PLA2G4A, PLA2G6, PNPLA8, RAB3GAP1, RGS2, RPS6KB1, SERINC5, SLC10A2, SLC10A4, SLC16A14, SLC16A7, SLC1A1, SLC1A2, SLC1A3, SLC1A4, SLC22A4, SLC23A2, SLC25A13, SLC25A15, SLC25A22, SLC25A29, SLC25A30, SLC25A32, SLC26A…
GO:0015711	organic anion transport	4.22481e-06	0.0109972	7.6688e-14	3.68102e-12	[5, 6]	Group53	23.839	77	[ABCC5, ABCD3, ATP8B1, BSG, CD47, CPTP, CYB5R1, DTNBP1, EPM2A, GABBR1, GIPC1, GLTP, GLTPD2, HTR1B, IFNAR1, ITGB1, LRP2, LRRC8D, MFSD10, MGST1, MPC1, MTCH1, NTRK2, OXSR1, P2RX4, PLA2G4A, PLA2G6, PLEKHA3, PLEKHA8, PNPLA8, RAB3GAP1, RGS2, SERINC5, SLC10A2, SLC10A4, SLC16A14, SLC16A7, SLC1A1, SLC1A2, SLC1A3, SLC1A4, SLC23A2, SLC25A13, SLC25A15, SLC25A22, SLC25A25, SLC25A29, SLC25A30, SLC25A32, SLC25A…
GO:0098656	anion transmembrane transport	6.14095e-06	0.0158866	7.6688e-14	3.68102e-12	[4, 6]	Group53	24.1791	81	[ABCC5, ANKH, ANO10, ANO3, ANO4, ANO6, ANO8, BSG, CLCC1, CLCN3, CLCN7, EPM2A, GABRA5, GABRA6, GABRB1, GABRG2, GABRG3, GLRA3, GOPC, ITGB1, LRP2, LRRC8B, LRRC8D, MFSD10, MFSD5, MPC1, OXSR1, PPP1R7, PRNP, RGS2, SERINC5, SGK1, SGK3, SLC16A7, SLC1A1, SLC1A2, SLC1A3, SLC1A4, SLC20A2, SLC23A2, SLC25A13, SLC25A15, SLC25A22, SLC25A25, SLC25A29, SLC25A3, SLC25A30, SLC25A32, SLC25A4, SLC25A42, SLC25A6, SLC2…
GO:0015718	monocarboxylic acid transport	1.92155e-05	0.0485961	7.6688e-14	3.68102e-12	[7, 8]	Group53	16.3462	17	[ABCD3, ATP8B1, MPC1, OXSR1, P2RX4, PLA2G4A, PLA2G6, PNPLA8, SLC10A2, SLC10A4, SLC16A14, SLC16A7, SLC27A5, SLC6A11, SLC6A6, SLCO1A2, STK39]
GO:0006952	defense response	2.18916e-15	6.08804e-12	1.45096e-12	6.81953e-11	[3]	Group60	26.2526	372	[ABCD2, ABHD12, ACTG1, ACTR2, ACTR3, ADAM8, ADAR, AGBL4, AGBL5, AHCY, AKAP1, AKT1, ALS2, ANKRD17, ANO6, AOAH, AP1G1, APLP2, APP, APPL1, APPL2, ARHGEF7, ARL8B, ASH1L, ATAD3A, ATG16L1, ATG7, ATRN, AZI2, BANF1, BAP1, BATF2, BCL2, BCL2L1, BCR, BIRC2, BNIP3, BRD4, BST1, C1QBP, C1QTNF3, CACTIN, CADM1, CAMK1D, CAMK4, CAMLG, CARD8, CASP4, CCDC92, CCM2, CD180, CD46, CD47, CD6, CDC42, CDC42EP4, CDK19, CEBP…
GO:0009617	response to bacterium	1.23263e-12	3.39466e-09	1.45096e-12	6.81953e-11	[3, 5]	Group60	22.2222	128	[ABCD2, ABL1, ADAMTS9, AKT1, ANKRD17, BCR, BNIP3, CACTIN, CAPN2, CARD8, CASP3, CASP4, CD180, CD274, CD6, CDC73, CDK19, CEP192, CHAMP1, CHIT1, CMPK2, CNOT6, CNP, CNR1, CPS1, CTR9, CYRIB, DAB2IP, DEAF1, DGKB, DHX15, DIO2, DLC1, EFNB2, ERBIN, FER, FOS, FOXP1, FZR1, GFER, GPM6A, GSTP1, HDAC2, HMCN1, HMGB1, HNRNPA0, HNRNPC, HSF1, IFNAR1, IL12RB2, JAK2, JCHAIN, JUND, KLHL7, KYAT1, LSM5, LYG2, LYST, MAC…
GO:0006954	inflammatory response	9.76413e-12	2.68025e-08	1.45096e-12	6.81953e-11	[4]	Group60	23.8849	166	[ABCD2, ABHD12, ADAM8, AHCY, AKT1, ANO6, AOAH, APLP2, APP, APPL1, APPL2, ASH1L, ATRN, BAP1, BCR, BIRC2, BRD4, BST1, C1QTNF3, CAMK1D, CAMK4, CARD8, CASP4, CCM2, CD180, CD47, CD6, CDK19, CELF1, CERS6, CHID1, CLOCK, CLSTN1, CLU, CNOT6, CNR1, CTNNBIP1, CUEDC2, CUL3, CXCR4, CXXC1, CYP19A1, DAB2IP, DHX9, DLC1, EIF2AK2, EXT1, EZH2, FANCA, FANCD2, FASN, FEM1A, FEM1C, FOS, FOXP1, FUT4, FYN, GBA, GPS2, GPS…
GO:0098542	defense response to other organism	1.45312e-11	3.98444e-08	1.45096e-12	6.81953e-11	[3, 4, 5]	Group60	25.4686	231	[ACTG1, ACTR2, ACTR3, ADAM8, ADAR, AGBL4, AGBL5, AKAP1, ANKRD17, AP1G1, APLP2, APPL1, APPL2, ARHGEF7, ARL8B, ATAD3A, ATG16L1, ATG7, AZI2, BANF1, BATF2, BCL2, BCL2L1, BIRC2, BNIP3, C1QBP, CACTIN, CADM1, CARD8, CASP4, CCDC92, CD180, CD46, CD47, CD6, CDC42, CDC42EP4, CEBPG, CHAMP1, CHID1, CLPB, CLSTN1, CLU, CNPY3, CORO1A, CREBBP, CRTAM, DAB2IP, DAPK1, DDX1, DDX17, DDX3X, DEAF1, DHX15, DHX36, DHX9, D…
GO:0045087	innate immune response	4.70948e-11	1.28898e-07	1.45096e-12	6.81953e-11	[3, 4, 5, 6]	Group60	24.4006	173	[ACTG1, ACTR2, ACTR3, ADAM8, ADAR, AKAP1, ANKRD17, AP1G1, APLP2, APPL1, APPL2, ARHGEF7, ARL8B, ATAD3A, AZI2, BANF1, BIRC2, C1QBP, CACTIN, CADM1, CARD8, CASP4, CCDC92, CD180, CD46, CD47, CD6, CDC42, CDC42EP4, CEBPG, CHAMP1, CHID1, CLPB, CLSTN1, CLU, CNPY3, CORO1A, CREBBP, CRTAM, DAB2IP, DAPK1, DDX1, DDX3X, DHX15, DHX36, DHX9, ECSIT, EIF2AK2, EPRS1, FER, FLNB, FYN, GAPDH, GFER, HEXIM1, HK1, HMGB1, …
GO:0051707	response to other organism	3.76392e-10	1.02454e-06	1.45096e-12	6.81953e-11	[2, 4]	Group60	27.5145	331	[ABCD2, ABL1, ACTA2, ACTG1, ACTR2, ACTR3, ADAM8, ADAMTS9, ADAR, AGBL4, AGBL5, AKAP1, AKT1, ANKRD17, AP1G1, APLP2, APPL1, APPL2, ARF1, ARHGEF7, ARL8B, ATAD3A, ATF2, ATG16L1, ATG7, AZI2, BANF1, BATF2, BCL2, BCL2L1, BCR, BIRC2, BNIP3, C1QBP, CACTIN, CADM1, CAPN2, CARD8, CASP3, CASP4, CCDC92, CD180, CD274, CD46, CD47, CD6, CDC42, CDC42EP4, CDC73, CDK19, CEBPG, CEP192, CFL1, CHAMP1, CHID1, CHIT1, CLPB…
GO:0043207	response to external biotic stimulus	6.14514e-10	1.67086e-06	1.45096e-12	6.81953e-11	[3]	Group60	27.6261	334	[ABCD2, ABL1, ACTA2, ACTG1, ACTR2, ACTR3, ADAM8, ADAMTS9, ADAR, AGBL4, AGBL5, AKAP1, AKT1, ANKRD17, AP1G1, APLP2, APPL1, APPL2, ARF1, ARHGEF7, ARL8B, ATAD3A, ATF2, ATG16L1, ATG7, AZI2, BANF1, BATF2, BCL2, BCL2L1, BCR, BIRC2, BNIP3, C1QBP, CACTIN, CADM1, CAPN2, CARD8, CASP3, CASP4, CCDC92, CD180, CD274, CD46, CD47, CD6, CDC42, CDC42EP4, CDC73, CDK19, CEBPG, CEP192, CFL1, CHAMP1, CHID1, CHIT1, CLPB…
GO:0002697	regulation of immune effector process	2.20484e-07	0.00058781	1.45096e-12	6.81953e-11	[3, 4]	Group60	22.4615	73	[ANKRD17, AP1G1, APLF, APLP2, APPL1, APPL2, BCR, C1QBP, CADM1, CAMK4, CD46, CD47, CRTAM, CSMD3, CUEDC2, CYRIB, DDX1, DENND1B, DHX36, DNAJB9, EXOSC3, EXOSC6, FBXO38, FER, FGL2, GFER, HK1, HMGB1, HSPD1, IL1R1, KMT5B, LAMP1, MAD2L2, MALT1, MAP3K7, MSH2, NDFIP1, NECTIN2, NSD2, PANX1, PAXIP1, PHB2, PKN1, PLPPR3, PPP3CB, PTPRJ, PXDN, RAPGEF1, RARA, RC3H1, RC3H2, RIF1, RNASEH2A, RPS19, RPSA, SHB, SHLD1,…
GO:0050776	regulation of immune response	7.01578e-07	0.00185146	1.45096e-12	6.81953e-11	[3, 4]	Group60	27.381	207	[ABL1, ADAM8, ADAR, ANKRD17, AP1G1, APLF, APLP2, APPL1, APPL2, ARHGEF7, BAG6, BANF1, BCAR1, BCL2, BCR, BIRC2, BRAF, C1QBP, CACTIN, CADM1, CBLB, CD274, CD276, CD38, CD46, CD47, CLPB, CLSTN1, CLU, CNR1, CREBBP, CRKL, CRTAM, CSK, CSMD3, CYRIB, DAB2IP, DDX3X, DEAF1, DENND1B, DGKZ, DHX9, EIF2AK4, EIF2B1, ELF1, EPG5, ERBIN, ERMAP, EXOSC3, EXOSC6, EZR, FBXO38, FER, FGL2, FLOT1, FOXP1, FYN, GCSAML, GFER,…
GO:0002684	positive regulation of immune system process	4.71431e-06	0.0122572	1.45096e-12	6.81953e-11	[2, 3, 4]	Group60	28.3111	233	[ABL1, ABL2, ACTB, ADAM10, ADAM8, AKIRIN1, AKT1, AMBRA1, ANKRD17, ANO6, AP1G1, AP3D1, APLP2, APP, APPL1, APPL2, ARHGEF7, ARID1A, ARID1B, ARID2, BAG6, BCAR1, BCL2, BLOC1S6, BMI1, BRAF, BRD7, BST1, C1QBP, CADM1, CAMK1D, CAMK4, CBFB, CBLB, CD274, CD276, CD320, CD38, CD46, CD47, CD6, CDKN1A, CLSTN1, CLU, CNR1, CORO1A, CREBBP, CRKL, CRTAM, CSK, CSMD3, CTNNBIP1, CYRIB, DDX1, DEAF1, DENND1B, DGKZ, DHPS,…
GO:0060326	cell chemotaxis	5.46109e-06	0.0141661	1.45096e-12	6.81953e-11	[4, 5]	Group60	23.0496	65	[ADAM10, ADAM8, AKIRIN1, ANO6, BCAR1, BSG, BST1, C1QBP, CAMK1D, CLSTN1, CLU, CNOT6, CORO1A, CRKL, CXCR4, CYP19A1, CYP7B1, DNM1L, DUSP12, ELMO2, ENC1, EPHB1, GAB1, GPSM3, HGF, HMGB1, JAM3, LYST, MAPK1, MET, NEDD9, NR4A1, NRG1, NRP1, NUP85, OXSR1, P2RX4, PDE4B, PIGU, PIK3CG, PIP5K1A, PPIA, PPIB, PRKCQ, PRKD1, PTGES2, PTK2, PTK2B, PTPRO, RAC1, RIPOR2, RPS19, RPSA, SBDS, SCG2, SEMA5A, SLAMF8, SOS1, S…
GO:0002682	regulation of immune system process	8.37294e-06	0.0215938	1.45096e-12	6.81953e-11	[2, 3]	Group60	30.0613	392	[ABCB10, ABL1, ABL2, ACTB, ACVR1B, ACVR2A, ADAM10, ADAM8, ADAR, AKIRIN1, AKT1, AMBRA1, ANKRD17, ANKRD54, ANO6, AP1G1, AP3D1, APLF, APLP2, APP, APPL1, APPL2, ARHGEF7, ARID1A, ARID1B, ARID2, ARID4A, BAG6, BANF1, BCAR1, BCL2, BCR, BIRC2, BLOC1S6, BMI1, BRAF, BRD1, BRD7, BRPF1, BRPF3, BSG, BST1, C1QBP, CACTIN, CADM1, CAMK1D, CAMK4, CARTPT, CASP3, CBFB, CBLB, CD274, CD276, CD320, CD38, CD46, CD47, CD6…
GO:0032101	regulation of response to external stimulus	1.06459e-05	0.027296	1.45096e-12	6.81953e-11	[3, 4]	Group60	28.7703	248	[ABHD12, ADAM10, ADAM8, ADAR, AKIRIN1, ANKRD17, ANO6, AOAH, AP1G1, APLP2, APP, APPL1, APPL2, ARHGEF7, ASH1L, BANF1, BAP1, BCR, BIRC2, BRAF, BRD4, BST1, C1QBP, C1QTNF3, CACTIN, CADM1, CAMK1D, CARD8, CARTPT, CASP4, CCDC92, CCM2, CD180, CD47, CDK19, CELF1, CERS2, CHD8, CLASP1, CLOCK, CNOT6, CNR1, CREBBP, CRTAM, CTNNA2, CXCR4, CXXC1, CYP19A1, CYRIB, DHX9, DMTN, DNM1L, DSCAM, DUSP12, DVL1, EFNB2, EIF2…
GO:0032103	positive regulation of response to external stimulus	1.61729e-05	0.0410792	1.45096e-12	6.81953e-11	[3, 4, 5]	Group60	25.7353	105	[ADAM10, ADAM8, AKIRIN1, ANKRD17, ANO6, AP1G1, APP, ARHGEF7, BRAF, C1QBP, CADM1, CAMK1D, CASP4, CCM2, CD180, CD47, CDK19, CLOCK, CNOT6, CNR1, CREBBP, CRTAM, CXCR4, DHX9, DNM1L, DSCAM, FEM1A, FEM1C, FYN, GPSM3, HEXIM1, HMGB1, HSP90AA1, IGF1R, ITGA2, JAK2, KARS1, LAMP1, LDLR, LRRK2, LRSAM1, LSM14A, MAP3K7, MAPK1, MATR3, MED1, MET, NAPEPLD, NDEL1, NECTIN2, NEDD9, NFKBIA, NRG1, NRP1, OXSR1, P2RX4, PA…
GO:0006959	humoral immune response	2.57711e-12	7.08189e-09	2.57711e-12	1.18547e-10	[3]	Group46	13.3333	26	[BCL2, BMI1, BST1, C1QBP, CD46, CHAMP1, CLU, CSMD3, GAPDH, HNRNPC, JCHAIN, MEF2C, NOTCH2, NRG1, PHB2, PLA2G6, POU2F2, PPP2R3C, PSMA7, RBPJ, ROMO1, RPL30, RPL39, RPS19, SPNS2, YTHDF2]
GO:0006956	complement activation	1.22699e-07	0.000328589	2.57711e-12	1.18547e-10	[3, 4, 5, 6, 7]	Group46	9.09091	7	[C1QBP, CD46, CLU, CSMD3, HNRNPC, PHB2, PSMA7]
GO:0002455	humoral immune response mediated by circulating immunoglobulin	1.64073e-07	0.000438239	2.57711e-12	1.18547e-10	[4, 7]	Group46	8.33333	6	[C1QBP, CD46, CLU, CSMD3, HNRNPC, PSMA7]
GO:0006958	complement activation, classical pathway	3.77079e-06	0.00983044	2.57711e-12	1.18547e-10	[4, 5, 6, 7, 8]	Group46	9.67742	6	[C1QBP, CD46, CLU, CSMD3, HNRNPC, PSMA7]
GO:0019730	antimicrobial humoral response	1.7837e-05	0.0451454	2.57711e-12	1.18547e-10	[4, 5, 6]	Group46	13.1579	10	[CHAMP1, GAPDH, JCHAIN, NRG1, PLA2G6, PPP2R3C, ROMO1, RPL30, RPL39, RPS19]
GO:0002250	adaptive immune response	3.46031e-19	9.67848e-16	3.68767e-12	1.65945e-10	[3]	Group59	17.364	83	[ALCAM, APLF, BACH2, C1QBP, CADM1, CAMK4, CD274, CD46, CD6, CLSTN1, CLU, CRTAM, CSK, CSMD3, CTSL, CYRIB, DEAF1, DENND1B, EIF2AK4, ERCC1, EXOSC3, EXOSC6, FBXO38, FYN, GNL1, HMGB1, HNRNPC, HRAS, HSPD1, IL1R1, IRF1, JAK2, JAM3, JCHAIN, KLHL7, KMT5B, LIG4, MAD2L2, MALT1, MAP3K7, MARCHF8, MEF2C, MSH2, MSH6, MTOR, NBN, NCOR2, NDFIP1, NECTIN2, NSD2, ORC3, OTUB1, PAXIP1, PIK3CG, PKN1, PLA2G4A, PPP3CB, PR…
GO:0002443	leukocyte mediated immunity	1.80831e-10	4.92765e-07	3.68767e-12	1.65945e-10	[3]	Group59	20.5405	76	[AP1G1, APLF, ARL8B, BCR, C1QBP, CADM1, CAMK4, CD46, CEBPG, CLSTN1, CLU, CORO1A, CPLX2, CRTAM, CSMD3, CYRIB, DDX1, DENND1B, DHX36, ERCC1, EXOSC3, EXOSC6, FBXO38, FER, GFER, GNL1, GRP, HMGB1, HNRNPC, HSPD1, IL1R1, KIF5B, KMT2E, KMT5B, LAMP1, LGALSL, LIG4, LSM4, LYST, MAD2L2, MALT1, MAP3K7, MSH2, MSH6, NBN, NDFIP1, NECTIN2, NSD2, ORC3, PAXIP1, PIK3CG, PLEKHM2, PPP3CB, PRDX1, PSMA7, RIF1, RNF19B, RN…
GO:0002460	adaptive immune response based on somatic recombination of immune receptors built from immunoglobulin superfamily domains	9.6209e-09	2.59957e-05	3.68767e-12	1.65945e-10	[4]	Group59	20.2749	59	[APLF, BACH2, C1QBP, CADM1, CD274, CD46, CLU, CRTAM, CSMD3, CYRIB, DEAF1, DENND1B, ERCC1, EXOSC3, EXOSC6, FBXO38, GNL1, HMGB1, HNRNPC, HRAS, HSPD1, IL1R1, JAK2, KLHL7, KMT5B, LIG4, MAD2L2, MALT1, MAP3K7, MEF2C, MSH2, MSH6, MTOR, NBN, NDFIP1, NECTIN2, NSD2, PAXIP1, PKN1, PLA2G4A, PPP3CB, PRKCQ, PSMA7, RC3H1, RC3H2, RIF1, RNASEH2A, RNF8, SANBR, SHLD1, SMAD7, SOCS5, SUPT6H, TFRC, TMEM98, TRAF6, UNG,…
GO:0002697	regulation of immune effector process	2.20484e-07	0.00058781	3.68767e-12	1.65945e-10	[3, 4]	Group59	22.4615	73	[ANKRD17, AP1G1, APLF, APLP2, APPL1, APPL2, BCR, C1QBP, CADM1, CAMK4, CD46, CD47, CRTAM, CSMD3, CUEDC2, CYRIB, DDX1, DENND1B, DHX36, DNAJB9, EXOSC3, EXOSC6, FBXO38, FER, FGL2, GFER, HK1, HMGB1, HSPD1, IL1R1, KMT5B, LAMP1, MAD2L2, MALT1, MAP3K7, MSH2, NDFIP1, NECTIN2, NSD2, PANX1, PAXIP1, PHB2, PKN1, PLPPR3, PPP3CB, PTPRJ, PXDN, RAPGEF1, RARA, RC3H1, RC3H2, RIF1, RNASEH2A, RPS19, RPSA, SHB, SHLD1,…
GO:0002449	lymphocyte mediated immunity	4.03955e-07	0.00107129	3.68767e-12	1.65945e-10	[4]	Group59	21.5328	59	[AP1G1, APLF, ARL8B, C1QBP, CADM1, CD46, CEBPG, CLU, CORO1A, CRTAM, CSMD3, CYRIB, DENND1B, ERCC1, EXOSC3, EXOSC6, FBXO38, GFER, GNL1, HMGB1, HNRNPC, HSPD1, IL1R1, KIF5B, KMT5B, LAMP1, LIG4, LYST, MAD2L2, MALT1, MAP3K7, MSH2, MSH6, NBN, NDFIP1, NECTIN2, NSD2, PAXIP1, PLEKHM2, PPP3CB, PRDX1, PSMA7, RIF1, RNF19B, RNF8, SANBR, SHLD1, SMAD7, STAT5B, SUPT6H, TFRC, TRAF6, TUBB2A, TUBB4B, UNG, VAMP2, VAV…
GO:0050776	regulation of immune response	7.01578e-07	0.00185146	3.68767e-12	1.65945e-10	[3, 4]	Group59	27.381	207	[ABL1, ADAM8, ADAR, ANKRD17, AP1G1, APLF, APLP2, APPL1, APPL2, ARHGEF7, BAG6, BANF1, BCAR1, BCL2, BCR, BIRC2, BRAF, C1QBP, CACTIN, CADM1, CBLB, CD274, CD276, CD38, CD46, CD47, CLPB, CLSTN1, CLU, CNR1, CREBBP, CRKL, CRTAM, CSK, CSMD3, CYRIB, DAB2IP, DDX3X, DEAF1, DENND1B, DGKZ, DHX9, EIF2AK4, EIF2B1, ELF1, EPG5, ERBIN, ERMAP, EXOSC3, EXOSC6, EZR, FBXO38, FER, FGL2, FLOT1, FOXP1, FYN, GCSAML, GFER,…
GO:0002367	cytokine production involved in immune response	2.0551e-06	0.00537819	3.68767e-12	1.65945e-10	[3, 6]	Group59	15.5172	18	[CAMK4, CUEDC2, DDX1, DENND1B, DHX36, HK1, IL1R1, MALT1, MAP3K7, PANX1, PLPPR3, PXDN, SIRT1, SLC7A5, SMAD7, SPHK2, TRAF6, UBE2J1]
GO:0002718	regulation of cytokine production involved in immune response	2.0551e-06	0.00537819	3.68767e-12	1.65945e-10	[4, 5, 6, 7]	Group59	15.5172	18	[CAMK4, CUEDC2, DDX1, DENND1B, DHX36, HK1, IL1R1, MALT1, MAP3K7, PANX1, PLPPR3, PXDN, SIRT1, SLC7A5, SMAD7, SPHK2, TRAF6, UBE2J1]
GO:0002699	positive regulation of immune effector process	5.53166e-06	0.0143436	3.68767e-12	1.65945e-10	[3, 4, 5]	Group59	21.8341	50	[ANKRD17, AP1G1, APLP2, APPL2, CADM1, CAMK4, CD46, CRTAM, CYRIB, DDX1, DENND1B, DHX36, DNAJB9, EXOSC3, EXOSC6, FBXO38, FER, HK1, HSPD1, IL1R1, KMT5B, LAMP1, MAD2L2, MALT1, MAP3K7, MSH2, NECTIN2, NSD2, PANX1, PAXIP1, PHB2, PTPRJ, RAPGEF1, RARA, RIF1, RPS19, RPSA, SHB, SHLD1, SIRT1, SLC7A5, SNX4, SOCS5, SPHK2, STAT5B, STXBP1, TFRC, TRAF6, VAV1, ZBTB1]
GO:0002703	regulation of leukocyte mediated immunity	6.19356e-06	0.0160165	3.68767e-12	1.65945e-10	[4, 5]	Group59	21.0784	43	[AP1G1, APLF, BCR, CADM1, CAMK4, CD46, CRTAM, CSMD3, CYRIB, DDX1, DENND1B, DHX36, EXOSC3, EXOSC6, FBXO38, FER, GFER, HMGB1, HSPD1, IL1R1, KMT5B, LAMP1, MAD2L2, MALT1, MAP3K7, MSH2, NDFIP1, NECTIN2, NSD2, PAXIP1, PPP3CB, RIF1, SHLD1, SMAD7, SNX4, SPHK2, STAT5B, STXBP1, SUPT6H, TFRC, TRAF6, VAV1, ZBTB1]
GO:0002700	regulation of production of molecular mediator of immune response	7.28354e-06	0.0188134	3.68767e-12	1.65945e-10	[3, 4, 5, 6]	Group59	20	35	[APLF, CAMK4, CUEDC2, DDX1, DENND1B, DHX36, DNAJB9, EXOSC3, EXOSC6, HK1, IL1R1, KMT5B, MAD2L2, MALT1, MAP3K7, MSH2, NDFIP1, NSD2, PANX1, PAXIP1, PHB2, PKN1, PLPPR3, PXDN, RIF1, SHLD1, SIRT1, SLC7A5, SMAD7, SPHK2, SUPT6H, TFRC, TMBIM6, TRAF6, UBE2J1]
GO:0019724	B cell mediated immunity	1.24732e-05	0.0318566	3.68767e-12	1.65945e-10	[5]	Group59	19.0476	28	[APLF, C1QBP, CD46, CLU, CSMD3, ERCC1, EXOSC3, EXOSC6, HNRNPC, HSPD1, KMT5B, LIG4, MAD2L2, MSH2, MSH6, NBN, NDFIP1, NECTIN2, NSD2, PAXIP1, PSMA7, RIF1, RNF8, SANBR, SHLD1, SUPT6H, TFRC, UNG]
GO:0016064	immunoglobulin mediated immune response	1.72075e-05	0.0435867	3.68767e-12	1.65945e-10	[6]	Group59	19.1781	28	[APLF, C1QBP, CD46, CLU, CSMD3, ERCC1, EXOSC3, EXOSC6, HNRNPC, HSPD1, KMT5B, LIG4, MAD2L2, MSH2, MSH6, NBN, NDFIP1, NECTIN2, NSD2, PAXIP1, PSMA7, RIF1, RNF8, SANBR, SHLD1, SUPT6H, TFRC, UNG]
GO:0016570	histone modification	1.23193e-10	3.35825e-07	3.97702e-12	1.74989e-10	[5, 6]	Group47	49.503	249	[ACTB, AKAP8L, APBB1, ARID4A, ARID4B, ASH1L, ASH2L, ASXL1, ATF2, ATXN7, AUTS2, BAP1, BAZ1B, BAZ2A, BEND3, BMI1, BRD1, BRD4, BRD7, BRMS1, BRMS1L, BRPF1, BRPF3, C6orf89, CAMK2D, CARM1, CDC73, CDK1, CHD6, CHEK1, CHTOP, CLOCK, CREBBP, CRTC2, CTBP1, CTCF, CTNNB1, CTR9, CXXC1, DDB2, DEK, DEPDC1B, DMAP1, DNMT1, DOT1L, EED, ELK4, EP400, EZH1, EZH2, GATAD2B, GLYR1, GTF2B, GTF3C4, H1-4, H3-3B, HCFC1, HCFC2…
GO:0006479	protein methylation	6.27584e-07	0.00165808	3.97702e-12	1.74989e-10	[4, 5, 6, 7]	Group47	52.7094	107	[ANTKMT, ARID4A, ARID4B, ARMT1, ASH1L, ASH2L, AUTS2, BEND3, BRD4, CARM1, CHD6, CHTOP, CREBBP, CTCF, CTNNB1, CTR9, CXXC1, DNMT1, DNMT3A, DOT1L, ECE2, EED, EEF1AKMT1, EEF1AKMT2, ETF1, EZH1, EZH2, FAM98A, FAM98B, FBXO11, H1-4, HCFC1, HCFC2, HEMK1, ICMT, JARID2, KANSL1, KANSL2, KANSL3, KAT8, KDM1A, KDM3A, KDM4B, KDM6A, KMT2A, KMT2B, KMT2D, KMT2E, KMT5A, KMT5B, LCMT1, METTL21A, METTL23, METTL9, MTF2, …
GO:0008213	protein alkylation	6.27584e-07	0.00165808	3.97702e-12	1.74989e-10	[5, 6]	Group47	52.7094	107	[ANTKMT, ARID4A, ARID4B, ARMT1, ASH1L, ASH2L, AUTS2, BEND3, BRD4, CARM1, CHD6, CHTOP, CREBBP, CTCF, CTNNB1, CTR9, CXXC1, DNMT1, DNMT3A, DOT1L, ECE2, EED, EEF1AKMT1, EEF1AKMT2, ETF1, EZH1, EZH2, FAM98A, FAM98B, FBXO11, H1-4, HCFC1, HCFC2, HEMK1, ICMT, JARID2, KANSL1, KANSL2, KANSL3, KAT8, KDM1A, KDM3A, KDM4B, KDM6A, KMT2A, KMT2B, KMT2D, KMT2E, KMT5A, KMT5B, LCMT1, METTL21A, METTL23, METTL9, MTF2, …
GO:0018205	peptidyl-lysine modification	7.38192e-07	0.00194735	3.97702e-12	1.74989e-10	[6, 7]	Group47	47.3558	197	[ACTB, ANTKMT, APBB1, ARID4A, ARID4B, ASH1L, ASH2L, ATF2, ATXN7, AUTS2, BAG6, BAZ1B, BCL11A, BEND3, BLOC1S1, BMI1, BRD1, BRD4, BRD7, BRPF1, BRPF3, CBX4, CHD6, CHEK1, CLOCK, CREBBP, CRTC2, CTBP1, CTCF, CTNNB1, CTR9, CXXC1, DEK, DESI2, DHPS, DMAP1, DNMT1, DOT1L, EEF1AKMT1, EEF1AKMT2, EP400, ESCO1, EZH1, EZH2, GLYR1, GNL3, GTF2B, GTF3C4, H1-4, HCFC1, HCFC2, HDAC2, HDAC4, HDAC5, HDAC7, HDAC9, HINT1, …
GO:0008276	protein methyltransferase activity	9.88506e-07	0.00260076	3.97702e-12	1.74989e-10	[5, 6, 7, 8]	Group47	61.3636	54	[ANTKMT, ARMT1, ASH1L, ASH2L, CARM1, CXXC1, DNMT3A, DOT1L, ECE2, EED, EEF1AKMT1, EEF1AKMT2, EZH1, EZH2, FAM98A, FAM98B, FBXO11, HEMK1, ICMT, KMT2A, KMT2B, KMT2D, KMT2E, KMT5A, KMT5B, LCMT1, METTL21A, METTL23, METTL9, N6AMT1, NSD1, NSD2, NSD3, PCMT1, PCMTD2, PRDM2, PRMT1, PRMT2, PRMT3, PRMT7, RBBP5, SETBP1, SETD1B, SETD2, SETD7, SMYD2, SMYD3, SUV39H1, SUV39H2, TRMT112, TTLL12, VCPKMT, WDR5, WDR82]
GO:0008528	G protein-coupled peptide receptor activity	1.02804e-10	2.80654e-07	1.02804e-10	4.42056e-09	[5, 6, 7]	Group20	9.83607	12	[AGTRAP, BICD1, CCKBR, CNOT6, CXCR4, NPFFR2, PMPCB, PTH2R, RAMP3, SIGMAR1, SORCS2, SORCS3]
GO:0003712	transcription coregulator activity	1.1796e-10	3.21678e-07	1.1796e-10	4.95433e-09	[7, 8, 9, 10, 11, 12]	Group29	49.501	248	[ABL1, ABT1, ACTN4, AEBP2, AKIRIN1, APBB1, ARID1A, ARID1B, ARID5B, ARL2BP, ASXL1, ATF7IP, ATN1, AURKAIP1, BASP1, BIRC2, BRD4, BRD7, BTAF1, BUD31, C1QBP, CAMTA2, CARM1, CBFA2T2, CBFB, CBX4, CCAR1, CCAR2, CCDC124, CENPJ, CHERP, CNOT2, CNOT6, CNOT9, COPS2, COPS5, CREBBP, CTBP1, CTBP2, CTNNB1, CYFIP1, DCAF6, DDX1, DDX17, DDX54, DEAF1, DHX9, DMAP1, DNAJB1, DNMT3A, DPF1, DRAP1, DYRK1A, DYRK1B, EDF1, EI…
GO:0003713	transcription coactivator activity	7.73486e-07	0.00203891	1.1796e-10	4.95433e-09	[7, 8, 9, 10, 11, 12, 13]	Group29	50	140	[ABL1, ABT1, ACTN4, APBB1, ARID1A, ARID1B, ARID5B, ARL2BP, ASXL1, ATN1, AURKAIP1, BIRC2, BRD4, BRD7, BUD31, CAMTA2, CARM1, CBFB, CCAR1, CCAR2, CCDC124, CENPJ, CHERP, CNOT6, CNOT9, COPS5, CREBBP, CTBP1, CTBP2, CTNNB1, CYFIP1, DCAF6, DDX17, DHX9, DRAP1, DYRK1A, DYRK1B, EDF1, FUS, GPS2, HCFC1, HCFC2, HIPK2, HMGB1, JADE1, KAT2A, KAT5, KAT6A, KAT8, KDM1A, KMT2D, LMO1, LMO4, LPIN1, LPIN2, MAML3, MED1, …
GO:0031647	regulation of protein stability	3.36008e-10	9.1495e-07	3.36008e-10	1.37763e-08	[3]	Group23	52.6316	170	[AAK1, ADGRV1, ANK2, APTX, ASPH, ATF7IP, ATP1B2, B4GALT5, BAG4, BAG6, BCL2, BTRC, CAMLG, CASP3, CCAR2, CCT2, CCT4, CCT6A, CCT7, CCT8, CDC37L1, CDC73, CDKN2AIP, CHFR, CLU, COA8, COG3, COPS3, CREBBP, CREBL2, CRTAP, CUL3, DACT1, DDI2, DDOST, DDRGK1, DERL1, DNAAF10, DNAAF2, DNLZ, DVL1, DVL3, EPHA4, FBXL3, FBXO7, FBXW11, FLOT1, GAPDH, GET4, GGA3, GIPC1, GNAQ, GOLGA7, GTPBP4, HCFC1, HDAC3, HPS4, HSP90A…
GO:0042742	defense response to bacterium	2.32978e-13	6.43718e-10	6.14514e-10	2.45806e-08	[4, 5, 6]	Group43	14.5228	35	[ANKRD17, CASP4, CHAMP1, DEAF1, DHX15, DLC1, FOXP1, JCHAIN, LYG2, LYST, MAPKBP1, NOTCH2, PLA2G6, PLPPR3, PRKD1, PXDN, RAB14, RAB1A, RBCK1, RBPJ, RNASE4, ROMO1, RPL30, RPL39, RPS19, RPSA, SEH1L, SHARPIN, SLAMF8, SYT11, TBK1, TIRAP, TLR5, VGF, ZNFX1]
GO:0009617	response to bacterium	1.23263e-12	3.39466e-09	6.14514e-10	2.45806e-08	[3, 5]	Group43	22.2222	128	[ABCD2, ABL1, ADAMTS9, AKT1, ANKRD17, BCR, BNIP3, CACTIN, CAPN2, CARD8, CASP3, CASP4, CD180, CD274, CD6, CDC73, CDK19, CEP192, CHAMP1, CHIT1, CMPK2, CNOT6, CNP, CNR1, CPS1, CTR9, CYRIB, DAB2IP, DEAF1, DGKB, DHX15, DIO2, DLC1, EFNB2, ERBIN, FER, FOS, FOXP1, FZR1, GFER, GPM6A, GSTP1, HDAC2, HMCN1, HMGB1, HNRNPA0, HNRNPC, HSF1, IFNAR1, IL12RB2, JAK2, JCHAIN, JUND, KLHL7, KYAT1, LSM5, LYG2, LYST, MAC…
GO:0051707	response to other organism	3.76392e-10	1.02454e-06	6.14514e-10	2.45806e-08	[2, 4]	Group43	27.5145	331	[ABCD2, ABL1, ACTA2, ACTG1, ACTR2, ACTR3, ADAM8, ADAMTS9, ADAR, AGBL4, AGBL5, AKAP1, AKT1, ANKRD17, AP1G1, APLP2, APPL1, APPL2, ARF1, ARHGEF7, ARL8B, ATAD3A, ATF2, ATG16L1, ATG7, AZI2, BANF1, BATF2, BCL2, BCL2L1, BCR, BIRC2, BNIP3, C1QBP, CACTIN, CADM1, CAPN2, CARD8, CASP3, CASP4, CCDC92, CD180, CD274, CD46, CD47, CD6, CDC42, CDC42EP4, CDC73, CDK19, CEBPG, CEP192, CFL1, CHAMP1, CHID1, CHIT1, CLPB…
GO:0043207	response to external biotic stimulus	6.14514e-10	1.67086e-06	6.14514e-10	2.45806e-08	[3]	Group43	27.6261	334	[ABCD2, ABL1, ACTA2, ACTG1, ACTR2, ACTR3, ADAM8, ADAMTS9, ADAR, AGBL4, AGBL5, AKAP1, AKT1, ANKRD17, AP1G1, APLP2, APPL1, APPL2, ARF1, ARHGEF7, ARL8B, ATAD3A, ATF2, ATG16L1, ATG7, AZI2, BANF1, BATF2, BCL2, BCL2L1, BCR, BIRC2, BNIP3, C1QBP, CACTIN, CADM1, CAPN2, CARD8, CASP3, CASP4, CCDC92, CD180, CD274, CD46, CD47, CD6, CDC42, CDC42EP4, CDC73, CDK19, CEBPG, CEP192, CFL1, CHAMP1, CHID1, CHIT1, CLPB…
GO:0050830	defense response to Gram-positive bacterium	1.17391e-05	0.0300521	6.14514e-10	2.45806e-08	[5, 6, 7]	Group43	12.987	10	[CASP4, CHAMP1, LYG2, RNASE4, ROMO1, RPL39, RPSA, SEH1L, TBK1, TIRAP]
GO:0007200	phospholipase C-activating G protein-coupled receptor signaling pathway	1.55361e-09	4.2196e-06	1.55361e-09	6.05907e-08	[4, 5, 6]	Group17	9.61539	10	[BICD1, CCKBR, GNB1, GPR27, GRP, HOMER1, HTR2A, LGALSL, LSM4, PLCE1]
GO:0097529	myeloid leukocyte migration	9.5031e-07	0.00250217	5.06534e-09	1.92483e-07	[3, 5]	Group51	20.3704	44	[ADAM8, AKIRIN1, ANO6, BCR, BSG, BST1, C1QBP, CAMK1D, CD47, CLSTN1, CYP19A1, DNM1L, DUSP12, FUT4, HMGB1, IL1R1, JAM3, MAPK1, NUP85, P2RX4, PAFAH1B1, PDE4B, PIK3CG, PIK3R1, PLCB1, PPIA, PPIB, PTGES2, PTK2, PTK2B, PTPRO, RAC1, RIPOR2, RPS19, RPSA, SCG2, SELENOK, SLAMF8, STAT5B, THBS1, TIRAP, UMODL1, VAV1, VEGFA]
GO:0050900	leukocyte migration	1.69445e-06	0.00444453	5.06534e-09	1.92483e-07	[2, 4]	Group51	23.9437	85	[ABL1, ABL2, ADAM10, ADAM8, ADD2, AKIRIN1, AKT1, ANO6, APP, BCR, BSG, BST1, C1QBP, CAMK1D, CD47, CDC42, CLSTN1, CLU, CORO1A, CRKL, CRTAM, CXCR4, CYP19A1, CYP7B1, DEAF1, DNM1L, DUSP12, ENC1, EPS8, EXT1, FER, FUT4, FYN, GBA, GCSAML, GOLPH3, GPSM3, HMGB1, IL1R1, ITGA2, ITGB1, JAM3, LRCH1, LYST, MADCAM1, MAPK1, MIA3, NEDD9, NUP85, OXSR1, P2RX4, PAFAH1B1, PDE4B, PIK3CG, PIK3R1, PLCB1, PODXL2, PPIA, PP…
GO:0030595	leukocyte chemotaxis	2.67413e-06	0.00699285	5.06534e-09	1.92483e-07	[3, 5, 6]	Group51	20.9302	45	[ADAM10, ADAM8, AKIRIN1, ANO6, BSG, BST1, C1QBP, CAMK1D, CLSTN1, CLU, CORO1A, CXCR4, CYP19A1, CYP7B1, DNM1L, DUSP12, GPSM3, HMGB1, JAM3, LYST, MAPK1, NEDD9, NUP85, OXSR1, PDE4B, PIK3CG, PPIA, PPIB, PTGES2, PTK2, PTK2B, PTPRO, RAC1, RIPOR2, RPS19, RPSA, SBDS, SCG2, SLAMF8, STK39, THBS1, TIRAP, VAV1, VEGFA, WNK1]
GO:0060326	cell chemotaxis	5.46109e-06	0.0141661	5.06534e-09	1.92483e-07	[4, 5]	Group51	23.0496	65	[ADAM10, ADAM8, AKIRIN1, ANO6, BCAR1, BSG, BST1, C1QBP, CAMK1D, CLSTN1, CLU, CNOT6, CORO1A, CRKL, CXCR4, CYP19A1, CYP7B1, DNM1L, DUSP12, ELMO2, ENC1, EPHB1, GAB1, GPSM3, HGF, HMGB1, JAM3, LYST, MAPK1, MET, NEDD9, NR4A1, NRG1, NRP1, NUP85, OXSR1, P2RX4, PDE4B, PIGU, PIK3CG, PIP5K1A, PPIA, PPIB, PRKCQ, PRKD1, PTGES2, PTK2, PTK2B, PTPRO, RAC1, RIPOR2, RPS19, RPSA, SBDS, SCG2, SEMA5A, SLAMF8, SOS1, S…
GO:0042330	taxis	1.05137e-05	0.0269677	5.06534e-09	1.92483e-07	[2, 3]	Group51	27.2572	160	[ADAM10, ADAM8, ADAMTSL1, AKIRIN1, ALCAM, ANO6, APP, B3GNT2, BCAR1, BDNF, BSG, BST1, C1QBP, CAMK1D, CDK5R1, CHL1, CHN1, CLSTN1, CLU, CNOT6, CNTN4, CNTN5, CORO1A, CRKL, CRMP1, CXCR4, CYFIP1, CYP19A1, CYP7B1, CYRIB, DAG1, DCC, DEAF1, DLX5, DNM1L, DOCK2, DPYSL2, DPYSL4, DPYSL5, DSCAM, DUSP12, DVL1, EFNA5, EFNB2, ELMO2, ENAH, ENC1, EPHA3, EPHA4, EPHA6, EPHA7, EPHB1, EPHB4, ETV1, EXT1, FER, FEZ1, FLRT…
GO:0006935	chemotaxis	1.26107e-05	0.0321951	5.06534e-09	1.92483e-07	[3, 4]	Group51	27.3038	160	[ADAM10, ADAM8, ADAMTSL1, AKIRIN1, ALCAM, ANO6, APP, B3GNT2, BCAR1, BDNF, BSG, BST1, C1QBP, CAMK1D, CDK5R1, CHL1, CHN1, CLSTN1, CLU, CNOT6, CNTN4, CNTN5, CORO1A, CRKL, CRMP1, CXCR4, CYFIP1, CYP19A1, CYP7B1, CYRIB, DAG1, DCC, DEAF1, DLX5, DNM1L, DOCK2, DPYSL2, DPYSL4, DPYSL5, DSCAM, DUSP12, DVL1, EFNA5, EFNB2, ELMO2, ENAH, ENC1, EPHA3, EPHA4, EPHA6, EPHA7, EPHB1, EPHB4, ETV1, EXT1, FER, FEZ1, FLRT…
GO:0032103	positive regulation of response to external stimulus	1.61729e-05	0.0410792	5.06534e-09	1.92483e-07	[3, 4, 5]	Group51	25.7353	105	[ADAM10, ADAM8, AKIRIN1, ANKRD17, ANO6, AP1G1, APP, ARHGEF7, BRAF, C1QBP, CADM1, CAMK1D, CASP4, CCM2, CD180, CD47, CDK19, CLOCK, CNOT6, CNR1, CREBBP, CRTAM, CXCR4, DHX9, DNM1L, DSCAM, FEM1A, FEM1C, FYN, GPSM3, HEXIM1, HMGB1, HSP90AA1, IGF1R, ITGA2, JAK2, KARS1, LAMP1, LDLR, LRRK2, LRSAM1, LSM14A, MAP3K7, MAPK1, MATR3, MED1, MET, NAPEPLD, NDEL1, NECTIN2, NEDD9, NFKBIA, NRG1, NRP1, OXSR1, P2RX4, PA…
GO:0046907	intracellular transport	7.91709e-21	2.22549e-17	1.44261e-08	5.33765e-07	[3, 4]	Group56	46.5397	733	[ABCB10, ABCD2, ABCD3, ABCE1, ACAP2, ACTN4, ACTR10, ACTR2, AFTPH, AGBL4, AGFG1, AGTPBP1, AHCTF1, AKAP13, AKAP6, AKAP8L, AKT1, AKT2, AKTIP, ALMS1, ALS2, ANK1, ANKRD50, ANKRD54, ANP32A, ANP32B, AP1G1, AP1S3, AP2A2, AP3B2, AP3D1, AP3M1, AP3S1, AP3S2, AP4B1, AP4E1, AP5B1, AP5S1, AP5Z1, APLP2, APP, APPBP2, APPL1, APPL2, ARF1, ARF6, ARFGAP3, ARFIP1, ARFRP1, ARHGAP21, ARIH2, ARL1, ARL3, ARL4C, ARL5A, AR…
GO:0051649	establishment of localization in cell	1.30227e-12	3.58386e-09	1.44261e-08	5.33765e-07	[3]	Group56	42.6912	882	[ABCB10, ABCD2, ABCD3, ABCE1, ABL1, ACAP2, ACTB, ACTG1, ACTN4, ACTR10, ACTR2, ADCY5, AFTPH, AGBL4, AGFG1, AGTPBP1, AHCTF1, AKAP13, AKAP6, AKAP8L, AKT1, AKT2, AKTIP, ALMS1, ALS2, ANK1, ANKRD50, ANKRD54, ANO3, ANO4, ANP32A, ANP32B, AP1G1, AP1S3, AP2A2, AP3B2, AP3D1, AP3M1, AP3S1, AP3S2, AP4B1, AP4E1, AP5B1, AP5S1, AP5Z1, APBA2, APLP2, APP, APPBP2, APPL1, APPL2, ARF1, ARF6, ARFGAP2, ARFGAP3, ARFIP1,…
GO:0033365	protein localization to organelle	5.5412e-10	1.50721e-06	1.44261e-08	5.33765e-07	[5]	Group56	45.3261	417	[ABHD17B, ABHD17C, ABL1, ADAM10, AKAP11, AKT1, ANK2, ANKRD13C, ANTXR1, AP3D1, AP3M1, APLP2, APPL1, APPL2, ARF6, ARFRP1, ARIH2, ARL1, ARL2BP, ARL3, ARL5A, ARL6, ATF2, ATG13, ATG14, ATR, AURKAIP1, BAG4, BAG6, BANP, BAP1, BBC3, BBIP1, BBS1, BCAP29, BICD1, BICD2, BTF3, CACNG7, CAMLG, CARD10, CBLB, CC2D2B, CCDC88A, CCT2, CCT4, CCT6A, CCT7, CCT8, CDK1, CDK5RAP3, CDKN1A, CDT1, CEP192, CEP250, CEP350, CH…
GO:0070727	cellular macromolecule localization	1.42665e-09	3.8762e-06	1.44261e-08	5.33765e-07	[3]	Group56	41.13	990	[AACS, AAK1, ABHD17B, ABHD17C, ABL1, ACSL3, ACTB, ACTG1, ACTN4, ACVR2B, ADAM10, ADAM8, ADAMTS9, ADCY5, ADGRV1, AFTPH, AGAP1, AGRN, AHCTF1, AKAP10, AKAP11, AKAP3, AKAP6, AKAP7, AKR1B1, AKT1, AKT2, AKTIP, ALS2, ANK1, ANK2, ANKRD13C, ANKRD50, ANP32B, ANTXR1, AP1G1, AP1S3, AP2A2, AP3B2, AP3D1, AP3M1, AP3S1, AP3S2, AP4B1, AP4E1, AP5B1, AP5S1, AP5Z1, APBA2, APBB1, APBB3, APLP2, APPBP2, APPL1, APPL2, AR…
GO:0008104	protein localization	2.76236e-09	7.48877e-06	1.44261e-08	5.33765e-07	[4]	Group56	41.0588	985	[AACS, AAK1, ABHD17B, ABHD17C, ABL1, ACSL3, ACTB, ACTG1, ACTN4, ACVR2B, ADAM10, ADAM8, ADAMTS9, ADCY5, ADGRV1, AFTPH, AGAP1, AGRN, AHCTF1, AKAP10, AKAP11, AKAP3, AKAP6, AKAP7, AKR1B1, AKT1, AKT2, AKTIP, ALS2, ANK1, ANK2, ANKRD13C, ANKRD50, ANP32B, ANTXR1, AP1G1, AP1S3, AP2A2, AP3B2, AP3D1, AP3M1, AP3S1, AP3S2, AP4B1, AP4E1, AP5B1, AP5S1, AP5Z1, APBA2, APBB1, APBB3, APLP2, APPBP2, APPL1, APPL2, AR…
GO:0045184	establishment of protein localization	1.87323e-08	5.04836e-05	1.44261e-08	5.33765e-07	[3, 5]	Group56	42.0343	686	[AACS, ACSL3, ACTN4, ACVR2B, ADAM8, ADAMTS9, ADCY5, ADGRV1, AFTPH, AGAP1, AHCTF1, AKAP6, AKT1, AKT2, AKTIP, ANK2, ANKRD50, ANP32B, AP1G1, AP1S3, AP2A2, AP3B2, AP3D1, AP3M1, AP3S1, AP3S2, AP4B1, AP4E1, AP5B1, AP5S1, AP5Z1, APBA2, APBB1, APBB3, APLP2, APPBP2, APPL1, APPL2, ARF1, ARF6, ARFGAP1, ARFGAP2, ARFGAP3, ARFGEF2, ARFIP1, ARFRP1, ARHGAP33, ARIH2, ARL1, ARL3, ARL4C, ARL5A, ARL6, ARL8A, ARL8B, …
GO:0006886	intracellular protein transport	2.1547e-08	5.80045e-05	1.44261e-08	5.33765e-07	[4, 5, 6, 7]	Group56	44.649	388	[AKAP6, AKT1, AKT2, ANP32B, AP1G1, AP1S3, AP2A2, AP3B2, AP3D1, AP3M1, AP3S1, AP3S2, AP4B1, AP4E1, APLP2, APPBP2, APPL1, APPL2, ARF1, ARF6, ARFGAP3, ARFIP1, ARFRP1, ARIH2, ARL1, ARL4C, ARL5A, ARL6, ASPSCR1, ATF2, ATG13, ATG14, ATG3, AURKAIP1, BAG4, BAG6, BAP1, BBC3, BCAP29, BCR, BRSK2, C17orf75, C2CD5, CACNA1A, CACNG7, CBLB, CDK1, CDK5R1, CDKN1A, CEP290, CHCHD4, CLTA, CLTB, CLTC, CLU, COG3, COPA, …
GO:0015031	protein transport	2.02367e-07	0.000539916	1.44261e-08	5.33765e-07	[4, 5, 6]	Group56	41.7813	638	[AACS, ACSL3, ACTN4, ACVR2B, ADAM8, ADAMTS9, ADCY5, AFTPH, AGAP1, AHCTF1, AKAP6, AKT1, AKT2, AKTIP, ANK2, ANKRD50, ANP32B, AP1G1, AP1S3, AP2A2, AP3B2, AP3D1, AP3M1, AP3S1, AP3S2, AP4B1, AP4E1, AP5B1, AP5S1, AP5Z1, APBA2, APBB1, APBB3, APLP2, APPBP2, APPL1, APPL2, ARF1, ARF6, ARFGAP1, ARFGAP2, ARFGAP3, ARFGEF2, ARFIP1, ARFRP1, ARHGAP33, ARIH2, ARL1, ARL3, ARL4C, ARL5A, ARL6, ARL8A, ARL8B, ARNTL, A…
GO:0072594	establishment of protein localization to organelle	6.0823e-06	0.015741	1.44261e-08	5.33765e-07	[4, 6]	Group56	45.9821	206	[AKT1, AP3D1, AP3M1, APLP2, APPL1, APPL2, ARIH2, ATF2, ATG13, ATG14, AURKAIP1, BAG4, BAG6, BAP1, BBC3, CACNG7, CBLB, CCT2, CCT4, CCT6A, CCT7, CCT8, CDK1, CDKN1A, CHCHD4, CLU, COX18, CSE1L, DMAP1, DNAJA1, DNAJC15, DNAJC19, DNLZ, EDEM1, EFCAB7, EIF4ENIF1, ELAVL1, EPM2A, FAM53B, FBXO7, FERMT1, FGF9, FZR1, GDAP1, GET4, GGA3, GNPTG, GRPEL1, GRPEL2, GSK3A, HAX1, HDAC3, HERPUD1, HIKESHI, HK1, HPS4, HSP9…
GO:0071705	nitrogen compound transport	1.40466e-05	0.0358047	1.44261e-08	5.33765e-07	[4]	Group56	40.1231	782	[AACS, ABCB6, ABCC5, ACSL3, ACTB, ACTN4, ACVR2B, ADAM8, ADAMTS9, ADCY5, AFTPH, AGAP1, AGFG1, AHCTF1, AKAP6, AKAP8L, AKT1, AKT2, AKTIP, ANK2, ANKRD50, ANP32B, AP1G1, AP1S3, AP2A2, AP3B2, AP3D1, AP3M1, AP3S1, AP3S2, AP4B1, AP4E1, AP5B1, AP5S1, AP5Z1, APBA2, APBB1, APBB3, APLP2, APPBP2, APPL1, APPL2, ARF1, ARF6, ARFGAP1, ARFGAP2, ARFGAP3, ARFGEF2, ARFIP1, ARFRP1, ARHGAP33, ARHGEF7, ARIH2, ARL1, ARL3…
GO:0034504	protein localization to nucleus	1.66366e-05	0.0421737	1.44261e-08	5.33765e-07	[6]	Group56	47.4522	149	[AKT1, APLP2, APPL1, APPL2, ARL2BP, ATF2, BANP, CARD10, CBLB, CCT2, CCT4, CCT6A, CCT7, CCT8, CDK1, CDK5RAP3, CDKN1A, CIZ1, CNEP1R1, CSE1L, CTNNA1, DCLK1, DCLK2, DMAP1, DNAJB6, DVL1, EFCAB7, EIF2AK3, EIF4ENIF1, ELAVL1, EPM2A, FAM53B, FERMT1, FERMT2, FGF9, FYN, FZR1, GLIS2, GLUL, GSK3B, HDAC3, HIKESHI, HNRNPU, HSP90AA1, HSP90AB1, ING1, INTS13, IPO11, IPO13, IPO4, IPO5, IPO7, JAK2, KPNA1, KPNA3, KPN…
GO:0048193	Golgi vesicle transport	1.73417e-08	4.67706e-05	1.73417e-08	6.06961e-07	[5]	Group05	51.2987	158	[ACSL3, ANK1, AP1G1, AP3D1, AP3S1, AP3S2, ARFGAP2, ARFGAP3, ARFGEF2, ARFRP1, ARL1, ARL3, ATL2, ATL3, ATP2C1, ATP9A, ATP9B, BBS1, BCAP29, BICD2, BLZF1, BNIP1, CEP19, CNIH4, COG3, COG4, COG5, COMMD1, COPA, COPB1, COPB2, COPG1, CORO7, CSK, CUL3, CUX1, DNM2, DOP1A, DOP1B, ERGIC1, ERGIC3, EXOC2, EXOC4, EXOC5, EXOC6, EXOC7, GABARAPL2, GAS1, GGA1, GGA2, GGA3, GOLGA4, GOLGA5, GOLGA7, GOLGA8B, GOLPH3, GOP…
GO:0050907	detection of chemical stimulus involved in sensory perception	1.22331e-08	3.30295e-05	1.73355e-08	6.2408e-07	[4, 6]	Group28	5.88235	4	[CA6, OR5A2, PKD2L1, TAS2R14]
GO:0009593	detection of chemical stimulus	1.73355e-08	4.67713e-05	1.73355e-08	6.2408e-07	[3]	Group28	11.3208	12	[CA6, CALM1, CALM2, KCNMB2, OR5A2, PDHX, PKD2L1, RPSA, SOD2, STIM1, SYT1, TAS2R14]
GO:0007600	sensory perception	2.33653e-12	6.42546e-09	2.01766e-08	6.86006e-07	[4]	Group27	21.7557	114	[ABLIM1, ADCY3, ADGRV1, ALDH7A1, ARL6, ASIC2, ATF6, ATP2B2, ATP8B1, ATXN7, AXIN1, B3GNT2, BBS1, BBS10, BBS5, BTBD9, CA6, CACNB2, CASP3, CDKN2D, CEP250, CFAP69, CLN6, CNNM4, CNR1, CNTN5, CRB1, CXCR4, CYP4V2, DNAJC19, E2F1, EPHB1, ESPNL, EYA4, FABP5, FAM161A, FBXO11, FXN, FYN, FZD4, GABRA5, GJC1, GNAL, GNAS, GNB1, GRIK2, GRIN2A, GRM8, GSDME, HEXA, HMCN1, HPS1, HTR2A, IMPG1, ITGA2, KCNA2, KCND2, KCN…
GO:0050877	nervous system process	2.01766e-08	5.43357e-05	2.01766e-08	6.86006e-07	[3]	Group27	27.8146	294	[AARS1, ABL1, ABLIM1, ACTR2, ADCY3, ADCY5, ADGRV1, ADNP, AGTPBP1, AKAP9, AKT1, ALDH7A1, AMFR, APP, ARL6, ASIC2, ATF6, ATP2B2, ATP8B1, ATXN1, ATXN7, AXIN1, B3GNT2, BBS1, BBS10, BBS5, BCHE, BCR, BDNF, BEGAIN, BLOC1S4, BRAF, BRSK1, BSG, BTBD9, C12orf57, CA6, CACNB2, CACNG7, CAMK4, CARTPT, CASP3, CDKN2D, CELF4, CEP250, CFAP69, CHD8, CHL1, CHRM3, CHST10, CIC, CLN6, CNIH4, CNNM4, CNR1, CNTN5, CRB1, CSM…
GO:0006811	ion transport	3.02484e-13	8.35461e-10	2.20983e-08	7.29243e-07	[4]	Group62	27.0175	385	[ABCB6, ABCC5, ABCD3, ABL1, ACTN4, AFG3L2, AKAP6, AKAP7, AKAP9, AKT1, ALG10B, ANK2, ANKH, ANKRD36C, ANO10, ANO3, ANO4, ANO6, ANO8, ANTKMT, APP, ARPP19, ASIC2, ATF4, ATP10A, ATP11B, ATP13A1, ATP13A3, ATP1B2, ATP2A2, ATP2B1, ATP2B2, ATP2C1, ATP2C2, ATP5F1A, ATP5F1B, ATP5F1C, ATP5F1E, ATP5MC1, ATP5MC2, ATP5MF, ATP5MG, ATP5PB, ATP5PF, ATP6V0B, ATP6V0D1, ATP6V1A, ATP6V1E2, ATP6V1G1, ATP6V1H, ATP8B1, B…
GO:0006812	cation transport	3.93958e-09	1.06723e-05	2.20983e-08	7.29243e-07	[5]	Group62	27.7033	310	[ABCB6, ABCC5, ABL1, ACTN4, AFG3L2, AKAP6, AKAP7, AKAP9, AKT1, ALG10B, ANK2, ANO10, ANO6, ANTKMT, APP, ARPP19, ASIC2, ATF4, ATP13A1, ATP13A3, ATP1B2, ATP2A2, ATP2B1, ATP2B2, ATP2C1, ATP2C2, ATP5F1A, ATP5F1B, ATP5F1C, ATP5F1E, ATP5MC1, ATP5MC2, ATP5MF, ATP5MG, ATP5PB, ATP5PF, ATP6V0B, ATP6V0D1, ATP6V1A, ATP6V1E2, ATP6V1G1, ATP6V1H, BBC3, BCL2, C4orf3, CAB39, CACNA1A, CACNA1E, CACNA2D1, CACNB1, CAC…
GO:0034220	ion transmembrane transport	1.10919e-08	2.99593e-05	2.20983e-08	7.29243e-07	[3, 5]	Group62	27.9359	314	[ABCB6, ABCC5, ABL1, ACTN4, AFG3L2, AKAP6, AKAP7, AKAP9, AKT1, ALG10B, ANK2, ANKH, ANKRD36C, ANO10, ANO3, ANO4, ANO6, ANO8, ANTKMT, APP, ARPP19, ASIC2, ATP10A, ATP11B, ATP13A1, ATP13A3, ATP1B2, ATP2A2, ATP2B1, ATP2B2, ATP2C1, ATP2C2, ATP5F1A, ATP5F1B, ATP5F1C, ATP5F1E, ATP5MC1, ATP5MC2, ATP5MF, ATP5MG, ATP5PB, ATP5PF, ATP6V0B, ATP6V0D1, ATP6V1A, ATP6V1E2, ATP6V1G1, ATP6V1H, ATP8B1, BBC3, BCL2, BS…
GO:0022857	transmembrane transporter activity	6.91278e-08	0.00018547	2.20983e-08	7.29243e-07	[3, 5]	Group62	28.654	347	[ABCA3, ABCB10, ABCB6, ABCC5, ABCD2, ABCD3, ABCG8, ACTB, ACTN4, AKAP6, AKAP7, AKAP9, AKT1, ALG10B, ANK2, ANKH, ANKRD36C, ANO10, ANO3, ANO4, ANO6, ANO8, ANTKMT, APP, ARPP19, ASIC2, ATP11B, ATP13A1, ATP13A3, ATP1B2, ATP2A2, ATP2B1, ATP2B2, ATP2C1, ATP2C2, ATP5F1A, ATP5F1B, ATP5F1C, ATP5F1E, ATP5MC1, ATP5MC2, ATP5MF, ATP5MG, ATP5PB, ATP5PF, ATP6V0B, ATP6V0D1, ATP6V1A, ATP6V1E2, ATP6V1G1, ATP6V1H, BC…
GO:0043269	regulation of ion transport	1.0388e-07	0.000278399	2.20983e-08	7.29243e-07	[4, 5]	Group62	26.2048	174	[ABL1, ACTN4, AKAP6, AKAP7, AKAP9, AKT1, ALG10B, ANK2, ANO6, ANTKMT, APP, ASIC2, ATF4, ATP1B2, ATP2B1, ATP2C2, ATP8B1, BCL2, C4orf3, CA2, CAB39, CACNA1A, CACNA1E, CACNA2D1, CACNB1, CACNB2, CACNG7, CALM1, CALM2, CAMK2B, CAMK2D, CAMK2G, CBARP, CHRM3, CNIH3, CNIH4, CNR1, COA8, COMMD1, CORO1A, CRBN, CTNNB1, CXCR4, DAPK1, DLG1, DNM2, DPP10, DPP6, DTNBP1, EPB41, FGF12, FMR1, FYN, GABBR1, GNB2, GNB5, GO…
GO:0015075	ion transmembrane transporter activity	2.27388e-07	0.000605762	2.20983e-08	7.29243e-07	[4, 6]	Group62	28.1504	277	[ABCC5, ACTN4, AKAP6, AKAP7, AKAP9, AKT1, ALG10B, ANK2, ANKH, ANKRD36C, ANO10, ANO3, ANO4, ANO6, ANO8, ANTKMT, APP, ARPP19, ASIC2, ATP11B, ATP13A1, ATP13A3, ATP1B2, ATP2A2, ATP2B1, ATP2B2, ATP2C1, ATP2C2, ATP5F1A, ATP5F1B, ATP5F1C, ATP5F1E, ATP5MC1, ATP5MC2, ATP5MF, ATP5MG, ATP5PB, ATP5PF, ATP6V0B, ATP6V0D1, ATP6V1A, ATP6V1E2, ATP6V1G1, ATP6V1H, BSG, C4orf3, CAB39, CACNA1A, CACNA1E, CACNA2D1, CAC…
GO:0022803	passive transmembrane transporter activity	2.56193e-07	0.000682241	2.20983e-08	7.29243e-07	[4, 6]	Group62	26.324	169	[AKAP6, AKAP7, AKAP9, AKT1, ALG10B, ANK2, ANKRD36C, ANO10, ANO3, ANO4, ANO6, ANO8, ANTKMT, APP, ARPP19, ASIC2, ATP5F1A, ATP5F1B, ATP5F1C, ATP5F1E, ATP5MF, ATP5MG, ATP5PB, ATP5PF, ATP6V1A, BCL2, CACNA1A, CACNA1E, CACNA2D1, CACNB1, CACNB2, CACNG7, CALM1, CALM2, CAMK2D, CBARP, CLCC1, CLCN3, CLCN7, CLU, CNIH3, CNIH4, CNR1, COMMD1, CRBN, CUL5, DAPK1, DLG1, DPP10, DPP6, FGF12, FMR1, GABRA5, GABRA6, GAB…
GO:0030001	metal ion transport	2.83414e-07	0.000753598	2.20983e-08	7.29243e-07	[6]	Group62	27.6146	235	[ABCB6, ABCC5, ABL1, ACTN4, AFG3L2, AKAP6, AKAP7, AKAP9, AKT1, ALG10B, ANK2, ANO6, ARPP19, ASIC2, ATF4, ATP13A1, ATP1B2, ATP2A2, ATP2B1, ATP2B2, ATP2C1, ATP2C2, BBC3, BCL2, C4orf3, CAB39, CACNA1A, CACNA1E, CACNA2D1, CACNB1, CACNB2, CACNG7, CALM1, CALM2, CAMK2B, CAMK2D, CAMK2G, CBARP, CHERP, CLTC, CLU, CNNM2, CNNM4, CNR1, COMMD1, COMMD9, COPS2, CORO1A, CRBN, CTNNB1, CUL5, CXCR4, DLG1, DNM1L, DNM2,…
GO:0015267	channel activity	3.12157e-07	0.000829714	2.20983e-08	7.29243e-07	[5, 7]	Group62	26.3651	169	[AKAP6, AKAP7, AKAP9, AKT1, ALG10B, ANK2, ANKRD36C, ANO10, ANO3, ANO4, ANO6, ANO8, ANTKMT, APP, ARPP19, ASIC2, ATP5F1A, ATP5F1B, ATP5F1C, ATP5F1E, ATP5MF, ATP5MG, ATP5PB, ATP5PF, ATP6V1A, BCL2, CACNA1A, CACNA1E, CACNA2D1, CACNB1, CACNB2, CACNG7, CALM1, CALM2, CAMK2D, CBARP, CLCC1, CLCN3, CLCN7, CLU, CNIH3, CNIH4, CNR1, COMMD1, CRBN, CUL5, DAPK1, DLG1, DPP10, DPP6, FGF12, FMR1, GABRA5, GABRA6, GAB…
GO:0006820	anion transport	3.13561e-07	0.000833131	2.20983e-08	7.29243e-07	[5]	Group62	24.8954	119	[ABCC5, ABCD3, ANKH, ANO10, ANO3, ANO4, ANO6, ANO8, ATF4, ATP8B1, BSG, CA2, CD47, CLCC1, CLCN3, CLCN7, CPTP, CYB5R1, DTNBP1, EPM2A, GABBR1, GABRA5, GABRA6, GABRB1, GABRG2, GABRG3, GIPC1, GLRA3, GLTP, GLTPD2, GOPC, HTR1B, IFNAR1, IP6K2, ITGB1, LRP2, LRRC8B, LRRC8D, MFSD10, MFSD5, MGST1, MPC1, MTCH1, NTRK2, OSTM1, OXSR1, P2RX4, PLA2G4A, PLA2G6, PLEKHA3, PLEKHA8, PNPLA8, PPP1R7, PRKG2, PRNP, RAB11B,…
GO:0015318	inorganic molecular entity transmembrane transporter activity	4.75205e-06	0.0123506	2.20983e-08	7.29243e-07	[4, 6]	Group62	28.5714	252	[ABCC5, ACTN4, AKAP6, AKAP7, AKAP9, AKT1, ALG10B, ANK2, ANKH, ANKRD36C, ANO10, ANO3, ANO4, ANO6, ANO8, ANTKMT, APP, ARPP19, ASIC2, ATP13A1, ATP13A3, ATP1B2, ATP2A2, ATP2B1, ATP2B2, ATP2C1, ATP2C2, ATP5F1A, ATP5F1B, ATP5F1C, ATP5F1E, ATP5MC1, ATP5MC2, ATP5MF, ATP5MG, ATP5PB, ATP5PF, ATP6V0B, ATP6V0D1, ATP6V1A, ATP6V1E2, ATP6V1G1, ATP6V1H, C4orf3, CAB39, CACNA1A, CACNA1E, CACNA2D1, CACNB1, CACNB2, …
GO:0022836	gated channel activity	5.6205e-06	0.0145683	2.20983e-08	7.29243e-07	[6, 8]	Group62	25.4717	108	[AKAP6, AKAP7, ALG10B, ANO10, ANO3, ANO4, ANO6, ANO8, APP, ASIC2, CACNA1A, CACNA1E, CACNA2D1, CACNB1, CACNB2, CACNG7, CALM1, CALM2, CAMK2D, CBARP, CLCN3, CLCN7, CLU, CNIH3, CNIH4, CNR1, CRBN, DAPK1, DLG1, FMR1, GABRA5, GABRA6, GABRB1, GABRG2, GABRG3, GLRA3, GNB5, GRIA3, GRIK2, GRIN2A, GRIN2B, GRIN3A, GRP, GSG1L, HTR1B, HTT, IFNGR2, ITGB1, ITPR1, KCNA2, KCNA3, KCNAB3, KCNC1, KCNC2, KCND2, KCNE1, K…
GO:0098656	anion transmembrane transport	6.14095e-06	0.0158866	2.20983e-08	7.29243e-07	[4, 6]	Group62	24.1791	81	[ABCC5, ANKH, ANO10, ANO3, ANO4, ANO6, ANO8, BSG, CLCC1, CLCN3, CLCN7, EPM2A, GABRA5, GABRA6, GABRB1, GABRG2, GABRG3, GLRA3, GOPC, ITGB1, LRP2, LRRC8B, LRRC8D, MFSD10, MFSD5, MPC1, OXSR1, PPP1R7, PRNP, RGS2, SERINC5, SGK1, SGK3, SLC16A7, SLC1A1, SLC1A2, SLC1A3, SLC1A4, SLC20A2, SLC23A2, SLC25A13, SLC25A15, SLC25A22, SLC25A25, SLC25A29, SLC25A3, SLC25A30, SLC25A32, SLC25A4, SLC25A42, SLC25A6, SLC2…
GO:0055085	transmembrane transport	8.03865e-06	0.0207397	2.20983e-08	7.29243e-07	[2, 4]	Group62	30.411	444	[ABCA3, ABCB10, ABCB6, ABCC5, ABCD2, ABCD3, ABCG8, ABL1, ACSL1, ACTB, ACTN4, AFG3L2, AKAP6, AKAP7, AKAP9, AKT1, AKT2, ALG10B, ANK2, ANKH, ANKRD36C, ANO10, ANO3, ANO4, ANO6, ANO8, ANTKMT, APLP2, APP, APPL1, APPL2, ARPP19, ASIC2, ASPSCR1, ATP10A, ATP11B, ATP13A1, ATP13A3, ATP1B2, ATP2A2, ATP2B1, ATP2B2, ATP2C1, ATP2C2, ATP5F1A, ATP5F1B, ATP5F1C, ATP5F1E, ATP5MC1, ATP5MC2, ATP5MF, ATP5MG, ATP5PB, AT…
GO:0098655	cation transmembrane transport	1.16104e-05	0.0297342	2.20983e-08	7.29243e-07	[4, 6]	Group62	29.0393	266	[ABCB6, ABCC5, ABL1, ACTN4, AFG3L2, AKAP6, AKAP7, AKAP9, AKT1, ALG10B, ANK2, ANO10, ANO6, ANTKMT, APP, ARPP19, ASIC2, ATP13A1, ATP13A3, ATP1B2, ATP2A2, ATP2B1, ATP2B2, ATP2C1, ATP2C2, ATP5F1A, ATP5F1B, ATP5F1C, ATP5F1E, ATP5MC1, ATP5MC2, ATP5MF, ATP5MG, ATP5PB, ATP5PF, ATP6V0B, ATP6V0D1, ATP6V1A, ATP6V1E2, ATP6V1G1, ATP6V1H, BBC3, BCL2, C4orf3, CAB39, CACNA1A, CACNA1E, CACNA2D1, CACNB1, CACNB2, C…
GO:0043270	positive regulation of ion transport	1.18994e-05	0.0304386	2.20983e-08	7.29243e-07	[3, 4, 5, 6]	Group62	23.3333	63	[ABL1, ACTN4, AKAP6, AKAP7, AKAP9, AKT1, ALG10B, ANK2, ANO6, ANTKMT, ATF4, ATP1B2, ATP2B1, ATP2C2, CACNA2D1, CACNB2, CALM1, CALM2, COA8, DLG1, DNM2, DTNBP1, FGF12, GABBR1, HOMER1, HTT, IFNAR1, IFNGR2, ITGB1, KCNC1, KCNC2, KCNE1, KCNK3, KIF5B, LRRC55, NDUFA4, NIPSNAP2, P2RX4, PINK1, PKD2, PLA2G4A, PLA2G6, PLCG1, PPP3CB, PPP3CC, PPP3R1, RAB3GAP1, RAMP3, SLC9A1, SNCA, SNX4, SPHK2, SRI, STC1, STIM1, …
GO:0005216	ion channel activity	1.6552e-05	0.0419924	2.20983e-08	7.29243e-07	[5, 6, 7, 8]	Group62	27.529	166	[AKAP6, AKAP7, AKAP9, AKT1, ALG10B, ANK2, ANKRD36C, ANO10, ANO3, ANO4, ANO6, ANO8, ANTKMT, APP, ARPP19, ASIC2, ATP5F1A, ATP5F1B, ATP5F1C, ATP5F1E, ATP5MF, ATP5MG, ATP5PB, ATP5PF, ATP6V1A, CACNA1A, CACNA1E, CACNA2D1, CACNB1, CACNB2, CACNG7, CALM1, CALM2, CAMK2D, CBARP, CLCC1, CLCN3, CLCN7, CLU, CNIH3, CNIH4, CNR1, COMMD1, CRBN, CUL5, DAPK1, DLG1, DPP10, DPP6, FGF12, FMR1, GABRA5, GABRA6, GABRB1, G…
GO:0080135	regulation of cellular response to stress	5.98221e-08	0.000160562	3.86654e-08	1.23729e-06	[3, 4, 5]	Group50	45.377	319	[ABL1, ACTB, ACTR2, AKT1, AMFR, ANKS1B, ANTXR1, APP, ARID1A, ARID1B, ARID2, ARMT1, ATF4, ATF6, ATR, ATXN3, ATXN7, AXIN1, BAG6, BAZ1B, BBC3, BCL2, BCL2L1, BCL7B, BCL7C, BRAF, BRD7, BSG, CCAR2, CCDC117, CDKN2D, CEBPG, CERS2, CHEK1, CLU, COPS3, COPS5, CORO2B, CREBBP, CTNNB1, CUL4A, CXXC1, CYREN, DAB2IP, DACT1, DDRGK1, DDX5, DEK, DEPDC1B, DHFR, DHX9, DIXDC1, DLG1, DMAP1, DNAJA1, DNAJB1, DNAJB6, DNAJB…
GO:0033554	cellular response to stress	5.44115e-07	0.00143973	3.86654e-08	1.23729e-06	[3]	Group50	40.8851	776	[ABCB10, ABL1, ACTB, ACTR2, ACTR5, ADAM8, ADNP2, ADO, ADPRS, AKR1B1, AKT1, AKT3, AKTIP, AMBRA1, AMFR, ANKS1B, ANTXR1, AP5S1, AP5Z1, APBB1, APLF, APP, APTX, ARHGEF10L, ARID1A, ARID1B, ARID2, ARMT1, ARNTL, ARPP21, ASCC3, ASH2L, ATF2, ATF4, ATF6, ATG10, ATG13, ATG14, ATG7, ATP2A2, ATR, ATXN3, ATXN7, AXIN1, BACH1, BAG6, BATF2, BAZ1B, BBC3, BCL2, BCL2L1, BCL7B, BCL7C, BLM, BMPR1A, BNIP3, BRAF, BRD4, B…
GO:0033044	regulation of chromosome organization	1.31418e-06	0.00345235	3.86654e-08	1.23729e-06	[5, 6]	Group50	50.6024	126	[ACTB, ACTR5, ANAPC15, ANAPC4, ANAPC5, ANAPC7, ANTXR1, ARID1A, ARID1B, ARID2, ATF7IP, ATR, BAZ1B, BCL7B, BCL7C, BRD7, CCT2, CCT4, CCT6A, CCT7, CCT8, CDC16, CDC23, CDC27, CDK5RAP2, CDT1, CENPV, CHFR, CTC1, CTCF, CTNNB1, CUL3, DCP2, DHX36, DNMT1, DPF1, DUSP12, DYNC1LI1, ERCC1, GNL3, GTF2H2, H3-3B, HECW2, HNRNPA1, HNRNPA2B1, HNRNPC, HNRNPD, HNRNPU, INCENP, INO80, INO80B, INO80C, KAT5, KLHL22, LCMT1,…
GO:0006282	regulation of DNA repair	9.99104e-06	0.025647	3.86654e-08	1.23729e-06	[5, 6, 7, 8]	Group50	50.4673	108	[ACTB, ACTR2, ANTXR1, ARID1A, ARID1B, ARID2, ATR, ATXN7, BCL7B, BCL7C, BRD7, CCDC117, CEBPG, CHEK1, CUL4A, CYREN, DEK, DEPDC1B, DHX9, DMAP1, DPF1, EP400, EYA4, FAM168A, FBH1, FIGNL1, FMN2, FUS, H2AX, HMGB1, HSF1, ING3, INO80, KAT2A, KAT5, KDM1A, KMT5B, MAD2L2, MAGEF1, MEAF6, MMAB, MMS19, MORF4L1, NFRKB, NPC1, NSD2, OTUB1, PARP1, PHF10, PIAS4, PNKP, POGZ, POLK, PPP4R2, PPP4R3B, PRKDC, RAD52, RIF1,…
GO:2000779	regulation of double-strand break repair	1.23804e-05	0.0316442	3.86654e-08	1.23729e-06	[6, 7, 8, 9]	Group50	54.0741	73	[ACTB, ACTR2, ANTXR1, ARID1A, ARID1B, ARID2, ATR, BCL7B, BCL7C, BRD7, CHEK1, CYREN, DEK, DMAP1, DPF1, EP400, FBH1, FIGNL1, FMN2, FUS, HSF1, ING3, KAT5, KDM1A, KMT5B, MAD2L2, MAGEF1, MEAF6, MMAB, MMS19, MORF4L1, NPC1, NSD2, OTUB1, PARP1, PHF10, PIAS4, PNKP, POGZ, POLK, PPP4R2, PPP4R3B, PRKDC, RIF1, RNF169, RPA2, RTEL1, RUVBL1, SETD2, SHLD1, SIRT6, SLF2, SMARCA4, SMARCB1, SMARCC1, SMARCC2, SMARCD1,…
GO:0051054	positive regulation of DNA metabolic process	1.51495e-05	0.0385554	3.86654e-08	1.23729e-06	[4, 5, 6, 7, 8]	Group50	47.9592	141	[ACTB, ACTR2, AKT1, ANTXR1, APLF, ARHGEF7, ARID1A, ARID1B, ARID2, ATF1, ATR, BCL7B, BCL7C, BRD7, BRPF3, CCDC117, CCT2, CCT4, CCT6A, CCT7, CCT8, CDC7, CDK1, CDT1, CEBPG, CIZ1, CTC1, CTNNB1, DBF4B, DEPDC1B, DHX36, DHX9, DMAP1, DNA2, DPF1, DSCC1, EP400, ERCC1, EXOSC3, EXOSC6, EYA4, FAF1, FAM168A, FMN2, FUS, GFER, GINS1, GINS3, GNL3, H2AX, HGF, HMGB1, HNRNPA1, HNRNPA2B1, HNRNPAB, HNRNPD, HSF1, HSP90A…
GO:2001020	regulation of response to DNA damage stimulus	1.66366e-05	0.0421737	3.86654e-08	1.23729e-06	[4, 5, 6]	Group50	47.4522	149	[ABL1, ACTB, ACTR2, ANTXR1, ARID1A, ARID1B, ARID2, ARMT1, ATR, ATXN7, BAZ1B, BCL2, BCL2L1, BCL7B, BCL7C, BRD7, CCAR2, CCDC117, CDKN2D, CEBPG, CHEK1, CLU, COPS3, CUL4A, CYREN, DDX5, DEK, DEPDC1B, DHX9, DMAP1, DPF1, DYRK1A, EP400, ERCC1, ETAA1, EYA4, FAM168A, FBH1, FIGNL1, FMN2, FMR1, FUS, FXR1, H2AX, HMGB1, HSF1, ING2, ING3, INO80, KAT2A, KAT5, KDM1A, KMT5A, KMT5B, MAD2L2, MAGEF1, MAP3K20, MAPT, M…
GO:0000278	mitotic cell cycle	1.46469e-07	0.000391659	1.46469e-07	4.54055e-06	[3]	Group31	44.0181	390	[ABL1, ACTB, ACVR1B, AKAP8L, AKT1, AMBRA1, ANAPC15, ANAPC16, ANAPC4, ANAPC5, ANAPC7, ANGEL2, ANKLE2, ANKRD17, APLP2, APP, APPL1, APPL2, ARF1, ARHGEF10, ARID1A, ARID1B, ARID2, ARL3, ARPP19, ATF2, AURKAIP1, AVEN, AZI2, BACH1, BANF1, BAP1, BAZ1B, BCL2, BCL7B, BCL7C, BLM, BRD4, BRD7, BRSK1, BRSK2, BTC, BTG3, CACUL1, CALM1, CALM2, CCDC57, CCNG2, CCNI, CCNJ, CCNY, CCSAP, CDC16, CDC23, CDC27, CDC34, CDC…
GO:1903047	mitotic cell cycle process	4.43014e-07	0.00117399	1.46469e-07	4.54055e-06	[3, 4]	Group31	44.5816	325	[ACTB, ACVR1B, AKAP8L, AKT1, AMBRA1, ANAPC15, ANAPC4, ANAPC5, ANAPC7, ANKLE2, ANKRD17, APLP2, APP, APPL1, APPL2, ARF1, ARHGEF10, ARID1A, ARID1B, ARID2, ARL3, ARPP19, ATF2, AURKAIP1, AVEN, BACH1, BANF1, BAZ1B, BCL2, BCL7B, BCL7C, BLM, BRD4, BRD7, BRSK1, BRSK2, BTC, CACUL1, CALM1, CALM2, CCDC57, CCNG2, CCNI, CCNJ, CCNY, CCSAP, CDC16, CDC23, CDC27, CDC34, CDC42, CDC7, CDC73, CDK1, CDK10, CDK14, CDK1…
GO:0045229	external encapsulating structure organization	2.64253e-07	0.000703441	2.02678e-07	6.08034e-06	[4]	Group36	22	66	[ABL1, ADAM10, ADAM8, ADAMTS10, ADAMTS3, ADAMTS9, ADAMTSL1, ADAMTSL3, ANGPTL7, ANTXR1, APP, CAPG, CLASP1, COL15A1, COL1A2, COL22A1, COL24A1, COL27A1, COL4A1, COL5A1, COL5A2, COLGALT1, COLGALT2, CRTAP, DAG1, DMTF1, DNAJB6, ERO1A, EXT1, FERMT1, FLOT1, FLRT2, FSCN1, GFOD2, HMCN1, HSD17B12, IER3IP1, IMPG1, ITGA8, ITGB1, KIF9, LMNB2, LRP12, LTBP3, MELTF, MMP24, MPV17, MYO1E, NPNT, NTN4, P3H4, POMT1, P…
GO:0043062	extracellular structure organization	3.46013e-07	0.000918664	2.02678e-07	6.08034e-06	[4]	Group36	22.0736	66	[ABL1, ADAM10, ADAM8, ADAMTS10, ADAMTS3, ADAMTS9, ADAMTSL1, ADAMTSL3, ANGPTL7, ANTXR1, APP, CAPG, CLASP1, COL15A1, COL1A2, COL22A1, COL24A1, COL27A1, COL4A1, COL5A1, COL5A2, COLGALT1, COLGALT2, CRTAP, DAG1, DMTF1, DNAJB6, ERO1A, EXT1, FERMT1, FLOT1, FLRT2, FSCN1, GFOD2, HMCN1, HSD17B12, IER3IP1, IMPG1, ITGA8, ITGB1, KIF9, LMNB2, LRP12, LTBP3, MELTF, MMP24, MPV17, MYO1E, NPNT, NTN4, P3H4, POMT1, P…
GO:0030198	extracellular matrix organization	4.54945e-07	0.00120515	2.02678e-07	6.08034e-06	[5]	Group36	22.1477	66	[ABL1, ADAM10, ADAM8, ADAMTS10, ADAMTS3, ADAMTS9, ADAMTSL1, ADAMTSL3, ANGPTL7, ANTXR1, APP, CAPG, CLASP1, COL15A1, COL1A2, COL22A1, COL24A1, COL27A1, COL4A1, COL5A1, COL5A2, COLGALT1, COLGALT2, CRTAP, DAG1, DMTF1, DNAJB6, ERO1A, EXT1, FERMT1, FLOT1, FLRT2, FSCN1, GFOD2, HMCN1, HSD17B12, IER3IP1, IMPG1, ITGA8, ITGB1, KIF9, LMNB2, LRP12, LTBP3, MELTF, MMP24, MPV17, MYO1E, NPNT, NTN4, P3H4, POMT1, P…
GO:0050906	detection of stimulus involved in sensory perception	3.1379e-07	0.000833425	3.1379e-07	9.0999e-06	[3, 5]	Group08	14.9606	19	[ADGRV1, ASIC2, CA6, CEP250, CRB1, CXCR4, EPHB1, FYN, GRIK2, HTR2A, ITGA2, MKKS, MMP24, NR2F6, OR5A2, PKD2L1, PTPRR, TAS2R14, TMEM120A]
GO:0019221	cytokine-mediated signaling pathway	4.38594e-07	0.00116271	4.38594e-07	1.22806e-05	[4, 5, 6]	Group22	24	96	[ACSL1, ACTN4, ADAR, ADIPOR1, AKT1, APLP2, APPL1, APPL2, AZI2, BIRC2, C1QTNF4, CACTIN, CARD8, CASP4, CCDC3, CCM2, CDIP1, CNOT6, CNOT9, CNTFR, COMMD7, CPNE1, CTR9, CXCR4, EPOR, EXT1, FASN, FER, FOXO3, FZD4, GPS2, GSTP1, IFNAR1, IFNGR2, IL12RB2, IL1R1, IRF1, JAK1, JAK2, LIMS1, LSM14A, MAP3K7, MED1, MKKS, MUL1, NFKBIA, NR1H2, NUMBL, OTULIN, OXSR1, PAFAH1B1, PELI3, PIAS4, PLCB1, PPP2CB, PRKACA, PRKCA…
GO:0007218	neuropeptide signaling pathway	4.96909e-07	0.00131532	4.96909e-07	1.34165e-05	[4, 5, 6]	Group19	13.4615	14	[CARTPT, GLRA3, GRP, LGALSL, LSM4, NPFFR2, NXPH2, PTRH2, RAPGEF2, RELA, SORCS2, SORCS3, SORL1, TYRO3]
GO:0007204	positive regulation of cytosolic calcium ion concentration	5.59348e-07	0.00147947	5.59348e-07	1.4543e-05	[3]	Group18	18.4358	33	[ABL1, ABL2, ADCY5, BCL2, CACNA1A, CACNA2D1, CACNB2, CCKBR, CD38, CNOT6, CNR1, CXCR4, ENC1, GNA13, GPR6, HMGB1, HTR2A, IFNAR1, JAK2, LLGL1, LPAR2, LRP6, P2RX4, PIK3CG, PKD1, PKD2, PLA2G6, PLCE1, PTK2B, SELENOT, SLC8A1, SPPL3, TMBIM6]
GO:0007165	signal transduction	6.19691e-07	0.00163784	6.19691e-07	1.54923e-05	[2, 3, 4]	Group32	32.957	1664	[AAK1, ABCG8, ABI2, ABL1, ABL2, ABR, ACSL1, ACTA2, ACTN4, ACVR1B, ACVR2A, ACVR2B, ADAM10, ADAM8, ADAMTS3, ADAP2, ADAR, ADCY2, ADCY3, ADCY5, ADGRA3, ADGRD1, ADGRG6, ADGRL1, ADGRL2, ADGRL3, ADGRL4, ADGRV1, ADIPOR1, ADNP, AFAP1, AGO3, AGRN, AGTRAP, AKAP10, AKAP11, AKAP13, AKAP3, AKAP6, AKAP7, AKAP9, AKIP1, AKR1B1, AKT1, AKT1S1, AKT2, AKT3, ALCAM, ALS2, AMER2, AMFR, AMOTL1, AMOTL2, ANAPC15, ANK1, ANK…
GO:0007166	cell surface receptor signaling pathway	7.01478e-07	0.0018519	6.19691e-07	1.54923e-05	[3, 4, 5]	Group32	31.4218	800	[AAK1, ABL1, ACSL1, ACTN4, ACVR1B, ACVR2A, ACVR2B, ADAM10, ADAMTS3, ADAR, ADCY5, ADGRA3, ADGRD1, ADGRG6, ADGRL1, ADGRL2, ADGRL3, ADGRL4, ADGRV1, ADIPOR1, AKAP3, AKAP9, AKR1B1, AKT1, AKT1S1, AKT2, AMER2, AMFR, AMOTL1, AMOTL2, ANKS1A, ANKS1B, ANO6, ANXA4, AP3S1, APC2, APH1A, APLP2, APP, APPL1, APPL2, ARHGDIA, ARHGEF28, ARHGEF7, ARID4A, ARID4B, ARID5B, ARL2BP, ARL3, ARL6, ARNTL, ATF2, ATOH8, AXIN1, …
GO:0001816	cytokine production	8.95184e-07	0.00235791	8.95184e-07	2.14844e-05	[2, 5]	Group35	26.7692	174	[ABCD2, ABL1, ADAM8, ADAMTS3, ANXA4, APLP2, APP, APPL1, APPL2, ARFGEF2, ATF2, ATF4, ATP2B1, BANF1, BAP1, BMPR1A, C1QBP, C1QTNF3, C1QTNF4, CACTIN, CADM1, CAMK4, CAPN2, CARD8, CCM2, CD274, CD276, CD46, CD47, CD6, CEBPG, CHID1, CLSTN1, CLU, CPTP, CRTAM, CSK, CUEDC2, CYRIB, DDX1, DDX3X, DEAF1, DENND1B, DHX36, DHX9, DICER1, EIF2AK2, EIF2AK3, ELF1, ERBIN, ERMAP, ERRFI1, EZH2, EZR, FERMT1, FLOT1, FOXP1,…
GO:0001817	regulation of cytokine production	1.02715e-06	0.0027014	8.95184e-07	2.14844e-05	[3, 4, 5, 6]	Group35	26.8217	173	[ABCD2, ABL1, ADAM8, ANXA4, APLP2, APP, APPL1, APPL2, ARFGEF2, ATF2, ATF4, ATP2B1, BANF1, BAP1, BMPR1A, C1QBP, C1QTNF3, C1QTNF4, CACTIN, CADM1, CAMK4, CAPN2, CARD8, CCM2, CD274, CD276, CD46, CD47, CD6, CEBPG, CHID1, CLSTN1, CLU, CPTP, CRTAM, CSK, CUEDC2, CYRIB, DDX1, DDX3X, DEAF1, DENND1B, DHX36, DHX9, DICER1, EIF2AK2, EIF2AK3, ELF1, ERBIN, ERMAP, ERRFI1, EZH2, EZR, FERMT1, FLOT1, FOXP1, FRMD8, G…
GO:0001819	positive regulation of cytokine production	1.21765e-05	0.0311354	8.95184e-07	2.14844e-05	[3, 4, 5, 6, 7]	Group35	25.7212	107	[ABL1, ADAM8, APP, APPL1, ARFGEF2, ATF2, ATF4, BMPR1A, C1QTNF3, C1QTNF4, CADM1, CAMK4, CARD8, CCM2, CD274, CD276, CD46, CD6, CEBPG, CLSTN1, CLU, CRTAM, CYRIB, DDX1, DDX3X, DEAF1, DENND1B, DHX36, DHX9, EIF2AK2, EIF2AK3, FERMT1, FLOT1, FOXP1, FRMD8, GAPDH, GPSM3, HDAC2, HGF, HK1, HMGB1, HRAS, HSP90AA1, HSPD1, IL12RB2, IL17D, IL1R1, IRF1, JAK2, KAT2A, KPNA6, LAMTOR5, LRRK2, MALT1, MAP3K7, MAPK11, MA…
GO:0010970	transport along microtubule	1.2893e-07	0.000345145	9.50991e-07	2.18728e-05	[4, 5, 6]	Group39	55.1136	97	[ACTR10, AGBL4, AGTPBP1, AP3B2, AP3D1, AP3M1, AP3S1, AP3S2, APP, ARHGAP21, ARL3, ARL8A, ARL8B, BICD1, BICD2, BLOC1S1, BLOC1S4, BLOC1S6, BORCS6, BORCS7, CDC42, CILK1, CLUAP1, CNIH4, COPG1, DCTN1, DLG2, DST, DTNBP1, DYNC1I1, DYNC1I2, DYNC2I1, DYNC2I2, DYNLT2B, FBXW11, FEZ1, HNRNPU, HSBP1, HSPA8, HTT, IFT122, IFT43, IFT57, IFT74, IFT80, IFT88, KIF13A, KIF1B, KIF5B, KXD1, LAMP1, LCA5, LRPPRC, LZTS1, …
GO:0030705	cytoskeleton-dependent intracellular transport	2.6657e-07	0.000709075	9.50991e-07	2.18728e-05	[4, 5]	Group39	52.8037	113	[ACTN4, ACTR10, AGBL4, AGTPBP1, AP3B2, AP3D1, AP3M1, AP3S1, AP3S2, APP, ARHGAP21, ARL3, ARL8A, ARL8B, BICD1, BICD2, BLOC1S1, BLOC1S4, BLOC1S6, BORCS6, BORCS7, CCDC88A, CDC42, CILK1, CLUAP1, CNIH4, COPG1, DCTN1, DLG2, DST, DTNBP1, DYNC1I1, DYNC1I2, DYNC2I1, DYNC2I2, DYNLT2B, FBXW11, FEZ1, FNBP1L, HNRNPU, HOOK3, HSBP1, HSPA8, HTT, IFT122, IFT43, IFT57, IFT74, IFT80, IFT88, KIF13A, KIF1B, KIF5B, KXD…
GO:0072384	organelle transport along microtubule	9.52982e-07	0.00250825	9.50991e-07	2.18728e-05	[4, 5, 6, 7]	Group39	60.8696	56	[ACTR10, AGBL4, AGTPBP1, AP3B2, AP3D1, AP3M1, AP3S1, AP3S2, ARHGAP21, BICD1, BICD2, BLOC1S1, BLOC1S4, BLOC1S6, BORCS6, BORCS7, CDC42, CNIH4, COPG1, DTNBP1, DYNC1I1, FBXW11, FEZ1, HSBP1, HTT, KIF13A, KIF5B, KXD1, LAMP1, LRPPRC, LZTS1, MAP1S, MAP2, MAPT, METAP2, NDEL1, NEFH, OPA1, PAFAH1B1, PEX14, RAB1A, RAB6A, RHOT1, RHOT2, SNAPIN, SPAST, STK11, SUN1, SYBU, SYNE2, TMEM201, TRAK1, TRIM46, UBB, UCHL…
GO:0051656	establishment of organelle localization	6.55615e-06	0.0169477	9.50991e-07	2.18728e-05	[3]	Group39	46.1717	199	[ABCE1, ACTN4, ACTR10, AGBL4, AGTPBP1, AP3B2, AP3D1, AP3M1, AP3S1, AP3S2, ARFGAP2, ARFGAP3, ARHGAP21, ARL6, ATP9A, BBS5, BICD1, BICD2, BLOC1S1, BLOC1S4, BLOC1S6, BORCS6, BORCS7, C17orf75, CDC23, CDC42, CDK5RAP2, CDT1, CENPC, CEP120, CEP19, CFL1, CHAMP1, CHMP1B, CHMP6, CHMP7, CLASP1, CLSTN1, CNIH4, COPG1, COPS5, CPLX2, CROCC, CTNNB1, CUL3, DCTN1, DLG1, DNM2, DOCK7, DTNBP1, DYNC1I1, DYNLT1, EXOC2, …
GO:0120254	olefinic compound metabolic process	7.99084e-06	0.0206244	1.05682e-06	2.325e-05	[3]	Group30	17.6923	23	[ABHD12, AKR1B1, ALDH1A1, ARID4A, CTDSP2, CYP19A1, DGAT1, DHRS7, FAAH, FADS1, FADS2, GPX4, GSTP1, H6PD, MGLL, PLA2G4A, PLB1, PNPLA8, PTGES2, PTGES3, RDH14, STARD3, STAT5B]
GO:0034754	cellular hormone metabolic process	9.28573e-06	0.0238922	1.05682e-06	2.325e-05	[3, 5]	Group30	16.0377	17	[AKR1B1, ALDH1A1, ARID4A, CHST10, CXXC1, CYP19A1, DGAT1, DHRS7, HSD17B12, MED1, PLB1, PLEKHA1, PRMT3, RDH14, SGPL1, STARD3, STAT5B]
GO:0004866	endopeptidase inhibitor activity	8.80596e-06	0.0226753	2.34398e-05	2.34398e-05	[7, 8, 9, 10]	Group38	17.4603	22	[APLP2, APP, BIRC2, BIRC6, CAST, COPS2, CSTB, ERC2, GAPDH, IFNAR1, NRG1, PRDX3, PRNP, PROS1, PSMF1, SERPINA1, SERPINB8, SNCA, SPOCK1, TFPI, UBE2Z, USP14]
GO:0030414	peptidase inhibitor activity	1.42161e-05	0.0362084	2.34398e-05	2.34398e-05	[6, 7, 8, 9]	Group38	18.3206	24	[APLP2, APP, BIRC2, BIRC6, CAST, COPS2, CSTB, ERC2, GAPDH, IFNAR1, NRG1, PRDX3, PRNP, PROS1, PSMF1, SERPINA1, SERPINB8, SIMC1, SNCA, SPOCK1, TFPI, UBE2Z, UMODL1, USP14]
GO:0004867	serine-type endopeptidase inhibitor activity	1.55329e-05	0.0395003	2.34398e-05	2.34398e-05	[8, 9, 10, 11]	Group38	11.1111	7	[APLP2, APP, NRG1, SERPINA1, SERPINB8, SPOCK1, TFPI]
GO:0061135	endopeptidase regulator activity	1.57864e-05	0.0401133	2.34398e-05	2.34398e-05	[6, 7, 8, 9]	Group38	18.705	26	[ADRM1, APH1A, APLP2, APP, BIRC2, BIRC6, CARD8, CAST, COPS2, CSTB, ERC2, GAPDH, IFNAR1, NRG1, PRDX3, PRNP, PROS1, PSMD14, PSMF1, SERPINA1, SERPINB8, SNCA, SPOCK1, TFPI, UBE2Z, USP14]
GO:0098609	cell-cell adhesion	1.62289e-06	0.00425848	1.62289e-06	3.40808e-05	[3]	Group11	28.136	240	[ABL1, ABL2, ACTB, ACTG1, ADAM8, ADD2, ADGRL1, ADGRL3, ADGRV1, AKT1, ALCAM, AMBRA1, AP3D1, ARID1A, ARID1B, ARID2, ARVCF, ATP1B2, ATP2C1, BCL2, BLOC1S4, BMI1, BRD7, BSG, BVES, CADM1, CADM2, CASP3, CBFB, CBLB, CD164, CD274, CD276, CD46, CD47, CD6, CDH11, CDH12, CDH18, CDH2, CDH8, CDHR3, CDK5R1, CDON, CELSR1, CELSR3, CLSTN1, CLSTN2, CNN3, CNTN4, CNTN5, CORO1A, CRB1, CRTAM, CSK, CTNNA1, CTNNA2, CTNNA…
GO:0032635	interleukin-6 production	1.75982e-05	0.0445585	1.75982e-05	3.51963e-05	[3, 6]	Group24	18.6567	25	[APP, C1QTNF3, C1QTNF4, CAPN2, CD47, CSK, DHX9, GBA, HGF, HMGB1, HSPD1, IL17D, KLF2, POU2F2, PTPN11, RPSA, SELENOK, SELENOS, SOCS5, SOS1, SPHK2, SYT11, TIRAP, TRAF6, ZBTB20]
GO:0032675	regulation of interleukin-6 production	1.75982e-05	0.0445585	1.75982e-05	3.51963e-05	[4, 5, 6, 7]	Group24	18.6567	25	[APP, C1QTNF3, C1QTNF4, CAPN2, CD47, CSK, DHX9, GBA, HGF, HMGB1, HSPD1, IL17D, KLF2, POU2F2, PTPN11, RPSA, SELENOK, SELENOS, SOCS5, SOS1, SPHK2, SYT11, TIRAP, TRAF6, ZBTB20]
GO:0032722	positive regulation of chemokine production	6.80304e-06	0.017579	1.65766e-05	4.97298e-05	[4, 5, 6, 7, 8]	Group34	10.6061	7	[APP, DDX3X, EIF2AK2, HMGB1, RPSA, SELENOK, TIRAP]
GO:0032602	chemokine production	1.65766e-05	0.0420382	1.65766e-05	4.97298e-05	[3, 6]	Group34	14.7727	13	[APP, C1QTNF3, DDX3X, EIF2AK2, ERBIN, FOXP1, GSTP1, HMGB1, MUL1, RPSA, SELENOK, SOCS5, TIRAP]
GO:0032642	regulation of chemokine production	1.65766e-05	0.0420382	1.65766e-05	4.97298e-05	[4, 5, 6, 7]	Group34	14.7727	13	[APP, C1QTNF3, DDX3X, EIF2AK2, ERBIN, FOXP1, GSTP1, HMGB1, MUL1, RPSA, SELENOK, SOCS5, TIRAP]
GO:0009620	response to fungus	2.78241e-06	0.00727321	2.78241e-06	5.56482e-05	[3, 5]	Group21	6.25	3	[GAPDH, MALT1, NRG1]
GO:0048562	embryonic organ morphogenesis	3.4231e-06	0.00893088	3.4231e-06	6.16159e-05	[4, 5, 6]	Group06	22.5926	61	[BBS5, BCR, BMI1, CCDC40, CELSR1, CEP290, CLUAP1, CTNNB1, DLG1, DLX2, DLX5, DVL1, DYNC2I1, EIF4A3, FGF9, FOXG1, FRS2, GBX2, HIPK2, IFT57, ITGA8, KDM2B, KDM6A, LRIG3, MAPK1, MEF2C, MIB1, MKKS, MTHFD1L, NDRG4, NDST1, NIPBL, NOTCH2, OXSR1, PHACTR4, PKD2, PLS1, PRKRA, PTPRR, RIPOR2, RPL38, RUNX2, SATB2, SCRIB, SETD2, SLC39A1, SMAD2, SMAD3, SMOX, SOBP, SOD1, SOX11, SP3, SPRY2, SRF, TGFBR1, TMED2, TTC3…
GO:0032543	mitochondrial translation	1.54625e-05	0.0393366	1.54625e-05	6.185e-05	[5, 6, 7, 8]	Group01	54.1353	72	[AARS2, AURKAIP1, C1QBP, CDK5RAP1, COA3, DLGAP3, EARS2, FASTKD3, GADD45GIP1, GFM1, GFM2, IARS2, LARS2, LRPPRC, METTL8, MRPL1, MRPL11, MRPL13, MRPL15, MRPL19, MRPL20, MRPL22, MRPL23, MRPL24, MRPL3, MRPL30, MRPL32, MRPL33, MRPL35, MRPL38, MRPL39, MRPL4, MRPL40, MRPL42, MRPL44, MRPL45, MRPL46, MRPL47, MRPL48, MRPL49, MRPL53, MRPL54, MRPL9, MRPS11, MRPS14, MRPS15, MRPS16, MRPS18C, MRPS2, MRPS23, MRPS…
GO:0004896	cytokine receptor activity	3.38787e-06	0.00884234	3.38787e-06	6.43695e-05	[5, 6, 7]	Group13	11.6883	9	[CNOT6, CNTFR, CXCR4, EPOR, FZD4, IFNAR1, IFNGR2, IL12RB2, IL1R1]
GO:0070646	protein modification by small protein removal	4.3353e-06	0.0112805	4.3353e-06	6.93648e-05	[5, 6, 7]	Group10	53.4161	86	[ASXL1, ATXN3, ATXN7, BAP1, CDK1, COPS2, COPS3, COPS4, COPS5, COPS6, COPS7A, COPS7B, COPS8, DEPDC1B, DESI2, EIF3F, GPS1, HINT1, ITCH, JOSD1, KAT2A, MINDY2, OTUB1, OTUD1, OTUD5, OTUD6B, OTULIN, PARK7, PSMD14, RNF2, SART3, SENP1, SENP3, SENP5, SENP6, SENP8, SUPT20H, SUPT3H, SUPT7L, TADA1, TAF2, TAF4, TAF5, TAF5L, TAF7, TAF9, TMEM98, TNIP1, TOR1A, TRRAP, UBXN1, UCHL1, UIMC1, USP1, USP10, USP11, USP1…
GO:0006997	nucleus organization	4.63868e-06	0.0120652	4.63868e-06	6.95802e-05	[5]	Group14	54.6763	76	[AGFG1, AHCTF1, AKAP8L, ANKLE2, ATXN7, BANF1, BAZ2A, BEND3, CDK1, CHD6, CHEK1, CHMP1B, CHMP6, CHMP7, DCTN1, GOLM1, H3-3B, HABP4, HIPK2, KDM3A, LEMD2, LEMD3, LMNB1, LMNB2, LPIN1, MFSD14A, NDC1, NDEL1, NECTIN2, NEK6, NSFL1C, NUMA1, NUP107, NUP153, NUP205, NUP54, NUP98, PAFAH1B1, PDCD6IP, PHF2, PHF8, PRKCA, PSME4, PYGO1, RCC1, REEP3, RNF8, RPS19, RRP8, RTN4, SEH1L, SERBP1, SIRT1, SMARCA5, SPAST, SRP…
GO:0007005	mitochondrion organization	4.19619e-06	0.0109269	4.19619e-06	7.13352e-05	[5]	Group15	45.073	247	[ACAD9, ADCK1, AFG1L, AFG3L2, AGTPBP1, AKT1, AKT3, AMBRA1, ARIH2, ATAD3A, ATF2, ATG13, ATG14, ATG2A, ATG3, ATG4D, ATG7, ATG9A, ATPAF1, AURKAIP1, BAG4, BAP1, BBC3, BCL2, BCL2L1, BNIP3, C12orf73, CCAR2, CHCHD4, CHCHD6, CISD2, CLU, CLUH, CNP, COA3, COA4, COA5, COA8, COX16, COX18, COX19, COX20, COX7A2, COX7A2L, CYRIB, DDHD2, DNA2, DNAJC11, DNAJC15, DNAJC19, DNLZ, DNM1L, ECSIT, EPM2A, ERBB4, FAM162A, …
GO:0035459	vesicle cargo loading	1.45967e-05	0.0371632	1.45967e-05	7.29835e-05	[4, 5]	Group02	75.8621	22	[AP3B2, AP3D1, AP3M1, AP3S1, AP3S2, KIF13A, MIA2, MIA3, PICALM, RAB1A, SAR1A, SCAP, SEC13, SEC23A, SEC23B, SEC24A, SEC24C, SEC24D, SEC31A, TBC1D20, TMED10, TMED2]
GO:0016197	endosomal transport	1.23888e-05	0.0316534	1.23888e-05	7.43328e-05	[4, 5]	Group09	49.1936	122	[ACAP2, ALMS1, ALS2, ANKRD50, AP3D1, AP5B1, AP5S1, AP5Z1, ARF6, ARFIP1, ARFRP1, ARL1, ARL4C, ARL8B, ATP9A, BLOC1S1, BVES, CHMP1B, CHMP6, CHMP7, CLEC16A, CLTC, DCLK1, DCTN1, DENND10, DENND1A, DENND1B, EEA1, EIPR1, EPG5, EPS15L1, GGA1, GGA3, GOSR1, GRIP1, HEATR5B, INPP5F, ITSN2, LAMTOR1, LEPROTL1, LRRK2, LYST, MICALL1, MYO5B, NCOA2, NDRG4, PHETA1, PICALM, PREPL, PRICKLE1, PTGES2, RAB10, RAB11A, RAB…
GO:0000338	protein deneddylation	1.1859e-05	0.0303471	1.1859e-05	8.30127e-05	[6, 7, 8]	Group12	100	11	[COPS2, COPS3, COPS4, COPS5, COPS6, COPS7A, COPS7B, COPS8, GPS1, SENP8, TOR1A]
GO:0008217	regulation of blood pressure	7.28354e-06	0.0188134	1.06795e-05	8.54356e-05	[3, 5]	Group37	20	35	[ACTA2, AGTRAP, AKR1B1, ASIC2, ATP2B1, CARTPT, CNR1, COL1A2, CORO2B, EXT1, EXT2, GNA12, GNA13, GSK3A, GUCY1A1, IFNAR1, LNPEP, LRP5, MKKS, NANOS3, NAV2, NCALD, P2RX4, PDE4D, PTPRO, RNLS, RPS6KA2, SGK1, SMAD3, SOD1, SOD2, STK39, TRHDE, UTS2B, WNK1]
GO:0003013	circulatory system process	1.06795e-05	0.0273714	1.06795e-05	8.54356e-05	[3]	Group37	26.9928	149	[ABCC5, ABL1, ACTA2, AGTRAP, AKAP13, AKAP9, AKR1B1, ANK2, ASIC2, ATP1B2, ATP2A2, ATP2B1, ATP2B2, BCR, BVES, CACNA2D1, CACNB2, CALM1, CALM2, CAMK2D, CARTPT, CD38, CDC42, CHRM3, CNR1, COL1A2, CORO2B, CPS1, CTNNA3, CTNNBIP1, CXCR4, CYB5R3, DHX15, DLG1, DNM1L, E2F4, EXT1, EXT2, FAAH, FABP5, FERMT2, FGF12, FYN, GAA, GCLM, GJC1, GLRX3, GNA12, GNA13, GRK2, GSK3A, GUCY1A1, GUCY1B1, HDAC4, HSP90AA1, HTR1A…
GO:0008015	blood circulation	1.64894e-05	0.04185	1.06795e-05	8.54356e-05	[4]	Group37	26.4831	125	[ABL1, ACTA2, AGTRAP, AKAP9, AKR1B1, ANK2, ASIC2, ATP1B2, ATP2A2, ATP2B1, ATP2B2, BCR, BVES, CACNA2D1, CACNB2, CALM1, CALM2, CAMK2D, CARTPT, CD38, CDC42, CHRM3, CNR1, COL1A2, CORO2B, CPS1, CTNNA3, CTNNBIP1, CXCR4, CYB5R3, DHX15, DLG1, DNM1L, E2F4, EXT1, EXT2, FAAH, FERMT2, FGF12, GAA, GCLM, GJC1, GLRX3, GNA12, GNA13, GRK2, GSK3A, GUCY1A1, GUCY1B1, HDAC4, HSP90AA1, HTR1A, HTR1B, HTR2A, IFNAR1, ITG…
GO:0018105	peptidyl-serine phosphorylation	1.01084e-05	0.0259381	1.01084e-05	9.09756e-05	[6, 7, 8]	Group16	47.8827	147	[AKAP9, AKT1, AKT2, AKT3, ANTXR1, APP, ARAF, ATR, AXIN1, BAG4, BCL2, BDNF, BRAF, BRSK1, BRSK2, CAB39, CAMK1D, CAMK2D, CAMK4, CAPRIN2, CCM2, CDC7, CDK1, CDK5R1, CLASP1, CLK1, CLSPN, CNOT9, COQ7, CREBL2, CSNK1E, CSNK1G1, CSNK1G2, DCLK1, DCLK2, DMTN, DOCK7, DYRK1A, DYRK1B, DYRK2, EIF2AK3, EIF4G1, EPM2A, FNIP1, FNIP2, GADD45A, GGNBP2, GRK2, GSK3A, GSK3B, H3-3B, HAX1, HGF, HIPK2, HIPK3, HSP90AA1, HSP9…
GO:0050673	epithelial cell proliferation	9.9227e-06	0.0254815	9.9227e-06	9.9227e-05	[3]	Group07	25.5981	107	[ACVR2A, AGGF1, AKR1B1, AKT1, AKT3, ATF2, ATOH8, ATP5F1A, BCL2L1, BMPER, BMPR1A, BTBD10, BTRC, C6orf89, CDC42, CDC73, CLSTN1, CTNNB1, CYP7B1, DAB2IP, DEAF1, DLG1, DLX5, DMAP1, EFNB2, ERRFI1, FERMT1, FGF9, FMC1-LUC7L2, FRS2, GLUL, HGF, HMGB1, HMGN1, HRAS, IFT57, IFT74, IFT80, IGF1, IGFBP4, IRS2, ITGB1BP1, KDM5B, KLF9, LIMS1, MAP2K2, MAPK1, MED1, MEF2C, MIA3, MTSS1, NELL2, NFIB, NME1, NOTCH2, NR4A1…
GO:0043254	regulation of protein-containing complex assembly	9.91947e-06	0.0254831	9.91947e-06	0.000109114	[4, 5, 6]	Group03	46.1916	188	[ABCA3, ABL1, ADD1, ADD2, AKAP9, AMBRA1, ANKS1B, ANTXR1, ARF6, ARHGAP28, ARHGEF7, ARPC1B, ARPC4, ASAP1, ATF7IP, ATR, BAG4, BBC3, BBS10, BIRC2, BRK1, CAMSAP1, CAMSAP2, CAND1, CAPG, CAPZA1, CAPZA2, CAPZB, CARD8, CARMIL1, CDC42, CDC42EP3, CDC42EP4, CDK5R1, CDK5RAP2, CDT1, CKAP5, CLASP1, CLIP1, CLU, CORO1A, CPTP, CRACD, CRBN, CTNNBIP1, CYFIP1, CYFIP2, CYRIB, DAB2IP, DACT1, DBN1, DCTN1, DDX3X, DLG1, D…
GO:0046903	secretion	9.41764e-06	0.0242222	9.41764e-06	0.000113012	[4]	Group04	28.874	259	[AACS, ACSL3, ACVR2B, ADAM8, ADCY5, ANK1, AP1G1, APBA2, APBB1, APBB3, ARF6, ARFGAP3, ARFGEF2, ARFIP1, ARHGAP17, ARHGEF7, ARL8B, ARNTL, ATP2A2, ATP9A, BCR, BLOC1S6, BRAF, BRSK1, BRSK2, C1QTNF3, CA2, CACNB2, CAMK2G, CAPN10, CARTPT, CBARP, CBLN4, CCKBR, CCM2, CD38, CHMP6, CHRM3, CLASP1, CLOCK, CLSTN1, CLU, CNR1, COPA, COPG1, COPS2, COPS3, COPS5, CORO1A, CPLX2, CTBP2, CXXC1, CYP19A1, CYP51A1, DGKI, D…
GO:0001525	angiogenesis	5.11123e-06	0.013279	8.7782e-06	0.000114117	[3, 4, 5, 6, 7, 8, 9]	Group26	26.2425	132	[ABL1, ACTG1, ADAM8, ADAMTS9, AGGF1, AGO2, AKT1, AKT3, AMOTL1, AMOTL2, ANGPTL6, APOLD1, ARHGAP24, ATF2, ATP5F1B, BMPER, BSG, CARD10, CCM2, CHAMP1, CLSTN1, COL15A1, COL22A1, COL4A1, CTNNB1, CXCR4, DAB2IP, DAG1, DNAJC5, EFNB2, EGLN1, EIF2AK3, EPHB1, EPHB4, EPN1, FGF9, FKBPL, FOXJ2, GAB1, GADD45A, GBX2, GLUL, GNA13, GPLD1, GTF2I, HDAC5, HDAC7, HDAC9, HGF, HIPK2, HS6ST1, ITGB1, ITGB1BP1, JAK1, JAM3, …
GO:0048514	blood vessel morphogenesis	8.7782e-06	0.0226126	8.7782e-06	0.000114117	[4, 5, 6, 7, 8]	Group26	27.2109	160	[ABL1, ACTG1, ADAM8, ADAMTS9, AGGF1, AGO2, AKT1, AKT3, AMOTL1, AMOTL2, ANGPTL6, APOLD1, ARHGAP24, ARID2, ATF2, ATP5F1B, BMPER, BMPR1A, BSG, CARD10, CCM2, CDH2, CHAMP1, CLSTN1, COL15A1, COL22A1, COL4A1, CTNNB1, CXCR4, DAB2IP, DAG1, DNAJC5, EFNB2, EGLN1, EIF2AK3, EPHB1, EPHB4, EPN1, FGF9, FKBPL, FOXJ2, FZD4, GAB1, GADD45A, GBX2, GJC1, GLUL, GNA13, GPLD1, GTF2I, HDAC5, HDAC7, HDAC9, HGF, HIF1AN, HIP…
GO:0002444	myeloid leukocyte mediated immunity	8.71274e-06	0.0224527	8.71274e-06	0.000121978	[4]	Group00	16.3636	18	[BCR, CAMK4, CLSTN1, CPLX2, DDX1, DHX36, FER, GRP, KMT2E, LGALSL, LSM4, ORC3, PIK3CG, SNX4, SPHK2, SPNS1, STXBP1, VAMP2]
Cellular component
GO:0043229	intracellular organelle	1.25915e-67	7.05124e-65	1.16761e-58	3.6196e-57	[3]	Group26	38.8158	4576	[AADAT, AAK1, AAR2, AARS1, AARS2, ABCA3, ABCB10, ABCB6, ABCC5, ABCD2, ABCD3, ABCE1, ABHD12, ABHD17B, ABHD17C, ABHD5, ABI2, ABL1, ABL2, ABLIM1, ABT1, ACAD9, ACAP2, ACAT1, ACBD3, ACBD5, ACLY, ACOT7, ACOX3, ACP2, ACRV1, ACSF3, ACSL1, ACSL3, ACSS2, ACTA2, ACTB, ACTG1, ACTN4, ACTR10, ACTR1B, ACTR2, ACTR3, ACTR5, ADAM10, ADAM8, ADAMTS9, ADAMTSL1, ADAMTSL3, ADAP2, ADAR, ADAT2, ADAT3, ADCK1, ADCY3, ADCY5…
GO:0005654	nucleoplasm	1.68923e-64	9.44281e-62	6.01589e-63	1.92508e-61	[2, 6, 7]	Group29	46.3147	1860	[ABCB6, ABHD5, ABI2, ABL1, ACBD5, ACLY, ACOT7, ACSF3, ACTB, ACTN4, ACTR5, ADAR, ADAT2, ADAT3, ADD1, ADGRD1, ADK, ADPRS, ADRM1, AEBP2, AFF3, AFTPH, AGO2, AGO3, AHCTF1, AK3, AK9, AKAP8L, AKIP1, AKIRIN1, AKR1B1, AKT1, AKT1S1, AKT2, ANAPC15, ANAPC16, ANAPC4, ANAPC5, ANAPC7, ANGEL2, ANKRD10, ANKRD11, ANKRD17, ANKRD23, ANKRD28, ANKS1A, ANKS1B, ANP32A, ANP32B, ANTXR1, AP5S1, AP5Z1, APBB1, API5, APLF, AP…
GO:0031981	nuclear lumen	3.92676e-64	2.19113e-61	6.01589e-63	1.92508e-61	[5, 6]	Group29	45.7084	1981	[ABCB6, ABHD5, ABI2, ABL1, ABT1, ACBD5, ACLY, ACOT7, ACSF3, ACTB, ACTN4, ACTR5, ADAR, ADAT2, ADAT3, ADD1, ADGRD1, ADK, ADPRS, ADRM1, AEBP2, AFF3, AFTPH, AGO2, AGO3, AGPAT5, AGPS, AGTPBP1, AHCTF1, AK3, AK8, AK9, AKAP11, AKAP8L, AKIP1, AKIRIN1, AKR1B1, AKT1, AKT1S1, AKT2, ANAPC15, ANAPC16, ANAPC4, ANAPC5, ANAPC7, ANGEL2, ANKRD10, ANKRD11, ANKRD17, ANKRD23, ANKRD28, ANKS1A, ANKS1B, ANP32A, ANP32B, A…
GO:0043231	intracellular membrane-bounded organelle	6.01589e-63	3.35085e-60	6.01589e-63	1.92508e-61	[4]	Group29	39.2404	4298	[AADAT, AAK1, AAR2, AARS1, AARS2, ABCA3, ABCB10, ABCB6, ABCC5, ABCD2, ABCD3, ABCE1, ABHD12, ABHD17B, ABHD17C, ABHD5, ABI2, ABL1, ABT1, ACAD9, ACAP2, ACAT1, ACBD3, ACBD5, ACLY, ACOT7, ACOX3, ACP2, ACRV1, ACSF3, ACSL1, ACSL3, ACSS2, ACTB, ACTG1, ACTN4, ACTR10, ACTR1B, ACTR2, ACTR3, ACTR5, ADAM10, ADAM8, ADAMTS9, ADAMTSL1, ADAMTSL3, ADAP2, ADAR, ADAT2, ADAT3, ADCK1, ADCY3, ADD1, ADD2, ADGRD1, ADGRG6…
GO:0043231	intracellular membrane-bounded organelle	6.01589e-63	3.35085e-60	1.16761e-58	3.6196e-57	[4]	Group26	39.2404	4298	[AADAT, AAK1, AAR2, AARS1, AARS2, ABCA3, ABCB10, ABCB6, ABCC5, ABCD2, ABCD3, ABCE1, ABHD12, ABHD17B, ABHD17C, ABHD5, ABI2, ABL1, ABT1, ACAD9, ACAP2, ACAT1, ACBD3, ACBD5, ACLY, ACOT7, ACOX3, ACP2, ACRV1, ACSF3, ACSL1, ACSL3, ACSS2, ACTB, ACTG1, ACTN4, ACTR10, ACTR1B, ACTR2, ACTR3, ACTR5, ADAM10, ADAM8, ADAMTS9, ADAMTSL1, ADAMTSL3, ADAP2, ADAR, ADAT2, ADAT3, ADCK1, ADCY3, ADD1, ADD2, ADGRD1, ADGRG6…
GO:0005634	nucleus	1.89141e-62	1.05162e-59	6.01589e-63	1.92508e-61	[5]	Group29	42.1957	2971	[AAR2, ABCB6, ABHD5, ABI2, ABL1, ABT1, ACAD9, ACBD5, ACLY, ACOT7, ACSF3, ACTB, ACTG1, ACTN4, ACTR2, ACTR3, ACTR5, ADAM10, ADAR, ADAT2, ADAT3, ADD1, ADGRD1, ADI1, ADK, ADNP, ADNP2, ADPRS, ADRM1, AEBP2, AFF3, AFTPH, AGBL5, AGFG1, AGO2, AGO3, AGO4, AGPAT3, AGPAT5, AGPS, AGTPBP1, AHCTF1, AHCY, AK3, AK8, AK9, AKAP11, AKAP13, AKAP3, AKAP6, AKAP7, AKAP8L, AKIP1, AKIRIN1, AKR1B1, AKT1, AKT1S1, AKT2, AKT3…
GO:0005634	nucleus	1.89141e-62	1.05162e-59	1.16761e-58	3.6196e-57	[5]	Group26	42.1957	2971	[AAR2, ABCB6, ABHD5, ABI2, ABL1, ABT1, ACAD9, ACBD5, ACLY, ACOT7, ACSF3, ACTB, ACTG1, ACTN4, ACTR2, ACTR3, ACTR5, ADAM10, ADAR, ADAT2, ADAT3, ADD1, ADGRD1, ADI1, ADK, ADNP, ADNP2, ADPRS, ADRM1, AEBP2, AFF3, AFTPH, AGBL5, AGFG1, AGO2, AGO3, AGO4, AGPAT3, AGPAT5, AGPS, AGTPBP1, AHCTF1, AHCY, AK3, AK8, AK9, AKAP11, AKAP13, AKAP3, AKAP6, AKAP7, AKAP8L, AKIP1, AKIRIN1, AKR1B1, AKT1, AKT1S1, AKT2, AKT3…
GO:0043233	organelle lumen	1.41047e-52	7.82813e-50	6.01589e-63	1.92508e-61	[3]	Group29	43.2805	2322	[AADAT, ABCB6, ABCC5, ABCD3, ABCE1, ABHD5, ABI2, ABL1, ABT1, ACAT1, ACBD5, ACLY, ACOT7, ACOX3, ACP2, ACSF3, ACSS2, ACTB, ACTN4, ACTR10, ACTR1B, ACTR2, ACTR5, ADAM10, ADAMTSL1, ADAR, ADAT2, ADAT3, ADD1, ADGRD1, ADK, ADPRS, ADRM1, AEBP2, AFF3, AFTPH, AGA, AGO2, AGO3, AGPAT5, AGPS, AGRN, AGTPBP1, AHCTF1, AK3, AK8, AK9, AKAP11, AKAP8L, AKIP1, AKIRIN1, AKR1B1, AKT1, AKT1S1, AKT2, ALDH7A1, ALDOA, ALG12…
GO:0070013	intracellular organelle lumen	1.41047e-52	7.82813e-50	6.01589e-63	1.92508e-61	[4]	Group29	43.2805	2322	[AADAT, ABCB6, ABCC5, ABCD3, ABCE1, ABHD5, ABI2, ABL1, ABT1, ACAT1, ACBD5, ACLY, ACOT7, ACOX3, ACP2, ACSF3, ACSS2, ACTB, ACTN4, ACTR10, ACTR1B, ACTR2, ACTR5, ADAM10, ADAMTSL1, ADAR, ADAT2, ADAT3, ADD1, ADGRD1, ADK, ADPRS, ADRM1, AEBP2, AFF3, AFTPH, AGA, AGO2, AGO3, AGPAT5, AGPS, AGRN, AGTPBP1, AHCTF1, AK3, AK8, AK9, AKAP11, AKAP8L, AKIP1, AKIRIN1, AKR1B1, AKT1, AKT1S1, AKT2, ALDH7A1, ALDOA, ALG12…
GO:0043227	membrane-bounded organelle	1.46837e-50	8.13475e-48	1.16761e-58	3.6196e-57	[3]	Group26	38.3155	4522	[AADAT, AAK1, AAR2, AARS1, AARS2, AASDHPPT, ABCA3, ABCB10, ABCB6, ABCC5, ABCD2, ABCD3, ABCE1, ABHD12, ABHD17B, ABHD17C, ABHD5, ABI2, ABL1, ABT1, ACAD9, ACAP2, ACAT1, ACBD3, ACBD5, ACLY, ACOT7, ACOX3, ACP1, ACP2, ACRV1, ACSF3, ACSL1, ACSL3, ACSS2, ACTA2, ACTB, ACTG1, ACTN4, ACTR10, ACTR1B, ACTR2, ACTR3, ACTR3C, ACTR5, ADAM10, ADAM8, ADAMTS3, ADAMTS9, ADAMTSL1, ADAMTSL3, ADAP2, ADAR, ADAT2, ADAT3, …
GO:0005829	cytosol	4.24105e-49	2.3453e-46	4.24105e-49	1.27232e-47	[2, 3, 4]	Group09	43.3079	2210	[AACS, AAK1, AARS1, AASDHPPT, ABCB6, ABCD2, ABCD3, ABCE1, ABHD5, ABI2, ABL1, ABL2, ABR, ACBD5, ACBD6, ACLY, ACOT7, ACOX3, ACP1, ACSS2, ACTA2, ACTB, ACTG1, ACTN4, ACTR10, ACTR1B, ACTR2, ACTR3, ACVR1B, ADD1, ADD2, ADI1, ADK, ADO, ADRM1, ADSL, ADSS2, AFAP1, AFF3, AFTPH, AGBL4, AGBL5, AGFG1, AGO2, AGO3, AGO4, AGPS, AGTPBP1, AHCTF1, AHCY, AHSA1, AK3, AK8, AK9, AKAP1, AKAP10, AKAP11, AKAP13, AKAP7, AKA…
GO:0031226	intrinsic component of plasma membrane	4.82262e-36	2.66209e-33	4.82262e-36	1.39856e-34	[3, 4]	Group13	20.9786	313	[ABCC5, ABCG8, ABHD12, ACVR1B, ACVR2A, ACVR2B, ADAM8, ADCY2, ADCY3, ADCY5, ADGRD1, ADGRG6, ADGRL1, ADGRL2, ADGRL3, ADGRL4, ADIPOR1, AKAP9, ALCAM, ANKH, APH1A, APP, ASIC2, ATP10A, ATP11A, ATP1B2, ATP2A2, ATP2B1, ATP2B2, ATP8B1, ATRN, BIRC2, BSG, CACNB2, CACNG7, CALM1, CALM2, CD151, CD164, CD320, CD46, CD47, CD6, CDH2, CDON, CHRM3, CLCN3, CLPTM1, CLSTN2, CLU, CNIH3, CNIH4, CNOT6, CNR1, CNTFR, CNTN5…
GO:0140513	nuclear protein-containing complex	7.50093e-34	4.13301e-31	7.50093e-34	2.10026e-32	[2, 6]	Group08	50.9682	658	[AAR2, ACTB, ACTR5, ADAR, ADNP, AEBP2, AFF3, AGFG1, AHCTF1, AMOTL1, ANAPC15, ANAPC16, ANAPC4, ANAPC5, ANAPC7, ANTXR1, API5, AQR, ARID1A, ARID1B, ARID2, ARID4A, ARID4B, ARNTL, ARNTL2, ASCC3, ASH1L, ASH2L, ASXL1, ASXL3, ATF1, ATF2, ATF4, ATF6, ATF7, ATP5F1A, ATR, ATXN7, BACH1, BACH2, BAP1, BASP1, BATF2, BAZ1B, BAZ2A, BCL11A, BCL7B, BCL7C, BICD2, BICRA, BICRAL, BMI1, BPTF, BRD1, BRD7, BRMS1, BRMS1L,…
GO:0005887	integral component of plasma membrane	1.4338e-33	7.8859e-31	4.82262e-36	1.39856e-34	[4, 5]	Group13	21.0899	298	[ABCC5, ABCG8, ABHD12, ACVR1B, ACVR2A, ACVR2B, ADAM8, ADCY2, ADCY3, ADCY5, ADGRD1, ADGRG6, ADGRL1, ADGRL2, ADGRL3, ADGRL4, AKAP9, ALCAM, ANKH, APH1A, APP, ASIC2, ATP10A, ATP11A, ATP1B2, ATP2A2, ATP2B1, ATP2B2, ATP8B1, ATRN, BIRC2, BSG, CACNB2, CACNG7, CALM1, CALM2, CD151, CD164, CD320, CD46, CD47, CD6, CDH2, CDON, CHRM3, CLCN3, CLPTM1, CLSTN2, CLU, CNIH3, CNIH4, CNOT6, CNR1, CNTFR, COL25A1, CPT1C…
GO:0031224	intrinsic component of membrane	4.48005e-32	2.45955e-29	3.69715e-08	4.8063e-07	[2, 3]	Group27	28.3977	1331	[ABCA3, ABCB10, ABCB6, ABCC5, ABCD2, ABCD3, ABCG8, ABHD12, ABHD14A, ABHD16A, ACBD5, ACP2, ACSL1, ACSL3, ACVR1B, ACVR2A, ACVR2B, ADAM10, ADAM8, ADCK1, ADCK2, ADCY2, ADCY3, ADCY5, ADGRA3, ADGRD1, ADGRG6, ADGRL1, ADGRL2, ADGRL3, ADGRL4, ADGRV1, ADIPOR1, ADPGK, AFG3L2, AGPAT3, AGPAT5, AGRN, AGTRAP, AKAP1, AKAP6, AKAP9, ALCAM, ALG10, ALG10B, ALG11, ALG12, ALG14, ALG3, ALG5, ALG6, ALG9, AMFR, ANKH, ANK…
GO:0005737	cytoplasm	3.47765e-30	1.90575e-27	3.47765e-30	9.38965e-29	[2, 3]	Group05	38.0655	4089	[AACS, AADAT, AAK1, AARS1, AARS2, AASDHPPT, ABCA3, ABCB10, ABCB6, ABCC5, ABCD2, ABCD3, ABCE1, ABHD12, ABHD14A, ABHD17B, ABHD17C, ABHD5, ABI2, ABL1, ABL2, ABLIM1, ABR, ACAD9, ACAP2, ACAT1, ACBD3, ACBD5, ACBD6, ACLY, ACOT7, ACOX3, ACP1, ACP2, ACRV1, ACSF3, ACSL1, ACSL3, ACSS2, ACTA2, ACTB, ACTG1, ACTN4, ACTR10, ACTR1B, ACTR2, ACTR3, ACTR5, ACVR1B, ACVR2A, ACVR2B, ADAM10, ADAM8, ADAMTS9, ADAMTSL1, A…
GO:0005886	plasma membrane	3.25896e-29	1.78265e-26	3.25896e-29	8.4733e-28	[3]	Group10	28.7148	1345	[AAK1, ABCA3, ABCB6, ABCC5, ABCG8, ABHD12, ABHD17B, ABHD17C, ACP1, ACSL1, ACSL3, ACTB, ACTG1, ACTN4, ACVR1B, ACVR2A, ACVR2B, ADAM10, ADAM8, ADAMTSL1, ADAP2, ADCY2, ADCY3, ADCY5, ADD1, ADD2, ADGRA3, ADGRD1, ADGRG6, ADGRL1, ADGRL2, ADGRL3, ADGRL4, ADGRV1, ADI1, ADIPOR1, ADK, ADRM1, AGPAT3, AGRN, AGTRAP, AKAP10, AKAP11, AKAP6, AKAP7, AKAP9, AKR1B1, AKT1, AKT2, AKTIP, ALCAM, ALG10B, AMER2, AMOTL1, AM…
GO:0016021	integral component of membrane	1.42591e-28	7.7855e-26	3.69715e-08	4.8063e-07	[3, 4]	Group27	28.6687	1305	[ABCA3, ABCB10, ABCB6, ABCC5, ABCD2, ABCD3, ABCG8, ABHD12, ABHD14A, ABHD16A, ACBD5, ACP2, ACSL1, ACSL3, ACVR1B, ACVR2A, ACVR2B, ADAM10, ADAM8, ADCK1, ADCK2, ADCY2, ADCY3, ADCY5, ADGRA3, ADGRD1, ADGRG6, ADGRL1, ADGRL2, ADGRL3, ADGRL4, ADGRV1, ADIPOR1, ADPGK, AFG3L2, AGPAT3, AGPAT5, AGRN, AGTRAP, AKAP1, AKAP6, AKAP9, ALCAM, ALG10, ALG10B, ALG11, ALG12, ALG14, ALG3, ALG5, ALG6, ALG9, AMFR, ANKH, ANK…
GO:0016604	nuclear body	2.75352e-19	1.50067e-16	2.75352e-19	6.88381e-18	[2, 3, 7, 8]	Group19	50.0605	414	[ABL1, ACTN4, ADD1, ADPRS, AFF3, AK3, AKAP8L, AKR1B1, ANGEL2, ANKS1B, ANTXR1, AP5Z1, APBB1, API5, ARL6IP4, ARNTL, ASCC3, ATF4, ATF7IP, ATOH8, ATP8B1, ATR, ATXN2L, BANP, BASP1, BAZ2A, BDNF, BLM, BMI1, BOLA3, BPNT2, BRD1, BRD2, C12orf57, CACTIN, CARMIL1, CASC3, CBX4, CCNDBP1, CCNL1, CDC34, CDC5L, CDK12, CDK13, CDKN1A, CDT1, CENPC, CENPT, CHAMP1, CHD6, CHFR, CHTOP, CLK2, CLK3, COIL, COP1, COPS4, CPS…
GO:0043228	non-membrane-bounded organelle	2.52439e-18	1.37327e-15	2.52439e-18	6.05853e-17	[3]	Group15	40.2477	1917	[ABHD5, ABI2, ABL1, ABL2, ABLIM1, ABT1, ACSL3, ACTA2, ACTB, ACTG1, ACTN4, ACTR10, ACTR1B, ACTR2, ACTR3, ACTR5, ADAM8, ADAR, ADCY5, ADD1, ADD2, ADNP, ADNP2, ADPRS, AEBP2, AFAP1, AGBL4, AGBL5, AGO2, AGO3, AGO4, AGPAT5, AGPS, AGTPBP1, AHCTF1, AK3, AK8, AKAP11, AKAP13, AKAP8L, AKAP9, AKIRIN1, AKR1B1, AKT1, ALDOA, ALMS1, ALS2, AMBRA1, ANAPC16, ANAPC5, ANAPC7, ANK1, ANK2, ANKRD17, ANKRD23, ANKS1B, ANP3…
GO:0043232	intracellular non-membrane-bounded organelle	2.52439e-18	1.37327e-15	2.52439e-18	6.05853e-17	[4]	Group15	40.2477	1917	[ABHD5, ABI2, ABL1, ABL2, ABLIM1, ABT1, ACSL3, ACTA2, ACTB, ACTG1, ACTN4, ACTR10, ACTR1B, ACTR2, ACTR3, ACTR5, ADAM8, ADAR, ADCY5, ADD1, ADD2, ADNP, ADNP2, ADPRS, AEBP2, AFAP1, AGBL4, AGBL5, AGO2, AGO3, AGO4, AGPAT5, AGPS, AGTPBP1, AHCTF1, AK3, AK8, AKAP11, AKAP13, AKAP8L, AKAP9, AKIRIN1, AKR1B1, AKT1, ALDOA, ALMS1, ALS2, AMBRA1, ANAPC16, ANAPC5, ANAPC7, ANK1, ANK2, ANKRD17, ANKRD23, ANKS1B, ANP3…
GO:0009897	external side of plasma membrane	3.45339e-18	1.87519e-15	2.61646e-08	3.66304e-07	[3, 4]	Group16	14.1141	47	[ADGRA3, ALCAM, ANTXR1, ANXA5, ATP1B2, BMPR1A, CAPN2, CD274, CD276, CD6, CLCN3, CLEC19A, CLPTM1, CNOT6, CNTFR, CTSB, CXCR4, DAG1, DEAF1, EFNA5, ENOX1, ENOX2, EPOR, ERMAP, FASN, FLOT1, GSR, IDE, IL12RB2, IL1R1, INSR, ITGA2, ITGA8, ITGB1, KCNJ3, LAMP1, LDLR, LRP2, PRNP, RTN4R, SLC38A1, SLC4A3, SLC7A5, TFRC, THBS1, TMEM123, UMODL1]
GO:0030312	external encapsulating structure	1.74394e-16	9.45217e-14	1.74394e-16	4.01107e-15	[2, 3]	Group21	18.6373	93	[ADAMTS10, ADAMTS3, ADAMTS9, ADAMTSL3, AGRN, ANGPTL6, ANGPTL7, ANXA4, ANXA5, ATRN, BMPER, C17orf58, CBLN4, CD151, CD180, CDH2, CDON, CLU, COL15A1, COL1A2, COL22A1, COL24A1, COL25A1, COL27A1, COL4A1, COL5A1, COL5A2, CSTB, CTSB, CTSD, CTSF, CTSL, DAG1, DGCR6L, DLG1, DMTF1, DST, E2F1, EDIL3, EFNA5, ERBIN, FGL2, FLRT2, FREM1, GFOD2, GLG1, GPC1, GPC5, GPC6, GPLD1, HMCN1, HNRNPM, HSD17B12, HSP90AA1, HS…
GO:0031012	extracellular matrix	1.74394e-16	9.45217e-14	1.74394e-16	4.01107e-15	[3, 4]	Group21	18.6373	93	[ADAMTS10, ADAMTS3, ADAMTS9, ADAMTSL3, AGRN, ANGPTL6, ANGPTL7, ANXA4, ANXA5, ATRN, BMPER, C17orf58, CBLN4, CD151, CD180, CDH2, CDON, CLU, COL15A1, COL1A2, COL22A1, COL24A1, COL25A1, COL27A1, COL4A1, COL5A1, COL5A2, CSTB, CTSB, CTSD, CTSF, CTSL, DAG1, DGCR6L, DLG1, DMTF1, DST, E2F1, EDIL3, EFNA5, ERBIN, FGL2, FLRT2, FREM1, GFOD2, GLG1, GPC1, GPC5, GPC6, GPLD1, HMCN1, HNRNPM, HSD17B12, HSP90AA1, HS…
GO:1990234	transferase complex	2.47561e-15	1.33931e-12	2.47561e-15	5.44635e-14	[3]	Group24	48.3476	395	[ACTB, ACVR1B, ACVR2A, ACVR2B, AEBP2, AMBRA1, AMFR, ANAPC15, ANAPC16, ANAPC4, ANAPC5, ANAPC7, APPBP2, ARIH2, ARMC8, ASH2L, ATF2, ATG13, ATG14, ATG16L1, ATG3, ATXN7, AZI2, BMI1, BRAP, BRD1, BRPF1, BRPF3, BTRC, C17orf49, C6orf89, C9orf72, CAB39, CACYBP, CAND1, CBX2, CBX4, CCNC, CCNG2, CCNI, CCNJ, CCNL1, CCNQ, CCNT1, CCNT2, CCNY, CDC16, CDC23, CDC27, CDC73, CDK1, CDK12, CDK13, CDK14, CDK5R1, CDKN1A,…
GO:0031967	organelle envelope	4.57198e-14	2.46887e-11	9.90266e-12	1.78248e-10	[3, 4]	Group31	45.2614	554	[ABCB10, ABCB6, ABL1, ACAD9, ACSL1, ACSL3, ADAP2, ADCK1, AFG1L, AFG3L2, AGFG1, AGPAT3, AGPAT5, AHCTF1, AK9, AKAP1, AKAP6, AKIRIN1, ALDH18A1, ALG14, AMBRA1, ANKRD17, ANTKMT, ANXA4, APEH, APP, ARL2BP, ATAD3A, ATF2, ATF6, ATG9A, ATP11B, ATP5F1A, ATP5F1B, ATP5F1C, ATP5F1E, ATP5MC1, ATP5MC2, ATP5MF, ATP5MG, ATP5PB, ATP5PF, ATRAID, ATXN3, AURKAIP1, BANF1, BBC3, BCHE, BCL2, BCL2L1, BDH1, BICD2, BLOC1S1,…
GO:0031967	organelle envelope	4.57198e-14	2.46887e-11	3.69715e-08	4.8063e-07	[3, 4]	Group27	45.2614	554	[ABCB10, ABCB6, ABL1, ACAD9, ACSL1, ACSL3, ADAP2, ADCK1, AFG1L, AFG3L2, AGFG1, AGPAT3, AGPAT5, AHCTF1, AK9, AKAP1, AKAP6, AKIRIN1, ALDH18A1, ALG14, AMBRA1, ANKRD17, ANTKMT, ANXA4, APEH, APP, ARL2BP, ATAD3A, ATF2, ATF6, ATG9A, ATP11B, ATP5F1A, ATP5F1B, ATP5F1C, ATP5F1E, ATP5MC1, ATP5MC2, ATP5MF, ATP5MG, ATP5PB, ATP5PF, ATRAID, ATXN3, AURKAIP1, BANF1, BBC3, BCHE, BCL2, BCL2L1, BDH1, BICD2, BLOC1S1,…
GO:0005681	spliceosomal complex	8.94722e-13	4.82255e-10	8.94722e-13	1.87892e-11	[3, 7]	Group22	60.4167	116	[AAR2, ADAR, API5, AQR, BUD13, BUD31, CACTIN, CASC3, CCDC12, CDC5L, CIRBP, CTNNBL1, CWC22, CWC25, CWF19L2, DDX23, DDX41, DDX5, DHX15, DHX38, DNAJC5, EFTUD2, EIF4A3, FRG1, GCFC2, GEMIN2, GPATCH1, HNRNPA1, HNRNPA1L2, HNRNPA2B1, HNRNPA3, HNRNPC, HNRNPF, HNRNPH1, HNRNPH3, HNRNPM, HNRNPR, HNRNPU, HSPA8, ISY1, IVNS1ABP, LSM4, LSM5, LSM6, LUC7L, LUC7L2, LUC7L3, MAGOH, MAGOHB, MTREX, MYEF2, NCL, PABPC1, …
GO:0005615	extracellular space	1.69715e-12	9.13066e-10	1.69715e-12	3.3943e-11	[2, 3]	Group02	29.5278	838	[AARS1, AASDHPPT, ABCA3, ABCB6, ACAT1, ACLY, ACOT7, ACP1, ACP2, ACTA2, ACTB, ACTG1, ACTN4, ACTR1B, ACTR2, ACTR3, ACTR3C, ADAM10, ADAMTS3, ADAMTS9, ADGRV1, ADNP, ADSL, ADSS2, AGA, AGO2, AGRN, AHCTF1, AHCY, AHSA1, AKR1B1, AKR7A2, ALCAM, ALDH1A1, ALDH7A1, ALDH9A1, ALDOA, ANGPTL6, ANGPTL7, ANO6, ANP32B, ANXA4, ANXA5, APEH, APLP2, APP, APPL1, APPL2, ARF1, ARF6, ARHGDIA, ARHGEF12, ARL3, ARL6, ARL8A, AR…
GO:0062023	collagen-containing extracellular matrix	3.52023e-12	1.89036e-09	1.74394e-16	4.01107e-15	[4, 5]	Group21	19.0601	73	[ADAMTS10, ADAMTS3, ADAMTS9, AGRN, ANGPTL6, ANGPTL7, ANXA4, ANXA5, ATRN, C17orf58, CBLN4, CD151, CDH2, CDON, CLU, COL15A1, COL1A2, COL24A1, COL25A1, COL27A1, COL4A1, COL5A1, COL5A2, CSTB, CTSB, CTSD, CTSF, CTSL, DAG1, DLG1, DST, E2F1, EDIL3, EFNA5, ERBIN, FGL2, FREM1, GPC1, GPC5, GPC6, HMCN1, HNRNPM, HSP90AA1, HSP90B1, IMPG1, INHBE, LMNB2, LTBP1, LTBP3, MEGF9, MTCH1, NAV2, NPNT, NRG1, NTN4, PKM, …
GO:0005840	ribosome	5.61092e-12	3.00745e-09	5.61092e-12	1.06607e-10	[5]	Group30	57.4561	131	[AURKAIP1, BTF3, DDX3X, DHX9, DLGAP3, DNAJC21, EIF2AK2, EIF2AK4, EIF2D, GADD45GIP1, GCN1, LARP1, LARP4B, MCTS1, MRPL1, MRPL11, MRPL13, MRPL15, MRPL19, MRPL20, MRPL22, MRPL23, MRPL24, MRPL3, MRPL30, MRPL32, MRPL33, MRPL35, MRPL38, MRPL39, MRPL4, MRPL40, MRPL42, MRPL44, MRPL45, MRPL46, MRPL47, MRPL48, MRPL49, MRPL53, MRPL54, MRPL9, MRPS11, MRPS14, MRPS15, MRPS16, MRPS18C, MRPS2, MRPS23, MRPS25, MRP…
GO:0016607	nuclear speck	7.93062e-12	4.24288e-09	2.75352e-19	6.88381e-18	[3, 4, 8, 9]	Group19	51.3064	216	[AK3, AKAP8L, AKR1B1, AP5Z1, APBB1, API5, ARL6IP4, ASCC3, ATF4, ATOH8, ATXN2L, BASP1, BAZ2A, BDNF, BRD1, BRD2, C12orf57, CACTIN, CARMIL1, CASC3, CBX4, CCNL1, CDC34, CDC5L, CDK12, CDK13, CHD6, CHTOP, CLK2, CLK3, COP1, COPS4, CPSF6, CTR9, CWC22, CWC25, CXXC1, DAZAP2, DDX17, DDX42, DDX5, DENND1B, DGKZ, DHX15, DHX36, DMAP1, DNAJC11, DOCK1, DYRK1A, DZIP1, EAF1, EFTUD2, EIF4A3, EIF4ENIF1, EP400, EPOR, …
GO:0005730	nucleolus	1.03218e-11	5.51184e-09	1.03218e-11	1.7547e-10	[5, 6, 7]	Group01	45.3	453	[ABL1, ABT1, ADAR, AGPAT5, AGPS, AGTPBP1, AK3, AK8, AKAP11, ANP32B, APTX, ARHGAP32, ARL14EP, ARL6IP4, ARNTL2, ASIC2, ATXN1, ATXN3, ATXN7, BAZ1B, BAZ2A, BCKDHB, BEND3, BLM, BMS1, BRWD1, BTBD10, BVES, C1QBP, C6orf89, CAMK4, CAPG, CARF, CCNT1, CD180, CDCA7L, CDK5RAP3, CDK8, CDKN1A, CDKN2AIP, CDKN2AIPNL, CENPP, CHTOP, CILK1, CIPC, CKAP5, CLN6, CMPK1, COIL, COX7A2L, CPS1, CPT2, CRADD, CSTB, CTCF, CUL2…
GO:0044391	ribosomal subunit	1.59671e-11	8.51044e-09	5.61092e-12	1.06607e-10	[3, 6]	Group30	59.0674	114	[AURKAIP1, DDX3X, DLGAP3, EIF2D, GADD45GIP1, MCTS1, MRPL1, MRPL11, MRPL13, MRPL15, MRPL19, MRPL20, MRPL22, MRPL23, MRPL24, MRPL3, MRPL30, MRPL32, MRPL33, MRPL35, MRPL38, MRPL39, MRPL4, MRPL40, MRPL42, MRPL44, MRPL45, MRPL46, MRPL47, MRPL48, MRPL49, MRPL53, MRPL54, MRPL9, MRPS11, MRPS14, MRPS15, MRPS16, MRPS18C, MRPS2, MRPS23, MRPS25, MRPS26, MRPS28, MRPS30, MRPS31, MRPS33, MRPS35, MRPS5, MTERF4, …
GO:0005635	nuclear envelope	9.52383e-11	5.06668e-08	9.90266e-12	1.78248e-10	[3, 4, 5, 6]	Group31	49.4759	236	[ABL1, AGFG1, AGPAT3, AGPAT5, AHCTF1, AK9, AKAP6, AKIRIN1, ALG14, ANKRD17, ANXA4, APEH, APP, ATF6, ATP11B, ATP5MF, ATRAID, BANF1, BCHE, BCL2, BCL2L1, BICD2, BNIP1, BNIP3, BRAP, C6orf89, C9orf72, CACYBP, CASC3, CBX3, CC2D1B, CCAR1, CCNI, CENPV, CEPT1, CHMP1B, CHMP6, CHMP7, CLCC1, CNEP1R1, CPNE1, CPTP, CSE1L, CUEDC2, DCTN1, DCTN5, DHCR7, DISP3, DNAJB12, DNAJB14, DNAJB2, DNAJC2, DPY19L3, DPY19L4, DS…
GO:0000151	ubiquitin ligase complex	5.91798e-10	3.14245e-07	2.47561e-15	5.44635e-14	[3, 4]	Group24	52.6846	157	[AMBRA1, AMFR, ANAPC15, ANAPC16, ANAPC4, ANAPC5, ANAPC7, APPBP2, ARIH2, ARMC8, ATG3, BMI1, BRAP, BTRC, C6orf89, CACYBP, CAND1, CBX2, CBX4, CDC16, CDC23, CDC27, CKS2, COMMD1, COP1, CRBN, CUL1, CUL2, CUL3, CUL4A, CUL5, DCAF12, DCAF16, DCAF17, DCAF5, DCAF6, DCAF7, DCAF8, DCUN1D1, DCUN1D2, DDB2, DEPDC1B, DEPDC5, DERL1, DET1, DYRK2, ELOB, ENC1, FAM8A1, FBH1, FBXL14, FBXL15, FBXL16, FBXL17, FBXL19, FBX…
GO:0036464	cytoplasmic ribonucleoprotein granule	6.18446e-10	3.27776e-07	1.02575e-09	1.6412e-08	[3, 4, 6]	Group25	54.8523	130	[ACTB, AGO2, AGO3, AGO4, ARNTL, ATXN2, ATXN2L, BTBD1, C9orf72, CAPRIN1, CASC3, CDC42, CELF1, CHTOP, CIRBP, CLOCK, CNOT2, CNOT3, CNOT8, CNOT9, CSDE1, DCP1A, DCP1B, DCP2, DDX1, DDX19A, DDX25, DDX3X, DDX6, DHX36, DHX9, DIS3L2, DNAJC5, DYNC1I1, EDC3, EDC4, EIF4E2, EIF4ENIF1, EIF4G1, ELAVL1, FMR1, FXR1, GABPB1, GARRE1, GIGYF2, HABP4, HAX1, HELZ, HENMT1, HNRNPAB, HNRNPU, IGF2BP2, INA, KPNB1, LARP1, LAR…
GO:0035770	ribonucleoprotein granule	1.02575e-09	5.42623e-07	1.02575e-09	1.6412e-08	[3, 5]	Group25	53.937	137	[ACTB, AGO2, AGO3, AGO4, ARNTL, ATXN2, ATXN2L, BTBD1, C9orf72, CAPRIN1, CASC3, CDC42, CELF1, CHTOP, CIRBP, CLOCK, CNOT2, CNOT3, CNOT8, CNOT9, CSDE1, DCP1A, DCP1B, DCP2, DDX1, DDX19A, DDX25, DDX3X, DDX6, DHX30, DHX36, DHX9, DIS3L2, DNAJC5, DYNC1I1, EDC3, EDC4, EIF4E2, EIF4ENIF1, EIF4G1, ELAVL1, FASTKD3, FMR1, FXR1, GABPB1, GARRE1, GIGYF2, GRSF1, HABP4, HAX1, HELZ, HENMT1, HNRNPAB, HNRNPU, HSF1, IG…
GO:0022626	cytosolic ribosome	5.64708e-09	2.98166e-06	5.61092e-12	1.06607e-10	[3, 4, 5, 6]	Group30	62.963	68	[DDX3X, EIF2AK4, EIF2D, MCTS1, MRPL1, MRPL13, MRPL23, MRPS11, RACK1, RPL10, RPL10A, RPL11, RPL13, RPL14, RPL15, RPL18A, RPL19, RPL21, RPL22, RPL23A, RPL24, RPL26, RPL27, RPL27A, RPL29, RPL3, RPL30, RPL31, RPL32, RPL35, RPL35A, RPL36, RPL37, RPL37A, RPL38, RPL39, RPL39L, RPL41, RPL5, RPL6, RPL7A, RPL7L1, RPL8, RPLP0, RPLP1, RPS10, RPS11, RPS12, RPS14, RPS15, RPS15A, RPS16, RPS19, RPS2, RPS23, RPS2…
GO:0071013	catalytic step 2 spliceosome	9.48193e-09	4.99698e-06	8.94722e-13	1.87892e-11	[3, 4, 8]	Group22	65.1685	58	[AQR, BUD31, CACTIN, CDC5L, CWC22, DDX23, DDX41, DDX5, DHX38, EFTUD2, EIF4A3, FRG1, GPATCH1, HNRNPA1, HNRNPA1L2, HNRNPA2B1, HNRNPA3, HNRNPC, HNRNPF, HNRNPH1, HNRNPM, HNRNPR, HNRNPU, ISY1, MAGOH, MAGOHB, MTREX, PABPC1, PNN, PPIE, PPIL1, PPIL3, PRPF6, PRPF8, RALY, RBM22, RBM8A, SART1, SF3A1, SF3A2, SF3A3, SF3B2, SNRNP200, SNRPA1, SNRPB, SNRPB2, SNRPD1, SNRPE, SNRPF, SNRPG, SNRPN, SRRM1, SRRM2, SRSF…
GO:0031461	cullin-RING ubiquitin ligase complex	1.51705e-08	7.97966e-06	2.47561e-15	5.44635e-14	[4, 5]	Group24	56.4706	96	[AMBRA1, ANAPC15, ANAPC16, ANAPC4, ANAPC5, ANAPC7, APPBP2, ARIH2, BTRC, CACYBP, CAND1, CDC16, CDC23, CDC27, CKS2, COMMD1, COP1, CRBN, CUL1, CUL2, CUL3, CUL4A, CUL5, DCAF12, DCAF16, DCAF17, DCAF5, DCAF6, DCAF7, DCAF8, DDB2, DEPDC5, DET1, ELOB, ENC1, FBH1, FBXL14, FBXL15, FBXL16, FBXL17, FBXL19, FBXL20, FBXL3, FBXL4, FBXL5, FBXL6, FBXL7, FBXO25, FBXO32, FBXO38, FBXO42, FBXO6, FBXO7, FBXW11, FBXW4, …
GO:0098552	side of membrane	2.61646e-08	1.37364e-05	2.61646e-08	3.66304e-07	[2, 3]	Group16	24.3194	134	[ACP1, ADGRA3, AKT1, ALCAM, ANK1, ANTXR1, ANXA5, AP2A2, ASPSCR1, ATP1B2, ATP2B1, ATP2C2, BDH1, BIRC2, BLOC1S1, BMPR1A, BORCS6, BORCS7, CAPN2, CD274, CD276, CD6, CDIP1, CLCN3, CLEC19A, CLPTM1, CNOT6, CNTFR, COA8, CTSB, CXCR4, CYTH1, DAG1, DEAF1, DIABLO, DLG1, DNAJA1, DNAJC19, DNAJC25-GNG10, EEF1A1, EFNA5, ENOX1, ENOX2, EPM2A, EPM2AIP1, EPOR, ERMAP, ERRFI1, ESYT2, EXOC7, EZR, FARP1, FASN, FER, FERM…
GO:0031090	organelle membrane	4.74181e-08	2.48471e-05	9.90266e-12	1.78248e-10	[3, 4]	Group31	39.1267	1353	[ABCA3, ABCB10, ABCB6, ABCC5, ABCD2, ABCD3, ABHD12, ABHD17B, ABHD17C, ABL1, ACAD9, ACAP2, ACBD3, ACBD5, ACP2, ACSL1, ACSL3, ADAM10, ADAM8, ADCK1, ADCY3, ADGRG6, ADPGK, AFG1L, AFG3L2, AFTPH, AGPAT3, AGPAT5, AGPS, AGTRAP, AHCTF1, AK9, AKAP1, AKAP6, AKIRIN1, ALDH18A1, ALG10, ALG10B, ALG11, ALG12, ALG13, ALG14, ALG3, ALG5, ALG6, ALG9, AMBRA1, AMFR, ANKLE2, ANKRD13C, ANKRD17, ANO6, ANTKMT, ANTXR1, ANT…
GO:0031090	organelle membrane	4.74181e-08	2.48471e-05	3.69715e-08	4.8063e-07	[3, 4]	Group27	39.1267	1353	[ABCA3, ABCB10, ABCB6, ABCC5, ABCD2, ABCD3, ABHD12, ABHD17B, ABHD17C, ABL1, ACAD9, ACAP2, ACBD3, ACBD5, ACP2, ACSL1, ACSL3, ADAM10, ADAM8, ADCK1, ADCY3, ADGRG6, ADPGK, AFG1L, AFG3L2, AFTPH, AGPAT3, AGPAT5, AGPS, AGTRAP, AHCTF1, AK9, AKAP1, AKAP6, AKIRIN1, ALDH18A1, ALG10, ALG10B, ALG11, ALG12, ALG13, ALG14, ALG3, ALG5, ALG6, ALG9, AMBRA1, AMFR, ANKLE2, ANKRD13C, ANKRD17, ANO6, ANTKMT, ANTXR1, ANT…
GO:0010494	cytoplasmic stress granule	6.67522e-08	3.49114e-05	1.02575e-09	1.6412e-08	[4, 5, 7]	Group25	65.3846	51	[ATXN2, ATXN2L, C9orf72, CAPRIN1, CASC3, CELF1, CIRBP, CSDE1, DDX1, DDX19A, DDX25, DDX3X, DDX6, DHX36, EIF4G1, ELAVL1, FMR1, GIGYF2, HABP4, IGF2BP2, KPNB1, LARP1, LARP1B, LARP4B, LSM14A, MBNL1, MCRIP1, NANOS3, NUFIP2, PABPC1, PABPC4, PRRC2C, PUM1, PUM2, RBFOX1, RC3H1, RC3H2, RNF135, RPTOR, STAU1, STAU2, TARDBP, TIA1, TIAL1, UBAP2L, VCP, YBX1, YTHDF1, YTHDF2, YTHDF3, ZNFX1]
GO:0031965	nuclear membrane	7.31222e-08	3.81698e-05	9.90266e-12	1.78248e-10	[4, 5, 6, 7]	Group31	50.165	152	[ABL1, AHCTF1, AK9, AKAP6, AKIRIN1, ALG14, ANKRD17, ANXA4, APEH, ATP11B, ATP5MF, BCL2, BCL2L1, BRAP, C6orf89, C9orf72, CASC3, CBX3, CCNI, CENPV, CEPT1, CLCC1, CNEP1R1, CPNE1, CPTP, CUEDC2, DCTN5, DHCR7, DISP3, DNAJB12, DNAJB14, DNAJB2, DNAJC2, DPY19L3, DPY19L4, EI24, EPHA3, ERBIN, FZR1, GAPDH, GLE1, GNAQ, GTF3C3, GTPBP4, HABP4, HACD3, HAX1, INPP4A, INTS1, INTS2, INTS5, ITPR1, ITPRIP, JPT1, KLHDC2…
GO:0015934	large ribosomal subunit	8.12355e-08	4.23237e-05	5.61092e-12	1.06607e-10	[4, 7]	Group30	59.8291	70	[GADD45GIP1, MRPL1, MRPL11, MRPL13, MRPL15, MRPL19, MRPL20, MRPL22, MRPL23, MRPL24, MRPL3, MRPL30, MRPL32, MRPL33, MRPL35, MRPL38, MRPL39, MRPL4, MRPL40, MRPL42, MRPL44, MRPL45, MRPL46, MRPL47, MRPL48, MRPL49, MRPL53, MRPL54, MRPL9, MRPS30, MTERF4, NDUFAB1, NPM1, NSUN4, RPL10, RPL10A, RPL11, RPL13, RPL14, RPL15, RPL18A, RPL19, RPL21, RPL22, RPL23A, RPL24, RPL26, RPL27, RPL27A, RPL29, RPL3, RPL30,…
GO:0005739	mitochondrion	1.33887e-07	6.96215e-05	9.90266e-12	1.78248e-10	[3, 4, 5]	Group31	41.1408	678	[AADAT, AARS1, AARS2, ABCB10, ABCB6, ABCD3, ABCE1, ABHD5, ABL1, ACAD9, ACAT1, ACBD3, ACOT7, ACSF3, ACSL1, ACSL3, ACSS2, ADAP2, ADCK1, ADPRS, ADSS2, AFG1L, AFG3L2, AGPAT5, AGPS, AGTPBP1, AK3, AK9, AKAP1, AKAP10, AKT1, ALDH18A1, ALDH7A1, AMBRA1, ANK2, ANTKMT, APH1A, ARAF, ARID4B, ARL2BP, ARSB, ATAD3A, ATF2, ATG13, ATG4D, ATG9A, ATP5F1A, ATP5F1B, ATP5F1C, ATP5F1E, ATP5MC1, ATP5MC2, ATP5MF, ATP5MG, A…
GO:0034399	nuclear periphery	1.63975e-07	8.51029e-05	1.63975e-07	1.9677e-06	[2, 6, 7]	Group14	56.5517	82	[ACTB, AHCTF1, AKAP8L, ANAPC4, ARID2, ATF4, ATN1, ATXN1, ATXN3, ATXN7, BASP1, BCL11A, BLM, BRD7, CFL1, CFL2, CXXC1, DAG1, DCAF7, DNMT3A, ENC1, FIGN, GMCL1, HLCS, HLTF, HNRNPA2B1, HNRNPM, HNRNPU, KAT8, LMNB1, LMNB2, MAPT, MATR3, MBD1, MORC2, MORC3, NARF, NCOR2, NSMF, NUMA1, NUP107, NUP153, NUP205, NUP98, PAXIP1, PHACTR3, PHB2, PHF10, PIAS4, PMEPA1, PSMA6, PTEN, RAD21, RGS12, RNASEL, RNF138, RUNX1T…
GO:0019866	organelle inner membrane	5.05689e-07	0.000261947	9.90266e-12	1.78248e-10	[4, 5]	Group31	45.6439	241	[ABCB10, ACAD9, ADCK1, AFG3L2, ALDH18A1, ATAD3A, ATP11B, ATP5F1A, ATP5F1B, ATP5F1C, ATP5F1E, ATP5MC1, ATP5MC2, ATP5MF, ATP5MG, ATP5PB, ATP5PF, AURKAIP1, BCL2L1, BDH1, C12orf73, CBX3, CCNI, CHCHD6, CLPX, CLU, CNP, COA3, COA8, COQ10B, COQ2, COQ3, COQ5, COQ7, COX11, COX16, COX18, COX20, COX5A, COX7A2, COX7A2L, COX7B, CPOX, CPS1, CPT2, CRLS1, CYCS, DLGAP3, DNAJC11, DNAJC15, DNAJC19, DNAJC30, DPY19L3,…
GO:0005684	U2-type spliceosomal complex	6.10037e-07	0.000315389	8.94722e-13	1.87892e-11	[4, 8]	Group22	60.6383	57	[AQR, BUD13, BUD31, CASC3, CCDC12, CDC5L, CWC22, CWC25, DHX15, EFTUD2, EIF4A3, GCFC2, HNRNPC, ISY1, LSM4, LSM5, LSM6, LUC7L, LUC7L2, LUC7L3, MAGOHB, PPIE, PPIL1, PRPF18, PRPF31, PRPF40B, PRPF6, PRPF8, RBM22, RBM8A, SART1, SF3A1, SF3A2, SF3A3, SF3B2, SF3B4, SMU1, SNRNP200, SNRNP70, SNRPA1, SNRPB, SNRPB2, SNRPC, SNRPD1, SNRPE, SNRPF, SNRPG, SNRPN, SNU13, SRRM2, SYF2, TXNL4A, U2AF2, WBP4, YJU2, YJU2…
GO:0005844	polysome	7.75472e-07	0.000400143	2.75174e-09	4.12761e-08	[3]	Group20	63.1579	48	[AGO2, ATXN2, BTF3, DHX9, DIS3L2, DRG1, EEF2, EIF2AK4, EIF4G1, EPM2A, FMR1, FXR1, GCN1, HDLBP, IMPACT, LARP1, LARP4B, MSI1, MYH10, NAA30, NAA38, NUFIP2, PNPT1, PSMA1, PSMA6, RPL10A, RPL11, RPL18A, RPL19, RPL24, RPL30, RPL31, RPL32, RPL36, RPL38, RPL39, RPL41, RPL6, RPL7A, RPL8, RPS23, RPS26, RPS28, RPS3, RPS6, RWDD1, UPF2, VTA1]
GO:0022625	cytosolic large ribosomal subunit	1.60718e-06	0.0008277	5.61092e-12	1.06607e-10	[4, 5, 6, 7, 8]	Group30	66.1017	39	[MRPL1, MRPL13, MRPL23, RPL10, RPL10A, RPL11, RPL13, RPL14, RPL15, RPL18A, RPL19, RPL21, RPL22, RPL23A, RPL24, RPL26, RPL27, RPL27A, RPL29, RPL3, RPL30, RPL31, RPL32, RPL35, RPL35A, RPL36, RPL37, RPL37A, RPL38, RPL39, RPL39L, RPL41, RPL5, RPL6, RPL7A, RPL7L1, RPL8, RPLP0, RPLP1]
GO:0022625	cytosolic large ribosomal subunit	1.60718e-06	0.0008277	2.75174e-09	4.12761e-08	[4, 5, 6, 7, 8]	Group20	66.1017	39	[MRPL1, MRPL13, MRPL23, RPL10, RPL10A, RPL11, RPL13, RPL14, RPL15, RPL18A, RPL19, RPL21, RPL22, RPL23A, RPL24, RPL26, RPL27, RPL27A, RPL29, RPL3, RPL30, RPL31, RPL32, RPL35, RPL35A, RPL36, RPL37, RPL37A, RPL38, RPL39, RPL39L, RPL41, RPL5, RPL6, RPL7A, RPL7L1, RPL8, RPLP0, RPLP1]
GO:0042101	T cell receptor complex	1.85665e-06	0.000954317	1.85665e-06	2.04231e-05	[4, 5, 6]	Group04	6	3	[ALCAM, CD6, NCOR2]
GO:0005743	mitochondrial inner membrane	1.95467e-06	0.00100275	9.90266e-12	1.78248e-10	[5, 6, 7, 8]	Group31	45.666	216	[ABCB10, ACAD9, ADCK1, AFG3L2, ALDH18A1, ATAD3A, ATP5F1A, ATP5F1B, ATP5F1C, ATP5F1E, ATP5MC1, ATP5MC2, ATP5MF, ATP5MG, ATP5PB, ATP5PF, AURKAIP1, BCL2L1, BDH1, C12orf73, CCNI, CHCHD6, CLPX, CLU, CNP, COA3, COA8, COQ10B, COQ2, COQ3, COQ5, COQ7, COX11, COX16, COX18, COX20, COX5A, COX7A2, COX7A2L, COX7B, CPOX, CPS1, CPT2, CRLS1, CYCS, DLGAP3, DNAJC11, DNAJC15, DNAJC19, DNAJC30, ECSIT, EFHD1, FECH, FP…
GO:0005759	mitochondrial matrix	2.32889e-06	0.00119239	9.90266e-12	1.78248e-10	[4, 5, 6]	Group31	45.4175	223	[AADAT, ABCE1, ACAT1, ACSF3, ACSS2, ADPRS, AK3, ALDH7A1, ARL2BP, ATAD3A, ATG4D, ATP5F1A, ATP5F1B, ATP5F1C, ATP5F1E, ATP5PB, ATXN3, AUH, AURKAIP1, BCKDHA, BCKDHB, BCL2L1, BDH1, BLOC1S1, BOLA3, C1QBP, CARS2, CCAR2, CDK1, CELSR1, CHPF, CLPP, CLPX, COASY, COQ3, COQ5, CPS1, D2HGDH, DGUOK, DHX30, DLAT, DLD, DLGAP3, DLST, DNA2, DNAJC15, DNAJC19, EARS2, ECHS1, ERBB4, EXD2, FARS2, FASTKD3, FDX1, FECH, FH,…
GO:0098797	plasma membrane protein complex	3.28901e-06	0.00168069	3.28901e-06	3.28901e-05	[3, 4]	Group17	26.2238	150	[ABCB6, ABCG8, ABHD12, ACVR1B, ACVR2A, ACVR2B, ADAM8, AKAP9, ALCAM, AP2A2, APC2, APH1A, ATP1B2, ATP6V0D1, BIRC2, BMPR1A, CACNA1A, CACNA1E, CACNA2D1, CACNB1, CACNB2, CACNG7, CALM1, CALM2, CASP3, CD6, CDH11, CDH12, CDH18, CDH2, CDH8, CDHR3, CLTA, CLTB, CLTC, CNIH3, CNIH4, CNTFR, CPT1C, CRB1, CTNNA1, CTNNA2, CTNNB1, DAG1, DCHS1, DIABLO, DLG1, DLG2, DNAJC25-GNG10, DPP10, DPP6, EFCAB7, EPS15L1, EPS8, …
GO:0014069	postsynaptic density	3.5013e-06	0.00178566	3.07549e-05	0.00012302	[4, 6]	Group28	47.2464	163	[ABHD17B, ABHD17C, ACTR2, ADAM10, ADD1, ADD2, ADGRL1, AKAP9, ALS2, ANKS1B, ARF1, ARHGAP32, ARHGEF7, ATP2B2, BCL11A, BCR, BNIP3, BSN, CACNG7, CADM1, CAPZB, CDH2, CDK5R1, CLSTN1, CLSTN2, CNIH4, CNKSR2, CPEB4, CTNNB1, CTNND2, DBN1, DCC, DCLK1, DGCR8, DGKI, DLG1, DLG2, DLGAP1, DLGAP2, DLGAP3, DMTN, DNAJB1, DNM2, DPYSL2, DTNBP1, DVL1, EFNB2, EGLN1, EIF3A, EPHA4, EPHA7, EPS8, ERBB4, FABP5, FBXL15, FMR1…
GO:0005740	mitochondrial envelope	3.6178e-06	0.00184146	9.90266e-12	1.78248e-10	[4, 5, 6]	Group31	43.0591	335	[ABCB10, ABCB6, ACAD9, ACSL1, ACSL3, ADAP2, ADCK1, AFG1L, AFG3L2, AGPAT5, AKAP1, ALDH18A1, AMBRA1, ANTKMT, ARL2BP, ATAD3A, ATF2, ATG9A, ATP5F1A, ATP5F1B, ATP5F1C, ATP5F1E, ATP5MC1, ATP5MC2, ATP5MF, ATP5MG, ATP5PB, ATP5PF, ATXN3, AURKAIP1, BBC3, BCL2, BCL2L1, BDH1, BLOC1S1, BNIP1, BNIP3, BPHL, BRI3BP, C12orf73, C19orf12, CAPN2, CAT, CCNI, CHCHD4, CHCHD5, CHCHD6, CISD1, CISD2, CLPB, CLPX, CLU, CNP,…
GO:0000118	histone deacetylase complex	4.18365e-06	0.00212529	4.18365e-06	3.76529e-05	[3, 7, 8]	Group00	59.7701	52	[ARID4A, ARID4B, BRMS1, BRMS1L, CFDP1, CHD6, DMAP1, EP400, GATAD2B, HDAC1, HDAC2, HDAC3, HDAC4, HDAC5, HDAC7, HDAC9, HINT1, ING1, ING2, ING3, JMJD1C, KAT5, KDM3A, KDM3B, KMT2E, MBD3, MIDEAS, MORF4L1, MTA1, MTA2, NCOR1, NRIP1, OGT, PHF12, PHF21A, RBBP4, RCOR1, RCOR2, RCOR3, RUVBL1, SAP130, SAP18, SAP30L, SATB2, SIN3B, SRCAP, SUDS3, TBL1XR1, TET1, TRERF1, TRRAP, ZBTB7A]
GO:0031248	protein acetyltransferase complex	4.19596e-06	0.00212735	4.19596e-06	3.35676e-05	[3, 5]	Group23	58	58	[ACTB, ATF2, ATXN7, BRD1, BRPF1, BRPF3, CREBBP, DMAP1, EP400, HCFC1, ING3, ING5, JADE1, KANSL1, KANSL2, KANSL3, KAT2A, KAT5, KAT6A, KAT6B, KAT8, MAP3K7, MEAF6, MLLT1, MLLT3, MORF4L1, MSL1, MSL2, NAA15, NAA16, NAA20, NAA25, NAA30, NAA38, NAA50, OGT, PHF14, PHF20, PHF20L1, POLE3, RUVBL1, SUPT20H, SUPT3H, SUPT7L, TADA1, TADA2A, TAF2, TAF4, TAF5, TAF5L, TAF7, TAF9, TMEM98, TRRAP, USP22, VPS72, WDR5, …
GO:1902493	acetyltransferase complex	4.19596e-06	0.00212735	4.19596e-06	3.35676e-05	[4]	Group23	58	58	[ACTB, ATF2, ATXN7, BRD1, BRPF1, BRPF3, CREBBP, DMAP1, EP400, HCFC1, ING3, ING5, JADE1, KANSL1, KANSL2, KANSL3, KAT2A, KAT5, KAT6A, KAT6B, KAT8, MAP3K7, MEAF6, MLLT1, MLLT3, MORF4L1, MSL1, MSL2, NAA15, NAA16, NAA20, NAA25, NAA30, NAA38, NAA50, OGT, PHF14, PHF20, PHF20L1, POLE3, RUVBL1, SUPT20H, SUPT3H, SUPT7L, TADA1, TADA2A, TAF2, TAF4, TAF5, TAF5L, TAF7, TAF9, TMEM98, TRRAP, USP22, VPS72, WDR5, …
GO:0032279	asymmetric synapse	4.27984e-06	0.0021656	3.07549e-05	0.00012302	[5]	Group28	47.0085	165	[ABHD17B, ABHD17C, ACTR2, ADAM10, ADD1, ADD2, ADGRL1, AKAP9, ALS2, ANKS1B, ARF1, ARFGEF2, ARHGAP32, ARHGEF7, ATP2B2, BCL11A, BCR, BNIP3, BSN, CACNG7, CADM1, CAPZB, CDH2, CDK5R1, CLSTN1, CLSTN2, CNIH4, CNKSR2, CPEB4, CTNNB1, CTNND2, DBN1, DCC, DCLK1, DGCR8, DGKI, DLG1, DLG2, DLGAP1, DLGAP2, DLGAP3, DMTN, DNAJB1, DNM2, DPYSL2, DTNBP1, DVL1, EFNB2, EGLN1, EIF3A, EPHA4, EPHA7, EPS8, ERBB4, FABP5, FBX…
GO:0098687	chromosomal region	4.57847e-06	0.00231213	4.57847e-06	3.20493e-05	[2, 6]	Group07	46.6307	173	[ACTB, AHCTF1, ANAPC16, ANTXR1, ARID2, ATF7, ATR, BAZ1B, BLM, BRD7, CBX3, CDC73, CDK1, CDT1, CENPC, CENPL, CENPN, CENPP, CENPS, CENPT, CENPV, CFDP1, CHAMP1, CHEK1, CHMP1B, CHMP6, CHMP7, CHRAC1, CKAP5, CLASP1, CLIP1, CTC1, CTCF, DCTN1, DCTN4, DCTN5, DCTN6, DHX36, DMC1, DNA2, DNMT1, DNMT3A, DSCC1, DYNC1I1, DYNC1LI1, ERCC1, EZH1, EZH2, FBXO28, FBXW11, FMR1, GAR1, GATAD2B, H2AX, H3-3B, H4C12, H4C14, …
GO:0016363	nuclear matrix	4.93405e-06	0.00248676	1.63975e-07	1.9677e-06	[2, 3, 7, 8]	Group14	55.2	69	[ACTB, AHCTF1, AKAP8L, ARID2, ATN1, ATXN1, ATXN3, ATXN7, BASP1, BCL11A, BLM, BRD7, CFL1, CFL2, CXXC1, DCAF7, DNMT3A, ENC1, FIGN, GMCL1, HLCS, HLTF, HNRNPA2B1, HNRNPM, HNRNPU, KAT8, LMNB1, MATR3, MBD1, MORC2, MORC3, NCOR2, NSMF, NUMA1, PAXIP1, PHACTR3, PHB2, PHF10, PIAS4, PMEPA1, PSMA6, PTEN, RAD21, RGS12, RNASEL, RUNX1T1, RUVBL1, SATB1, SATB2, SCAF8, SFPQ, SMARCA4, SMARCB1, SMARCC1, SMARCC2, SMAR…
GO:0098802	plasma membrane signaling receptor complex	5.03304e-06	0.00253162	3.28901e-06	3.28901e-05	[3, 4, 5]	Group17	20.297	41	[ABHD12, ACVR1B, ACVR2A, ACVR2B, ALCAM, BIRC2, BMPR1A, CACNG7, CD6, CNIH3, CNIH4, CNTFR, CPT1C, DIABLO, EPS8, GABBR1, GRIA3, GRIK2, GRIN2A, GRIN2B, GRIN3A, HTRA2, IGF1R, INSR, ITGA2, ITGA8, ITGB1, JAK2, LLGL1, NCOR2, OLFM2, OLFM3, PTK2B, RAMP3, SDCBP, SHISA9, STXBP5, TFRC, TGFBR1, TRAF6, VWC2]
GO:0098984	neuron to neuron synapse	6.04667e-06	0.00303543	3.07549e-05	0.00012302	[4]	Group28	46.5054	173	[ABHD17B, ABHD17C, ACTR2, ADAM10, ADD1, ADD2, ADGRL1, AKAP7, AKAP9, ALS2, ANKS1B, ARF1, ARFGEF2, ARHGAP32, ARHGEF7, ATP1B2, ATP2B2, BCL11A, BCR, BNIP3, BSN, CACNG7, CADM1, CAPZB, CDH2, CDK5R1, CLSTN1, CLSTN2, CNIH4, CNKSR2, CPEB4, CTNNB1, CTNND2, DBN1, DCC, DCLK1, DGCR8, DGKI, DLG1, DLG2, DLGAP1, DLGAP2, DLGAP3, DMTN, DNAJB1, DNM2, DPYSL2, DTNBP1, DVL1, EFNB2, EGLN1, EIF3A, EPHA4, EPHA7, EPS8, ER…
GO:0098798	mitochondrial protein-containing complex	6.70462e-06	0.00335901	9.90266e-12	1.78248e-10	[2, 4, 5, 6]	Group31	48.0969	139	[AFG3L2, ATP5F1A, ATP5F1B, ATP5F1C, ATP5F1E, ATP5MC1, ATP5MC2, ATP5MF, ATP5MG, ATP5PB, ATP5PF, AURKAIP1, BCKDHA, BCKDHB, CCNI, CHCHD6, CLPX, COX5A, COX7A2, COX7A2L, COX7B, DLAT, DLD, DLGAP3, DNA2, DNAJC11, DNAJC15, DNAJC19, GADD45GIP1, GRPEL1, GRPEL2, HADHA, HSPA9, IDH3A, IMMT, MCCC1, MCCC2, MICOS10, MICU2, MICU3, MPC1, MRPL1, MRPL11, MRPL13, MRPL15, MRPL19, MRPL20, MRPL22, MRPL23, MRPL24, MRPL3,…
GO:1904949	ATPase complex	7.29498e-06	0.00364749	7.29498e-06	4.37699e-05	[3]	Group18	56.7308	59	[ACTB, ACTR5, ARID1A, ARID1B, ARID2, ASH1L, BAZ1B, BCL11A, BCL7B, BCL7C, BICRA, BICRAL, BPTF, BRD7, C17orf49, CECR2, CFDP1, CHD6, CHRAC1, DEK, DMAP1, DPF1, EP400, GATAD2B, HDAC1, HDAC2, HMGXB4, ING3, INO80, INO80B, INO80C, KAT5, MBD3, MTA1, MTA2, NFRKB, PHF10, POLE3, PTPA, PTPRA, RB1, RBBP4, RUVBL1, SMARCA4, SMARCA5, SMARCB1, SMARCC1, SMARCC2, SMARCD1, SMARCD2, SMARCD3, SMARCE1, SRCAP, TRRAP, VCP…
GO:0072562	blood microparticle	1.3499e-05	0.00673599	1.3499e-05	6.74949e-05	[2, 3, 4]	Group06	16.3636	18	[ACTB, ACTG1, ANXA5, BCHE, CLU, DLC1, DNPEP, HSPA8, JCHAIN, NRG1, PFN1, PROS1, SDCBP, SLC2A1, TFRC, VTN, YWHAZ, ZNF177]
GO:0031966	mitochondrial membrane	1.73817e-05	0.0086561	9.90266e-12	1.78248e-10	[4, 5, 6, 7]	Group31	42.7397	312	[ABCB10, ABCB6, ACAD9, ACSL1, ACSL3, ADCK1, AFG1L, AFG3L2, AGPAT5, AKAP1, ALDH18A1, AMBRA1, ANTKMT, ATAD3A, ATF2, ATG9A, ATP5F1A, ATP5F1B, ATP5F1C, ATP5F1E, ATP5MC1, ATP5MC2, ATP5MF, ATP5MG, ATP5PB, ATP5PF, ATXN3, AURKAIP1, BBC3, BCL2, BCL2L1, BDH1, BNIP1, BNIP3, BPHL, BRI3BP, C12orf73, C19orf12, CCNI, CHCHD6, CISD1, CISD2, CLPX, CLU, CNP, CNR1, COA3, COA8, COASY, COQ10B, COQ2, COQ3, COQ5, COQ7, …
GO:0099572	postsynaptic specialization	2.28304e-05	0.0113467	3.07549e-05	0.00012302	[3, 5]	Group28	45.8791	167	[ABHD17B, ABHD17C, ACTR2, ADAM10, ADD1, ADD2, ADGRL1, AKAP9, ALS2, ANKS1B, ARF1, ARHGAP32, ARHGEF7, ATP2B2, BCL11A, BCR, BNIP3, BSN, CACNG7, CADM1, CAPZB, CDH2, CDK5R1, CLSTN1, CLSTN2, CNIH4, CNKSR2, CPEB4, CTNNB1, CTNND2, DBN1, DCC, DCLK1, DGCR8, DGKI, DLG1, DLG2, DLGAP1, DLGAP2, DLGAP3, DLGAP4, DMTN, DNAJB1, DNM2, DPYSL2, DTNBP1, DVL1, EFNB2, EGLN1, EIF3A, EPHA4, EPHA7, EPS8, ERBB4, FABP5, FBXL…
GO:0000123	histone acetyltransferase complex	2.78619e-05	0.0138195	4.19596e-06	3.35676e-05	[3, 4, 6, 7, 8]	Group23	57.3034	51	[ACTB, ATF2, ATXN7, BRD1, BRPF1, BRPF3, CREBBP, DMAP1, EP400, HCFC1, ING3, ING5, JADE1, KANSL1, KANSL2, KANSL3, KAT2A, KAT5, KAT6A, KAT6B, KAT8, MAP3K7, MEAF6, MLLT1, MLLT3, MORF4L1, MSL1, MSL2, OGT, PHF14, PHF20, PHF20L1, POLE3, RUVBL1, SUPT20H, SUPT3H, SUPT7L, TADA1, TADA2A, TAF2, TAF4, TAF5, TAF5L, TAF7, TAF9, TMEM98, TRRAP, USP22, VPS72, WDR5, ZZZ3]
GO:0000932	P-body	3.5103e-05	0.017376	1.02575e-09	1.6412e-08	[4, 5, 7]	Group25	56.25	54	[AGO2, AGO3, AGO4, BTBD1, C9orf72, CAPRIN1, CNOT2, CNOT3, CNOT8, CNOT9, CSDE1, DCP1A, DCP1B, DCP2, DDX6, DIS3L2, EDC3, EDC4, EIF4E2, EIF4ENIF1, ELAVL1, GARRE1, HAX1, IGF2BP2, LIMD1, LSM14A, LSM4, LSM6, MEX3B, NANOS3, NOCT, PAN2, PAN3, PATL1, PNRC2, PSMA6, PSMC2, PSMC3, PUM1, RC3H1, RC3H2, RDH14, SAMD4A, SAMD4B, SQSTM1, SYNE1, TNRC6A, UBAP2, UPF1, XRN1, YTHDF1, YTHDF2, YTHDF3, ZFP36L1]
GO:0042788	polysomal ribosome	3.52712e-05	0.017424	5.61092e-12	1.06607e-10	[4, 6]	Group30	70.5882	24	[BTF3, DHX9, LARP1, LARP4B, NUFIP2, PNPT1, RPL10A, RPL11, RPL18A, RPL19, RPL24, RPL30, RPL31, RPL32, RPL36, RPL38, RPL39, RPL41, RPL6, RPL7A, RPL8, RPS23, RPS26, RPS28]
GO:0042788	polysomal ribosome	3.52712e-05	0.017424	2.75174e-09	4.12761e-08	[4, 6]	Group20	70.5882	24	[BTF3, DHX9, LARP1, LARP4B, NUFIP2, PNPT1, RPL10A, RPL11, RPL18A, RPL19, RPL24, RPL30, RPL31, RPL32, RPL36, RPL38, RPL39, RPL41, RPL6, RPL7A, RPL8, RPS23, RPS26, RPS28]
GO:0098794	postsynapse	3.54015e-05	0.0174529	3.07549e-05	0.00012302	[2, 4]	Group28	42.9457	277	[ABHD17B, ABHD17C, ABI2, ABL1, ABR, ACTB, ACTG1, ACTR2, ADAM10, ADD1, ADD2, ADGRL1, AKAP9, AKT1, ALS2, ANK2, ANKS1B, AP2A2, AP3D1, APBA2, APC2, APP, ARF1, ARFGEF2, ARHGAP32, ARHGAP33, ARHGEF7, ASAP1, ASIC2, ATP2B1, ATP2B2, BCL11A, BCR, BNIP3, BSN, C9orf72, CACNA1A, CACNG7, CADM1, CAMK4, CAPRIN1, CAPZB, CDC42, CDH2, CDK5R1, CELF4, CHRM3, CLCN3, CLSTN1, CLSTN2, CLTA, CLTB, CNIH3, CNIH4, CNKSR2, CPE…
GO:0035097	histone methyltransferase complex	4.15316e-05	0.0204335	4.15316e-05	0.000124595	[3, 4, 5, 7, 8]	Group03	59.4203	41	[AEBP2, ASH2L, C17orf49, CHD8, CXXC1, EED, EZH1, EZH2, HCFC1, HCFC2, HDAC2, HDAC9, INO80C, JARID2, KANSL1, KAT8, KDM6A, KMT2A, KMT2B, KMT2D, MGA, MTF2, NCOA6, PAXIP1, PELP1, PHF20, PRDM4, PRPF31, RBBP4, RBBP5, RNF2, RUVBL1, SENP3, SETD1B, SIRT1, TAF4, TAF7, TAF9, WDR5, WDR82, ZNF335]
GO:0016605	PML body	4.20734e-05	0.020658	4.20734e-05	8.41468e-05	[3, 4, 8, 9]	Group11	54.6296	59	[AKAP8L, ANTXR1, ARNTL, ATR, BASP1, BLM, CHFR, DEAF1, EIF3E, EIF4ENIF1, HIPK2, HIPK3, HIRA, HSF1, KAT6A, KLHL20, LRCH4, MLIP, MMAB, MORC3, MTOR, N4BP1, NBN, NR2C1, PARK7, PATL1, PIAS2, PIAS4, PPARGC1A, PTEN, RB1, RNF111, RNF4, RNF6, RPA1, RPA2, SATB1, SIRT1, SMC5, SP3, SPTBN4, SQSTM1, SRSF2, SUMO2, TDG, TDP2, TENM2, THAP1, TOPORS, TP53INP1, TP53INP2, UBE2I, UBN1, USP7, WDFY3, ZBED1, ZBTB16, ZMYM2…
GO:0030426	growth cone	4.33276e-05	0.0212305	4.33276e-05	4.33276e-05	[3, 7]	Group12	50.2857	88	[ABL1, ACAP3, ADGRL1, ALS2, AMFR, APBB1, APP, AUTS2, BASP1, C9orf72, CBARP, CDK5R1, CFL1, CNR1, COBL, COPA, CPEB4, CRMP1, CSNK1E, CYFIP1, DBN1, DCC, DNM2, DOCK7, DPYSL3, DSCAM, DTNBP1, DVL1, ENO2, EPHA4, EPS8, ERC2, EXOC4, EXOC6, EXOC7, FEZ1, FKBP15, FKBP4, FKBPL, FMR1, FSCN1, FXR1, GDPD5, GPM6A, HSP90AA1, HSP90AB1, IGHMBP2, KLC1, LRRK2, LZTS1, MAP2, MAPK8IP3, MAPT, METAP2, MYO5A, NDEL1, NEO1, NI…
GO:0015935	small ribosomal subunit	5.11393e-05	0.0250071	5.61092e-12	1.06607e-10	[4, 7]	Group30	57.5	46	[AURKAIP1, DDX3X, DLGAP3, EIF2D, MCTS1, MRPL42, MRPS11, MRPS14, MRPS15, MRPS16, MRPS18C, MRPS2, MRPS23, MRPS25, MRPS26, MRPS28, MRPS31, MRPS33, MRPS35, MRPS5, NPM1, PTCD3, RACK1, RPS10, RPS11, RPS12, RPS14, RPS15, RPS15A, RPS16, RPS19, RPS2, RPS23, RPS24, RPS26, RPS27, RPS27A, RPS28, RPS3, RPS3A, RPS5, RPS6, RPS7, RPS8, RPS9, RPSA]
GO:0070603	SWI/SNF superfamily-type complex	8.1608e-05	0.0398247	7.29498e-06	4.37699e-05	[3, 4, 7]	Group18	54.5455	54	[ACTB, ACTR5, ARID1A, ARID1B, ARID2, ASH1L, BAZ1B, BCL11A, BCL7B, BCL7C, BICRA, BICRAL, BPTF, BRD7, C17orf49, CECR2, CFDP1, CHD6, CHRAC1, DEK, DMAP1, DPF1, EP400, GATAD2B, HDAC1, HDAC2, HMGXB4, ING3, INO80, INO80B, INO80C, KAT5, MBD3, MTA1, MTA2, NFRKB, PHF10, POLE3, RB1, RBBP4, RUVBL1, SMARCA4, SMARCA5, SMARCB1, SMARCC1, SMARCC2, SMARCD1, SMARCD2, SMARCD3, SMARCE1, SRCAP, TRRAP, YY1, ZBTB7A]
GO:0031984	organelle subcompartment	9.90724e-05	0.0482483	3.69715e-08	4.8063e-07	[2, 4]	Group27	40.0144	555	[ABCB6, ABHD12, ACSL1, ACSL3, ADGRG6, ADPGK, AFTPH, AGPAT3, AGPAT5, AGTRAP, AKAP6, AKAP9, ALG10, ALG10B, ALG11, ALG12, ALG13, ALG14, ALG3, ALG5, ALG6, ALG9, AMFR, ANKLE2, ANKRD13C, ANTXR2, AP1G1, AP1S3, AP4B1, AP4E1, APH1A, APP, ARFGEF2, ARFIP1, ARFRP1, ARHGAP32, ARL1, ARL5A, ASAP2, ASPH, ATF6, ATG13, ATG14, ATG2A, ATG9A, ATL2, ATL3, ATP10A, ATP10B, ATP11A, ATP11B, ATP13A1, ATP2A2, ATP2C1, ATP2C2…
Molecular Functions
GO:0003723	RNA binding	3.1928e-43	2.41376e-40	1.26811e-38	3.80433e-37	[4]	Group22	51.4797	835	[AARS1, AARS2, ABT1, ACTN4, ADAR, ADD1, ADK, AGFG1, AGO2, AGO3, AGO4, AK8, AKAP1, AKAP8L, ALDH18A1, ALDOA, ALG13, ANGEL2, ANKRD17, ANP32A, APEH, API5, APTX, AQR, ARF1, ARHGEF1, ARHGEF28, ARL6IP4, ASCC3, ATP5F1A, ATP5F1C, ATXN1, ATXN2, ATXN2L, AUH, BAG4, BAZ2A, BMS1, BTF3, BUD13, BVES, C1QBP, C1orf35, C1orf52, C7orf50, CACTIN, CAPRIN1, CAPRIN2, CARM1, CASC3, CAST, CBX4, CBX6, CCAR1, CCAR2, CCDC124…
GO:0003676	nucleic acid binding	1.26811e-38	9.57422e-36	1.26811e-38	3.80433e-37	[3]	Group22	44.5418	1677	[AARS1, AARS2, ABL1, ABT1, ACTB, ACTN4, ADAR, ADD1, ADK, ADNP, ADNP2, AEBP2, AFF3, AGFG1, AGGF1, AGO2, AGO3, AGO4, AHCTF1, AK8, AKAP1, AKAP8L, AKAP9, AKR1B1, ALDH18A1, ALDOA, ALG13, ANGEL2, ANKRD17, ANKRD52, ANP32A, ANTXR1, APEH, API5, APLP2, APP, APTX, AQR, ARF1, ARHGEF1, ARHGEF28, ARID1A, ARID1B, ARID2, ARID3B, ARID4A, ARID4B, ARID5B, ARL6IP4, ARNT2, ARNTL, ARNTL2, ARPP21, ASCC3, ASH1L, ASH2L, …
GO:0004888	transmembrane signaling receptor activity	7.63925e-29	5.76e-26	7.63925e-29	2.21538e-27	[3]	Group14	18.6839	159	[ACVR1B, ACVR2A, ACVR2B, ADGRA3, ADGRD1, ADGRG6, ADGRL1, ADGRL2, ADGRL3, ADGRL4, ADGRV1, AGTRAP, ANTXR1, ANTXR2, APP, BICD1, BMPR1A, BTC, CACNG7, CBLB, CCKBR, CELSR1, CELSR3, CHMP6, CHRM3, CNIH3, CNIH4, CNOT6, CNR1, CNTFR, CXCR4, DAPK1, DCC, DEAF1, DHX15, EFNA5, EPHA3, EPHA4, EPHA6, EPHA7, EPHB1, EPHB4, EPOR, ERBB4, ERRFI1, FASN, FNTA, FZD1, FZD4, GABBR1, GABRA5, GABRA6, GABRB1, GABRG2, GABRG3, G…
GO:0004930	G protein-coupled receptor activity	2.06829e-22	1.55743e-19	7.63925e-29	2.21538e-27	[4]	Group14	13.7662	53	[ADGRA3, ADGRD1, ADGRG6, ADGRL1, ADGRL2, ADGRL3, ADGRL4, ADGRV1, AGTRAP, BICD1, CCKBR, CELSR1, CELSR3, CHRM3, CNOT6, CNR1, CXCR4, DHX15, FZD1, FZD4, GABBR1, GPR12, GPR135, GPR153, GPR158, GPR161, GPR19, GPR27, GPR52, GPR6, GRM3, GRM8, HTR1A, HTR1B, HTR2A, LANCL1, LPAR2, NPFFR2, OPN3, OR5A2, PMPCB, PTH2R, RABGAP1, RAMP3, SIGMAR1, SMOX, SORCS2, SORCS3, SPHK1, SPHK2, TAPT1, TAS2R14, TM2D1]
GO:0003729	mRNA binding	1.04737e-16	7.87625e-14	1.04737e-16	2.93265e-15	[5]	Group13	58.8235	180	[AGO2, ANGEL2, AQR, AUH, C1QBP, CARM1, CASC3, CELF1, CELF4, CHTOP, CIRBP, CLUH, CNBP, CPEB4, CPSF1, CPSF6, CPSF7, CSTF2T, DCP1A, DCP1B, DDX3X, DDX5, DDX6, DENR, DHFR, DHX36, DHX9, DNAJC5, DXO, EDC3, EIF2S2, EIF3A, EIF3D, EIF3E, EIF4A1, EIF4A3, EIF4ENIF1, EIF4G1, EIF4G2, ELAVL1, ELAVL2, ELAVL3, ETF1, EXOSC4, EXOSC8, FMR1, FUBP1, FUBP3, FUS, FXR1, FYTTD1, GEMIN5, GNL3, GRSF1, HDLBP, HNRNPA0, HNRNPA…
GO:0030545	signaling receptor regulator activity	1.4942e-16	1.12214e-13	1.4942e-16	4.03433e-15	[2, 3]	Group25	17.2414	70	[APP, BDNF, BTC, C1QTNF4, CARTPT, CCM2, CD320, CDNF, CHGB, CLEC11A, COPA, CORT, CXXC1, EFNA5, ENC1, EPHA7, FAM3C, FGF12, FGF9, FLNB, FLRT2, FNTA, GDF1, GDF9, GFER, GMFB, GRP, HGF, HMGB1, IFNAR1, IGF1, IL17D, INHBA, INHBB, INHBE, LGALSL, LRPAP1, LSM4, LY6H, LYPD6, MANF, NENF, NRG1, NRG3, NRP1, PDGFC, PRKCE, PRL, PTHLH, PTRH2, PXDN, RABEP1, SCG2, SCO2, SEMA3A, SEMA3C, SEMA4C, SEMA5A, SOS1, STC1, TA…
GO:0019899	enzyme binding	2.67757e-15	2.00818e-12	2.67757e-15	6.96169e-14	[3]	Group00	43.662	868	[ABI2, ABL1, ACAT1, ACSL3, ACTA2, ACTB, ACTG1, ACVR1B, ADAM10, ADCY2, ADCY5, ADD2, ADIPOR1, ADRM1, AGO2, AKAP11, AKAP13, AKAP6, AKAP7, AKAP8L, AKR1B1, AKT1, ALS2, AMBRA1, AMFR, ANAPC4, ANAPC5, ANAPC7, ANK1, ANK2, ANKLE2, ANP32B, AP1G1, AP2A2, AP3M1, APBB1, APH1A, APP, APPL1, ARF6, ARHGAP33, ARHGEF7, ARIH2, ARMT1, ARPC4, ARPP19, ATF2, ATF4, ATF6, ATF7, ATG13, ATG14, ATG16L1, ATG3, ATP1B2, ATP2A2, …
GO:0048018	receptor ligand activity	2.23101e-14	1.67103e-11	1.4942e-16	4.03433e-15	[4, 5]	Group25	17.6309	64	[BDNF, BTC, C1QTNF4, CARTPT, CCM2, CD320, CDNF, CHGB, CLEC11A, COPA, CORT, CXXC1, EFNA5, ENC1, EPHA7, FAM3C, FGF12, FGF9, FLNB, FLRT2, GDF1, GDF9, GFER, GMFB, GRP, HGF, HMGB1, IFNAR1, IGF1, IL17D, INHBA, INHBB, INHBE, LGALSL, LRPAP1, LSM4, MANF, NENF, NRG1, NRG3, NRP1, PDGFC, PRL, PTHLH, PTRH2, RABEP1, SCG2, SCO2, SEMA3A, SEMA3C, SEMA4C, SEMA5A, SOS1, STC1, TADA2A, TAFA2, TAFA5, TG, TOR2A, UTS2B,…
GO:0030546	signaling receptor activator activity	3.55774e-14	2.66119e-11	1.4942e-16	4.03433e-15	[3, 4]	Group25	17.8862	66	[APP, BDNF, BTC, C1QTNF4, CARTPT, CCM2, CD320, CDNF, CHGB, CLEC11A, COPA, CORT, CXXC1, EFNA5, ENC1, EPHA7, FAM3C, FGF12, FGF9, FLNB, FLRT2, GDF1, GDF9, GFER, GMFB, GRP, HGF, HMGB1, IFNAR1, IGF1, IL17D, INHBA, INHBB, INHBE, LGALSL, LRPAP1, LSM4, MANF, NENF, NRG1, NRG3, NRP1, PDGFC, PRKCE, PRL, PTHLH, PTRH2, RABEP1, SCG2, SCO2, SEMA3A, SEMA3C, SEMA4C, SEMA5A, SOS1, STC1, TADA2A, TAFA2, TAFA5, TG, T…
GO:0140375	immune receptor activity	1.35931e-11	1.0154e-08	1.69219e-12	4.23047e-11	[3]	Group24	8.03571	9	[CNOT6, CNTFR, CXCR4, EPOR, FZD4, IFNAR1, IFNGR2, IL12RB2, IL1R1]
GO:0005125	cytokine activity	1.56879e-11	1.17032e-08	1.4942e-16	4.03433e-15	[5, 6]	Group25	11.9497	19	[C1QTNF4, CCM2, CXXC1, ENC1, FAM3C, GDF1, GDF9, HMGB1, IL17D, INHBA, INHBB, INHBE, NRG1, NRP1, SCG2, TAFA5, VEGFA, WNT5B, WNT7A]
GO:0005102	signaling receptor binding	1.69925e-11	1.26594e-08	1.69925e-11	4.0782e-10	[3]	Group05	27.4013	368	[AAK1, ABL1, ACTN4, ADAM10, AKAP9, AKR1B1, ALCAM, ANGPTL6, ANGPTL7, ANKRD13C, ANKS1A, ANKS1B, APBB1, APBB3, APP, ARFGEF2, ARHGEF1, ARHGEF11, ARHGEF12, ARNT2, ARNTL, ARPP19, ASXL1, ASXL3, ATP2A2, ATP2B2, ATP5F1A, ATP5F1B, ATXN2, AURKAIP1, BAG6, BBS1, BDNF, BICD1, BTC, C1QBP, C1QTNF4, CADM1, CAPRIN2, CARTPT, CASP3, CBLB, CCDC88A, CCKBR, CCM2, CD151, CD276, CD320, CDC42, CDK5R1, CDNF, CHGB, CHN1, CL…
GO:0001653	peptide receptor activity	7.36132e-11	5.47682e-08	7.36132e-11	1.6931e-09	[3]	Group20	10.2362	13	[AGTRAP, BICD1, CCKBR, CNOT6, CXCR4, NPFFR2, OGFRL1, PMPCB, PTH2R, RAMP3, SIGMAR1, SORCS2, SORCS3]
GO:0008528	G protein-coupled peptide receptor activity	1.02846e-10	7.64149e-08	7.36132e-11	1.6931e-09	[4, 5]	Group20	9.83607	12	[AGTRAP, BICD1, CCKBR, CNOT6, CXCR4, NPFFR2, PMPCB, PTH2R, RAMP3, SIGMAR1, SORCS2, SORCS3]
GO:0004252	serine-type endopeptidase activity	3.44701e-10	2.55768e-07	2.71189e-08	4.61021e-07	[5]	Group21	15.3846	30	[ADAM8, APEH, APLP2, APP, CAPN5, CLPP, DLC1, HGF, HNRNPC, HTRA2, LONP1, MBTPS1, NRG1, PCSK2, PREP, PREPL, PROC, PRSS23, PRSS27, PRSS51, RHBDD1, SEC11A, SERPINA1, SERPINB8, SOS1, SPOCK1, TFPI, TLL1, TMPRSS15, TYSND1]
GO:0043021	ribonucleoprotein complex binding	9.92299e-10	7.35293e-07	9.92299e-10	2.18306e-08	[3]	Group03	60.2649	91	[ABCE1, BAG6, C1QBP, CKAP5, CPEB4, CPSF6, DDX3X, DDX5, DERL1, DHX9, DNAJC2, EEF2, EIF1, EIF1B, EIF3K, EIF4A3, EIF4B, EIF4G1, EIF4H, ERI1, ETF1, EZH2, FMR1, GCN1, GEMIN4, GEMIN5, HNRNPU, HSPA5, IGHMBP2, IMPACT, ITCH, LARP1, LETM1, LONP1, LTN1, MDM2, MTIF2, MTIF3, MTOR, MTRES1, NAA15, NAA16, NCLN, NEMF, NMD3, NME1, NOPCHAP1, NPM1, NVL, OLA1, PES1, PIM1, PRMT3, PRMT7, PRPF31, PRPF6, PTCD3, RACK1, RI…
GO:0035639	purine ribonucleoside triphosphate binding	2.2315e-09	1.65131e-06	9.66934e-09	1.83717e-07	[4]	Group29	41.7605	816	[AACS, AAK1, AARS1, AARS2, AASDH, ABCA3, ABCB10, ABCB6, ABCC5, ABCD2, ABCD3, ABCE1, ABCG8, ABL1, ABL2, ABR, ACLY, ACSF3, ACSL1, ACSL3, ACSS2, ACTA2, ACTB, ACTG1, ACTR1B, ACTR2, ACTR3, ACTR3C, ACVR1B, ACVR2A, ACVR2B, ADCK1, ADCK2, ADCY2, ADCY3, ADCY5, ADK, ADSS2, AFG1L, AFG3L2, AGAP1, AK3, AK8, AK9, AKAP13, AKT1, AKT2, AKT3, ALDH18A1, ALS2, ANTXR1, AQR, ARAF, ARF1, ARF6, ARFGEF2, ARFGEF3, ARFRP1, …
GO:0019787	ubiquitin-like protein transferase activity	2.89693e-09	2.14083e-06	2.89693e-09	6.08354e-08	[3]	Group15	48.8372	231	[ABL1, AKTIP, AMFR, ANAPC4, ARIH2, ATG10, ATG16L1, ATG3, AXIN1, BIRC2, BIRC6, BMI1, BRAP, BTRC, C18orf25, C6orf89, CBLB, CBX4, CCNB1IP1, CDC23, CDC34, CDC42, CHFR, CNOT4, COP1, CUL3, CUL5, DCUN1D1, DCUN1D2, DDB2, DNM1L, EIF2AK4, EPM2A, FBXL14, FBXL3, FBXL5, FBXL6, FBXO10, FBXO11, FBXO21, FBXO25, FBXO30, FBXO6, FBXO7, FBXW11, FBXW8, FEM1A, FEM1C, FZR1, HACE1, HDAC4, HDAC7, HDAC9, HECTD1, HECTD2, H…
GO:0003677	DNA binding	3.35823e-09	2.47837e-06	1.26811e-38	3.80433e-37	[4]	Group22	41.0813	965	[ABL1, ABT1, ACTB, ACTN4, ADAR, ADNP, ADNP2, AEBP2, AFF3, AGFG1, AGO2, AHCTF1, AKAP8L, AKAP9, AKR1B1, ANKRD52, ANTXR1, APLP2, APP, APTX, ARID1A, ARID1B, ARID2, ARID3B, ARID4A, ARID4B, ARID5B, ARNT2, ARNTL, ARNTL2, ASH1L, ASH2L, ASIC2, ASXL1, ASXL3, ATF1, ATF2, ATF4, ATF6, ATF7, ATOH8, ATR, ATXN1, BACH1, BACH2, BANF1, BANP, BAP1, BASP1, BATF2, BAZ2A, BBX, BCL11A, BCL2, BEND3, BEND4, BEND5, BLM, BM…
GO:0008134	transcription factor binding	7.41504e-09	5.46488e-06	7.41504e-09	1.48301e-07	[3]	Group23	47.2759	269	[ACTB, ACTN4, ADD1, AKR1B1, ANXA4, ARID1A, ARNT2, ARNTL, ASXL1, ATF2, ATF4, ATF7, ATOH8, AURKAIP1, BAZ2A, BBS1, BBS10, BBS5, BCL2, BRF1, BRF2, BRMS1, BRMS1L, BTAF1, BUD31, C1QBP, CAND1, CAND2, CBX3, CCNT1, CCNT2, CDK5RAP3, CEBPG, CGGBP1, CHD6, CNOT2, COMMD7, CPNE1, CREBBP, CRKL, CRTC2, CRTC3, CTBP1, CTBP2, CTCF, CTNNB1, DACT1, DDRGK1, DDX3X, DDX5, DDX54, DHX9, DMAP1, DNAJA1, DNAJC5, DNMT3A, DRAP1…
GO:0017076	purine nucleotide binding	8.07815e-09	5.94552e-06	9.66934e-09	1.83717e-07	[4, 5]	Group29	41.3894	846	[AACS, AAK1, AARS1, AARS2, AASDH, ABCA3, ABCB10, ABCB6, ABCC5, ABCD2, ABCD3, ABCE1, ABCG8, ABL1, ABL2, ABR, ACAD9, ACAT1, ACBD3, ACBD5, ACBD6, ACLY, ACOT7, ACSF3, ACSL1, ACSL3, ACSS2, ACTA2, ACTB, ACTG1, ACTR1B, ACTR2, ACTR3, ACTR3C, ACVR1B, ACVR2A, ACVR2B, ADCK1, ADCK2, ADCY2, ADCY3, ADCY5, ADK, ADSS2, AFG1L, AFG3L2, AGAP1, AHCY, AK3, AK8, AK9, AKAP13, AKT1, AKT2, AKT3, ALDH18A1, ALS2, ANTXR1, A…
GO:0032555	purine ribonucleotide binding	9.82665e-09	7.22259e-06	9.66934e-09	1.83717e-07	[4, 5, 6]	Group29	41.3793	840	[AACS, AAK1, AARS1, AARS2, AASDH, ABCA3, ABCB10, ABCB6, ABCC5, ABCD2, ABCD3, ABCE1, ABCG8, ABL1, ABL2, ABR, ACAD9, ACAT1, ACBD3, ACBD5, ACBD6, ACLY, ACOT7, ACSF3, ACSL1, ACSL3, ACSS2, ACTA2, ACTB, ACTG1, ACTR1B, ACTR2, ACTR3, ACTR3C, ACVR1B, ACVR2A, ACVR2B, ADCK1, ADCK2, ADCY2, ADCY3, ADCY5, ADK, ADSS2, AFG1L, AFG3L2, AGAP1, AK3, AK8, AK9, AKAP13, AKT1, AKT2, AKT3, ALDH18A1, ALS2, ANTXR1, AQR, AR…
GO:0030554	adenyl nucleotide binding	1.19646e-08	8.78203e-06	9.66934e-09	1.83717e-07	[5, 6]	Group29	42.4797	627	[AACS, AAK1, AARS1, AARS2, AASDH, ABCA3, ABCB10, ABCB6, ABCC5, ABCD2, ABCD3, ABCE1, ABCG8, ABL1, ABL2, ACAD9, ACAT1, ACBD3, ACBD5, ACBD6, ACLY, ACOT7, ACSF3, ACSL1, ACSL3, ACSS2, ACTA2, ACTB, ACTG1, ACTR1B, ACTR2, ACTR3, ACTR3C, ACVR1B, ACVR2A, ACVR2B, ADCK1, ADCK2, ADCY2, ADCY3, ADCY5, ADK, AFG1L, AFG3L2, AHCY, AK3, AK8, AK9, AKT1, AKT2, AKT3, ALDH18A1, ANTXR1, AQR, ARAF, ARHGEF7, ASCC3, ATAD2, …
GO:0005524	ATP binding	1.31359e-08	9.62863e-06	9.66934e-09	1.83717e-07	[5, 6, 7, 8]	Group29	42.6638	599	[AACS, AAK1, AARS1, AARS2, AASDH, ABCA3, ABCB10, ABCB6, ABCC5, ABCD2, ABCD3, ABCE1, ABCG8, ABL1, ABL2, ACLY, ACSF3, ACSL1, ACSL3, ACSS2, ACTA2, ACTB, ACTG1, ACTR1B, ACTR2, ACTR3, ACTR3C, ACVR1B, ACVR2A, ACVR2B, ADCK1, ADCK2, ADCY2, ADCY3, ADCY5, ADK, AFG1L, AFG3L2, AK3, AK8, AK9, AKT1, AKT2, AKT3, ALDH18A1, ANTXR1, AQR, ARAF, ARHGEF7, ASCC3, ATAD2, ATAD2B, ATAD3A, ATP10A, ATP10B, ATP11A, ATP11B, …
GO:0032553	ribonucleotide binding	1.48326e-08	1.08575e-05	9.66934e-09	1.83717e-07	[3, 4, 5]	Group29	41.2799	845	[AACS, AAK1, AARS1, AARS2, AASDH, ABCA3, ABCB10, ABCB6, ABCC5, ABCD2, ABCD3, ABCE1, ABCG8, ABL1, ABL2, ABR, ACAD9, ACAT1, ACBD3, ACBD5, ACBD6, ACLY, ACOT7, ACSF3, ACSL1, ACSL3, ACSS2, ACTA2, ACTB, ACTG1, ACTR1B, ACTR2, ACTR3, ACTR3C, ACVR1B, ACVR2A, ACVR2B, ADCK1, ADCK2, ADCY2, ADCY3, ADCY5, ADK, ADSS2, AFG1L, AFG3L2, AGAP1, AK3, AK8, AK9, AKAP13, AKT1, AKT2, AKT3, ALDH18A1, ALS2, ANTXR1, AQR, AR…
GO:0032559	adenyl ribonucleotide binding	2.0527e-08	1.50052e-05	9.66934e-09	1.83717e-07	[5, 6, 7]	Group29	42.418	621	[AACS, AAK1, AARS1, AARS2, AASDH, ABCA3, ABCB10, ABCB6, ABCC5, ABCD2, ABCD3, ABCE1, ABCG8, ABL1, ABL2, ACAD9, ACAT1, ACBD3, ACBD5, ACBD6, ACLY, ACOT7, ACSF3, ACSL1, ACSL3, ACSS2, ACTA2, ACTB, ACTG1, ACTR1B, ACTR2, ACTR3, ACTR3C, ACVR1B, ACVR2A, ACVR2B, ADCK1, ADCK2, ADCY2, ADCY3, ADCY5, ADK, AFG1L, AFG3L2, AK3, AK8, AK9, AKT1, AKT2, AKT3, ALDH18A1, ANTXR1, AQR, ARAF, ARHGEF7, ASCC3, ATAD2, ATAD2B…
GO:0008236	serine-type peptidase activity	2.17532e-08	1.58799e-05	2.71189e-08	4.61021e-07	[4]	Group21	18.2243	39	[ABHD17B, ADAM8, APEH, APLP2, APP, CAPN5, CLPP, CPD, CPVL, DLC1, DPP10, DPP6, DPP8, DPP9, E2F1, HGF, HNRNPC, HTRA2, LONP1, MBTPS1, NRG1, NUP98, PCSK2, PREP, PREPL, PROC, PRSS23, PRSS27, PRSS51, RHBDD1, SEC11A, SERPINA1, SERPINB8, SOS1, SPOCK1, TFPI, TLL1, TMPRSS15, TYSND1]
GO:0017171	serine hydrolase activity	2.71189e-08	1.97697e-05	2.71189e-08	4.61021e-07	[3]	Group21	18.4332	40	[ABHD17B, ADAM8, APEH, APLP2, APP, CAPN5, CLPP, CPD, CPVL, DLC1, DPP10, DPP6, DPP8, DPP9, E2F1, HGF, HNRNPC, HTRA2, LONP1, MBTPS1, NRG1, NUP98, PCSK2, PLA2G6, PREP, PREPL, PROC, PRSS23, PRSS27, PRSS51, RHBDD1, SEC11A, SERPINA1, SERPINB8, SOS1, SPOCK1, TFPI, TLL1, TMPRSS15, TYSND1]
GO:0005126	cytokine receptor binding	2.9682e-08	2.16085e-05	2.9682e-08	4.74912e-07	[4]	Group07	17.8218	36	[BDNF, CASP3, CCDC88A, CCM2, CNIH4, DAB2IP, EFNA5, ENC1, FERMT2, FRS2, GRB2, ITCH, JAK1, JAK2, PIBF1, PIDD1, PIK3R1, PLCG1, PRL, PXDN, RASL11B, SDCBP, SIVA1, SMAD2, SMAD3, SMAD7, SPRED1, SPRED2, STAT1, TGFBR1, TGFBRAP1, TLR5, TRAF4, TRAF6, TRAP1, VEGFA]
GO:1901265	nucleoside phosphate binding	5.60189e-08	4.07257e-05	9.66934e-09	1.83717e-07	[3]	Group29	40.7084	931	[AACS, AAK1, AARS1, AARS2, AASDH, ABCA3, ABCB10, ABCB6, ABCC5, ABCD2, ABCD3, ABCE1, ABCG8, ABL1, ABL2, ABR, ACAD9, ACAT1, ACBD3, ACBD5, ACBD6, ACLY, ACOT7, ACOX3, ACSF3, ACSL1, ACSL3, ACSS2, ACTA2, ACTB, ACTG1, ACTR1B, ACTR2, ACTR3, ACTR3C, ACVR1B, ACVR2A, ACVR2B, ADCK1, ADCK2, ADCY2, ADCY3, ADCY5, ADK, ADSS2, AFG1L, AFG3L2, AGAP1, AGPS, AHCY, AK3, AK8, AK9, AKAP13, AKAP7, AKT1, AKT2, AKT3, ALDH1…
GO:0000993	RNA polymerase II complex binding	5.89844e-08	4.28227e-05	2.5022e-06	2.25198e-05	[5, 6]	Group27	78.9474	30	[AGO2, BRD4, CCAR2, CDC73, COX7A2L, CTR9, DHX9, ELP2, ERCC5, GTF2B, HNRNPU, LEO1, PAF1, PCIF1, PEX2, RPRD1A, RPRD1B, RPRD2, RTF1, RTRAF, SCAF1, SCAF4, SCAF8, SMYD2, SMYD3, URI1, UVSSA, WAC, WDR43, ZNF326]
GO:0000166	nucleotide binding	7.22847e-08	5.24064e-05	9.66934e-09	1.83717e-07	[3, 4]	Group29	40.6824	930	[AACS, AAK1, AARS1, AARS2, AASDH, ABCA3, ABCB10, ABCB6, ABCC5, ABCD2, ABCD3, ABCE1, ABCG8, ABL1, ABL2, ABR, ACAD9, ACAT1, ACBD3, ACBD5, ACBD6, ACLY, ACOT7, ACOX3, ACSF3, ACSL1, ACSL3, ACSS2, ACTA2, ACTB, ACTG1, ACTR1B, ACTR2, ACTR3, ACTR3C, ACVR1B, ACVR2A, ACVR2B, ADCK1, ADCK2, ADCY2, ADCY3, ADCY5, ADK, ADSS2, AFG1L, AFG3L2, AGAP1, AGPS, AHCY, AK3, AK8, AK9, AKAP13, AKAP7, AKT1, AKT2, AKT3, ALDH1…
GO:0042393	histone binding	1.35702e-07	9.82482e-05	1.35702e-07	2.03553e-06	[3]	Group02	52.2822	126	[ANP32A, ANP32B, APBB1, ATAD2, ATAD2B, BAZ1B, BAZ2A, BPTF, BRD1, BRD2, BRD3, BRD4, BRD7, CARM1, CBX2, CBX3, CBX4, CHD6, CHD8, CKS2, CTSL, CXXC1, DEK, DNAJC2, DPF1, DSCAM, EZH1, FAM156B, FMR1, GLYR1, H2AX, HIRA, ING1, ING2, ING3, ING5, INO80, IPO7, JAK2, JARID2, KAT5, KAT6A, KAT6B, KAT8, KDM5B, KDM7A, KDM8, KMT2A, KMT2D, KMT2E, L3MBTL3, MCM3AP, MCM7, MLLT1, MLLT3, MORC3, MPND, MSH6, MTF2, NAP1L1, …
GO:0004842	ubiquitin-protein transferase activity	2.26589e-07	0.000163824	2.89693e-09	6.08354e-08	[4]	Group15	47.4388	213	[ABL1, AKTIP, AMFR, ANAPC4, ARIH2, AXIN1, BIRC2, BIRC6, BMI1, BRAP, BTRC, C18orf25, C6orf89, CBLB, CCNB1IP1, CDC23, CDC34, CDC42, CHFR, CNOT4, COP1, CUL3, CUL5, DCUN1D1, DCUN1D2, DDB2, DNM1L, EIF2AK4, EPM2A, FBXL14, FBXL3, FBXL5, FBXL6, FBXO10, FBXO11, FBXO21, FBXO25, FBXO30, FBXO6, FBXO7, FBXW11, FBXW8, FEM1A, FEM1C, FZR1, HACE1, HECTD1, HECTD2, HECTD4, HECW1, HECW2, HERC2, HERC3, HLTF, IRF2BP1,…
GO:0070063	RNA polymerase binding	2.42523e-07	0.000175101	2.5022e-06	2.25198e-05	[4]	Group27	68.8525	42	[AGO2, ANP32B, BRD4, CCAR2, CCNT1, CCNT2, CDC73, COX7A2L, CTR9, DHX9, ELP2, ERCC5, GTF2B, HNRNPU, LEO1, MAF1, NEDD4, PABPN1, PAF1, PCIF1, PEX2, PHRF1, PKN2, PPIB, RPRD1A, RPRD1B, RPRD2, RTF1, RTRAF, SCAF1, SCAF4, SCAF8, SMYD2, SMYD3, TCERG1, TRAPPC8, URI1, UVSSA, WAC, WDR43, YTHDC2, ZNF326]
GO:0015075	ion transmembrane transporter activity	2.76306e-07	0.000199217	1.39234e-08	2.50621e-07	[3]	Group28	28.1504	277	[ABCC5, ACTN4, AKAP6, AKAP7, AKAP9, AKT1, ALG10B, ANK2, ANKH, ANKRD36C, ANO10, ANO3, ANO4, ANO6, ANO8, ANTKMT, APP, ARPP19, ASIC2, ATP11B, ATP13A1, ATP13A3, ATP1B2, ATP2A2, ATP2B1, ATP2B2, ATP2C1, ATP2C2, ATP5F1A, ATP5F1B, ATP5F1C, ATP5F1E, ATP5MC1, ATP5MC2, ATP5MF, ATP5MG, ATP5PB, ATP5PF, ATP6V0B, ATP6V0D1, ATP6V1A, ATP6V1E2, ATP6V1G1, ATP6V1H, BSG, C4orf3, CAB39, CACNA1A, CACNA1E, CACNA2D1, CAC…
GO:0005509	calcium ion binding	3.0111e-07	0.000216799	3.0111e-07	4.21555e-06	[5]	Group08	26.2911	168	[ACTN4, ADAM8, ADGRL3, ADGRL4, ADGRV1, AGRN, ANXA4, ANXA5, AOAH, ASPH, ATP2A2, BRAF, C2CD5, C4orf3, CACNA1A, CACNA1E, CALM1, CALM2, CAPG, CAPN13, CAPN2, CAPNS1, CBLB, CD320, CDH11, CDH12, CDH18, CDH2, CDH8, CDHR3, CDK5R1, CELSR1, CELSR3, CLSTN1, CLSTN2, CLU, CLXN, COPS2, CPNE1, CPS1, CRB1, DAG1, DCHS1, DGKB, DLK2, DMTF1, DNAH7, DST, EDEM1, EDIL3, EFCAB14, EFCAB2, EFCAB6, EFCAB7, EFHD1, EML1, EPS1…
GO:0015267	channel activity	3.18594e-07	0.000229069	1.39234e-08	2.50621e-07	[4]	Group28	26.3651	169	[AKAP6, AKAP7, AKAP9, AKT1, ALG10B, ANK2, ANKRD36C, ANO10, ANO3, ANO4, ANO6, ANO8, ANTKMT, APP, ARPP19, ASIC2, ATP5F1A, ATP5F1B, ATP5F1C, ATP5F1E, ATP5MF, ATP5MG, ATP5PB, ATP5PF, ATP6V1A, BCL2, CACNA1A, CACNA1E, CACNA2D1, CACNB1, CACNB2, CACNG7, CALM1, CALM2, CAMK2D, CBARP, CLCC1, CLCN3, CLCN7, CLU, CNIH3, CNIH4, CNR1, COMMD1, CRBN, CUL5, DAPK1, DLG1, DPP10, DPP6, FGF12, FMR1, GABRA5, GABRA6, GAB…
GO:0022803	passive transmembrane transporter activity	3.1986e-07	0.000229659	1.39234e-08	2.50621e-07	[3]	Group28	26.324	169	[AKAP6, AKAP7, AKAP9, AKT1, ALG10B, ANK2, ANKRD36C, ANO10, ANO3, ANO4, ANO6, ANO8, ANTKMT, APP, ARPP19, ASIC2, ATP5F1A, ATP5F1B, ATP5F1C, ATP5F1E, ATP5MF, ATP5MG, ATP5PB, ATP5PF, ATP6V1A, BCL2, CACNA1A, CACNA1E, CACNA2D1, CACNB1, CACNB2, CACNG7, CALM1, CALM2, CAMK2D, CBARP, CLCC1, CLCN3, CLCN7, CLU, CNIH3, CNIH4, CNR1, COMMD1, CRBN, CUL5, DAPK1, DLG1, DPP10, DPP6, FGF12, FMR1, GABRA5, GABRA6, GAB…
GO:0017111	nucleoside-triphosphatase activity	3.41774e-07	0.000245052	9.66934e-09	1.83717e-07	[6]	Group29	42.4691	516	[ABCA3, ABCB10, ABCB6, ABCD2, ABCD3, ABCG8, ABR, ACAP2, ACAP3, ADAP2, AFG1L, AFG3L2, AGAP1, AGFG1, AGRN, AK3, AK8, AKAP13, AKT2, ALDH1A1, ALS2, APC2, AQR, ARAP2, ARF1, ARF6, ARFGAP1, ARFGAP2, ARFGAP3, ARFGEF2, ARFGEF3, ARFRP1, ARHGAP12, ARHGAP15, ARHGAP17, ARHGAP21, ARHGAP24, ARHGAP26, ARHGAP28, ARHGAP32, ARHGAP33, ARHGAP39, ARHGDIA, ARHGEF1, ARHGEF10, ARHGEF10L, ARHGEF11, ARHGEF12, ARHGEF28, ARH…
GO:0003713	transcription coactivator activity	7.67086e-07	0.000549234	7.67086e-07	9.97212e-06	[3]	Group06	50	140	[ABL1, ABT1, ACTN4, APBB1, ARID1A, ARID1B, ARID5B, ARL2BP, ASXL1, ATN1, AURKAIP1, BIRC2, BRD4, BRD7, BUD31, CAMTA2, CARM1, CBFB, CCAR1, CCAR2, CCDC124, CENPJ, CHERP, CNOT6, CNOT9, COPS5, CREBBP, CTBP1, CTBP2, CTNNB1, CYFIP1, DCAF6, DDX17, DHX9, DRAP1, DYRK1A, DYRK1B, EDF1, FUS, GPS2, HCFC1, HCFC2, HIPK2, HMGB1, JADE1, KAT2A, KAT5, KAT6A, KAT8, KDM1A, KMT2D, LMO1, LMO4, LPIN1, LPIN2, MAML3, MED1, …
GO:0031625	ubiquitin protein ligase binding	9.05599e-07	0.000647503	1.91394e-06	1.91394e-05	[5]	Group17	49.4983	148	[ABI2, ACTG1, ACVR1B, AMBRA1, APBB1, ATF6, ATXN3, AXIN1, BAG4, BAG6, BCL2, BLZF1, CACUL1, CACYBP, CAMLG, CASC3, CCT2, CDKN1A, CHKB, CKB, CLU, CUL1, CUL2, CUL3, CUL4A, CUL5, CXCR4, DERL1, DET1, DIO2, DNAJA1, DNM1L, EIF4E2, ELOB, ERLIN1, ERLIN2, FAF1, FBXO7, FHIT, FOXO1, FZD4, GABARAP, GABARAPL1, GABARAPL2, GSK3B, HERC2, HLTF, HSP90AA1, HSP90AB1, HSPA5, HSPA8, HSPA9, HSPD1, JAK1, LRPPRC, MAP1LC3A, …
GO:0008276	protein methyltransferase activity	9.75818e-07	0.000696734	9.75818e-07	1.17098e-05	[3, 5]	Group11	61.3636	54	[ANTKMT, ARMT1, ASH1L, ASH2L, CARM1, CXXC1, DNMT3A, DOT1L, ECE2, EED, EEF1AKMT1, EEF1AKMT2, EZH1, EZH2, FAM98A, FAM98B, FBXO11, HEMK1, ICMT, KMT2A, KMT2B, KMT2D, KMT2E, KMT5A, KMT5B, LCMT1, METTL21A, METTL23, METTL9, N6AMT1, NSD1, NSD2, NSD3, PCMT1, PCMTD2, PRDM2, PRMT1, PRMT2, PRMT3, PRMT7, RBBP5, SETBP1, SETD1B, SETD2, SETD7, SMYD2, SMYD3, SUV39H1, SUV39H2, TRMT112, TTLL12, VCPKMT, WDR5, WDR82]
GO:0016772	transferase activity, transferring phosphorus-containing groups	1.20421e-06	0.0008586	9.66934e-09	1.83717e-07	[3]	Group29	41.377	631	[AAK1, AASDHPPT, ABL1, ABL2, ABR, ACSL1, ACTB, ACVR1B, ACVR2A, ACVR2B, ADAM8, ADAR, ADCK1, ADCK2, ADK, ADNP, ADPGK, AK3, AK8, AK9, AKAP13, AKAP8L, AKT1, AKT1S1, AKT2, AKT3, ALDH18A1, ALS2, AMBRA1, ANKRD54, ANKS1B, ANTXR1, APP, ARAF, ARHGEF7, ATG14, ATR, AXIN1, BAZ1B, BCR, BEGAIN, BLM, BMPR1A, BRAF, BRD2, BRD4, BRSK1, BRSK2, BTC, CAB39, CACUL1, CALM1, CALM2, CAMK1D, CAMK2B, CAMK2D, CAMK2G, CAMK2N2…
GO:0043175	RNA polymerase core enzyme binding	1.36401e-06	0.000971176	2.5022e-06	2.25198e-05	[5]	Group27	72.093	31	[AGO2, BRD4, CCAR2, CDC73, COX7A2L, CTR9, DHX9, ELP2, ERCC5, GTF2B, HNRNPU, LEO1, MAF1, PAF1, PCIF1, PEX2, RPRD1A, RPRD1B, RPRD2, RTF1, RTRAF, SCAF1, SCAF4, SCAF8, SMYD2, SMYD3, URI1, UVSSA, WAC, WDR43, ZNF326]
GO:0016301	kinase activity	1.45639e-06	0.00103549	9.66934e-09	1.83717e-07	[4]	Group29	41.7476	559	[AAK1, ABL1, ABL2, ABR, ACSL1, ACTB, ACVR1B, ACVR2A, ACVR2B, ADAM8, ADAR, ADCK1, ADCK2, ADK, ADNP, ADPGK, AK3, AK8, AK9, AKAP13, AKAP8L, AKT1, AKT1S1, AKT2, AKT3, ALDH18A1, ALS2, AMBRA1, ANKRD54, ANKS1B, ANTXR1, APP, ARAF, ARHGEF7, ATG14, ATR, AXIN1, BAZ1B, BCR, BEGAIN, BLM, BMPR1A, BRAF, BRD2, BRD4, BRSK1, BRSK2, BTC, CAB39, CACUL1, CALM1, CALM2, CAMK1D, CAMK2B, CAMK2D, CAMK2G, CAMK2N2, CAMK4, C…
GO:0016817	hydrolase activity, acting on acid anhydrides	1.78874e-06	0.00127	9.66934e-09	1.83717e-07	[3]	Group29	41.8696	533	[ABCA3, ABCB10, ABCB6, ABCD2, ABCD3, ABCG8, ABR, ACAP2, ACAP3, ACYP2, ADAP2, AFG1L, AFG3L2, AGAP1, AGFG1, AGRN, AK3, AK8, AKAP13, AKT2, ALDH1A1, ALS2, APC2, AQR, ARAP2, ARF1, ARF6, ARFGAP1, ARFGAP2, ARFGAP3, ARFGEF2, ARFGEF3, ARFRP1, ARHGAP12, ARHGAP15, ARHGAP17, ARHGAP21, ARHGAP24, ARHGAP26, ARHGAP28, ARHGAP32, ARHGAP33, ARHGAP39, ARHGDIA, ARHGEF1, ARHGEF10, ARHGEF10L, ARHGEF11, ARHGEF12, ARHGEF…
GO:0016818	hydrolase activity, acting on acid anhydrides, in phosphorus-containing anhydrides	1.78874e-06	0.00127	9.66934e-09	1.83717e-07	[4]	Group29	41.8696	533	[ABCA3, ABCB10, ABCB6, ABCD2, ABCD3, ABCG8, ABR, ACAP2, ACAP3, ACYP2, ADAP2, AFG1L, AFG3L2, AGAP1, AGFG1, AGRN, AK3, AK8, AKAP13, AKT2, ALDH1A1, ALS2, APC2, AQR, ARAP2, ARF1, ARF6, ARFGAP1, ARFGAP2, ARFGAP3, ARFGEF2, ARFGEF3, ARFRP1, ARHGAP12, ARHGAP15, ARHGAP17, ARHGAP21, ARHGAP24, ARHGAP26, ARHGAP28, ARHGAP32, ARHGAP33, ARHGAP39, ARHGDIA, ARHGEF1, ARHGEF10, ARHGEF10L, ARHGEF11, ARHGEF12, ARHGEF…
GO:0032182	ubiquitin-like protein binding	1.80911e-06	0.00128266	1.80911e-06	1.99002e-05	[3]	Group16	57.1429	68	[ADRM1, AMFR, BIRC2, CBX4, CKS2, CUEDC1, CUEDC2, CXCR4, DCUN1D1, DCUN1D2, DDI2, DNAAF10, DNAJB2, FAAP20, FAF1, FBXO7, GGA1, GGA2, GGA3, HABP4, HERC2, JARID2, MARCHF7, MDM2, MVB12B, N4BP1, N4BP2, NEDD4, NPLOC4, NSFL1C, NUP62, OTUB1, PELP1, RAD23A, RAD23B, RBCK1, RNF111, RNF19B, RNF4, RNF8, SERBP1, SHARPIN, SIMC1, SMAD3, SMARCAD1, SOBP, SQSTM1, STAM, STAM2, TAB2, TDG, TOM1L2, TP53INP2, UBE2L6, UBE2…
GO:0044389	ubiquitin-like protein ligase binding	1.91394e-06	0.00135507	1.91394e-06	1.91394e-05	[4]	Group17	48.5804	154	[ABI2, ACTG1, ACVR1B, AMBRA1, APBB1, ATF6, ATXN3, AXIN1, BAG4, BAG6, BCL2, BLZF1, CACUL1, CACYBP, CAMLG, CASC3, CCT2, CDK5RAP3, CDKN1A, CHKB, CKB, CLU, CUL1, CUL2, CUL3, CUL4A, CUL5, CXCR4, DDRGK1, DERL1, DET1, DIO2, DNAJA1, DNM1L, EIF4E2, ELOB, ERLIN1, ERLIN2, FAF1, FBXO7, FHIT, FOXO1, FZD4, GABARAP, GABARAPL1, GABARAPL2, GSK3B, HERC2, HLTF, HSP90AA1, HSP90AB1, HSPA5, HSPA8, HSPA9, HSPD1, ITCH, …
GO:0140297	DNA-binding transcription factor binding	1.99318e-06	0.00140918	7.41504e-09	1.48301e-07	[4]	Group23	46.3203	214	[ACTB, ACTN4, ADD1, AKR1B1, ANXA4, ARID1A, ARNT2, ARNTL, ASXL1, ATF2, ATF4, ATOH8, AURKAIP1, BAZ2A, BBS1, BBS10, BBS5, BCL2, BRMS1, BRMS1L, BUD31, CCNT1, CDK5RAP3, CEBPG, CGGBP1, COMMD7, CPNE1, CREBBP, CRKL, CRTC2, CRTC3, CTBP1, CTBP2, CTNNB1, DACT1, DDRGK1, DDX5, DDX54, DHX9, DMAP1, DNAJA1, DNAJC5, DNMT3A, E2F1, E4F1, FAF1, FAM220A, FHL2, FKBP4, FKBPL, FOS, FOXP1, GABARAPL1, GBX2, GRIP1, GSK3B, …
GO:0016462	pyrophosphatase activity	2.35968e-06	0.00166593	9.66934e-09	1.83717e-07	[5]	Group29	41.811	531	[ABCA3, ABCB10, ABCB6, ABCD2, ABCD3, ABCG8, ABR, ACAP2, ACAP3, ADAP2, AFG1L, AFG3L2, AGAP1, AGFG1, AGRN, AK3, AK8, AKAP13, AKT2, ALDH1A1, ALS2, APC2, AQR, ARAP2, ARF1, ARF6, ARFGAP1, ARFGAP2, ARFGAP3, ARFGEF2, ARFGEF3, ARFRP1, ARHGAP12, ARHGAP15, ARHGAP17, ARHGAP21, ARHGAP24, ARHGAP26, ARHGAP28, ARHGAP32, ARHGAP33, ARHGAP39, ARHGDIA, ARHGEF1, ARHGEF10, ARHGEF10L, ARHGEF11, ARHGEF12, ARHGEF28, ARH…
GO:0004896	cytokine receptor activity	3.39023e-06	0.00239011	1.69219e-12	4.23047e-11	[4]	Group24	11.6883	9	[CNOT6, CNTFR, CXCR4, EPOR, FZD4, IFNAR1, IFNGR2, IL12RB2, IL1R1]
GO:0005539	glycosaminoglycan binding	3.50725e-06	0.00246911	3.50725e-06	2.8058e-05	[3]	Group09	20.7729	43	[ADAMTS3, AGRN, APLP2, APP, C1QBP, COL25A1, COL5A1, DPYSL3, FGF9, HK1, HSD17B12, IMPG1, JCHAIN, LRPAP1, LTBP3, NAV2, NELL2, NRG1, NRP1, PAFAH1B1, PDCD5, PLPPR3, PODXL2, PPIA, PRELP, PRNP, PTPRS, PXDN, RPL22, RPL29, RSPO3, RTN4R, SEMA5A, SLIT1, SMOC1, TADA2A, THBS1, THBS3, TWSG1, VEGFA, VTN, ZNF146, ZNF207]
GO:0061650	ubiquitin-like protein conjugating enzyme activity	3.7915e-06	0.00266543	3.7915e-06	2.65405e-05	[4]	Group19	74.2857	26	[AKTIP, BIRC6, CDC34, UBE2B, UBE2D1, UBE2D2, UBE2D3, UBE2D4, UBE2E3, UBE2F, UBE2G1, UBE2G2, UBE2H, UBE2I, UBE2J1, UBE2J2, UBE2K, UBE2L3, UBE2L6, UBE2N, UBE2Q1, UBE2Q2, UBE2R2, UBE2S, UBE2Z, UFC1]
GO:0061629	RNA polymerase II-specific DNA-binding transcription factor binding	4.69444e-06	0.0032955	7.41504e-09	1.48301e-07	[5]	Group23	47.6744	164	[ACTB, ACTN4, ADD1, AKR1B1, ANXA4, ARID1A, ARNT2, ARNTL, ASXL1, ATF2, ATF4, AURKAIP1, BAZ2A, BBS1, BBS10, BBS5, BRMS1, BRMS1L, BUD31, CDK5RAP3, COMMD7, CPNE1, CREBBP, CRKL, CTBP1, CTBP2, CTNNB1, DACT1, DDRGK1, DDX5, DDX54, DHX9, DMAP1, DNAJA1, DNMT3A, E4F1, FAF1, FAM220A, FKBP4, FKBPL, FOS, FOXP1, GABARAPL1, GBX2, GRIP1, GSK3B, GTF2A1, GTF2B, GTF2H1, GTF2I, HDAC1, HDAC2, HDAC3, HDAC4, HDAC5, HDAC…
GO:0001098	basal transcription machinery binding	4.80686e-06	0.00336961	2.5022e-06	2.25198e-05	[3]	Group27	64.0625	41	[AGO2, AKR1B1, BRD4, CCAR2, CDC73, COX7A2L, CTR9, DHX9, DRAP1, EDF1, ELP2, ERCC1, ERCC5, GTF2A1, GTF2B, HNRNPU, LEO1, NOP58, PAF1, PCIF1, PEX2, RPRD1A, RPRD1B, RPRD2, RTF1, RTRAF, RUVBL1, SCAF1, SCAF4, SCAF8, SMYD2, SMYD3, TAF7, TBP, TCF4, URI1, UVSSA, WAC, WDR43, ZNF326, ZNHIT6]
GO:0001099	basal RNA polymerase II transcription machinery binding	4.80686e-06	0.00336961	2.5022e-06	2.25198e-05	[4]	Group27	64.0625	41	[AGO2, AKR1B1, BRD4, CCAR2, CDC73, COX7A2L, CTR9, DHX9, DRAP1, EDF1, ELP2, ERCC1, ERCC5, GTF2A1, GTF2B, HNRNPU, LEO1, NOP58, PAF1, PCIF1, PEX2, RPRD1A, RPRD1B, RPRD2, RTF1, RTRAF, RUVBL1, SCAF1, SCAF4, SCAF8, SMYD2, SMYD3, TAF7, TBP, TCF4, URI1, UVSSA, WAC, WDR43, ZNF326, ZNHIT6]
GO:0015318	inorganic molecular entity transmembrane transporter activity	4.83001e-06	0.00338101	1.39234e-08	2.50621e-07	[3]	Group28	28.5714	252	[ABCC5, ACTN4, AKAP6, AKAP7, AKAP9, AKT1, ALG10B, ANK2, ANKH, ANKRD36C, ANO10, ANO3, ANO4, ANO6, ANO8, ANTKMT, APP, ARPP19, ASIC2, ATP13A1, ATP13A3, ATP1B2, ATP2A2, ATP2B1, ATP2B2, ATP2C1, ATP2C2, ATP5F1A, ATP5F1B, ATP5F1C, ATP5F1E, ATP5MC1, ATP5MC2, ATP5MF, ATP5MG, ATP5PB, ATP5PF, ATP6V0B, ATP6V0D1, ATP6V1A, ATP6V1E2, ATP6V1G1, ATP6V1H, C4orf3, CAB39, CACNA1A, CACNA1E, CACNA2D1, CACNB1, CACNB2, …
GO:0106310	protein serine kinase activity	6.01242e-06	0.00420268	9.66934e-09	1.83717e-07	[4, 6]	Group29	47.2934	166	[AAK1, AKT1, AKT2, AKT3, ANTXR1, ARAF, ARHGEF7, ATR, BCR, BRAF, BRSK1, BRSK2, CAMK1D, CAMK2B, CAMK2D, CAMK2G, CAMK4, CDC42BPA, CDC42BPB, CDC7, CDK1, CDK10, CDK11A, CDK11B, CDK12, CDK13, CDK14, CDK17, CDK19, CDK8, CHEK1, CILK1, CLASP1, CLK1, CLK2, CLK3, CLK4, CNKSR2, COQ7, CSNK1E, CSNK1G1, CSNK1G2, DAPK1, DCLK1, DCLK2, DSTYK, DYRK1A, DYRK1B, DYRK2, EIF2AK2, EIF2AK3, EIF2AK4, FAM20C, FYN, GSK3A, GS…
GO:0022836	gated channel activity	7.07763e-06	0.00494019	1.39234e-08	2.50621e-07	[5]	Group28	25.4717	108	[AKAP6, AKAP7, ALG10B, ANO10, ANO3, ANO4, ANO6, ANO8, APP, ASIC2, CACNA1A, CACNA1E, CACNA2D1, CACNB1, CACNB2, CACNG7, CALM1, CALM2, CAMK2D, CBARP, CLCN3, CLCN7, CLU, CNIH3, CNIH4, CNR1, CRBN, DAPK1, DLG1, FMR1, GABRA5, GABRA6, GABRB1, GABRG2, GABRG3, GLRA3, GNB5, GRIA3, GRIK2, GRIN2A, GRIN2B, GRIN3A, GRP, GSG1L, HTR1B, HTT, IFNGR2, ITGB1, ITPR1, KCNA2, KCNA3, KCNAB3, KCNC1, KCNC2, KCND2, KCNE1, K…
GO:0016773	phosphotransferase activity, alcohol group as acceptor	7.73285e-06	0.0053898	9.66934e-09	1.83717e-07	[4]	Group29	41.5584	512	[AAK1, ABL1, ABL2, ABR, ACSL1, ACTB, ACVR1B, ACVR2A, ACVR2B, ADAM8, ADAR, ADCK1, ADCK2, ADK, ADNP, ADPGK, AKAP13, AKT1, AKT1S1, AKT2, AKT3, ALS2, ANKRD54, ANKS1B, ANTXR1, APP, ARAF, ARHGEF7, ATR, AXIN1, BAZ1B, BCR, BLM, BMPR1A, BRAF, BRD2, BRD4, BRSK1, BRSK2, BTC, CAB39, CACUL1, CALM1, CALM2, CAMK1D, CAMK2B, CAMK2D, CAMK2G, CAMK2N2, CAMK4, CARD10, CARTPT, CASP3, CBLB, CCDC88A, CCKBR, CCNC, CCNG2,…
GO:0004866	endopeptidase inhibitor activity	8.84548e-06	0.00615645	2.83973e-05	8.5192e-05	[4, 5, 6, 7]	Group26	17.4603	22	[APLP2, APP, BIRC2, BIRC6, CAST, COPS2, CSTB, ERC2, GAPDH, IFNAR1, NRG1, PRDX3, PRNP, PROS1, PSMF1, SERPINA1, SERPINB8, SNCA, SPOCK1, TFPI, UBE2Z, USP14]
GO:0003730	mRNA 3'-UTR binding	1.3334e-05	0.00926715	1.04737e-16	2.93265e-15	[6]	Group13	58.2418	53	[ANGEL2, AUH, CELF1, CIRBP, CPEB4, CPSF1, DDX5, DHX36, ELAVL1, ELAVL2, ELAVL3, EXOSC4, EXOSC8, FMR1, FUS, FXR1, GEMIN5, HNRNPA0, HNRNPA1, HNRNPA1L2, HNRNPA2B1, HNRNPA3, HNRNPC, HNRNPD, HNRNPU, IGF2BP2, ILF3, LARP1, LARP4B, LRPPRC, MEX3D, PABPC1, PABPC4, PCBP4, PUM1, PUM2, RBFOX1, RBM24, RC3H1, RNF40, RNPS1, RPL41, RPL5, RPS7, SECISBP2, SECISBP2L, SERBP1, TAF15, TARDBP, TIA1, TIAL1, TUT1, ZFP36L1]
GO:0004867	serine-type endopeptidase inhibitor activity	1.55837e-05	0.0108151	2.83973e-05	8.5192e-05	[5, 6, 7, 8]	Group26	11.1111	7	[APLP2, APP, NRG1, SERPINA1, SERPINB8, SPOCK1, TFPI]
GO:0061135	endopeptidase regulator activity	1.58301e-05	0.0109702	2.83973e-05	8.5192e-05	[4, 5, 6]	Group26	18.705	26	[ADRM1, APH1A, APLP2, APP, BIRC2, BIRC6, CARD8, CAST, COPS2, CSTB, ERC2, GAPDH, IFNAR1, NRG1, PRDX3, PRNP, PROS1, PSMD14, PSMF1, SERPINA1, SERPINB8, SNCA, SPOCK1, TFPI, UBE2Z, USP14]
GO:0005216	ion channel activity	1.6745e-05	0.0115876	1.39234e-08	2.50621e-07	[4, 5]	Group28	27.529	166	[AKAP6, AKAP7, AKAP9, AKT1, ALG10B, ANK2, ANKRD36C, ANO10, ANO3, ANO4, ANO6, ANO8, ANTKMT, APP, ARPP19, ASIC2, ATP5F1A, ATP5F1B, ATP5F1C, ATP5F1E, ATP5MF, ATP5MG, ATP5PB, ATP5PF, ATP6V1A, CACNA1A, CACNA1E, CACNA2D1, CACNB1, CACNB2, CACNG7, CALM1, CALM2, CAMK2D, CBARP, CLCC1, CLCN3, CLCN7, CLU, CNIH3, CNIH4, CNR1, COMMD1, CRBN, CUL5, DAPK1, DLG1, DPP10, DPP6, FGF12, FMR1, GABRA5, GABRA6, GABRB1, G…
GO:0016887	ATP hydrolysis activity	1.97803e-05	0.0136682	9.66934e-09	1.83717e-07	[2, 7]	Group29	47.1125	155	[ABCA3, ABCB10, ABCB6, ABCD2, ABCD3, ABCG8, AFG1L, AFG3L2, AK3, AK8, AQR, ASCC3, ATAD2, ATAD2B, ATAD3A, ATF7IP, ATP10A, ATP10B, ATP11A, ATP11B, ATP13A1, ATP13A3, ATP2A2, ATP2B1, ATP2B2, ATP2C1, ATP2C2, ATP5F1A, ATP5F1C, ATP6V1G1, ATP6V1H, ATP8B1, ATP9A, ATP9B, BLM, BTAF1, C10orf88, CCT2, CCT4, CCT6A, CCT6B, CCT7, CCT8, CHD1L, CHD6, CHD8, CHD9, CLPB, CLPX, CLU, DDX1, DDX17, DDX18, DDX19A, DDX23, D…
GO:0030414	peptidase inhibitor activity	2.00531e-05	0.0138366	2.83973e-05	8.5192e-05	[3, 4, 5, 6]	Group26	18.3206	24	[APLP2, APP, BIRC2, BIRC6, CAST, COPS2, CSTB, ERC2, GAPDH, IFNAR1, NRG1, PRDX3, PRNP, PROS1, PSMF1, SERPINA1, SERPINB8, SIMC1, SNCA, SPOCK1, TFPI, UBE2Z, UMODL1, USP14]
GO:0051348	negative regulation of transferase activity	2.11133e-05	0.014547	2.11133e-05	0.00012668	[3, 4]	Group18	48.4733	127	[ABL1, ADAR, AKT1, AKT1S1, ANKS1B, CAMK2N2, CASP3, CBLB, CDK5RAP1, CDK5RAP2, CDK5RAP3, CDKN1A, CDKN2C, CDKN2D, CEP43, CHMP6, COX11, CSK, DAB2IP, DBNDD1, DEPTOR, DNAJA1, DTNBP1, DUSP12, DUSP19, DVL1, EIF4A2, ERRFI1, FBXO7, GADD45A, GBA, GDF1, GGNBP2, GNAQ, GSK3A, GSK3B, GSKIP, GSTP1, HEXIM1, HIPK3, HNRNPU, IBTK, IPO5, IPO7, IRS2, ITGB1BP1, LATS1, LIMK1, LRP5, LRP6, MAD2L2, MAP4K5, MAPT, MIDN, MLLT…
GO:0008092	cytoskeletal protein binding	2.32252e-05	0.015979	2.32252e-05	0.000116126	[3]	Group10	42.0776	401	[ABL1, ABL2, ABLIM1, ACTB, ACTN4, ACTR2, ACTR3, ACTR3C, ADD1, ADD2, ADNP, AFAP1, AGBL4, AGBL5, AGTPBP1, ALDOA, ALMS1, ANK1, ANK2, ANKRD23, ANTXR1, AP1G1, APC2, APPL1, ARFGEF2, ARHGEF10, ARHGEF7, ARL3, ARL4C, ARL8A, ARL8B, ARPC1B, ARPC4, BCL7B, BICD1, BICD2, BLOC1S6, BRSK1, BRSK2, CACNA1A, CACNB2, CACYBP, CALM1, CALM2, CAMK2B, CAMK2D, CAMSAP1, CAMSAP2, CAPG, CAPN10, CAPN2, CAPZA1, CAPZA2, CAPZB, C…
GO:0033673	negative regulation of kinase activity	2.3624e-05	0.0162297	2.11133e-05	0.00012668	[4, 5, 6]	Group18	49.3333	111	[ABL1, ADAR, AKT1, AKT1S1, ANKS1B, CAMK2N2, CASP3, CBLB, CDK5RAP1, CDK5RAP2, CDK5RAP3, CDKN1A, CDKN2C, CDKN2D, CEP43, CHMP6, COX11, CSK, DAB2IP, DBNDD1, DEPTOR, DNAJA1, DTNBP1, DUSP12, DUSP19, DVL1, ERRFI1, FBXO7, GADD45A, GBA, GGNBP2, GNAQ, GSKIP, GSTP1, HEXIM1, HIPK3, HNRNPU, IBTK, IPO5, IPO7, IRS2, ITGB1BP1, LATS1, LRP5, LRP6, MAP4K5, MAPT, MIDN, MLLT1, NF2, NPM1, NUP62, PAK2, PARK7, PDCD4, PI…
GO:0019955	cytokine binding	2.42242e-05	0.0166178	1.69219e-12	4.23047e-11	[3]	Group24	18.0328	22	[BMPR1A, CNOT6, CNTFR, COPS5, CXCR4, FZD4, HAX1, HMGB1, IFNAR1, IL12RB2, IL1R1, ITGB1, KLHL20, LTBP1, LTBP3, NELL2, NRP1, PARK7, PXDN, TGFBR1, THBS1, TWSG1]
GO:0008509	anion transmembrane transporter activity	2.46941e-05	0.0169154	2.46941e-05	9.87763e-05	[4]	Group12	24.3333	73	[ABCC5, ANKH, ANO10, ANO3, ANO4, ANO6, ANO8, BSG, CLCC1, CLCN3, CLCN7, GABRA5, GABRA6, GABRB1, GABRG2, GABRG3, GLRA3, GOPC, LRRC8B, LRRC8D, MFSD10, MFSD5, MPC1, OXSR1, PPP1R7, PRNP, SERINC5, SGK1, SGK3, SLC16A7, SLC1A1, SLC1A2, SLC1A3, SLC1A4, SLC23A2, SLC25A13, SLC25A15, SLC25A22, SLC25A25, SLC25A29, SLC25A30, SLC25A32, SLC25A4, SLC25A42, SLC25A6, SLC26A2, SLC2A1, SLC33A1, SLC35A3, SLC35B1, SLC3…
GO:0061134	peptidase regulator activity	2.83973e-05	0.0194238	2.83973e-05	8.5192e-05	[3, 4, 5]	Group26	20.8092	36	[ADRM1, APH1A, APLP2, APP, BIRC2, BIRC6, CARD8, CAST, CLPX, COPS2, CSTB, EBAG9, ERC2, GAPDH, IFNAR1, MRTFA, NRG1, PINK1, PRDX3, PRNP, PROS1, PSMD14, PSME4, PSMF1, RACK1, SERPINA1, SERPINB8, SIMC1, SNCA, SPOCK1, TFPI, UBE2Z, UMODL1, USP14, VCP, WDR48]
GO:0043130	ubiquitin binding	3.54751e-05	0.0242295	1.80911e-06	1.99002e-05	[4]	Group16	56	56	[ADRM1, AMFR, BIRC2, CKS2, CUEDC1, CUEDC2, CXCR4, DDI2, DNAAF10, DNAJB2, FAAP20, FAF1, FBXO7, GGA1, GGA2, GGA3, JARID2, MARCHF7, MDM2, MVB12B, N4BP1, N4BP2, NEDD4, NPLOC4, NSFL1C, NUP62, OTUB1, RAD23A, RAD23B, RBCK1, RNF19B, RNF8, SHARPIN, SMAD3, SMARCAD1, SQSTM1, STAM, STAM2, TAB2, TOM1L2, TP53INP2, UBE2L6, UBE2N, UBR5, UBXN1, UBXN2A, UBXN2B, UBXN7, UCHL1, UEVLD, USP13, USP16, USP25, USPL1, VPS3…
GO:0043024	ribosomal small subunit binding	4.57979e-05	0.0312342	4.57979e-05	9.15958e-05	[4]	Group04	83.3333	15	[ABCE1, DDX3X, EIF1, EIF1B, EIF4B, EIF4H, LARP1, LONP1, MTIF2, MTIF3, NME1, NPM1, PIM1, PTCD3, UNG]
GO:0061631	ubiquitin conjugating enzyme activity	4.63222e-05	0.0315454	3.7915e-06	2.65405e-05	[5]	Group19	71.875	23	[AKTIP, BIRC6, CDC34, UBE2B, UBE2D1, UBE2D2, UBE2D3, UBE2D4, UBE2E3, UBE2G1, UBE2G2, UBE2H, UBE2J1, UBE2J2, UBE2K, UBE2L3, UBE2L6, UBE2N, UBE2Q1, UBE2Q2, UBE2R2, UBE2S, UBE2Z]
GO:0005261	cation channel activity	5.47392e-05	0.0372226	1.39234e-08	2.50621e-07	[5, 6]	Group28	27.2366	137	[AKAP6, AKAP7, AKAP9, AKT1, ALG10B, ANK2, ANO10, ANO6, ANTKMT, APP, ARPP19, ASIC2, ATP5F1A, ATP5F1B, ATP5F1C, ATP5F1E, ATP5MF, ATP5MG, ATP5PB, ATP5PF, ATP6V1A, CACNA1A, CACNA1E, CACNA2D1, CACNB1, CACNB2, CACNG7, CALM1, CALM2, CAMK2D, CBARP, CLU, CNIH3, CNIH4, CNR1, COMMD1, CRBN, CUL5, DAPK1, DLG1, DPP10, DPP6, FGF12, FMR1, GNB5, GPLD1, GPM6A, GRIA3, GRIK2, GRIN2A, GRIN2B, GRIN3A, GRM3, GRP, GSG1L…
GO:0031406	carboxylic acid binding	5.62954e-05	0.0382246	5.62954e-05	5.62954e-05	[4]	Group01	20.7547	33	[ACOX3, AGRN, ARID4A, CASTOR2, CPS1, CTDSP2, DHFR, EGLN1, FABP5, GAD2, GLRA3, GLUL, GRIN2B, GRIN3A, GSTP1, HIF1AN, HLCS, MCCC1, MTCH1, MYCBP2, NANOS3, NAPEPLD, NDUFAB1, OGFOD3, P3H3, PAM, PITPNA, PROC, RARA, RTN4R, SLC1A1, SLC1A3, SNCA]
GO:0008324	cation transmembrane transporter activity	6.13569e-05	0.0415999	1.39234e-08	2.50621e-07	[4]	Group28	29.0404	230	[ACTN4, AKAP6, AKAP7, AKAP9, AKT1, ALG10B, ANK2, ANO10, ANO6, ANTKMT, APP, ARPP19, ASIC2, ATP13A1, ATP13A3, ATP1B2, ATP2A2, ATP2B1, ATP2B2, ATP2C1, ATP2C2, ATP5F1A, ATP5F1B, ATP5F1C, ATP5F1E, ATP5MC1, ATP5MC2, ATP5MF, ATP5MG, ATP5PB, ATP5PF, ATP6V0B, ATP6V0D1, ATP6V1A, ATP6V1E2, ATP6V1G1, ATP6V1H, C4orf3, CAB39, CACNA1A, CACNA1E, CACNA2D1, CACNB1, CACNB2, CACNG7, CALM1, CALM2, CAMK2D, CBARP, CCNI…
