# Supplementary material for: Direct targets of MEF2C are enriched for genes associated with schizophrenia and cognitive function and are involved in neuron development and mitochondrial function
Source: PLoS Genet. 2024 Sep 11;20(9):e1011093. doi: 10.1371/journal.pgen.1011093 (PMC11419381; doi:10.1371/journal.pgen.1011093)
Supplement: S8 Table — (XLSX) [file pgen.1011093.s009.xlsx]

## Sheet: Sheet1
P-value in bold red: significant after Bonferroni correction
P-value in bold black: nominally significant
	Phenotype
Gene-set (# genes)	EA		IQ		SCZ
			IQ		SCZ
	Enrichment	P-value	Enrichment	P-value	Enrichment	P-value
NSC_DELhet (n=169)	1.674	0.00607	2.07	0.000249	1.846	0.00162
NSC_DELhom (n=1170)	1.445	1.94e-07	1.513	4.54e-06	1.726	2.97e-09
NSC_DELhet_PB (n=240)	1.301	0.0501	1.384	0.0275	1.466	0.0129
NSC_DELhom _PB (n=412)	1.436	0.0012	1.348	0.00564	1.56	0.00018
iNs_DELhet (n=335)	1.184	0.118	1.176	0.253	1.345	0.0222
iNs_DELhom (n=145)	1.222	0.209	1.454	0.148	1.691	0.000454
iNs_DELhet_PB (n=1034)	1.297	0.000399	1.292	0.000381	1.565	1.87e-07
iNs_DELhom _PB (n=1174)	1.331	1.59e-06	1.313	0.000141	1.6	3.01e-08
