# Supplementary material for: Direct targets of MEF2C are enriched for genes associated with schizophrenia and cognitive function and are involved in neuron development and mitochondrial function
Source: PLoS Genet. 2024 Sep 11;20(9):e1011093. doi: 10.1371/journal.pgen.1011093 (PMC11419381; doi:10.1371/journal.pgen.1011093)
Supplement: S9 Table — (XLSX) [file pgen.1011093.s010.xlsx]

## Sheet: Sheet1
P-value in bold red: significant after Bonferroni correction
P-value in bold black: nominally significant
	Phenotype
Gene-set (# genes)*	EA**		IQ**		SCZ***
			IQ		SCZ
	Enrichment	P-value	Enrichment	P-value	Enrichment	P-value
NSC_DELhet (n=160/127)	1.56	0.0216161	2	0.000865624	1.52	0.0494317
NSC_DELhom (n=1129/942)	1.36	1.18629e-05	1.42	0.000125503	1.44	0.000249649
NSC_DELhet_PB (n=234/190)	1.2	0.114017	1.3	0.0693909	1.25	0.231036
NSC_DELhom _PB (n=396/330)	1.38	0.00645807	1.28	0.0376896	1.2	0.178907
iNs_DELhet (n=323/286)	1.21	0.0947662	1.24	0.101935	0.96	0.814274
iNs_DELhom (n=136/118)	1.26	0.125974	1.76	0.00181957	1.52	0.102388
iNs_DELhet_PB (n=999/870)	1.27	0.0015922	1.24	0.00555031	1.27	0.0107082
iNs_DELhom _PB (n=1135/928)	1.28	0.000100954	1.22	0.00961752	1.24	0.0138292
* First number equals the size of the gene-set for the EA and IQ analysis / second number equals the size of the gene-set for the SCZ analysis.
** All genes associated with SCZ were excluded from the gene-set.
*** All genes associated with IQ or EA were excluded from the gene-set.
