# Supplementary material for: Direct targets of MEF2C are enriched for genes associated with schizophrenia and cognitive function and are involved in neuron development and mitochondrial function
Source: PLoS Genet. 2024 Sep 11;20(9):e1011093. doi: 10.1371/journal.pgen.1011093 (PMC11419381; doi:10.1371/journal.pgen.1011093)
Supplement: S10 Table — (XLSX) [file pgen.1011093.s011.xlsx]

## Sheet: Sheet1
P-value in bold black: nominally significant
OCD: Obsessive-compulsive disorder; ADHD: Attention Deficit Hyperactivity Disorder; AD: Alzheimer's disease.
	Phenotype
Gene-set	OCD		ADHD		Stroke		AD
	Enrichment	P-value	Enrichment	P-value	Enrichment	P-value	Enrichment	P-value
NSC_DELhet (n=169)	1.58706	0.721481	1.3432	0.384087	0.234591	0.273574	3.34923	0.0358887
NSC_DELhom (n=1170)	1.53101	0.36333	0.99992	0.999637	1.04713	0.862417	3.37581	0.00245827
NSC_DELhet_PB (n=240)	2.81668	0.0769275	1.05519	0.855479	1.69917	0.29328	5.94519	0.22312
NSC_DELhom _PB (n=412)	3.18456	0.0200802	1.37848	0.0925475	1.00641	0.987052	1.49908	0.331937
iNs_DELhet (n=335)	1.07054	0.931766	1.07107	0.835349	1.55723	0.247723	0.659175	0.521255
iNs_DELhom (n=145)	4.08868	0.0883269	1.44622	0.483967	0.15123	0.0899835	0.0866081	0.212701
iNs_DELhet_PB (n=1034)	1.00697	0.990158	1.1867	0.241986	1.13758	0.621149	2.28682	0.0114377
iNs_DELhom _PB (n=1174)	1.05264	0.917008	0.914609	0.56034	1.11153	0.722436	3.45162	0.0118444
