# Supplementary material for: Direct targets of MEF2C are enriched for genes associated with schizophrenia and cognitive function and are involved in neuron development and mitochondrial function
Source: PLoS Genet. 2024 Sep 11;20(9):e1011093. doi: 10.1371/journal.pgen.1011093 (PMC11419381; doi:10.1371/journal.pgen.1011093)
Supplement: S11 Table — (XLSX) [file pgen.1011093.s012.xlsx]

## Sheet: Sheet1
Results in red: Gene-set based PRS analysis of MEF2C direct target gene-sets at 0.05 PRS P-value thresholds
Two asterisks (**) indicate significance after Bonferroni correction, and one asterisk (*) indicates nominal significance
Phenotype: BASE:SCZ_TARGET:IQ									Phenotype: BASE:IQ_TARGET:SCZ
Set	Threshold	R2	P	Coefficient	Standard.Error	Num_SNP	Empirical P-value (10000 Randomized lists)		Set	Threshold	R2	P	Coefficient	Standard.Error	Num_SNP
Base	0.05	0.0201723	6.11E-07**	-48125.6	9589.34	28785			Base	0.05	0.043893	1.69E-10**	-21328.5	3339.34	34532
Base	0.1	0.0214275	2.71232e-07	-64782.3	12515.1	41193			Base	0.1	0.0406552	7.73928e-10	-26573.4	4320.75	50211
Base	0.15	0.0213881	2.78233e-07	-75642.8	14627	50599			Base	0.15	0.0375602	3.04431e-09	-29980.3	5056.4	62081
Base	0.2	0.0217046	2.26713e-07	-85719.7	16451.1	58492			Base	0.2	0.0357292	7.18918e-09	-32533.5	5622.37	71886
Base	1	0.0218628	2.04656e-07	-152969	29248.3	111217			Base	1	0.037686	3.01304e-09	-57979.6	9775.88	134556
NSC_het	0.05	0.000141038	0.678455	-522.844	1260.81	348			NSC_het	0.05	0.000367723	0.550983	-223.142	374.219	384
NSC_het	0.1	0.000802587	0.322589	-1532.78	1548.85	463			NSC_het	0.1	2.05087e-06	0.964484	21.4888	482.593	535
NSC_het	0.15	0.000981436	0.274007	-2000.97	1828.28	577			NSC_het	0.15	1.48259e-05	0.90471	68.8407	575.046	671
NSC_het	0.2	0.00134737	0.199902	-2698.62	2103.95	671			NSC_het	0.2	7.31131e-07	0.978789	-16.9477	637.431	757
NSC_het	1	0.00185484	0.132531	-5770.71	3833.41	1295			NSC_het	1	0.000114067	0.739902	423.681	1276.21	1618
NSC_hom	0.05	0.0102469	3.94E-04**	-7114.63	2000.86	1223	0.0002		NSC_hom	0.05	0.0031236	0.0827366	-1262.83	727.844	1425
NSC_hom	0.1	0.00997672	0.000470614	-9103.17	2594.95	1678			NSC_hom	0.1	0.00480613	0.0315875	-2058.78	957.752	2052
NSC_hom	0.15	0.0089488	0.000929992	-10079.9	3035.77	2037			NSC_hom	0.15	0.00624146	0.0143295	-2790.87	1139.65	2541
NSC_hom	0.2	0.00784837	0.0019376	-10750.2	3459.42	2369			NSC_hom	0.2	0.00850274	0.00429502	-3606.77	1263.03	2916
NSC_hom	1	0.00697556	0.00348409	-19475.3	6651.13	4772			NSC_hom	1	0.00889087	0.00349602	-7172.95	2456.17	6143
NSC_het_PB	0.05	0.00449249	1.91E-02*	-3394.47	1446.66	459			NSC_het_PB	0.05	4.85367e-06	0.945387	-30.1436	440.048	533
NSC_het_PB	0.1	0.0066769	0.00426362	-5273.84	1841.27	641			NSC_het_PB	0.1	7.41022e-06	0.932549	-48.1876	569.337	750
NSC_het_PB	0.15	0.00667652	0.00426473	-6072.23	2120.07	775			NSC_het_PB	0.15	8.99419e-05	0.768138	-196.693	667.181	919
NSC_het_PB	0.2	0.00723541	0.00292423	-7104.08	2381.83	895			NSC_het_PB	0.2	4.79312e-05	0.829582	-160.909	747.584	1059
NSC_het_PB	1	0.00585905	0.007438	-11623.1	4334.08	1734			NSC_het_PB	1	3.21165e-06	0.955564	-82.4375	1479.46	2207
NSC_hom_PB	0.05	0.00242598	0.0853317	-3292.19	1911.64	807			NSC_hom_PB	0.05	0.00127998	0.266409	-663.479	596.992	915
NSC_hom_PB	0.1	0.00328292	0.0452845	-4997.93	2493.48	1149			NSC_hom_PB	0.1	0.00129761	0.263145	-854.593	763.719	1292
NSC_hom_PB	0.15	0.00237722	0.0885397	-4991.41	2927.96	1414			NSC_hom_PB	0.15	0.00129484	0.263672	-1018.77	911.447	1636
NSC_hom_PB	0.2	0.00255221	0.0775947	-5827.15	3298.6	1630			NSC_hom_PB	0.2	0.00120761	0.280414	-1100.45	1019.51	1888
NSC_hom_PB	1	0.0019915	0.11907	-9457.59	6062.68	3158			NSC_hom_PB	1	0.000755916	0.392919	-1680.12	1966.58	3961
iN_het	0.05	0.00196483	0.121573	-2839.05	1832.28	777			iN_het	0.05	0.00701436	0.00954167	-1475.56	569.273	904
iN_het	0.1	0.00148173	0.17886	-3204.83	2382.46	1131			iN_het	0.1	0.00706418	0.00924117	-1939.83	745.227	1334
iN_het	0.15	0.00111393	0.243846	-3192.81	2738.06	1361			iN_het	0.15	0.00707897	0.00915567	-2297.58	881.587	1672
iN_het	0.2	0.00154598	0.169709	-4211.65	3065.06	1573			iN_het	0.2	0.0062494	0.014225	-2463.41	1004.85	1958
iN_het	1	0.00148887	0.177815	-7721.62	5726.43	3124			iN_het	1	0.00555145	0.0209172	-4427.29	1917.01	3971
iN_hom	0.05	0.000904739	0.293604	-1428.41	1359.39	404			iN_hom	0.05	0.000261889	0.614793	-217.508	432.211	452
iN_hom	0.1	0.00153633	0.171049	-2376.65	1735.06	571			iN_hom	0.1	0.00177546	0.189819	-738.563	563.31	670
iN_hom	0.15	0.00120397	0.225648	-2421.15	1997.05	695			iN_hom	0.15	0.00161076	0.211762	-835.336	668.946	844
iN_hom	0.2	0.00141271	0.189328	-2937.25	2236.33	797			iN_hom	0.2	0.00148601	0.230414	-904.021	753.794	988
iN_hom	1	0.00163397	0.158035	-5746.21	4067.48	1554			iN_hom	1	0.000914158	0.346985	-1283.99	1365.29	1918
iN_het_PB	0.05	0.0101266	4.26E-04**	-7571.22	2142.03	1357	0.0002		iN_het_PB	0.05	0.00216211	0.148676	-1162.35	804.83	1605
iN_het_PB	0.1	0.0102929	0.000381933	-10173.8	2854.71	1907			iN_het_PB	0.1	0.00250167	0.120462	-1598.52	1029.42	2277
iN_het_PB	0.15	0.0100949	0.000435267	-12012.7	3403.98	2344			iN_het_PB	0.15	0.00144755	0.237352	-1458.2	1234.06	2852
iN_het_PB	0.2	0.00930265	0.000735288	-12844.8	3793.39	2690			iN_het_PB	0.2	0.00118034	0.285845	-1475.82	1382.78	3311
iN_het_PB	1	0.0111348	0.000219362	-26983	7275.81	5483			iN_het_PB	1	0.0016912	0.201677	-3492.56	2735.42	7073
iN_hom_PB	0.05	0.00912503	8.27E-04*	-7339.47	2188.75	1404	0.0002		iN_hom_PB	0.05	0.00137712	0.248617	-921.774	798.961	1639
iN_hom_PB	0.1	0.0118388	0.000138161	-10905.1	2850.53	1952			iN_hom_PB	0.1	0.00183604	0.182792	-1374.66	1031.87	2338
iN_hom_PB	0.15	0.0120137	0.000123187	-12807.8	3323.07	2370			iN_hom_PB	0.15	0.00256879	0.115096	-1914.59	1215.08	2897
iN_hom_PB	0.2	0.0111947	0.000210896	-13737.4	3694.16	2698			iN_hom_PB	0.2	0.00261217	0.111973	-2159.01	1358.39	3352
iN_hom_PB	1	0.0100021	0.000462791	-25162.6	7163.65	5468			iN_hom_PB	1	0.00356493	0.0634541	-4903.82	2642.15	7065
