# Supplementary material for: Direct targets of MEF2C are enriched for genes associated with schizophrenia and cognitive function and are involved in neuron development and mitochondrial function
Source: PLoS Genet. 2024 Sep 11;20(9):e1011093. doi: 10.1371/journal.pgen.1011093 (PMC11419381; doi:10.1371/journal.pgen.1011093)
Supplement: S12 Table — (XLSX) [file pgen.1011093.s013.xlsx]

## Sheet: Sheet1
Results in red: Gene-set based PRS analysis of MEF2C direct target gene-sets at 0.05 PRS P-value thresholds
Phenotype: BASE:SCZ_TARGET:IQ
Set	Threshold	R2	P	Coefficient	Standard.Error	Num_SNP
Base	0.05	0.0201723	6.112e-07	-48125.6	9589.34	28785
Base	0.1	0.0214275	2.71232e-07	-64782.3	12515.1	41193
Base	0.15	0.0213881	2.78233e-07	-75642.8	14627	50599
Base	0.2	0.0217046	2.26713e-07	-85719.7	16451.1	58492
Base	1	0.0218628	2.04656e-07	-152969	29248.3	111217
NSC_HET	0.05	8.55327e-05	0.746814	325.306	1007.36	221
NSC_HET	0.1	1.23793e-05	0.902251	-154.118	1254.54	292
NSC_HET	0.15	5.63744e-05	0.793247	-384.383	1466.19	358
NSC_HET	0.2	0.000190376	0.630045	-801.772	1664.1	415
NSC_HET	1	0.000354967	0.510706	-2007.46	3051.01	805
NSC_HOM	0.05	0.0089965	0.000900974	-5942.59	1784.93	900
NSC_HOM	0.1	0.00868138	0.00111103	-7601.52	2324.71	1244
NSC_HOM	0.15	0.00770452	0.00213367	-8411.8	2732.31	1517
NSC_HOM	0.2	0.00662308	0.00442192	-8869.9	3109.42	1761
NSC_HOM	1	0.00580954	0.00769427	-16257.6	6088.15	3634
NSC_HET_PB	0.05	0.00150752	0.17512	-1551.09	1143.15	290
NSC_HET_PB	0.1	0.00221599	0.100113	-2494.67	1515.81	419
NSC_HET_PB	0.15	0.00245723	0.0833419	-3015.82	1739.96	502
NSC_HET_PB	0.2	0.00287461	0.0610484	-3711.09	1979.08	589
NSC_HET_PB	1	0.00230304	0.0936738	-6444.51	3840.92	1229
NSC_HOM_PB	0.05	0.000988696	0.272238	-1712.07	1558.55	534
NSC_HOM_PB	0.1	0.00157851	0.165283	-2859.54	2059.45	765
NSC_HOM_PB	0.15	0.000992042	0.271428	-2687.88	2442.72	931
NSC_HOM_PB	0.2	0.00105621	0.256454	-3138.79	2764.4	1077
NSC_HOM_PB	1	0.00110791	0.245125	-6142.47	5281.92	2178
iNs_HET	0.05	0.00105255	0.257279	-1743.24	1537.98	579
iNs_HET	0.1	0.00100857	0.26747	-2247.76	2025.93	849
iNs_HET	0.15	0.000676662	0.363767	-2137.68	2352.7	1030
iNs_HET	0.2	0.00090334	0.293978	-2770.72	2638.87	1194
iNs_HET	1	0.000731384	0.345049	-4676.16	4950.09	2381
iNs_HOM	0.05	0.00305331	0.0535334	-1968.47	1018.47	259
iNs_HOM	0.1	0.00319473	0.048282	-2611.22	1320.67	376
iNs_HOM	0.15	0.002738	0.0675461	-2778.7	1518.48	449
iNs_HOM	0.2	0.00267699	0.0706834	-3100.41	1713.55	519
iNs_HOM	1	0.00315569	0.0496752	-6111.23	3110	998
iNs_HET_PB	0.05	0.00792443	0.00184139	-5572.43	1784.51	923
iNs_HET_PB	0.1	0.00836603	0.00137086	-7720.83	2405.74	1317
iNs_HET_PB	0.15	0.00881681	0.00101529	-9584.26	2908.25	1650
iNs_HET_PB	0.2	0.00842755	0.00131575	-10523.5	3266.92	1907
iNs_HET_PB	1	0.00917722	0.000799094	-21568.2	6413.49	4019
iNs_HOM_PB	0.05	0.00508074	0.0127066	-4500.31	1802.87	964
iNs_HOM_PB	0.1	0.0067131	0.00416039	-6770.22	2357.27	1347
iNs_HOM_PB	0.15	0.0068297	0.00384486	-8143.04	2810.76	1657
iNs_HOM_PB	0.2	0.00655267	0.00463807	-8932.8	3148.38	1895
iNs_HOM_PB	1	0.00524422	0.0113484	-15897.4	6268.02	3958
