# Supplementary material for: Direct targets of MEF2C are enriched for genes associated with schizophrenia and cognitive function and are involved in neuron development and mitochondrial function
Source: PLoS Genet. 2024 Sep 11;20(9):e1011093. doi: 10.1371/journal.pgen.1011093 (PMC11419381; doi:10.1371/journal.pgen.1011093)
Supplement: S13 Table — (XLSX) [file pgen.1011093.s014.xlsx]

## Sheet: Sheet1
P-value in bold red: significant after Bonferroni correction
P-value in bold black: nominally significant
Disorder_DNM type	Two sample rate ratio	95% Lower bound; 95% Upper bound	P value	Two sample rate ratio	95% Lower bound; 95% Upper bound		P value	Two sample rate ratio	95% Lower bound; 95% Upper bound	P value	Two sample rate ratio	95% Lower bound; 95% Upper bound	P value	Two sample rate ratio	95% Lower bound; 95% Upper bound	P value	Two sample rate ratio	95% Lower bound; 95% Upper bound		P value	Two sample rate ratio	95% Lower bound; 95% Upper bound	P value	Two sample rate ratio	95% Lower bound; 95% Upper bound	P value
	NSC_DELhet			NSC_DELhom				NSC_DELhet _PB			NSC_DELhom _PB			iNS_DELhet			iNS_DELhom				iNS_DELhet _PB			iNS_DELhom _PB
SCZ_syn	1.50207	0.796221	0.167322	0.932301	0.685708		0.722908	0.57576	0.230732	0.188478	1.01886	0.648807	0.916497	0.91715	0.531537	0.814398	1.92102	1.04537		0.023302	0.85875	0.596905	0.425513	0.84983	0.612279	0.347395
		2.58363			1.24204				1.19183			1.52738			1.478			3.24257				1.19956			1.15214
SCZ_mis	0.945318	0.583923	0.914905	0.960083	0.80098		0.695091	0.916498	0.612256	0.719905	1.12217	0.869693	0.33249	0.854825	0.611603	0.379	0.962156	0.569114		1	1.1395	0.941993	0.16771	1.16295	0.985099	0.0676737
		1.44882			1.14267				1.3202			1.42646			1.16372			1.52438				1.36755			1.36498
SCZ_lof	0.593933	0.0676477	0.593933	1.00794	0.636867		0.915668	1.14175	0.4162	0.658507	1.05815	0.523393	0.753881	0.920081	0.367244	1	0.626068	0.0755305		0.776252	0.971606	0.5778	1	1.44699	1.00561	0.0356367
		2.04029			1.52551				2.50983			1.91677			1.91559			2.27804				1.54076			2.02883
ASD_syn	1.0026	0.610985	0.9105	0.980502	0.807933		0.888276	1.38064	0.973749	0.0546826	1.25063	0.964863	0.0834589	1.16177	0.856204	0.311098	0.887013	0.49542		0.806033	0.921005	0.73483	0.493544	1.06184	0.877651	0.50401
		1.5532			1.18038				1.90249			1.59634			1.5427			1.46691				1.14129			1.27475
ASD_mis	1.07813	0.808701	0.5696	1.08634	0.97083		0.139708	1.12184	0.887905	0.310386	1.30114	1.11486	0.0007944	0.969057	0.790912	0.807905	1.20854	0.89852		0.188083	1.0693	0.940564	0.294721	1.13399	1.01569	0.0240425
		1.40915			1.21234				1.3991			1.51029			1.17584			1.59169				1.21144			1.26283
ASD_lof	1.0996	0.547192	0.7489	1.66269	1.35073		2.36464e-06	1.75009	1.13763	0.00853542	1.66267	1.22166	0.0011015	0.857783	0.514296	0.590478	1.32469	0.682234		0.31404	0.98478	0.73648	1	1.38755	1.12307	0.00213834
		1.97579			2.02944				2.57954			2.2155			1.34652			2.32404				1.29253			1.69919
ID/DD_syn
ID/DD_mis	0.956	0.688167	0.879199	1.26757	1.1326		3.77702e-05	1.04052	0.801526	0.749736	1.23648	1.04346	0.0130496	1.28654	1.06474	0.0079376	1.46489	1.09857		0.00796376	1.27201	1.12028	0.000205048	1.30691	1.16967	2.94534e-06
		1.29492			1.41488				1.32907			1.45555			1.54165			1.91513				1.43926			1.45656
ID/DD_lof	0.284417	0.058562	0.0125074	2.14956	1.7889		1.0341e-14	0.896778	0.488601	0.798604	1.06033	0.726001	0.715824	1.37372	0.928576	0.0886662	1.70298	0.969839		0.0466783	0.963484	0.72268	0.83966	1.94258	1.62127	5.46325e-12
		0.83341			2.56688				1.51132			1.49853			1.96191			2.77847				1.26127			2.31381
Unaff_syn	0.374407	0.0452137	0.1886	0.790395	0.510802		0.27512	0.81904	0.299083	0.850898	0.62024	0.281879	0.17902	0.88903	0.423571	0.879514	0.674339	0.13858		0.808155	0.662201	0.382473	0.101112	0.859513	0.560256	0.516222
		1.35981			1.17327				1.79586			1.1874			1.64938			1.9825				1.07178			1.2672
Unaff_mis	1.04385	0.5377	0.8814	0.839774	0.639151		0.203112	1.2915	0.796183	0.259062	1.09731	0.760202	0.589476	0.804263	0.489285	0.414679	0.82712	0.35619		0.745802	0.993958	0.745643	1	1.0102	0.78684	0.903794
		1.8309			1.08552				1.98439			1.53582			1.24836			1.63554				1.30097			1.27974
Unaff_lof	1.16633	0.140138	0.6913	1.23413	0.659928		0.443771	0.39245	0.00988041	0.527028	0.989474	0.317231	1	0.26332	0.00662929	0.19318	1.0191	0.8741		0.789911	0.955573	0.429431	1	1.0716	0.573019	0.773648
		4.27691			2.13131				2.21541			2.35442			1.48643			1.18129				1.85806			1.85062
