# Supplementary material for: Direct targets of MEF2C are enriched for genes associated with schizophrenia and cognitive function and are involved in neuron development and mitochondrial function
Source: PLoS Genet. 2024 Sep 11;20(9):e1011093. doi: 10.1371/journal.pgen.1011093 (PMC11419381; doi:10.1371/journal.pgen.1011093)
Supplement: S14 Table — (XLSX) [file pgen.1011093.s015.xlsx]

## Sheet: Sheet1
FC =frontal cortex; GE = ganglionic eminence; Hipp = hippocampus; Thal = thalamus; Cer = cerebellum; ExN = developing excitatory neuron; InN = developing inhibitory neuron; N-undef = neuron of undefined class; IP = intermediate progenitor; RG = radial glia; CycPro = cycling progenitor cells; OPC = oligodendrocyte precursor cell; Endo = endothelial cell; MG = microglia; 1-8: Layers of each brain r…
P-value in red: significant after Bonferroni correction
CellType	NSCs_HET			NSCs_HOM			NSCs_HET_PB			NSCs_HOM_PB			iNs_HET			iNs_HOM			iNs_HET_PB			iNs_HOM_PB
	fold_change	sd_from_mean	q	fold_change	sd_from_mean	q	fold_change	sd_from_mean	q	fold_change	sd_from_mean	q	fold_change	sd_from_mean	q	fold_change	sd_from_mean	q	fold_change	sd_from_mean	q	fold_change	sd_from_mean	q
FC_Endo	1.52082	3.20509	0.034	0.958867	-0.695793	0.895129	1.01175	0.0878764	0.651597	0.936798	-0.624235	0.772767	1.98953	8.70568	<0.00001	0.833645	-0.977595	1	0.932176	-1.06146	1	0.825329	-2.92545	1
FC_ExN_2	1.09294	1.66067	0.375587	1.15037	7.03041	<0.00001	1.0602	1.26981	0.225781	1.15023	4.27545	0.000765	0.908788	-2.28437	1	1.30417	5.226	<0.00001	1.16055	6.99614	<0.00001	1.2277	10.6658	<0.00001
FC_InN_3	1.11082	1.61398	0.375587	0.977891	-0.823639	0.895129	1.09605	1.66827	0.20094	1.01808	0.411609	0.45288	0.860133	-2.83465	1	1.08352	1.11148	0.381282	1.02823	0.961057	0.259466	1.02132	0.805496	0.319538
FC_InN_2	1.07025	1.20477	0.435172	1.17651	7.96536	<0.00001	1.08778	1.77084	0.20094	1.05461	1.49946	0.170656	0.83963	-3.9117	1	0.887225	-1.77811	1	1.11308	4.77778	<0.00001	1.17423	7.85904	<0.00001
FC_ExN_4	1.05843	1.02775	0.435172	1.07352	3.46031	0.000935	1.07283	1.54489	0.20094	1.07129	2.01433	0.086326	0.834446	-4.18082	1	1.19885	3.42216	0.0051	1.11041	4.74732	3.4e-05	1.14597	6.79503	<0.00001
FC_IP	1.05962	1.01578	0.435172	1.16899	7.57711	<0.00001	1.01425	0.294944	0.629153	1.03926	1.065	0.2703	0.94865	-1.21536	1	0.952744	-0.764927	1	1.08429	3.49808	0.00102	1.12535	5.73121	<0.00001
FC_ExN_5	1.04112	0.534715	0.684056	1.00262	0.0902444	0.705933	1.17249	2.65116	0.13124	1.07838	1.5984	0.168583	0.884792	-2.08101	1	1.30859	3.78262	0.00430667	1.09106	2.91506	0.0063325	1.05837	2.00343	0.0483367
FC_ExN_1	1.01634	0.338864	0.759985	1.19219	10.5591	<0.00001	1.05011	1.254	0.225781	1.08088	2.69523	0.0212925	0.858157	-4.25412	1	0.96715	-0.66379	1	1.14054	7.26716	<0.00001	1.19987	11.0712	<0.00001
FC_ExN_3	1.00864	0.183749	0.777424	1.18249	10.1113	<0.00001	1.05899	1.48707	0.20094	1.07946	2.65647	0.0212925	0.891427	-3.24217	1	1.03252	0.6483	0.618193	1.14537	7.46217	<0.00001	1.22622	12.4274	<0.00001
FC_InN_1	0.996403	-0.060147	0.777424	1.14	6.11549	<0.00001	0.997823	-0.044007	0.651597	0.998283	-0.0462977	0.647105	0.843129	-3.59212	1	0.948661	-0.814616	1	1.09892	3.98655	0.000396667	1.14526	6.36946	<0.00001
FC_RG_1	0.989758	-0.137961	0.777424	1.01358	0.493682	0.516851	1.11834	1.90384	0.20094	1.19917	4.26063	0.000765	1.17279	3.35123	0.009775	0.821878	-2.19871	1	0.948832	-1.71246	1	0.98447	-0.573585	1
FC_OPC	0.97493	-0.193373	0.777424	0.960823	-0.810678	0.895129	0.912864	-0.821045	0.895613	0.989806	-0.126949	0.647105	0.911696	-0.948982	1	1.00868	0.0605499	0.942778	1.00532	0.100106	0.587847	0.951115	-1.02643	1
FC_CycPro	0.966892	-0.449793	0.853727	1.12963	4.63505	<0.00001	0.937433	-0.999821	0.895613	1.06312	1.37544	0.19023	0.915199	-1.58404	1	0.822289	-2.22528	1	1.00895	0.2905	0.531689	1.03993	1.39078	0.144092
FC_InN_4	0.943992	-0.720272	0.919919	1.03075	1.04012	0.281218	0.947681	-0.793656	0.895613	1.03467	0.722075	0.389334	0.926741	-1.30338	1	1.24367	2.94326	0.018904	1.07313	2.16021	0.033422	1.07649	2.49003	0.0182963
FC_N_undef	0.789827	-1.90472	0.99974	0.853097	-3.58411	0.99999	1.03451	0.37929	0.629153	1.03813	0.557704	0.431707	0.937489	-0.782053	1	1.64536	5.39866	0.00017	1.1212	2.63006	0.0116167	0.931207	-1.65536	1
FC_MG	0.578998	-2.41674	0.99974	0.794602	-3.19842	0.99999	0.628519	-2.57055	0.99842	0.554609	-4.10823	1	1.0507	0.4151	1	0.414195	-3.16537	1	0.676269	-4.64516	1	0.742356	-4.02337	1
FC_RG_2	0.77576	-2.91484	0.99974	0.989841	-0.347054	0.891579	0.99873	-0.019604	0.651597	0.986109	-0.284684	0.680895	1.04884	0.867348	1	0.789602	-2.55346	1	0.908285	-2.84562	1	0.914902	-2.86642	1
Cer_InN_5	1.17189	2.99517	0.111247	1.14612	6.9199	<0.00001	1.03432	0.713022	0.530507	1.02431	0.660783	0.518721	0.851489	-3.72028	1	0.997778	-0.0363555	0.783187	1.10048	4.26172	0.00042	1.16656	7.78584	<0.00001
Cer_ExN_2	1.14533	2.40916	0.111247	1.16611	7.4564	<0.00001	1.1065	2.14751	0.221655	1.1125	2.99276	0.025935	0.940398	-1.39478	1	1.12445	2.0152	0.071295	1.17719	7.26268	<0.00001	1.18829	8.26184	<0.00001
Cer_Endo	1.39737	2.33063	0.111247	1.0205	0.328235	0.50974	1.01485	0.106092	0.655455	0.972009	-0.267385	0.698029	1.94716	7.97736	<0.00001	0.687263	-1.71034	0.99983	0.908894	-1.34092	0.99992	0.905211	-1.50846	0.99992
Cer_ExN_1	1.12083	2.18062	0.111247	1.10715	5.01981	<0.00001	1.10218	2.17745	0.221655	1.0769	2.22665	0.0852075	0.907961	-2.34534	1	1.21962	3.75062	0.00567	1.16829	7.37812	<0.00001	1.17246	7.96222	<0.00001
Cer_InN_6	1.10329	1.45537	0.33663	1.05895	2.15115	0.033425	1.0671	1.1075	0.51942	1.01726	0.381461	0.523875	0.959009	-0.80075	1	1.13787	1.7772	0.106449	1.08806	2.92407	0.0102	1.12589	4.53405	6e-05
Cer_RG_2	1.07687	1.21578	0.35868	1.0535	2.24317	0.0285791	0.992342	-0.150126	0.715011	1.09232	2.34425	0.0852075	1.12675	2.77621	0.0399	0.842349	-2.32217	0.99983	0.996324	-0.138154	0.783048	1.03246	1.33905	0.178615
Cer_IP	1.07321	1.1774	0.35868	1.15296	6.61459	<0.00001	0.998687	-0.0253217	0.677796	1.04001	1.02688	0.45156	0.972774	-0.620218	1	1.17198	2.5855	0.03831	1.09803	3.84509	0.00063	1.16513	7.02919	<0.00001
Cer_OPC	1.08266	0.776645	0.486337	1.0171	0.420242	0.49347	0.96639	-0.384422	0.771614	1.04376	0.672848	0.518721	0.976873	-0.305331	1	0.997431	-0.0215438	0.783187	0.99168	-0.184351	0.783048	1.03304	0.802178	0.335709
Cer_RG_1	1.04341	0.800398	0.486337	1.0527	2.5492	0.01884	1.06138	1.34263	0.482318	1.14785	4.28391	0.00021	1.11269	2.92538	0.03192	0.855545	-2.50484	0.99983	1.01117	0.507631	0.487814	1.03821	1.85738	0.077091
Cer_InN_8	1.05135	0.478205	0.608685	1.09085	2.32125	0.0285791	1.12533	1.45776	0.482318	1.04828	0.731065	0.518721	0.918282	-1.05632	1	1.14651	1.24929	0.216567	1.11171	2.47773	0.02233	1.11619	2.86953	0.0102112
Cer_ExN_3	1.02022	0.329157	0.669136	1.08637	3.7525	0.000882	1.04669	0.94972	0.51942	1.01874	0.505708	0.523875	0.944636	-1.30308	1	1.26785	4.03494	0.00567	1.14396	5.53588	<0.00001	1.1262	5.31869	<0.00001
Cer_CycPro	0.97382	-0.369604	0.99862	1.06127	2.25521	0.0285791	0.915069	-1.41892	0.975293	1.0477	1.05491	0.45156	1.02333	0.453098	1	0.771188	-3.02481	0.99983	0.946344	-1.84048	0.99992	0.9645	-1.30999	0.99992
Cer_ExN_4	0.955018	-0.6272	0.99862	1.0642	2.28951	0.0285791	1.01258	0.20851	0.630129	1.01532	0.338411	0.523875	0.937982	-1.16586	1	0.958448	-0.504817	0.99983	0.971851	-0.906096	0.99992	0.976628	-0.840837	0.99992
Cer_ExN_5	0.903387	-1.01149	0.99862	1.101	2.88025	0.010885	0.941157	-0.770171	0.896181	0.955935	-0.761469	0.812207	0.929526	-1.06101	1	0.874344	-1.21219	0.99983	0.959339	-1.03344	0.99992	0.943715	-1.58384	0.99992
Cer_InN_7	0.880064	-1.40295	0.99862	0.921503	-2.4699	0.99582	1.0641	0.926213	0.51942	1.07282	1.36701	0.38367	0.88913	-1.80546	1	1.30323	3.33722	0.01932	1.05455	1.52188	0.120663	1.01595	0.489396	0.456375
Cer_RG_3	0.854038	-1.47444	0.99862	0.947166	-1.42544	0.99582	0.92856	-0.890047	0.896181	0.978964	-0.346713	0.698029	1.04044	0.58068	1	0.741071	-2.45764	0.99983	0.864207	-3.40177	0.99992	0.874266	-3.37403	0.99992
Cer_InN_2	0.903835	-1.73882	0.99862	1.01769	0.836339	0.325726	1.02718	0.595135	0.535977	1.01346	0.387698	0.523875	0.83407	-4.18442	1	1.16618	2.81831	0.0198975	1.10989	4.7775	<0.00001	1.10134	4.72616	3.5e-05
Cer_MG	0.694936	-1.77495	0.99862	0.874412	-1.97073	0.99582	0.707608	-2.05283	0.98892	0.7002	-2.78348	0.99914	1.13169	1.07257	0.75579	0.54961	-2.42962	0.99983	0.791183	-2.98417	0.99992	0.81589	-2.84711	0.99992
Cer_InN_1	0.878827	-2.23482	0.99862	0.991595	-0.409869	0.859399	1.01732	0.386501	0.59731	0.988084	-0.352932	0.698029	0.829409	-4.4628	1	1.1426	2.48543	0.03831	1.05841	2.6318	0.0148837	1.03835	1.81168	0.077091
Cer_InN_4	0.855683	-2.10191	0.99862	0.956355	-1.68473	0.99582	1.02947	0.517226	0.535977	0.99327	-0.15951	0.698029	0.845308	-3.18467	1	1.15594	1.98559	0.0925867	1.04991	1.69395	0.0991391	0.993147	-0.256555	0.826938
Cer_InN_3	0.839605	-2.76706	0.99862	0.969564	-1.35239	0.99582	1.03559	0.72711	0.530507	0.991556	-0.23181	0.698029	0.813278	-4.50754	1	1.1484	2.39572	0.03831	1.04986	2.06211	0.044688	1.02474	1.08678	0.2415
GE_RG_2	1.25298	2.45671	0.10593	0.821865	-4.83087	1	1.09599	1.15482	0.464017	1.14957	2.36316	0.14234	1.36234	4.98229	5.5e-05	1.16369	1.49006	0.2816	0.963927	-0.896763	0.995928	0.865398	-3.70847	1
GE_InN_3	1.09775	2.19273	0.10593	1.11977	7.16909	<0.00001	0.974059	-0.700243	0.919039	0.980848	-0.695172	0.922867	0.836686	-5.07136	1	0.990062	-0.21873	0.99914	1.1049	5.75394	<0.00001	1.15022	8.93804	<0.00001
GE_InN_6	1.10418	1.86019	0.148207	1.04142	2.0298	0.03696	1.07764	1.74462	0.30635	1.04516	1.32868	0.26312	0.919119	-2.048	1	1.21646	3.71422	0.01012	1.08718	3.8536	0.000348333	1.06848	3.30727	0.00143
GE_InN_4	1.04523	1.10634	0.368885	1.1388	8.8309	<0.00001	0.983958	-0.469877	0.919039	0.993699	-0.24702	0.922103	0.850915	-5.16204	1	0.927493	-1.72534	0.99914	1.07943	4.76644	<0.00001	1.1299	8.32662	<0.00001
GE_InN_5	1.03649	0.835499	0.43571	1.1046	6.26964	<0.00001	0.963514	-0.976867	0.919039	0.996174	-0.13913	0.922103	0.853253	-4.66392	1	0.953894	-0.990493	0.99914	1.06573	3.64635	0.00033	1.12782	7.58819	<0.00001
GE_InN_1	1.02209	0.526521	0.54692	1.1832	11.447	<0.00001	0.995492	-0.129325	0.919039	0.990417	-0.366337	0.922103	0.847646	-5.1056	1	0.90812	-2.10753	0.99914	1.1333	7.81548	<0.00001	1.19036	11.9839	<0.00001
GE_RG_3	0.9755	-0.296707	0.94556	0.890653	-3.59523	1	1.11207	1.64712	0.30635	1.08913	1.74495	0.241615	1.49454	8.38984	<0.00001	0.954813	-0.509948	0.99914	0.88458	-3.47541	1	0.863654	-4.49858	1
GE_InN_2	0.95955	-1.00726	0.99989	1.16045	10.3619	<0.00001	0.979655	-0.602114	0.919039	0.975123	-0.987043	0.922867	0.928805	-2.5005	1	0.948912	-1.22737	0.99914	1.11687	7.10401	<0.00001	1.16008	10.378	<0.00001
GE_RG_1	0.877792	-2.10692	0.99989	0.967466	-1.50605	1	0.994529	-0.114631	0.919039	0.983695	-0.452399	0.922103	1.13724	3.30932	0.00315333	0.932508	-1.10087	0.99914	0.893436	-4.50419	1	0.898267	-4.68365	1
GE_InN_7	0.831611	-2.30138	0.99989	1.00211	0.0766414	0.63195	1.02209	0.355918	0.919039	1.06786	1.46112	0.26312	0.887626	-2.09718	1	1.23442	2.90041	0.03069	1.05733	1.89214	0.05214	1.02272	0.823562	0.320949
GE_CycPro	0.818737	-3.1038	0.99989	1.09786	4.44705	1.83333e-05	0.883817	-2.37839	0.99473	0.8981	-2.76493	0.99837	0.93968	-1.42293	1	0.834465	-2.72855	0.99914	0.988911	-0.468033	0.930229	1.01184	0.537669	0.400647
Hipp_Endo	1.55661	3.30939	0.03629	1.00432	0.0706767	0.62016	1.02112	0.154755	0.665	1.01705	0.165718	0.50559	1.79695	6.81479	<0.00001	0.604524	-2.18427	0.99999	0.970453	-0.443987	0.789497	0.916572	-1.3723	1
Hipp_InN_1	1.15389	3.04078	0.038285	1.13323	7.05332	<0.00001	1.07197	1.71547	0.271083	1.03129	0.960272	0.460703	0.937961	-1.6818	0.99996	1.02079	0.368601	0.56221	1.13788	6.63452	<0.00001	1.16007	8.54083	<0.00001
Hipp_CR_1	1.12833	2.2188	0.129897	1.11857	5.28542	<0.00001	1.07905	1.64306	0.271083	1.05914	1.6327	0.27265	0.945955	-1.27452	0.99996	1.2576	4.17174	0.00399	1.1906	7.87446	<0.00001	1.19171	8.34238	<0.00001
Hipp_ExN_3	1.07627	1.28742	0.480605	1.1489	6.58784	<0.00001	0.985589	-0.298366	0.821261	1.02638	0.709162	0.460703	0.874469	-3.03388	0.99996	1.06487	1.06081	0.302797	1.09152	3.82127	0.000475	1.17271	7.78917	<0.00001
Hipp_RG_2	1.05682	0.92133	0.657514	1.08622	3.77006	0.000494	0.991208	-0.170778	0.811753	1.09929	2.51961	0.15656	1.13786	3.07174	0.023085	0.85406	-2.19945	0.99999	1.04468	1.77458	0.0977787	1.07115	3.07366	0.00450571
Hipp_OPC	1.04947	0.469309	0.765911	1.04907	1.23133	0.192107	0.926987	-0.808673	0.877174	1.01641	0.246305	0.50559	1.02814	0.375149	0.909829	1.03312	0.288241	0.56221	1.02814	0.649011	0.341959	1.05837	1.48259	0.13243
Hipp_ExN_5	1.03173	0.417341	0.765911	1.03596	1.26949	0.192107	1.03017	0.47235	0.567492	1.02985	0.642012	0.460703	0.862992	-2.44298	0.99996	1.09509	1.18457	0.284549	1.04325	1.33594	0.179208	1.04343	1.45885	0.13243
Hipp_InN_2	1.02561	0.282006	0.765911	1.21382	6.44352	<0.00001	1.05182	0.68174	0.535547	1.03288	0.58556	0.460703	0.882472	-1.83268	0.99996	0.896117	-1.00208	0.99999	1.05683	1.54804	0.140241	1.17462	5.25564	<0.00001
Hipp_CR_2	1.02414	0.291582	0.765911	1.09949	3.30533	0.002945	1.06024	0.904257	0.487051	1.02615	0.52218	0.460703	0.963385	-0.622356	0.99996	1.0612	0.681089	0.443289	1.0245	0.736878	0.329358	1.02127	0.707107	0.371918
Hipp_InN_3	0.979913	-0.375677	0.99064	1.0412	2.02136	0.0567863	1.08273	1.82086	0.271083	1.02035	0.596035	0.460703	0.963807	-0.938151	0.99996	1.18917	3.30814	0.0103075	1.10992	4.99559	<0.00001	1.11419	5.62637	<0.00001
Hipp_ExN_6	0.949293	-0.565288	0.99064	1.02142	0.644706	0.373818	1.12049	1.69421	0.271083	1.07179	1.30045	0.378404	0.93462	-1.01856	0.99996	1.49024	4.79964	0.00152	1.11802	2.97428	0.00656857	1.05645	1.6257	0.118982
Hipp_RG_3	0.935599	-0.679444	0.99064	0.990423	-0.270799	0.709638	0.96035	-0.516656	0.862499	1.11893	2.0164	0.234017	1.09972	1.49989	0.351643	0.706397	-2.81806	0.99999	0.8609	-3.52692	1	0.89222	-3.00056	1
Hipp_RG_1	0.947847	-0.747488	0.99064	1.04209	1.59057	0.124851	1.01692	0.288461	0.631698	1.08195	1.86687	0.234017	1.11221	2.24351	0.116723	0.850126	-2.10027	0.99999	0.993453	-0.236114	0.742558	1.00921	0.347681	0.452251
Hipp_CycPro	0.93568	-0.83712	0.99064	1.07003	2.38798	0.0281743	0.925452	-1.12443	0.922598	1.0112	0.227181	0.50559	1.02508	0.447577	0.909829	0.770098	-2.79805	0.99999	0.971692	-0.908939	0.913967	0.980574	-0.67252	0.886908
Hipp_InN_4	0.880316	-1.2018	0.99064	0.980584	-0.53901	0.780978	0.942933	-0.719571	0.877174	0.980744	-0.316082	0.640173	0.829783	-2.43858	0.99996	1.20833	2.02717	0.0947286	1.03964	0.981925	0.257434	1.02379	0.644983	0.371918
Hipp_ExN_1	0.895494	-1.8359	0.99064	1.02105	0.97816	0.260712	1.05477	1.12965	0.426138	1.00352	0.0973752	0.50559	0.888105	-2.73333	0.99996	1.15285	2.55554	0.03686	1.12416	5.41431	<0.00001	1.09638	4.38517	3.16667e-05
Hipp_ExN_4	0.835488	-1.81688	0.99064	0.95695	-1.29301	0.957009	1.04546	0.614481	0.535547	1.00463	0.0869928	0.50559	0.846579	-2.30933	0.99996	1.4076	4.31557	0.00399	1.04207	1.11227	0.229537	1.01933	0.560011	0.380176
Hipp_MG	0.668894	-1.94473	0.99064	0.82064	-2.86857	0.99897	0.742922	-1.8399	0.97825	0.673022	-3.07826	0.9998	1.08017	0.65588	0.909829	0.461174	-2.96231	0.99999	0.710147	-4.24438	1	0.735599	-4.19889	1
Hipp_ExN_2	0.860106	-2.17088	0.99064	1.0003	0.0124927	0.62016	1.06054	1.10526	0.426138	1.02246	0.555876	0.460703	0.832888	-3.65704	0.99996	1.13144	1.9201	0.0947286	1.10736	4.08909	0.000342	1.06799	2.77197	0.00824125
Thal_InN_5	1.2119	3.50456	0.0536667	1.12666	5.679	<0.00001	1.04704	0.904554	0.599423	1.00928	0.230026	0.683648	0.92842	-1.6418	1	1.04961	0.720068	0.372105	1.10362	4.08999	0.00069	1.15546	6.87391	<0.00001
Thal_RG_6	1.16043	2.85467	0.0536667	1.12026	5.61843	<0.00001	1.0734	1.56816	0.49335	1.05182	1.50536	0.266148	0.946748	-1.32982	1	1.16842	2.8866	0.0355733	1.16377	7.01604	<0.00001	1.15942	7.17206	<0.00001
Thal_Endo	1.50153	2.75468	0.0536667	1.00422	0.0635702	0.613781	1.06904	0.466139	0.599423	0.950934	-0.441721	0.719834	1.9651	7.58693	<0.00001	0.670061	-1.72923	0.9999	0.879958	-1.66224	0.99982	0.824564	-2.62722	1
Thal_ExN_3	1.21963	1.92003	0.215452	1.24945	5.83184	<0.00001	1.19399	2.05337	0.327175	1.08874	1.24385	0.316422	0.849608	-1.78986	1	1.13784	1.10723	0.283757	1.27521	5.53551	<0.00001	1.43943	9.6406	<0.00001
Thal_RG_5	1.11416	1.73755	0.221674	1.06973	2.81102	0.0114014	1.01379	0.258975	0.599423	1.05422	1.31345	0.316422	1.05863	1.19843	0.534888	0.997941	-0.0267861	0.793549	0.999247	-0.0266163	0.752287	1.03091	1.23147	0.195111
Thal_IP	1.09731	1.45707	0.308047	1.15959	6.56666	<0.00001	1.01062	0.190027	0.599423	1.03107	0.723452	0.57362	0.984849	-0.319481	1	1.17498	2.58928	0.0598575	1.13214	4.83408	5.75e-05	1.15114	6.03015	<0.00001
Thal_RG_1	1.0578	1.14905	0.405432	1.08405	4.33986	4.6e-05	1.02355	0.560589	0.599423	1.10715	3.34786	0.01587	1.10302	2.88235	0.0209875	0.884083	-2.21728	0.9999	1.02386	1.1631	0.21758	1.04776	2.47785	0.017181
Thal_RG_2	1.06753	1.0743	0.405432	1.07765	3.34741	0.00226167	0.963435	-0.703762	0.866847	1.07392	1.84342	0.202078	1.13936	3.05886	0.0209875	0.852899	-2.28634	0.9999	1.03791	1.5075	0.130506	1.05999	2.6028	0.0162789
Thal_OPC	1.04577	0.447617	0.763523	1.03633	0.968915	0.270546	0.968611	-0.376213	0.810737	1.0398	0.639386	0.574908	1.03594	0.507426	0.900594	0.967608	-0.296586	0.888229	0.974236	-0.623322	0.981052	1.03141	0.841322	0.302879
Thal_RG_7	0.993555	-0.0725064	0.99789	1.05933	1.87624	0.081029	1.02449	0.336706	0.599423	1.02355	0.433634	0.638633	0.964888	-0.572543	1	0.946628	-0.574673	0.9999	0.974099	-0.74866	0.981052	0.962562	-1.20797	1
Thal_InN_7	0.989305	-0.144062	0.99789	1.07547	2.78926	0.0140875	1.14619	2.28522	0.327175	1.13852	2.80098	0.082915	0.903364	-1.78194	1	1.29223	3.63542	0.029095	1.123	3.97054	0.000755714	1.09274	3.29555	0.00483
Thal_CycPro	0.973	-0.311986	0.99789	1.05055	1.53859	0.137498	0.894837	-1.4172	0.97397	0.992545	-0.135703	0.719834	1.00856	0.137158	1	0.735943	-2.95145	0.9999	0.936389	-1.82237	0.99982	0.947814	-1.59853	1
Thal_ExN_1	0.965038	-0.445601	0.99789	1.00417	0.14452	0.613781	1.08554	1.34206	0.545675	1.08328	1.75898	0.202078	0.944584	-0.991055	1	1.40677	4.98296	0.00023	1.07175	2.18426	0.0368209	1.03335	1.13776	0.210976
Thal_RG_4	0.939097	-0.67154	0.99789	1.04408	1.29077	0.178285	1.01734	0.23564	0.599423	1.13545	2.43837	0.08901	1.19411	3.03428	0.0209875	0.827553	-1.80277	0.9999	0.95487	-1.21066	0.99982	0.975462	-0.714279	0.969143
Thal_ExN_2	0.883572	-1.14108	0.99789	0.921216	-2.1634	0.99928	0.966644	-0.412603	0.810737	0.987222	-0.209855	0.719834	0.829931	-2.32851	1	1.25412	2.35908	0.0846017	0.995787	-0.102125	0.752287	0.988079	-0.319592	0.828365
Thal_InN_6	0.898201	-1.18946	0.99789	1.08631	2.70235	0.0147967	1.03	0.414812	0.599423	1.01935	0.368461	0.638633	0.828691	-2.81614	1	1.12717	1.34805	0.227539	1.08659	2.36052	0.032085	1.10933	3.30342	0.00483
Thal_InN_4	0.916166	-1.31998	0.99789	1.00066	0.027652	0.613781	1.01891	0.35802	0.599423	0.98743	-0.327175	0.719834	0.874966	-2.75284	1	1.13114	1.95037	0.109119	1.07013	2.60847	0.0173267	1.04309	1.77894	0.0784683
Thal_RG_3	0.858753	-1.35537	0.99789	0.955655	-1.11224	0.951149	0.873831	-1.48846	0.97397	0.953161	-0.715216	0.788607	1.07632	1.04699	0.563807	0.720735	-2.51352	0.9999	0.880201	-2.89375	0.99982	0.889263	-2.82298	1
Thal_InN_8	0.857934	-1.38047	0.99789	0.96967	-0.813501	0.906694	0.952398	-0.598037	0.861411	0.990909	-0.148277	0.719834	0.756845	-3.38038	1	1.10181	0.914124	0.332676	1.02166	0.513133	0.481456	1.0045	0.117044	0.633219
Thal_InN_1	0.903284	-1.8154	0.99789	1.02645	1.30541	0.178285	1.01078	0.241334	0.599423	0.992791	-0.213149	0.719834	0.858363	-3.71467	1	1.12143	2.17121	0.0846017	1.09794	4.53254	5.75e-05	1.09782	4.78368	<0.00001
Thal_InN_2	0.88265	-2.28827	0.99789	1.0137	0.693346	0.370346	1.00814	0.188436	0.599423	0.987368	-0.386787	0.719834	0.841247	-4.34173	1	1.08868	1.63259	0.144772	1.07696	3.67596	0.000755714	1.05743	2.86243	0.0079925
Thal_MG	0.588269	-2.23001	0.99789	0.798599	-2.96329	0.99928	0.732242	-1.7598	0.97397	0.666325	-2.90952	0.9997	1.05894	0.453855	0.900594	0.484096	-2.65945	0.9999	0.754111	-3.3039	0.99982	0.72844	-3.95006	1
Thal_InN_3	0.849058	-2.57466	0.99789	0.990127	-0.433005	0.800001	1.02977	0.604061	0.599423	1.0006	0.0164389	0.719834	0.827036	-4.2039	1	1.10565	1.70091	0.144772	1.07355	2.99581	0.00681375	1.05094	2.22198	0.0327227
