# Supplementary material for: Direct targets of MEF2C are enriched for genes associated with schizophrenia and cognitive function and are involved in neuron development and mitochondrial function
Source: PLoS Genet. 2024 Sep 11;20(9):e1011093. doi: 10.1371/journal.pgen.1011093 (PMC11419381; doi:10.1371/journal.pgen.1011093)
Supplement: S15 Table — (XLSX) [file pgen.1011093.s016.xlsx]

## Sheet: Sheet1
LAMP5: lysosome-associated membrane protein 5; PAX6: paired box 6; PVALB: parvalbumin; SST: somatostatin; VIP: vasoactive intestinal peptide; IT: intratelencephalic; L4 IT: layer 4 intratelencephalic; L5/6 IT Car3: layer 5/6 intratelencephalic carbonic anhydrase 3; L5/6 NP: layer 5/6 near-projecting; L6 CT: layer 6 corticothalamic; L5 ET: layer 5 extratelencephalic; L6b: layer 6b; MTG: middle tem…
P-value in bold red: significant after Bonferroni correction
CellType	Class_label	Subclass_label	Cortical region_label	NSCs_HET			NSCs_HOM			NSCs_HET_PB			NSCs_HOM_PB			iNs_HET			iNs_HOM			iNs_HET_PB			iNs_HOM_PB
				fold_change	sd_from_mean	q	fold_change	sd_from_mean	q	fold_change	sd_from_mean	q	fold_change	sd_from_mean	q	fold_change	sd_from_mean	q	fold_change	sd_from_mean	q	fold_change	sd_from_mean	q	fold_change	sd_from_mean	q
Exc L5-6 THEMIS TMEM233	Glutamatergic	IT	MTG, CgG, M1lm, S1ul, M1ul, S1lm, A1C	1.30955	1.04157	0.119455	1.67012	7.21626	4.4e-05	1.70235	3.01214	0.062207	1.56814	3.00485	0.0578882	1.67431	2.95878	0.112993	2.79668	6.78293	0.0213767	2.0329	8.19592	<0.00001	2.02414	7.8255	<0.00001
Exc L2-3 LINC00507 RPL9P17	Glutamatergic	IT	MTG, V1C, CgG, M1lm, S1ul, S1lm, M1ul, A1C	1.25442	1.36271	0.134862	1.71786	10.1877	<0.00001	1.78323	5.18519	0.009559	1.50489	4.37837	0.00313946	1.34892	2.34198	0.0964277	2.47993	6.27569	0.00504167	1.90994	10.5968	<0.00001	1.90083	10.0837	<0.00001
Exc L6 FEZF2 KRT17	Glutamatergic	L6b	MTG, CgG, V1C, M1lm, S1ul, M1ul, S1lm, A1C	1.23989	0.847377	0.160865	1.72264	7.04954	<0.00001	1.493	2.25061	0.0656327	1.98843	5.22496	0.003509	1.34912	1.66841	0.127623	2.34032	5.2829	0.01573	1.9543	8.09969	<0.00001	1.95267	7.85733	<0.00001
Exc L5-6 RORB LINC00320	Glutamatergic	IT	MTG, V1C, CgG, M1lm, S1ul, S1lm, M1ul, A1C	1.37718	1.69636	0.119455	1.61793	8.0077	<0.00001	2.00473	5.79578	0.01067	1.73623	5.39778	0.002904	1.51367	3.2824	0.04719	1.97072	3.91092	0.0162307	1.61863	6.19723	1.65753e-05	1.63892	6.14062	<0.00001
Inh L3-6 PVALB MFI2	GABAergic	PVALB	MTG, CgG, V1C, M1lm, S1ul, S1lm, M1ul, A1C	2.9306	5.15622	0.0233933	1.59186	4.17438	0.00110795	2.09166	3.85674	0.0332394	1.91612	3.9596	0.0112504	1.58424	2.17658	0.112993	2.13314	2.6987	0.0509029	2.45315	8.94022	<0.00001	2.4373	8.49606	<0.00001
Inh L1-4 VIP CHRNA2	GABAergic	VIP	MTG, V1C, CgG, M1lm, S1ul, S1lm, M1ul, A1C	1.7533	3.08383	0.05918	1.48779	5.64134	<0.00001	1.71519	3.82148	0.027104	1.94804	6.35296	0.000336111	1.16359	0.936579	0.222323	2.4033	4.41406	0.0235809	2.37314	12.0892	<0.00001	2.37965	11.7778	<0.00001
Inh L5-6 PVALB STON2	GABAergic	PVALB	A1C, MTG, V1C, CgG, M1lm, S1ul, M1ul, S1lm, A1C	1.09235	0.371114	0.315939	1.78466	8.36934	<0.00001	1.49592	2.36496	0.0656327	1.54369	3.42985	0.012226	1.03896	0.208587	0.379698	1.42939	1.57198	0.0875898	1.74781	6.66693	<0.00001	1.74629	6.32895	<0.00001
Exc L3-5 RORB CMAHP	Glutamatergic	IT	MTG, CgG, V1C, M1lm, S1ul, S1lm, M1ul, A1C	1.52781	2.09202	0.113337	1.64813	7.91191	<0.00001	1.67373	3.85982	0.026785	1.63035	4.01619	0.00661279	1.55846	3.21602	0.04719	2.46138	5.78697	0.00771375	2.30906	12.9178	<0.00001	2.25914	11.9636	<0.00001
Inh L4-6 SST MTHFD2P6	GABAergic	SST	MTG, V1C, CgG, M1lm, S1ul, S1lm, M1ul, A1C	2.17459	5.54487	0.0233933	1.50905	6.55756	<0.00001	2.36443	6.92005	0.0003025	2.04064	7.27429	7.5625e-05	1.3862	2.09986	0.113603	2.08534	4.1195	0.0235809	2.00034	9.86313	<0.00001	2.0093	9.51033	<0.00001
Exc L3-4 RORB RPS3P6	Glutamatergic	L4 IT	V1C, S1ul, S1lm, A1C	1.14407	0.513609	0.268187	1.66287	5.60575	6.25862e-05	1.78914	3.21945	0.0444171	1.81171	3.83232	0.0215221	1.54803	2.39073	0.0939222	1.99376	3.53515	0.0225124	2.35449	9.55674	<0.00001	2.3836	9.49044	<0.00001
Inh L1-3 VIP SSTR1	GABAergic	VIP	MTG, V1C, CgG, M1lm, S1ul, S1lm, M1ul, A1C	1.32614	0.84655	0.183765	1.79381	6.18445	4.4e-05	1.33861	1.26212	0.101071	1.60554	2.54309	0.0609228	1.57304	2.47913	0.0889523	1.98272	2.5211	0.0609458	2.13329	7.41447	<0.00001	2.16263	7.3167	<0.00001
Exc L4-5 RORB ASCL1	Glutamatergic	L4 IT	V1C	1.11454	0.336988	0.313582	1.53552	4.57496	0.000523243	1.75975	2.86189	0.0444171	1.828	3.82417	0.0067375	1.62245	2.58707	0.0844353	3.02009	4.85743	0.0116967	2.46492	9.90259	<0.00001	2.51105	9.73624	<0.00001
Inh L3-6 VIP KCTD13	GABAergic	VIP	MTG, CgG, V1C, M1lm, S1ul, M1ul, S1lm, A1C	1.40161	1.46633	0.139548	1.61043	6.38939	<0.00001	1.578	2.571	0.0614016	1.62561	3.72222	0.0104165	1.08797	0.451594	0.304089	2.711	5.1351	0.0111781	2.08463	9.29762	<0.00001	2.05933	8.7994	<0.00001
Exc L3-5 THEMIS UBE2F	Glutamatergic	IT	CgG, M1lm, S1ul, M1ul, S1lm, A1C	3.37164	7.64732	0.00121	1.80329	6.67206	<0.00001	1.3563	1.36016	0.124144	0.993827	-0.0308758	0.458928	0.953746	-0.20167	0.560316	1.35848	0.963443	0.168741	2.20629	8.53118	<0.00001	2.15443	7.86604	<0.00001
Inh L1-3 VIP ZNF322P1	GABAergic	VIP	MTG, V1C, CgG, M1lm, S1ul, S1lm, M1ul, A1C	1.56636	2.53305	0.0859548	1.54273	6.07771	<0.00001	1.50069	2.62138	0.0444171	1.98007	6.42879	7.5625e-05	1.16305	0.888308	0.235683	1.79582	2.58956	0.0503114	2.15752	10.6721	<0.00001	2.15186	10.207	<0.00001
Exc L3-4 RORB SEMA6D	Glutamatergic	IT	MTG, CgG, V1C, M1lm, S1ul, S1lm, M1ul, A1C	1.05012	0.321205	0.386956	1.55595	9.54677	<0.00001	1.6885	5.44351	0.000484	1.57456	5.91172	<0.00001	1.55134	4.77355	0.000864286	2.05921	5.75726	0.000691429	1.85207	12.2173	<0.00001	1.85151	11.783	<0.00001
Inh L1 ADARB2 ADAM33	GABAergic	VIP	MTG, V1C, CgG, M1lm, S1ul, M1ul, S1lm, A1C	2.21752	3.90301	0.0642878	1.4847	4.52288	0.00101337	1.97226	4.11824	0.0433428	2.08732	5.67141	0.00233933	1.57441	2.52956	0.0865862	2.25054	4.18666	0.0189567	2.27541	9.76579	<0.00001	2.26614	9.50106	<0.00001
Inh L1 PAX6 CA4	GABAergic	PAX6	MTG, V1C, CgG, S1ul, M1lm, M1ul, S1lm, A1C	1.97312	2.20934	0.0965771	1.7305	5.41165	0.000918987	1.91625	3.37737	0.0444159	1.96702	3.9864	0.0232632	1.22703	0.865072	0.172175	2.28445	3.73983	0.0192176	2.31599	7.55206	<0.00001	2.35191	7.62449	<0.00001
Exc L4 RORB BHLHE22	Glutamatergic	L4 IT	V1C, S1ul, S1lm, A1C	2.12637	3.99257	0.0233933	1.66911	7.22045	<0.00001	1.93329	4.35853	0.0114086	1.73656	4.375	0.0025371	1.71226	3.75177	0.0206456	4.19946	9.99255	<0.00001	2.86143	15.7819	<0.00001	2.88898	15.3944	<0.00001
Exc L4-5 RORB LCN15	Glutamatergic	IT	MTG, CgG, V1C, M1lm, S1ul, S1lm, M1ul, A1C	1.09327	0.495074	0.311178	1.60833	8.78502	<0.00001	1.47914	3.20261	0.0296882	1.33882	2.88542	0.0182561	1.28382	2.14966	0.0946666	2.13389	5.49925	0.00429	1.94955	12.1094	<0.00001	1.94648	11.6488	<0.00001
Exc L5-6 THEMIS OR1J1	Glutamatergic	IT	MTG, V1C, M1lm, S1ul, M1ul, S1lm, A1C	1.56942	3.39259	0.0233933	1.81389	12.858	<0.00001	1.80091	5.50811	0.009559	1.54615	5.1359	0.00112037	1.50672	3.93184	0.0227053	2.22224	6.20533	0.000201667	2.29137	16.0727	<0.00001	2.23839	14.8765	<0.00001
Exc L6 FEZF2 TBCC	Glutamatergic	L6b	MTG, V1C, CgG, M1lm, S1ul, M1ul, S1lm, A1C	1.38981	0.94056	0.20663	2.13185	7.1022	<0.00001	1.16538	0.483529	0.259016	1.28839	1.04074	0.176613	1.17026	0.561361	0.303772	1.46931	0.937156	0.175118	2.52323	8.36514	<0.00001	2.44091	7.66208	<0.00001
Exc L4-6 RORB HPCA	Glutamatergic	IT	V1C, M1lm, S1ul, M1ul, S1lm, A1C	1.89275	2.74894	0.091476	2.34302	10.776	<0.00001	1.78758	2.89658	0.0493384	1.52465	2.27302	0.0578882	1.32425	1.25071	0.156144	2.46932	3.40796	0.0342902	3.09361	14.4086	<0.00001	3.02597	13.4511	<0.00001
Inh L2-4 SST AHR	GABAergic	SST	MTG, V1C, CgG, M1lm, S1ul, S1lm, M1ul, A1C	1.39691	1.69224	0.119455	1.59059	6.82659	<0.00001	1.73112	4.00849	0.0248914	1.7883	5.51479	0.00055	1.65671	4.12502	0.0162486	2.16735	4.34022	0.0213767	2.05734	10.5543	<0.00001	2.05802	10.1108	<0.00001
Exc L6 FEZF2 SLITRK6	Glutamatergic	L6b	MTG, V1C, CgG, M1lm, S1ul, S1lm, M1ul, A1C	1.35291	1.03142	0.176094	1.7108	5.38897	0.000121	1.38771	1.2441	0.129961	1.45369	2.04141	0.0707575	1.18682	0.707667	0.235683	1.597	1.5641	0.0848873	2.56642	10.4908	<0.00001	2.57031	10.1709	<0.00001
Inh L1-6 LAMP5 CA13	GABAergic	LAMP5	MTG, V1C, CgG, M1lm, S1ul, M1ul, S1lm, A1C	1.62667	1.58888	0.119455	1.54365	3.96271	0.00278826	1.41781	1.43392	0.10109	1.94036	4.01515	0.0153043	1.39327	1.36672	0.156144	2.81326	4.07132	0.0240387	2.13281	7.07843	1.65753e-05	2.17013	7.10692	<0.00001
Exc L5 RORB LINC01202	Glutamatergic	IT	MTG, V1C, CgG, S1ul, M1lm, M1ul, S1lm, A1C	1.67266	3.87416	0.0233933	1.68052	10.6052	<0.00001	1.64823	4.59523	0.0051425	1.63624	5.81033	<0.00001	1.71946	5.70538	<0.00001	2.50078	7.75443	<0.00001	2.06923	13.6212	<0.00001	2.0752	13.2055	<0.00001
Inh L1 VIP TNFAIP8L3	GABAergic	VIP	MTG, CgG, V1C, M1lm, S1lm, M1ul, A1C	2.17447	2.58081	0.0930663	1.91577	5.40657	2.46939e-05	2.55926	4.38047	0.0199294	1.85201	3.03434	0.0206708	1.59525	1.84699	0.126121	1.33374	0.623276	0.214428	2.34891	7.00211	<0.00001	2.44648	7.26607	<0.00001
Inh L1-6 VIP PENK	GABAergic	VIP	MTG, V1C, CgG, M1lm, S1lm, S1ul, M1ul, A1C	1.22556	0.815925	0.24473	1.50516	5.20924	2.46939e-05	1.46937	2.29908	0.062207	1.77034	4.82995	0.0010648	1.11667	0.603713	0.303772	2.50701	4.79859	0.011605	1.92443	7.81674	<0.00001	1.92261	7.48172	<0.00001
Inh L5 PVALB CNTNAP3P2	GABAergic	PVALB	MTG, V1C, CgG, M1lm, S1ul, M1ul, S1lm, A1C	1.17323	0.859047	0.218203	1.56398	7.5492	<0.00001	1.40389	2.58967	0.0444171	1.83892	6.77321	<0.00001	1.22985	1.55254	0.137448	1.7682	3.36661	0.0235809	1.97776	10.9003	<0.00001	1.97911	10.3905	<0.00001
Exc L6 THEMIS EGR3	Glutamatergic	IT	V1C, CgG, M1lm, S1ul, M1ul, S1lm, A1C	1.94944	2.59881	0.0930663	2.39021	11.4128	<0.00001	2.03338	3.91313	0.043802	1.4636	1.93324	0.082522	1.29916	1.25345	0.152536	2.51342	4.10302	0.0240075	2.93369	13.2222	<0.00001	2.89917	12.472	<0.00001
Inh L1-6 VIP RGS16	GABAergic	VIP	MTG, V1C, CgG, M1lm, S1ul, S1lm, M1ul, A1C	1.6083	2.44139	0.091921	1.79921	8.57402	<0.00001	1.85117	3.82008	0.0248914	1.90349	5.70918	0.000382105	1.21468	1.04311	0.198092	2.58326	5.14646	0.0105079	2.51371	13.2276	<0.00001	2.50274	12.728	<0.00001
Exc L3-5 THEMIS ELOF1	Glutamatergic	IT	MTG, CgG, M1lm, M1ul, A1C	0.869738	-0.477024	0.649084	1.97701	9.34456	<0.00001	1.50985	2.1864	0.0656327	1.05852	0.326297	0.349015	0.947471	-0.256625	0.587635	1.55439	1.68977	0.0909751	2.35256	11.248	<0.00001	2.34753	10.7852	<0.00001
Exc L4-5 RORB LINC01474	Glutamatergic	IT	MTG, V1C, CgG, M1lm, S1ul, S1lm, M1ul, A1C	1.34475	1.61932	0.119455	1.55567	7.19982	<0.00001	1.57813	3.66795	0.0296882	1.59766	4.52104	0.003509	1.53157	3.43348	0.043835	2.45603	5.53742	0.0116967	1.98945	10.5998	<0.00001	2.00881	10.5111	<0.00001
Inh L2-5 VIP TOX2	GABAergic	VIP	MTG, V1C, CgG, M1lm, S1ul, M1ul, S1lm, A1C	1.67064	2.71925	0.0790372	1.41182	4.65106	0.000234194	2.44369	7.10469	0.000605	2.08357	6.74107	7.5625e-05	1.35717	1.96904	0.110522	3.14994	6.9881	0.003267	1.92419	8.09604	<0.00001	1.91403	7.69463	<0.00001
Inh L5-6 SST TH	GABAergic	SST	MTG, CgG, V1C, M1lm, M1ul, S1lm, A1C, S1ul	1.3316	0.88921	0.147767	1.67733	5.1782	0.000307015	1.39823	1.48311	0.095518	1.38707	1.78942	0.0789589	1.02702	0.105987	0.362367	1.76026	1.68694	0.0680404	2.52905	9.92452	<0.00001	2.5361	9.48489	<0.00001
Exc L5-6 FEZF2 MYBPHL	Glutamatergic	L5/6 NP	MTG, V1C, CgG, M1lm, S1ul, M1ul, S1lm, A1C	1.43649	1.22314	0.144108	1.56272	5.03109	0.00045375	1.54876	2.16054	0.0692191	1.78664	3.96202	0.0177611	1.78404	3.45741	0.0674679	2.47924	5.18069	0.0103918	2.2257	8.12334	<0.00001	2.27056	8.25479	<0.00001
Exc L4 RORB CCDC168	Glutamatergic	L4 IT	V1C, S1ul, M1ul, S1lm, A1C	1.47179	1.47317	0.119455	1.65897	5.01199	0.000328429	1.81533	3.42329	0.0332394	1.92866	4.45472	0.015125	1.55567	2.2228	0.0933381	2.22495	2.55674	0.0394646	2.76162	11.2188	<0.00001	2.77549	10.8991	<0.00001
Exc L3-5 RORB HSPB3	Glutamatergic	IT	MTG, CgG, M1lm, S1ul, M1ul, A1C	1.12372	0.511113	0.268187	1.56773	5.53609	0.000293333	1.40541	1.72022	0.0706337	2.1971	5.4998	0.002904	1.48004	2.21576	0.110522	2.40314	4.14999	0.0342902	2.02611	8.37728	<0.00001	2.01158	7.80376	<0.00001
Inh L1 VIP SOX11	GABAergic	VIP	MTG, CgG, V1C, M1lm, S1ul, S1lm, M1ul, A1C	1.44108	0.95584	0.216182	1.73721	4.33426	0.00077	1.56036	1.52708	0.11879	2.18834	3.92372	0.00628048	1.19407	0.560738	0.303772	3.18714	4.10887	0.0189567	2.64429	8.04059	<0.00001	2.53248	7.21587	<0.00001
Inh L1 PAX6 GRIP2	GABAergic	PAX6	MTG, CgG, V1C, S1ul, S1lm, M1lm, M1ul, A1C	1.79009	3.20902	0.05918	1.55264	6.52341	<0.00001	1.83077	4.25153	0.0121807	1.93642	6.004	<0.00001	1.43164	2.39334	0.0859467	2.1997	4.38882	0.0131704	1.92313	8.59661	<0.00001	1.92674	8.43538	<0.00001
Inh L1 SST CXCL14	GABAergic	VIP	MTG, V1C, CgG, M1lm, S1ul, S1lm, M1ul, A1C	1.77176	3.55364	0.0233933	1.38503	4.81189	4.4e-05	1.87536	5.01577	0.00155571	2.23817	9.3278	<0.00001	1.63842	3.91466	0.00968	2.54611	5.76784	0.001815	1.98811	9.85252	<0.00001	1.99255	9.55888	<0.00001
Exc L3-4 RORB PRSS12	Glutamatergic	IT	MTG, V1C, CgG, M1lm, S1ul, S1lm, M1ul, A1C	0.946984	-0.229653	0.580211	1.54455	5.62881	2.46939e-05	1.68565	3.96235	0.027104	1.65938	4.82973	0.0153043	1.53713	3.38688	0.04719	2.42766	5.36653	0.0189567	2.14991	11.7768	<0.00001	2.17388	11.6918	<0.00001
Inh L2-4 PVALB C8orf4	GABAergic	PVALB	MTG, V1C, CgG, M1lm, S1ul, S1lm, M1ul, A1C	1.07598	0.381918	0.345008	1.73133	9.4781	<0.00001	1.57164	3.52851	0.027104	1.84094	6.78315	7.5625e-05	1.10448	0.639779	0.289385	1.71022	2.85353	0.0342902	2.08137	11.1078	<0.00001	2.08488	10.7543	<0.00001
Inh L6 LAMP5 C1QL2	GABAergic	LAMP5	MTG, CgG, V1C, M1lm, S1ul, M1ul, A1C	2.11678	2.52652	0.0962768	1.71628	4.67079	0.00045375	1.64854	2.3223	0.0656327	1.74719	3.48004	0.0246802	1.49189	1.77235	0.113603	2.30592	2.83165	0.0378941	2.6271	9.83864	<0.00001	2.66903	9.61402	<0.00001
Inh L1-2 VIP RPL41P3	GABAergic	VIP	MTG, CgG, V1C, M1lm, S1ul, M1ul, S1lm, A1C	1.38952	1.51658	0.141059	1.74318	7.93989	<0.00001	1.63183	3.09279	0.0332394	1.6813	4.06385	0.00295778	1.26505	1.38586	0.160963	1.90421	2.97838	0.0318871	2.4323	12.6113	<0.00001	2.44889	12.2574	<0.00001
Inh L1 VIP PRSS8	GABAergic	VIP	MTG, V1C, CgG, M1lm, S1ul, S1lm, M1ul, A1C	1.84994	3.80622	0.0233933	1.66926	8.3491	<0.00001	1.76974	4.27977	0.0114086	1.98987	7.0027	<0.00001	1.30495	1.87055	0.112993	2.43919	5.42939	0.00596357	2.25289	12.3701	<0.00001	2.24928	11.8507	<0.00001
Inh L1-3 VIP CCDC184	GABAergic	VIP	MTG, CgG, V1C, M1lm, S1ul, M1ul	1.20873	0.670273	0.253949	1.51844	4.44993	0.00143512	1.36774	1.30069	0.102232	1.48184	2.26629	0.0518283	1.2459	0.956781	0.189396	1.56573	1.33875	0.0974118	2.05112	6.96377	<0.00001	2.05619	6.70189	<0.00001
Exc L5-6 THEMIS GPR21	Glutamatergic	L5/6 IT Car3	MTG, V1C, CgG, M1lm, S1ul, M1ul, S1lm, A1C	1.86668	3.58845	0.0362363	1.67913	7.29367	<0.00001	1.48631	2.59587	0.0444171	1.41702	2.92005	0.015125	1.6908	3.82397	0.0264385	2.23764	4.53879	0.0131704	1.87584	7.57115	<0.00001	1.88028	7.32449	<0.00001
Exc L4-5 RORB RPL31P31	Glutamatergic	IT	MTG, V1C, CgG, M1lm, S1ul, S1lm, M1ul, A1C	1.58207	3.68789	0.0233933	1.85987	14.6778	<0.00001	1.82081	6.46839	<0.00001	1.57739	5.80982	<0.00001	1.58629	4.95104	0.000941111	2.3576	7.56622	<0.00001	2.46342	20.8663	<0.00001	2.43105	19.6334	<0.00001
Exc L6 THEMIS LINC00343	Glutamatergic	IT	MTG, V1C, CgG, M1lm, S1ul, M1ul, S1lm, A1C	1.28053	1.79485	0.113337	1.65519	10.0863	<0.00001	2.15686	7.99038	<0.00001	1.46503	4.53668	0.00100833	1.44608	3.4458	0.0463483	1.9516	5.11778	0.00255444	1.87441	11.2425	<0.00001	1.8625	10.7337	<0.00001
Inh L1-5 VIP KCNJ2	GABAergic	VIP	MTG, V1C, CgG, M1lm, S1ul, S1lm, M1ul, A1C	1.42518	1.73788	0.119455	1.48265	5.73427	<0.00001	1.46756	2.42326	0.062207	1.86878	5.86577	0.000518571	1.37343	2.1739	0.106628	2.4912	5.25306	0.00771375	1.85479	8.16571	<0.00001	1.85023	7.76957	<0.00001
Inh L2-4 VIP LGI2	GABAergic	VIP	MTG, V1C, CgG, M1lm, S1ul, S1lm, M1ul, A1C	1.53387	2.47616	0.0862557	1.52214	6.26286	<0.00001	1.33621	1.81989	0.0741165	1.82266	5.76643	0.000518571	1.66917	3.91985	0.0264289	2.15985	4.45476	0.0111781	2.37619	12.3395	<0.00001	2.32123	11.4106	<0.00001
Inh L1-4 LAMP5 DUSP4	GABAergic	LAMP5	MTG, V1C, CgG, M1lm, S1ul, S1lm, M1ul, A1C	2.03977	4.43002	0.0233933	1.5948	6.8471	<0.00001	1.50963	2.69039	0.0444171	1.67248	4.65714	0.00183586	1.65374	3.76588	0.0258133	2.60274	5.70423	0.00596357	2.3274	12.6003	<0.00001	2.35522	12.2922	<0.00001
Exc L2-4 RORB GRIK1	Glutamatergic	L4 IT	MTG, V1C, M1lm, S1ul, S1lm, M1ul, A1C	1.33234	2.06501	0.0962768	1.80017	13.8622	<0.00001	1.89777	7.10075	<0.00001	1.58204	5.83729	<0.00001	1.40258	3.4933	0.00986615	2.50546	8.23594	<0.00001	2.48292	21.2043	<0.00001	2.48848	20.5981	<0.00001
Inh L1-3 VIP GGH	GABAergic	VIP	MTG, CgG, V1C, M1lm, S1ul, S1lm, M1ul, A1C	1.67012	2.27998	0.106843	1.4734	4.2293	0.000915256	1.57894	2.26358	0.0720931	1.81572	4.28609	0.00537122	1.05822	0.245932	0.352657	2.87292	5.39452	0.0105079	2.14224	8.60717	<0.00001	2.14198	8.28733	<0.00001
Exc L5-6 FEZF2 RSAD2	Glutamatergic	L5/6 NP	V1C, M1lm, S1ul, M1ul, S1lm, A1C	1.71778	2.49036	0.0930663	1.56156	5.08134	0.000264688	1.44998	1.83002	0.0761214	1.71503	3.76536	0.0177611	2.02875	4.46349	0.0282333	2.38768	3.86931	0.024463	2.40718	10.0705	<0.00001	2.44099	9.84663	<0.00001
Inh L4-5 PVALB TRIM67	GABAergic	SST	V1C, S1ul, S1lm, A1C	2.37655	5.4878	0.0233933	1.60188	6.86173	<0.00001	1.35934	1.81863	0.082159	2.07276	6.80961	<0.00001	1.51595	2.75714	0.073771	2.18009	4.34202	0.0141615	2.05006	9.60758	<0.00001	2.05364	9.28612	<0.00001
Inh L1-6 VIP RCN1	GABAergic	VIP	MTG, CgG, V1C, M1lm, S1ul, M1ul, A1C	1.44545	1.20126	0.113337	1.63554	4.30341	0.00204875	1.35215	1.17939	0.086164	1.53594	2.35842	0.0692064	1.0335	0.118661	0.352657	1.67898	1.28649	0.0630108	2.25281	8.45561	<0.00001	2.23377	8.07883	1.92063e-05
Inh L1-3 PVALB WFDC2	GABAergic	PVALB	MTG, V1C, CgG, M1lm, S1ul, S1lm, M1ul, A1C	1.46399	1.48276	0.119455	1.64822	5.64065	4.4e-05	1.55455	2.27288	0.0644484	1.71447	3.71224	0.0256936	1.216	1.01739	0.192114	1.71783	1.92712	0.050578	2.00314	7.40404	<0.00001	2.01003	7.20734	1.92063e-05
Inh L2-6 VIP VIP	GABAergic	VIP	MTG, V1C, CgG, M1lm, S1ul, S1lm, M1ul, A1C	1.40752	0.969116	0.119455	1.46954	3.79558	0.00629948	1.5846	1.80837	0.0675033	1.6182	2.19063	0.0875738	1.02755	0.0951601	0.362367	2.63642	3.82294	0.0261309	2.08667	7.21978	3.27027e-05	2.10844	7.1599	1.92063e-05
Inh L3-5 SST MAFB	GABAergic	SST	MTG, V1C, CgG, M1lm, S1ul, S1lm, M1ul, A1C	2.26207	4.39881	0.0233933	1.42944	4.73016	0.000315652	1.71228	3.51583	0.0315852	2.2527	7.65667	<0.00001	1.61864	3.2113	0.04719	2.11333	3.39947	0.0350698	1.86957	7.21748	<0.00001	1.86755	6.86393	1.92063e-05
Inh L5-6 LAMP5 SFTA3	GABAergic	LAMP5	MTG, V1C, CgG, M1lm, S1ul, S1lm, M1ul, A1C	1.87682	3.04028	0.0873703	1.51889	4.43332	0.00110795	2.33933	5.18872	0.0199294	2.16019	5.78893	0.00183586	1.43389	1.59847	0.145746	4.76493	10.2075	<0.00001	2.11972	7.56455	<0.00001	2.13949	7.46521	1.92063e-05
Exc L5-6 FEZF2 CYP26B1	Glutamatergic	L5/6 NP	MTG, CgG, S1lm, A1C	2.11258	3.02632	0.09196	1.43655	2.8618	0.0139679	1.55288	1.81262	0.0761214	1.69385	2.75875	0.0430664	1.48507	1.81463	0.12078	2.39369	2.78557	0.0606936	2.17629	6.84144	1.65753e-05	2.22352	6.89189	3.66667e-05
Exc L6 THEMIS C6orf48	Glutamatergic	L5/6 IT Car3	MTG, M1lm, A1C	2.50496	4.10572	0.0233933	1.77823	5.60991	<0.00001	1.18293	0.614505	0.254298	1.1995	0.855876	0.207862	1.11881	0.438093	0.343723	2.10394	2.87596	0.0342902	1.85332	5.43309	1.65753e-05	1.88339	5.44136	3.66667e-05
Inh L1-3 PAX6 NABP1	GABAergic	PAX6	MTG, CgG, V1C, S1ul, M1lm, S1lm, M1ul, A1C	1.24224	0.601123	0.264477	1.70308	4.86874	0.000293333	1.50879	1.71306	0.095518	1.95915	3.93546	0.00731378	1.1513	0.539423	0.303772	1.9042	1.9623	0.0806764	1.99293	5.92963	1.65753e-05	1.97657	5.64332	3.66667e-05
Exc L4-5 RORB AIM2	Glutamatergic	L4 IT	V1C	1.30331	0.915702	0.176094	1.72896	5.35715	0.000315652	1.83427	2.84604	0.0648184	1.61922	2.61938	0.0504429	1.66276	2.18177	0.113603	2.64331	3.62318	0.0378941	2.34164	8.04593	<0.00001	2.32889	7.57372	5.26087e-05
Inh L3-4 PVALB HOMER3	GABAergic	PVALB	MTG, V1C, CgG, M1lm, S1ul, S1lm, M1ul, A1C	1.33068	1.01813	0.145051	1.67809	5.26379	0.000218197	1.68818	2.41654	0.0706337	1.84362	3.94024	0.0147862	1.01352	0.04835	0.373479	1.42533	0.878723	0.123961	2.12409	6.66564	<0.00001	2.13939	6.44692	5.26087e-05
Exc L6 FEZF2 ETV4	Glutamatergic	L6 CT	MTG, V1C, CgG, M1lm, S1ul, M1ul, S1lm, A1C	1.314	1.02993	0.134182	1.66227	6.56367	2.46939e-05	1.80486	3.15944	0.0675033	1.52967	2.64628	0.0578882	1.23359	1.16679	0.145746	2.47118	4.579	0.0318871	1.81253	6.81186	<0.00001	1.79746	6.42231	5.26087e-05
Inh L1 VIP PCDH20	GABAergic	VIP	MTG, V1C, CgG, M1lm, S1ul, S1lm, M1ul, A1C	1.54701	1.41239	0.119455	1.5107	3.78593	0.00283634	1.79449	3.03901	0.0587576	1.70923	3.29482	0.020529	1.2591	1.04877	0.161061	2.43993	3.25854	0.0430543	2.22347	7.31132	<0.00001	2.18219	6.85474	6.72222e-05
Inh L1-2 PAX6 SCGN	GABAergic	PAX6	MTG, CgG, V1C, S1ul, A1C, M1lm	2.41385	3.19413	0.05918	1.68916	3.91847	0.00106062	1.52379	1.37047	0.129961	1.52624	1.9202	0.068576	1.07663	0.234029	0.367907	1.15587	0.298744	0.285038	2.16229	5.85431	<0.00001	2.07742	5.20887	6.72222e-05
Exc L3 LINC00507 CTXN3	Glutamatergic	IT	M1lm, S1ul, M1ul	0.938562	-0.25889	0.580211	1.726	7.849	<0.00001	2.03056	4.75743	0.0111925	1.44032	2.71877	0.0284629	1.1191	0.649413	0.289385	1.68291	2.27173	0.0509029	1.67182	5.96673	<0.00001	1.65533	5.55264	6.72222e-05
Inh L1-6 PVALB SCUBE3	GABAergic	PVALB	MTG, CgG, V1C, M1lm, S1ul, M1ul, S1lm, A1C	3.43331	5.46944	0.0233933	1.7158	4.17703	0.00151598	2.00402	2.59806	0.076521	2.53482	5.25737	0.002904	1.46266	1.30527	0.160963	1.53883	0.989979	0.115331	2.27161	6.14809	7.75641e-05	2.29541	6.03395	8.28767e-05
Inh L6 LHX6 GLP1R	GABAergic	PVALB	MTG, V1C, CgG, M1lm, S1lm, M1ul, S1ul, A1C	1.20643	0.573883	0.200164	1.50703	4.42643	0.00133964	1.48207	1.98854	0.0702677	1.48171	2.32814	0.0660945	1.90808	3.86245	0.0525486	1.69235	1.79908	0.0606936	1.95527	6.74625	1.65753e-05	1.94527	6.32772	0.000114459
Exc L5-6 FEZF2 ANKRD20A1	Glutamatergic	L6 CT	MTG, V1C, CgG, M1lm, S1ul, M1ul, S1lm, A1C	1.37092	1.53061	0.119455	1.69768	7.67394	<0.00001	1.69537	3.7633	0.0332394	1.51942	3.4899	0.0186716	1.15602	0.833808	0.215941	1.80045	3.07813	0.033531	1.59282	5.73913	4.71429e-05	1.57613	5.42696	0.000127368
Inh L5-6 PVALB FAM150B	GABAergic	PVALB	MTG, CgG, V1C, M1lm, S1ul, M1ul, S1lm, A1C	1.33322	1.28697	0.134862	1.39593	4.05078	0.00135235	1.71075	3.17062	0.0433428	2.1801	7.55548	0.000142353	1.29922	1.58031	0.113603	2.39279	4.13397	0.0235809	1.98931	7.06879	1.65753e-05	1.99259	6.75503	0.000127368
Exc L5 FEZF2 DYRK2	Glutamatergic	L5/6 NP	M1lm, S1ul, M1ul, S1lm, A1C	2.30014	3.25669	0.0790372	1.91917	6.00782	<0.00001	1.19122	0.563676	0.213632	1.48855	1.93891	0.074952	1.42169	1.43197	0.160963	1.77976	1.55509	0.104194	1.98466	5.70085	4.71429e-05	1.9964	5.52726	0.000141429
Exc L5-6 THEMIS THTPA	Glutamatergic	L5/6 IT Car3	MTG, M1ul, A1C	1.962	2.78805	0.100802	1.78575	6.32931	<0.00001	2.15922	4.07747	0.0248914	1.78486	3.52889	0.0128655	1.49394	2.03599	0.113603	2.39428	3.50735	0.0342902	1.75283	5.15632	0.000194713	1.76179	5.06755	0.000155128
Exc L5 RORB SNHG7	Glutamatergic	IT	MTG, CgG, M1lm, S1ul, S1lm, M1ul, A1C	1.36506	1.38956	0.139548	1.61117	5.78252	2.46939e-05	1.294	1.25035	0.129961	1.14245	0.829764	0.206933	0.9049	-0.478009	0.685376	1.38399	1.12666	0.130453	1.61827	5.21488	0.000132805	1.61202	4.95052	0.0001815
Exc L4 RORB CACNG5	Glutamatergic	L4 IT	V1C, CgG	1.04709	0.102914	0.32027	1.32819	1.91572	0.0601337	1.55083	1.33388	0.112916	1.56875	1.99837	0.0780118	1.47651	1.43723	0.145746	2.9376	3.85804	0.0342453	2.23278	5.93943	9.075e-05	2.28555	5.90934	0.0001815
Inh L1-3 VIP ACHE	GABAergic	VIP	MTG, V1C, CgG, M1lm, S1ul, S1lm, M1ul, A1C	2.96967	5.49419	0.0233933	1.79453	5.64694	6.25862e-05	1.47214	1.99105	0.0692191	2.37639	6.69245	0.000946957	2.3038	5.10733	0.0202473	1.79048	1.73379	0.0630108	2.00392	6.41517	4.71429e-05	1.96083	5.94249	0.000194198
Exc L5-6 THEMIS IL7R	Glutamatergic	L5/6 IT Car3	MTG, V1C, M1lm, S1ul, M1ul, S1lm, A1C	2.26486	3.5101	0.0859548	1.66684	4.83081	0.000693733	1.76336	2.60022	0.062207	1.54579	2.3278	0.0616524	1.64463	2.19933	0.113603	2.49956	3.75514	0.0318871	2.0594	5.9716	0.000156588	2.04576	5.84091	0.000236098
Inh L5-6 SST ISOC1	GABAergic	SST	MTG, V1C, CgG, M1lm, S1ul, M1ul, S1lm, A1C	1.54259	1.4479	0.11121	1.57078	4.35162	0.00271253	1.4593	1.62575	0.0761214	1.729	3.17913	0.0575899	1.10889	0.403037	0.219958	2.39731	5.19572	0.0225124	2.16779	6.8793	0.000132805	2.17184	6.69545	0.000247831
Exc L5 FEZF2 MORN2	Glutamatergic	L5 ET	CgG, M1lm, M1ul, A1C	0.98971	-0.0305279	0.452433	1.4955	3.93308	0.00077	1.04542	0.168391	0.385959	1.03629	0.169526	0.40233	0.943171	-0.23188	0.574161	1.45365	1.19948	0.146253	1.72075	4.79203	9.075e-05	1.72242	4.59686	0.000316905
Exc L6 FEZF2 FAM95C	Glutamatergic	L6 CT	MTG, CgG, V1C, M1lm, S1ul, M1ul, S1lm, A1C	1.33852	1.60915	0.117225	1.6392	7.3499	2.46939e-05	1.60453	3.82008	0.0248914	1.69703	5.04567	0.00331158	2.03476	6.3535	0.003751	2.13125	4.37148	0.0189567	1.64807	5.51067	0.000144048	1.64652	5.33339	0.000384353
Inh L5-6 SST KLHL14	GABAergic	SST	MTG, V1C, CgG, M1lm, S1ul, M1ul, A1C	1.22769	0.481744	0.200164	1.42846	3.41049	0.00866556	1.38779	1.28686	0.0926535	1.79566	3.34168	0.0361422	1.05417	0.206665	0.309663	1.99044	2.24333	0.0448056	1.95169	5.86689	0.000168837	1.9655	5.77967	0.000389425
Exc L4-5 RORB HNRNPA1P46	Glutamatergic	IT	MTG, V1C, CgG, S1ul, S1lm, M1ul, A1C	1.34394	1.00397	0.117225	1.64195	4.53686	0.00256955	1.6884	2.41396	0.0659354	1.59928	3.0337	0.0430664	1.3491	1.28279	0.137168	2.45701	3.26885	0.0378941	2.06681	6.61058	0.000144048	2.03474	6.05729	0.000389425
Inh L1 LAMP5 GGT8P	GABAergic	LAMP5	MTG, V1C, CgG, M1lm, S1ul, M1ul, S1lm, A1C	1.63237	1.80651	0.119455	1.48797	3.84273	0.002662	1.38993	1.44401	0.10109	1.59756	2.69141	0.036179	1.29361	1.09364	0.180369	2.51612	3.53201	0.0422767	1.80013	4.96599	0.000470556	1.78779	4.78721	0.000715
Exc L3 LINC00507 PSRC1	Glutamatergic	IT	CgG, M1lm, M1ul, A1C	1.19271	0.596395	0.24473	1.56546	4.77643	0.000249683	1.37912	1.53343	0.10109	1.15727	0.779064	0.206933	1.08551	0.368949	0.317751	2.0351	3.378	0.027225	1.61917	4.58484	0.000518571	1.62081	4.42313	0.000829326
Inh L6 SST NPY	GABAergic	SST	MTG, CgG, V1C, S1ul, M1ul, M1lm, S1lm, A1C	1.18501	0.41685	0.268187	1.50062	2.75477	0.0124915	2.2156	3.06144	0.0433428	1.76991	2.6273	0.0357484	1.21991	0.61297	0.289385	1.68833	1.21291	0.140042	2.00898	4.58641	0.00031625	1.96347	4.22862	0.000887333
Exc L5 FEZF2 SCN7A	Glutamatergic	L5 ET	MTG, CgG, M1lm, S1ul, M1ul, A1C, S1lm	1.21491	0.601003	0.311178	1.62096	4.60348	8.20339e-05	0.784634	-0.719952	0.74712	1.05658	0.255905	0.398748	0.743529	-1.00849	0.851134	1.03097	0.07936	0.452821	1.51451	3.41515	0.00166222	1.55956	3.57418	0.00103714
Inh L1-2 VIP PPAPDC1A	GABAergic	VIP	MTG, CgG, V1C, M1lm, S1ul, S1lm, M1ul, A1C	1.27515	0.575317	0.20663	1.35564	2.19449	0.0384712	2.37736	4.04807	0.0332394	1.34082	1.39574	0.105714	1.0892	0.305095	0.304089	1.97701	1.82124	0.0680404	1.90541	4.72285	0.00101691	1.91841	4.60446	0.00103902
Exc L3-5 RORB CD24	Glutamatergic	IT	MTG, CgG, M1lm, M1ul, A1C	2.824	5.97355	0.0233933	1.50822	3.76776	0.00329884	1.32285	1.0661	0.124144	1.46738	1.97738	0.0789589	1.30788	1.13497	0.180369	2.18403	2.66443	0.0630108	1.79479	4.81892	0.000462247	1.76674	4.4701	0.00105387
Exc L6 FEZF2 TBC1D26	Glutamatergic	L6b	MTG, CgG, V1C, M1lm, S1ul, M1ul, S1lm, A1C	1.08526	0.280074	0.313582	1.48018	3.83493	0.00290915	1.55008	2.34874	0.062207	1.41255	1.99306	0.0789589	1.29602	1.32035	0.152536	1.86176	2.06496	0.0619457	1.69019	4.57505	0.000910753	1.69835	4.5007	0.00108128
Exc L6 FEZF2 VWA2	Glutamatergic	L6 CT	V1C, CgG, M1lm, S1ul, M1ul, S1lm, A1C	1.12261	0.408509	0.279283	1.73069	6.1664	4.4e-05	1.57593	2.30882	0.0706337	1.52502	2.67791	0.0351081	1.30772	1.42192	0.160963	1.66795	1.83175	0.0918362	1.61428	4.29011	0.00107135	1.61922	4.21959	0.00109537
Inh L2-4 VIP DSEL	GABAergic	VIP	MTG, V1C, CgG, M1lm, S1ul, S1lm, M1ul, A1C	1.37306	0.969529	0.119455	1.38336	3.5353	0.0181846	1.58222	2.61547	0.0433428	1.66488	3.0595	0.042897	1.37762	1.44728	0.110522	2.6515	5.16498	0.0235809	1.86379	5.44782	0.000854891	1.80172	4.97772	0.00199146
Inh L1 LAMP5 NDNF	GABAergic	LAMP5	MTG, V1C, CgG, M1lm, S1ul, S1lm, M1ul, A1C	1.81996	2.22821	0.111562	1.45843	3.2434	0.0122318	1.47215	1.35268	0.102232	1.67881	2.7073	0.042897	1.30676	0.96919	0.160963	2.35813	3.4202	0.038512	1.89195	4.87517	0.00150938	1.85891	4.56613	0.00258216
Inh L3 VIP CBLN1	GABAergic	VIP	MTG, CgG, V1C, M1lm, S1ul, S1lm, M1ul, A1C	1.47334	1.08548	0.11121	1.4149	3.23418	0.0169167	1.51174	1.4815	0.0720931	1.99081	3.30657	0.0398959	1.28142	0.897592	0.155345	2.26418	2.66091	0.0342902	1.8319	5.10708	0.00107135	1.79395	4.68975	0.00264224
Exc L3-5 LINC00507 SLN	Glutamatergic	IT	CgG, A1C	1.04612	0.117806	0.376859	1.49072	3.28135	0.00373083	1.17554	0.511688	0.270255	1.03816	0.151522	0.399279	0.80026	-0.666751	0.742815	1.66142	1.46591	0.125292	1.63895	3.63057	0.00166222	1.6294	3.44041	0.00325111
Astro L1 FGFR3 FOS	Non-neuronal	Astrocyte	MTG, V1C, CgG, M1lm, S1ul, M1ul, S1lm, A1C	3.76469	4.97032	0.0233933	1.60699	2.83342	0.00749459	1.41072	0.91426	0.198429	3.16445	6.46792	<0.00001	3.59103	6.44583	<0.00001	1.10446	0.159633	0.378367	1.82445	3.25838	0.00303099	1.77881	2.97946	0.0064614
Astro L1 FGFR3 MT1G	Non-neuronal	Astrocyte	MTG, V1C, CgG, M1lm, S1ul, S1lm, M1ul, A1C	2.91538	3.77305	0.0233933	1.14021	0.742592	0.231605	2.31911	3.22694	0.0296882	3.69654	8.79493	<0.00001	4.08627	8.43419	<0.00001	1.3003	0.506275	0.285038	1.79363	3.4625	0.0022748	1.69776	2.94078	0.00681673
Exc L6 FEZF2 CPZ	Glutamatergic	L6 CT	MTG, V1C, CgG, M1lm, S1ul, M1ul, S1lm, A1C	1.61961	2.23485	0.11121	1.66523	5.50685	6.25862e-05	1.42099	1.51262	0.120076	1.24627	1.31457	0.129763	1.11222	0.503573	0.289385	1.56272	1.63755	0.0918362	1.48468	3.35616	0.00482825	1.48221	3.20309	0.00695157
Exc L5-6 FEZF2 CABP7	Glutamatergic	L5/6 NP	MTG, V1C, CgG, M1lm, S1ul, S1lm, M1ul, A1C	0.85003	-0.366128	0.580211	2.0347	6.76579	<0.00001	0.910626	-0.268577	0.545222	0.945036	-0.219488	0.551323	0.797983	-0.686051	0.746519	1.02339	0.0506425	0.414638	1.53739	3.07529	0.00428245	1.51888	2.85319	0.00765942
Exc L3 RORB CARTPT	Glutamatergic	IT	MTG, CgG, M1lm, S1lm, S1ul, M1ul, A1C	1.50147	1.81641	0.119455	1.49159	4.49701	0.00046411	1.63476	3.02072	0.0444171	1.4232	2.44211	0.0430664	1.0464	0.239669	0.362367	1.80183	2.5901	0.0507689	1.39839	3.17088	0.0070641	1.40695	3.16019	0.00769048
Exc L3 THEMIS PLA2G7	Glutamatergic	IT	M1lm, M1ul	0.932205	-0.181801	0.54589	1.69204	4.91194	4.4e-05	1.19028	0.625816	0.261943	1.04628	0.202001	0.40233	0.777769	-0.828607	0.799271	0.768659	-0.555119	0.674554	1.41487	2.6142	0.0100306	1.44753	2.72454	0.00807819
Inh L1-2 PVALB TAC1	GABAergic	PVALB	MTG, V1C, CgG, M1lm, M1ul, S1lm, S1ul, A1C	1.0148	0.0290808	0.342989	1.35541	1.78404	0.060159	1.09782	0.223111	0.268492	1.39324	1.16111	0.155331	1.26516	0.713274	0.259641	1.62214	1.01593	0.138713	1.70455	2.98026	0.00948594	1.73902	2.99588	0.0101138
Inh L1 ADARB2 DISP2	GABAergic	VIP	MTG, CgG, S1ul, S1lm, M1ul, A1C	0.945186	-0.107974	0.426465	1.14744	0.804031	0.214531	1.11245	0.278138	0.303352	1.14871	0.476402	0.306403	0.751699	-0.693395	0.746519	1.30513	0.526522	0.229024	1.7019	3.20152	0.00525885	1.63737	2.80841	0.0110483
Exc L6 FEZF2 P4HA3	Glutamatergic	L6b	MTG, V1C, CgG, S1ul, M1ul, M1lm, A1C	0.814847	-0.441874	0.640131	1.2845	1.83155	0.0601337	1.52282	1.46208	0.129961	1.28285	1.02422	0.192747	1.31463	1.00864	0.215941	1.60081	1.14426	0.119504	1.55744	2.90903	0.0121672	1.57445	2.90469	0.0125033
Inh L6 LAMP5 ANKRD20A11P	GABAergic	LAMP5	MTG, CgG, M1lm, M1ul, A1C	1.07398	0.123266	0.405724	1.61225	2.70331	0.0103818	1.60944	1.23768	0.136742	1.41678	1.11432	0.159591	1.81055	1.82451	0.12078	2.03328	1.52019	0.108275	1.61153	2.36522	0.019723	1.63087	2.35352	0.0212805
Oligo L4-6 OPALIN	Non-neuronal	Oligodendrocyte	MTG, V1C, CgG, M1lm, S1ul, S1lm, M1ul, A1C	1.48333	0.758235	0.264477	0.909837	-0.37398	0.641559	2.1259	2.13711	0.0675033	1.59144	1.48795	0.103499	1.34539	0.735282	0.289385	0.749668	-0.332463	0.550633	1.60964	2.12484	0.0299367	1.68854	2.31698	0.022055
Oligo L4-6 MOBP COL18A1	Non-neuronal	Oligodendrocyte	MTG, V1C, CgG, M1lm, S1ul, S1lm, M1ul, A1C	1.51538	0.833736	0.255485	0.806044	-0.842625	0.79265	1.44769	0.882033	0.202387	1.21681	0.570683	0.281468	2.12955	2.52021	0.073771	0.772726	-0.321269	0.550633	1.55638	2.03839	0.0350582	1.65111	2.29929	0.0226848
Exc L3-4 RORB FOLH1B	Glutamatergic	IT	MTG, CgG, S1lm, S1ul, M1ul, A1C	1.17676	0.589708	0.300292	1.75467	6.50443	<0.00001	1.25882	1.01241	0.179092	1.33826	1.72975	0.0758401	0.735099	-1.19021	0.90651	1.28136	0.801068	0.220208	1.26465	1.96129	0.0370786	1.26814	1.91756	0.0415897
OPC L1-6 MYT1	Non-neuronal	OPC	MTG, V1C, CgG, M1lm, S1ul, S1lm, M1ul, A1C	1.3811	0.547261	0.249844	0.825794	-0.692313	0.73079	2.65634	3.28215	0.0390657	3.01521	4.76526	0.002904	4.39044	6.99223	0.000941111	1.13965	0.151006	0.285038	1.73459	2.30287	0.0293997	1.66569	2.0168	0.0441913
Exc L3-5 FEZF2 DCN	Glutamatergic	L5 ET	CgG, M1lm, M1ul	0.764102	-0.543053	0.647147	1.90191	5.74734	<0.00001	0.978183	-0.0633662	0.468147	1.16354	0.619192	0.274182	1.42942	1.40213	0.160963	1.24624	0.537779	0.285038	1.46186	2.60083	0.0123109	1.34519	1.86921	0.0441913
Astro L1-6 FGFR3 ETNPPL	Non-neuronal	Astrocyte	MTG, V1C, CgG, M1lm, S1ul, S1lm, M1ul, A1C	1.94136	1.81081	0.119455	1.07584	0.367935	0.347333	1.41982	0.980397	0.183148	2.49843	4.75208	0.00111692	2.66502	4.2279	0.00986615	0.854446	-0.23531	0.524132	1.37015	1.56183	0.0739769	1.30459	1.24001	0.117965
Peri L1-6 MUSTN1	Non-neuronal	Pericyte	MTG, V1C, CgG, M1lm, S1ul, S1lm, M1ul, A1C	1.39749	0.510355	0.315939	1.39383	1.3757	0.101402	1.60908	0.999355	0.181	1.59823	1.27654	0.135375	5.38159	7.653	<0.00001	0.521271	-0.540938	0.618114	1.45206	1.30708	0.107773	1.4278	1.19923	0.125933
VLMC L1-3 CYP1B1	Non-neuronal	VLMC	MTG, V1C, CgG, S1ul, M1lm, A1C	2.23021	2.07297	0.110936	1.28016	1.21749	0.12417	1.07782	0.159028	0.405381	0.890851	-0.303166	0.590974	3.92617	6.79724	<0.00001	0.323719	-0.963468	0.83485	1.08906	0.338619	0.353167	1.1296	0.476075	0.307822
Exc L3-5 FEZF2 ONECUT1	Glutamatergic	L5 ET	MTG, V1C, S1ul, S1lm, M1ul, A1C	1.20681	0.510553	0.32027	1.33517	2.16609	0.0236521	0.789718	-0.620861	0.714082	1.11975	0.478909	0.322886	0.96891	-0.105838	0.552872	0.946667	-0.117049	0.524132	1.07279	0.415291	0.332781	1.04591	0.252805	0.388288
Micro L1-6 C1QC	Non-neuronal	Microglia	MTG, V1C, CgG, M1lm, S1ul, S1lm, M1ul, A1C	0.339358	-0.857298	0.78436	0.854996	-0.483756	0.678403	1.51771	0.815241	0.214281	0.75682	-0.51254	0.66163	2.22767	2.15023	0.098131	0.216125	-0.851799	0.83485	0.9747	-0.073739	0.501484	1.00888	0.0247315	0.46344
Endo L2-5 CLDN5	Non-neuronal	Endothelial	MTG, V1C, CgG, M1lm, S1ul, S1lm, M1ul, A1C	1.58022	0.789254	0.255485	0.863235	-0.491257	0.678403	1.82875	1.38612	0.124121	1.53639	1.2132	0.144242	4.24	6.02992	<0.00001	0.185844	-0.938814	0.87283	0.65259	-1.06975	0.86129	0.616589	-1.13186	0.87681
