# Supplementary material for: Direct targets of MEF2C are enriched for genes associated with schizophrenia and cognitive function and are involved in neuron development and mitochondrial function
Source: PLoS Genet. 2024 Sep 11;20(9):e1011093. doi: 10.1371/journal.pgen.1011093 (PMC11419381; doi:10.1371/journal.pgen.1011093)
Supplement: S16 Table — (XLSX) [file pgen.1011093.s017.xlsx]

## Sheet: Sheet1
ID	Term	Term P Value	Bonferroni Corrected Term P Value	Group P Value	Bonferroni Corrected Group P Value	GO Levels	GO Groups	% Associated Genes	Nr. Genes	Associated Genes Found
Biological processes
GO:0045665	negative regulation of neuron differentiation	7.89369e-07	0.000123142	1.42206e-07	4.26617e-07	[4, 5, 6, 7, 8, 9, 10]	Group2	14.0351	8	[DLL1, EIF2AK4, HES1, HES5, ID4, JAG1, MEIS1, PAX6]
GO:0048713	regulation of oligodendrocyte differentiation	1.87676e-06	0.000290898	1.42206e-07	4.26617e-07	[5, 6, 7, 8, 9, 10]	Group2	20.6897	6	[CXCR4, HES1, HES5, ID4, IL34, SLC45A3]
GO:0045664	regulation of neuron differentiation	4.39645e-06	0.000677054	1.42206e-07	4.26617e-07	[4, 5, 7, 8, 9]	Group2	7.43243	11	[DLL1, EIF2AK4, HES1, HES5, HEYL, ID2, ID4, JAG1, MEIS1, NREP, PAX6]
GO:0045685	regulation of glial cell differentiation	6.01505e-06	0.000914288	1.42206e-07	4.26617e-07	[4, 5, 7, 8, 9]	Group2	13.2075	7	[CXCR4, HES1, HES5, ID2, ID4, IL34, SLC45A3]
GO:0048505	regulation of timing of cell differentiation	5.99428e-06	0.000917125	1.42206e-07	4.26617e-07	[4, 5]	Group2	40	4	[DLL1, HES1, JAG1, PAX6]
GO:0040034	regulation of development, heterochronic	9.32193e-06	0.00140761	1.42206e-07	4.26617e-07	[3, 4]	Group2	36.3636	4	[DLL1, HES1, JAG1, PAX6]
GO:0002085	inhibition of neuroepithelial cell differentiation	2.27906e-05	0.0033958	1.42206e-07	4.26617e-07	[4, 5, 6, 7, 8]	Group2	60	3	[DLL1, HES1, JAG1]
GO:0045632	negative regulation of mechanoreceptor differentiation	2.27906e-05	0.0033958	1.42206e-07	4.26617e-07	[5, 6, 7, 8, 9, 10, 11]	Group2	60	3	[DLL1, HES1, HES5]
GO:2000981	negative regulation of inner ear receptor cell differentiation	2.27906e-05	0.0033958	1.42206e-07	4.26617e-07	[5, 6, 7, 8, 9, 10, 11, 12]	Group2	60	3	[DLL1, HES1, HES5]
GO:0045608	negative regulation of inner ear auditory receptor cell differentiation	2.27906e-05	0.0033958	1.42206e-07	4.26617e-07	[5, 6, 7, 8, 9, 10, 11, 12, 13]	Group2	60	3	[DLL1, HES1, HES5]
GO:0072210	metanephric nephron development	5.06714e-05	0.00749936	1.42206e-07	4.26617e-07	[4, 6, 7, 8, 9]	Group2	16.129	5	[EGR1, HES1, HES5, TFAP2B, WNT4]
GO:0072080	nephron tubule development	6.6049e-05	0.0097092	1.42206e-07	4.26617e-07	[5, 6, 7, 8, 9, 10]	Group2	9.21053	7	[DLL1, HES1, HES5, HEYL, JAG1, TFAP2B, WNT4]
GO:0048709	oligodendrocyte differentiation	7.80633e-05	0.0113972	1.42206e-07	4.26617e-07	[5, 6, 7, 8, 9]	Group2	8.97436	7	[CXCR4, HES1, HES5, ID4, IL34, PAX6, SLC45A3]
GO:0061326	renal tubule development	8.47068e-05	0.0122825	1.42206e-07	4.26617e-07	[4, 5, 6, 7]	Group2	8.86076	7	[DLL1, HES1, HES5, HEYL, JAG1, TFAP2B, WNT4]
GO:0072006	nephron development	0.000122452	0.0173882	1.42206e-07	4.26617e-07	[3, 5, 6, 7, 8]	Group2	7.14286	8	[DLL1, EGR1, HES1, HES5, HEYL, JAG1, TFAP2B, WNT4]
GO:0045631	regulation of mechanoreceptor differentiation	0.000123916	0.0174722	1.42206e-07	4.26617e-07	[5, 6, 8, 9, 10]	Group2	37.5	3	[DLL1, HES1, HES5]
GO:2000980	regulation of inner ear receptor cell differentiation	0.000123916	0.0174722	1.42206e-07	4.26617e-07	[5, 6, 7, 8, 9, 10, 11]	Group2	37.5	3	[DLL1, HES1, HES5]
GO:0045607	regulation of inner ear auditory receptor cell differentiation	0.000123916	0.0174722	1.42206e-07	4.26617e-07	[5, 6, 7, 8, 9, 10, 11, 12]	Group2	37.5	3	[DLL1, HES1, HES5]
GO:0010001	glial cell differentiation	0.000132613	0.0185658	1.42206e-07	4.26617e-07	[4, 6, 7, 8]	Group2	5.61798	10	[CXCR4, DLL1, HES1, HES5, ID2, ID4, IL34, MXRA8, PAX6, SLC45A3]
GO:0048708	astrocyte differentiation	0.000169101	0.023505	1.42206e-07	4.26617e-07	[5, 6, 7, 8, 9]	Group2	9.67742	6	[DLL1, HES1, HES5, ID2, ID4, PAX6]
GO:0072009	nephron epithelium development	0.000221613	0.030361	1.42206e-07	4.26617e-07	[4, 6, 7, 8, 9]	Group2	7.6087	7	[DLL1, HES1, HES5, HEYL, JAG1, TFAP2B, WNT4]
GO:0001709	cell fate determination	0.000220803	0.0304709	1.42206e-07	4.26617e-07	[3, 4, 5]	Group2	17.3913	4	[DLL1, HES1, JAG1, PAX6]
GO:0048593	camera-type eye morphogenesis	0.000253257	0.0341897	1.42206e-07	4.26617e-07	[6, 7, 8, 9]	Group2	7.44681	7	[ATF4, DLL1, JAG1, MEIS1, PAX6, TFAP2B, THY1]
GO:0060113	inner ear receptor cell differentiation	0.000252406	0.0343272	1.42206e-07	4.26617e-07	[4, 6, 7, 8, 9, 10]	Group2	11.6279	5	[ADGRV1, DLL1, HES1, HES5, JAG1]
GO:0097150	neuronal stem cell population maintenance	0.000262231	0.0348767	1.42206e-07	4.26617e-07	[3, 4]	Group2	16.6667	4	[DLL1, HES1, HES5, JAG1]
GO:0045683	negative regulation of epidermis development	0.00026037	0.0348896	1.42206e-07	4.26617e-07	[3, 4, 5, 6]	Group2	30	3	[DLL1, HES1, HES5]
GO:0045605	negative regulation of epidermal cell differentiation	0.00026037	0.0348896	1.42206e-07	4.26617e-07	[4, 5, 6, 7, 8]	Group2	30	3	[DLL1, HES1, HES5]
GO:0072173	metanephric tubule morphogenesis	0.00026037	0.0348896	1.42206e-07	4.26617e-07	[5, 6, 7, 8, 9, 10, 11]	Group2	30	3	[HES1, HES5, WNT4]
GO:0048715	negative regulation of oligodendrocyte differentiation	0.00026037	0.0348896	1.42206e-07	4.26617e-07	[6, 7, 8, 9, 10, 11]	Group2	30	3	[HES1, HES5, ID4]
GO:0048710	regulation of astrocyte differentiation	0.00030896	0.0407828	1.42206e-07	4.26617e-07	[5, 6, 7, 8, 9, 10]	Group2	16	4	[HES1, HES5, ID2, ID4]
GO:0090287	regulation of cellular response to growth factor stimulus	0.000327723	0.0429317	1.42206e-07	4.26617e-07	[3, 4, 6]	Group2	4.64135	11	[C20orf27, CCN1, DLL1, HES1, HES5, NREP, PMEPA1, TFAP2B, WFIKKN1, WNT4, ZNF703]
GO:0042490	mechanoreceptor differentiation	0.000348073	0.0452494	1.42206e-07	4.26617e-07	[5, 7, 8, 9]	Group2	10.8696	5	[ADGRV1, DLL1, HES1, HES5, JAG1]
GO:0014013	regulation of gliogenesis	0.000357052	0.0460597	1.42206e-07	4.26617e-07	[6, 7, 8]	Group2	8.4507	6	[CXCR4, HES1, HES5, ID2, ID4, IL34]
GO:0060563	neuroepithelial cell differentiation	0.000361371	0.0462555	1.42206e-07	4.26617e-07	[6, 7]	Group2	15.3846	4	[DLL1, HES1, JAG1, WNT4]
GO:0035909	aorta morphogenesis	0.000361371	0.0462555	1.42206e-07	4.26617e-07	[6, 7, 8, 9, 10]	Group2	15.3846	4	[HES1, JAG1, MYLK, TFAP2B]
GO:0045598	regulation of fat cell differentiation	0.000370592	0.0470652	1.42206e-07	4.26617e-07	[4, 5]	Group2	7	7	[HES1, ID2, ID4, JAG1, LRP3, RUNX1T1, TLCD3B]
GO:0045665	negative regulation of neuron differentiation	7.89369e-07	0.000123142	4.42755e-07	8.8551e-07	[4, 5, 6, 7, 8, 9, 10]	Group1	14.0351	8	[DLL1, EIF2AK4, HES1, HES5, ID4, JAG1, MEIS1, PAX6]
GO:0048505	regulation of timing of cell differentiation	5.99428e-06	0.000917125	4.42755e-07	8.8551e-07	[4, 5]	Group1	40	4	[DLL1, HES1, JAG1, PAX6]
GO:0040034	regulation of development, heterochronic	9.32193e-06	0.00140761	4.42755e-07	8.8551e-07	[3, 4]	Group1	36.3636	4	[DLL1, HES1, JAG1, PAX6]
GO:0048592	eye morphogenesis	1.92719e-05	0.00289079	4.42755e-07	8.8551e-07	[5, 6, 7, 8]	Group1	7.9646	9	[ATF4, DLL1, JAG1, MEIS1, NKD1, PAX6, TFAP2B, THY1, VAX2]
GO:0001709	cell fate determination	0.000220803	0.0304709	4.42755e-07	8.8551e-07	[3, 4, 5]	Group1	17.3913	4	[DLL1, HES1, JAG1, PAX6]
GO:0048593	camera-type eye morphogenesis	0.000253257	0.0341897	4.42755e-07	8.8551e-07	[6, 7, 8, 9]	Group1	7.44681	7	[ATF4, DLL1, JAG1, MEIS1, PAX6, TFAP2B, THY1]
GO:0045444	fat cell differentiation	0.000109889	0.015824	5.3458e-05	5.3458e-05	[4]	Group0	5.74713	10	[HES1, ID2, ID4, JAG1, LRP3, PLCB1, RETREG1, RUNX1T1, TFAP2B, TLCD3B]
GO:0045599	negative regulation of fat cell differentiation	0.000121888	0.0174299	5.3458e-05	5.3458e-05	[4, 5, 6]	Group0	13.5135	5	[ID4, JAG1, LRP3, RUNX1T1, TLCD3B]
GO:0048710	regulation of astrocyte differentiation	0.00030896	0.0407828	5.3458e-05	5.3458e-05	[5, 6, 7, 8, 9, 10]	Group0	16	4	[HES1, HES5, ID2, ID4]
GO:0045598	regulation of fat cell differentiation	0.000370592	0.0470652	5.3458e-05	5.3458e-05	[4, 5]	Group0	7	7	[HES1, ID2, ID4, JAG1, LRP3, RUNX1T1, TLCD3B]
Molecular Functions
GO:0000979	RNA polymerase II core promoter sequence-specific DNA binding	0.00215083	0.0193575	0.00215083	0.00215083	[7, 9]	Group0	15	3	[FOS, PAX6, POU2F1]
GO:0070412	R-SMAD binding	0.00184588	0.0184588	0.00184588	0.00369175	[4]	Group1	15.7895	3	[FOS, PAX6, PMEPA1]
Cellular Component
GO:0099571	postsynaptic cytoskeleton	0.000249644	0.00299573	0.000249644	0.000748932	[3, 5, 6]	Group2	30	3	[ACTB, INA, SPTBN2]
GO:0005604	basement membrane	0.00184267	0.0184267	0.00184267	0.00184267	[5, 6]	Group0	7.46269	5	[ADAMTS1, CD151, NID2, NTNG2, VWA1]
GO:0032589	neuron projection membrane	0.00135223	0.0148745	0.00135223	0.00270446	[3, 4, 5, 6]	Group1	10.8108	4	[ADGRV1, ATF4, SLC1A2, THY1]
KEGG Pathways
WikiPathways:5094	Orexin receptor pathway	3.45245e-05	0.00200242	3.45245e-05	0.000138098	[-1]	Group1	8.69565	8	[EGR1, FOS, HES1, ID4, JUNB, RUNX1T1, SERP1, SLC1A2]
WikiPathways:5052	NGF-stimulated transcription	4.02008e-05	0.00229144	0.00062574	0.00125148	[-1]	Group2	17.2414	5	[EGR1, FOS, ID2, ID4, JUNB]
REACTOME_Pathways:9031628	Nephrogenesis	8.39583e-05	0.00470166	8.39583e-05	0.000251875	[-1]	Group0	42.8571	3	[JAG1, MEIS1, WNT4]
REACTOME_Pathways:198725	Signaling by NOTCH3	0.000426765	0.0234721	0.00889678	0.00889678	[-1]	Group3	10.6383	5	[DLL1, HES1, HES5, HEYL, JAG1]
REACTOME_Pathways:9012852	Nuclear Events (kinase and transcription factor activation)	0.00062574	0.0337899	0.00062574	0.00125148	[-1]	Group2	9.80392	5	[EGR1, FOS, ID2, ID4, JUNB]
KEGG:04330	Notch signaling pathway	0.00062574	0.0337899	0.00889678	0.00889678	[-1]	Group3	9.80392	5	[DLL1, HES1, HES5, HEYL, JAG1]
REACTOME_Pathways:1980145	Signaling by NOTCH2	0.00078743	0.0417338	0.00889678	0.00889678	[-1]	Group3	12.9032	4	[DLL1, HES1, HES5, JAG1]
KEGG:05224	Breast cancer	0.000831279	0.0432265	0.00889678	0.00889678	[-1]	Group3	6.25	7	[DLL1, FOS, HES1, HES5, HEYL, JAG1, WNT4]
