# Supplementary material for: Direct targets of MEF2C are enriched for genes associated with schizophrenia and cognitive function and are involved in neuron development and mitochondrial function
Source: PLoS Genet. 2024 Sep 11;20(9):e1011093. doi: 10.1371/journal.pgen.1011093 (PMC11419381; doi:10.1371/journal.pgen.1011093)
Supplement: S17 Table — (XLSX) [file pgen.1011093.s018.xlsx]

## Sheet: Sheet1
ID	Term	Term P Value	Bonferroni Corrected Term P Value	Group P Value	Bonferroni Corrected Group P Value	GO Levels	GO Groups	% Associated Genes	Nr. Genes	Associated Genes Found
Biological Processes
GO:0043170	macromolecule metabolic process	4.18023e-08	6.89321e-05	4.18023e-08	1.67209e-07	[3]	Group0	10.5819	722	[AAK1, AARS2, AASDHPPT, ABCE1, ABHD13, ABHD17A, ABI2, ABL2, ACACB, ACD, ACSL1, ACTA2, ACTR2, ACVR2B, ADAM10, ADAMTS1, ADAMTS13, ADAMTS5, ADAT2, ADNP, ADRM1, AEBP1, AFF4, AGFG1, AGO1, AGO3, AHNAK, AKT3, ALG10B, ALG2, ANAPC2, ANTKMT, ANXA2, AP5Z1, APC2, ARF4, ARID2, ARIH1, ARMT1, ARPP19, ARVCF, ASCL1, ASH1L, ASPSCR1, ASXL3, ATE1, ATF4, ATF6, ATF7, ATG14, AURKAIP1, AXL, B3GALT6, B4GALT7, BACH1, BAG4…
GO:0036211	protein modification process	1.13817e-06	0.00187342	5.60698e-05	5.60698e-05	[4, 5]	Group1	11.7174	335	[AAK1, AASDHPPT, ABHD13, ABHD17A, ABI2, ABL2, ACSL1, ACVR2B, ADAM10, ADNP, AKT3, ALG10B, ALG2, ANAPC2, ANTKMT, ARF4, ARIH1, ARMT1, ARPP19, ASH1L, ASPSCR1, ATE1, ATG14, AXL, B3GALT6, B4GALT7, BAG4, BCL2, BRAF, BRMS1, BRMS1L, BRSK2, BTG2, CACTIN, CACUL1, CALM2, CAND1, CASP3, CBLB, CBLL1, CBS, CBX4, CBX8, CCN1, CCND1, CCNG1, CCNJ, CCNT1, CDC37, CDC42BPA, CDK10, CDK9, CHML, CHMP6, CIB1, CKS2, CLK1, C…
GO:0043412	macromolecule modification	2.71275e-06	0.00446247	5.60698e-05	5.60698e-05	[4]	Group1	11.5271	351	[AAK1, AARS2, AASDHPPT, ABHD13, ABHD17A, ABI2, ABL2, ACSL1, ACVR2B, ADAM10, ADAT2, ADNP, AKT3, ALG10B, ALG2, ANAPC2, ANTKMT, ARF4, ARIH1, ARMT1, ARPP19, ASH1L, ASPSCR1, ATE1, ATG14, AXL, B3GALT6, B4GALT7, BAG4, BCL2, BRAF, BRMS1, BRMS1L, BRSK2, BTG2, CACTIN, CACUL1, CALM2, CAND1, CASP3, CBLB, CBLL1, CBS, CBX4, CBX8, CCN1, CCND1, CCNG1, CCNJ, CCNT1, CDC37, CDC42BPA, CDK10, CDK9, CHML, CHMP6, CIB1,…
GO:0019538	protein metabolic process	2.36457e-05	0.038708	5.60698e-05	5.60698e-05	[3, 4]	Group1	10.9344	447	[AAK1, AARS2, AASDHPPT, ABCE1, ABHD13, ABHD17A, ABI2, ABL2, ACD, ACSL1, ACVR2B, ADAM10, ADAMTS1, ADAMTS13, ADAMTS5, ADNP, ADRM1, AEBP1, AGO1, AGO3, AKT3, ALG10B, ALG2, ANAPC2, ANTKMT, ANXA2, APC2, ARF4, ARIH1, ARMT1, ARPP19, ASH1L, ASPSCR1, ATE1, ATF4, ATF6, ATG14, AURKAIP1, AXL, B3GALT6, B4GALT7, BAG4, BANP, BCL2, BCL2L12, BPNT2, BRAF, BRMS1, BRMS1L, BRSK2, BTG2, CACTIN, CACUL1, CALM2, CAND1, CA…
GO:0016567	protein ubiquitination	9.08362e-06	0.0149062	7.92702e-08	2.3781e-07	[7, 8]	Group2	14.3875	101	[ANAPC2, ARIH1, BCL2, CAND1, CBLB, CBLL1, CBX8, CUL2, CUL3, CUL4B, CUL5, DCAF16, DCUN1D1, DDB2, DDX3X, DERL1, DNAJA1, DTX3, E4F1, FAAP100, FAAP20, FANCA, FANCE, FBXL14, FBXL15, FBXL6, FBXO11, FBXO28, FBXO30, FBXW11, FBXW2, FEM1B, FEM1C, G2E3, HECTD1, HSPBP1, ITCH, KCMF1, KEAP1, KLHDC10, KLHL15, KLHL21, KLHL24, KLHL9, LONRF2, LTN1, LZTR1, MDM2, MED22, MED24, MIB1, MIB2, MKRN3, MSL2, NEDD8, OTUB1, …
GO:0032446	protein modification by small protein conjugation	1.10327e-05	0.0180936	7.92702e-08	2.3781e-07	[6, 7]	Group2	14.1361	108	[ANAPC2, ARIH1, BCL2, CAND1, CBLB, CBLL1, CBX4, CBX8, COPS2, COPS7A, CUL2, CUL3, CUL4B, CUL5, DCAF16, DCUN1D1, DDB2, DDX3X, DERL1, DNAJA1, DTX3, E4F1, EGR1, FAAP100, FAAP20, FANCA, FANCE, FBXL14, FBXL15, FBXL6, FBXO11, FBXO28, FBXO30, FBXW11, FBXW2, FEM1B, FEM1C, G2E3, GPS1, HECTD1, HSPBP1, ITCH, KCMF1, KEAP1, KIAA1586, KLHDC10, KLHL15, KLHL21, KLHL24, KLHL9, LONRF2, LTN1, LZTR1, MDM2, MED22, MED…
GO:0009057	macromolecule catabolic process	1.26167e-05	0.0206788	7.92702e-08	2.3781e-07	[4]	Group2	13.0584	152	[ABHD13, ABHD17A, ACD, ADAMTS13, ADRM1, AGO1, AGO3, ANAPC2, ANXA2, APC2, ARIH1, ATE1, ATF6, BANP, BRSK2, BTG2, BVES, CACUL1, CANX, CASP3, CBLB, CELF1, CHMP6, CNOT6, CNOT6L, CSNK2A2, CUL2, CUL3, CUL4B, CUL5, CYP51A1, DCP1A, DCP2, DDI2, DERL1, DESI1, DESI2, DFFA, DNAJB14, DNAJC3, DPP7, DVL1, EDC4, ENDOG, EXOSC4, FAM8A1, FAP, FBXL14, FBXL15, FBXL19, FBXL6, FBXO11, FBXW11, FEM1B, FEM1C, FXR1, GPC1, G…
GO:0010498	proteasomal protein catabolic process	1.56788e-05	0.0256819	7.92702e-08	2.3781e-07	[5, 6, 7]	Group2	15.4989	73	[ADRM1, ANAPC2, APC2, ARIH1, ATE1, ATF6, BRSK2, CANX, CUL2, CUL3, CUL4B, CUL5, DDI2, DERL1, DESI1, DESI2, DNAJB14, DVL1, FAM8A1, FBXL14, FBXL15, FBXL19, FBXL6, FBXW11, FEM1B, FEM1C, HECTD1, HSP90B1, HSPBP1, ITCH, KEAP1, KLHDC10, KLHL15, LTN1, MAN1B1, MDM2, PBK, PCBP2, PCNP, PRKCG, PRPF19, PSEN1, PSME4, RMND5A, RNF144A, RNF19A, RNF40, SDCBP, SGTB, SIRT1, SKP1, SOCS4, SOCS6, SPOPL, STT3B, STUB1, TB…
GO:0019222	regulation of metabolic process	1.45378e-07	0.000239582	1.45378e-07	2.90755e-07	[2, 3]	Group3	11.0105	547	[ABCE1, ABL2, ACACB, ACD, ACSL1, ACTA2, ACTR2, ACVR2B, ADAM10, ADAMTS5, ADNP, ADRM1, AEBP1, AFF4, AGO1, AGO3, AHNAK, AKT3, ALG10B, ANAPC2, ANTKMT, ANXA2, APC2, ARF4, ARID2, ARIH1, ARL2, ARPP19, ASCL1, ASH1L, ASPSCR1, ASXL3, ATF4, ATF6, ATF7, ATG14, ATP6V0E2, ATP6V1A, AURKAIP1, AXL, BACH1, BAG4, BANP, BCL2, BCL2L12, BCL7C, BRAF, BRF1, BRMS1, BRMS1L, BRWD1, BTG2, BVES, CACTIN, CACUL1, CADM1, CALM2,…
GO:0060255	regulation of macromolecule metabolic process	7.10814e-07	0.00117071	1.45378e-07	2.90755e-07	[3, 4]	Group3	11.0383	505	[ABCE1, ACACB, ACD, ACSL1, ACTA2, ACTR2, ACVR2B, ADAM10, ADNP, ADRM1, AEBP1, AFF4, AGO1, AGO3, AHNAK, ALG10B, ANAPC2, ANXA2, APC2, ARF4, ARID2, ARIH1, ARPP19, ASCL1, ASH1L, ASPSCR1, ASXL3, ATF4, ATF6, ATF7, ATG14, AURKAIP1, AXL, BACH1, BAG4, BANP, BCL2, BCL2L12, BCL7C, BRAF, BRF1, BRMS1, BRMS1L, BRWD1, BTG2, BVES, CACTIN, CACUL1, CADM1, CALM2, CAND1, CAPRIN1, CASP3, CBLB, CBS, CBX2, CBX4, CBX5, C…
GO:0031323	regulation of cellular metabolic process	2.93161e-06	0.00481956	1.45378e-07	2.90755e-07	[3, 4]	Group3	11.0187	477	[ABCE1, ABL2, ACACB, ACD, ACSL1, ACTR2, ACVR2B, ADNP, AEBP1, AGO1, AGO3, AHNAK, AKT3, ALG10B, ANTKMT, ANXA2, ARF4, ARID2, ARIH1, ARL2, ARPP19, ASCL1, ASH1L, ASXL3, ATF4, ATF6, ATF7, ATG14, ATP6V0E2, ATP6V1A, AURKAIP1, AXL, BACH1, BAG4, BANP, BCL2, BCL2L12, BCL7C, BRAF, BRF1, BRMS1, BRMS1L, BRWD1, BTG2, BVES, CACTIN, CACUL1, CALM2, CAND1, CAPRIN1, CASP3, CBLB, CBS, CBX2, CBX4, CBX5, CBX6, CBX8, CC…
GO:0080090	regulation of primary metabolic process	3.7597e-06	0.00617718	1.45378e-07	2.90755e-07	[3, 4]	Group3	10.9701	484	[ABCE1, ACACB, ACD, ACSL1, ACTR2, ACVR2B, ADNP, ADRM1, AEBP1, AGO1, AGO3, AHNAK, ALG10B, ANAPC2, ANTKMT, ANXA2, APC2, ARF4, ARID2, ARIH1, ARL2, ARPP19, ASCL1, ASH1L, ASPSCR1, ASXL3, ATF4, ATF6, ATF7, ATG14, AURKAIP1, BACH1, BAG4, BANP, BCL2, BCL2L12, BCL7C, BRAF, BRF1, BRMS1, BRMS1L, BRWD1, BTG2, CACTIN, CACUL1, CALM2, CAND1, CAPRIN1, CASP3, CBLB, CBS, CBX2, CBX4, CBX5, CBX6, CBX8, CCDC117, CCDC1…
GO:0051171	regulation of nitrogen compound metabolic process	4.60711e-06	0.00756487	1.45378e-07	2.90755e-07	[3, 4]	Group3	10.9974	473	[ABCE1, ACD, ACSL1, ACTR2, ACVR2B, ADNP, ADRM1, AEBP1, AGO1, AGO3, AHNAK, ALG10B, ANAPC2, ANTKMT, ANXA2, APC2, ARF4, ARID2, ARIH1, ARL2, ARPP19, ASCL1, ASH1L, ASPSCR1, ASXL3, ATF4, ATF6, ATF7, ATG14, AURKAIP1, BACH1, BAG4, BANP, BCL2, BCL2L12, BCL7C, BRAF, BRF1, BRMS1, BRMS1L, BRWD1, BTG2, CACTIN, CACUL1, CALM2, CAND1, CAPRIN1, CASP3, CBLB, CBS, CBX2, CBX4, CBX5, CBX6, CBX8, CCDC117, CCDC124, CCD…
Molecular Function
GO:1990837	sequence-specific double-stranded DNA binding	2.72491e-05	0.0114174	2.77209e-05	2.77209e-05	[6]	Group1	12.917	151	[ADNP, AEBP1, AGO1, ASCL1, ATF4, ATF6, ATF7, BACH1, BRF1, CBX4, CCNT1, CDK9, CENPB, CREB3L4, CREBRF, CXXC1, DOT1L, E2F4, E2F7, E4F1, EGR1, ELK4, ELOF1, ENO1, ERBB4, ESRRG, FOS, FOXJ1, GBX2, H3-3A, HES3, HEYL, HNRNPU, HSPD1, IKZF5, INSM1, IRF3, IRF4, IRF9, JUNB, KDM5A, KLF3, LBX1, LIN28B, MAF1, MEOX1, MYBL1, MYNN, NFAT5, NR2F1, NR4A1, ORC2, OTP, POU2F1, POU2F2, PPARD, PRDM1, PSEN1, PURB, PURG, RAR…
GO:0000976	transcription cis-regulatory region binding	4.96246e-05	0.0207431	2.77209e-05	2.77209e-05	[5, 7]	Group1	12.8571	144	[ADNP, AEBP1, AGO1, ASCL1, ATF4, ATF6, ATF7, BACH1, BRF1, CBX4, CCNT1, CDK9, CREB3L4, CREBRF, CXXC1, DOT1L, E2F4, E2F7, E4F1, EGR1, ELK4, ELOF1, ENO1, ERBB4, ESRRG, FOS, FOXJ1, GBX2, H3-3A, HES3, HEYL, HNRNPU, IKZF5, INSM1, IRF3, IRF4, IRF9, JUNB, KDM5A, KLF3, MAF1, MEOX1, MYBL1, MYNN, NFAT5, NR2F1, NR4A1, OTP, POU2F1, POU2F2, PPARD, PRDM1, PSEN1, PURB, PURG, RARA, RBBP4, RBPJ, RFX3, RFXANK, SCRT…
GO:0001067	transcription regulatory region nucleic acid binding	5.10438e-05	0.0212853	2.77209e-05	2.77209e-05	[4]	Group1	12.8342	144	[ADNP, AEBP1, AGO1, ASCL1, ATF4, ATF6, ATF7, BACH1, BRF1, CBX4, CCNT1, CDK9, CREB3L4, CREBRF, CXXC1, DOT1L, E2F4, E2F7, E4F1, EGR1, ELK4, ELOF1, ENO1, ERBB4, ESRRG, FOS, FOXJ1, GBX2, H3-3A, HES3, HEYL, HNRNPU, IKZF5, INSM1, IRF3, IRF4, IRF9, JUNB, KDM5A, KLF3, MAF1, MEOX1, MYBL1, MYNN, NFAT5, NR2F1, NR4A1, OTP, POU2F1, POU2F2, PPARD, PRDM1, PSEN1, PURB, PURG, RARA, RBBP4, RBPJ, RFX3, RFXANK, SCRT…
GO:0043565	sequence-specific DNA binding	2.11681e-05	0.00889061	2.11681e-05	4.23362e-05	[5]	Group0	12.7861	162	[ACD, ADNP, AEBP1, AGO1, ASCL1, ATF4, ATF6, ATF7, BACH1, BCL2, BRF1, CBX4, CCNT1, CDK9, CENPB, CREB3L4, CREBRF, CXXC1, DOT1L, E2F4, E2F7, E4F1, EGR1, ELK4, ELOF1, ENO1, ERBB4, ESRRG, FBXL19, FOS, FOXJ1, GBX2, H3-3A, HDAC2, HES3, HEYL, HNRNPU, HSPD1, IKZF5, INSM1, IRF3, IRF4, IRF9, JUNB, KDM5A, KLF3, LBX1, LIN28B, MAF1, MBD3, MEOX1, MTPN, MYBL1, MYNN, NFAT5, NR2F1, NR4A1, ORC2, OTP, POU2F1, POU2F2…
Cellular Component
GO:0043229	intracellular organelle	3.68918e-06	0.00129859	3.68918e-06	1.10676e-05	[3]	Group1	9.79445	953	[AAK1, AARS2, ABCE1, ABHD17A, ABI2, ABL2, ACACB, ACAP2, ACBD3, ACD, ACER3, ACSL1, ACSS2, ACTA2, ACTR2, ADAM10, ADAMTS1, ADAMTS13, ADAMTS5, ADAT2, ADNP, ADRM1, AEBP1, AFF4, AGFG1, AGO1, AGO3, AHNAK, AKT3, ALDOA, ALG10B, ALG2, AMOTL1, AMOTL2, ANAPC2, ANKRD50, ANO8, ANTKMT, ANXA2, AP2M1, AP3B2, AP3M1, AP4M1, AP5Z1, APC2, API5, ARC, ARCN1, ARF4, ARHGAP39, ARID2, ARIH1, ARL2, ARL5B, ARL8B, ARPP19, ARV…
GO:0005634	nucleus	7.63516e-06	0.00267994	7.63516e-06	1.52703e-05	[5]	Group0	10.3913	632	[ABHD17A, ABI2, ACACB, ACD, ACTR2, ADAM10, ADAT2, ADNP, ADRM1, AEBP1, AFF4, AGFG1, AGO1, AGO3, AHNAK, AKT3, ALDOA, ALG2, AMOTL1, ANAPC2, ANXA2, AP5Z1, API5, ARHGAP39, ARID2, ARIH1, ARL2, ARPP19, ARVCF, ASCL1, ASH1L, ASPSCR1, ASXL3, ATE1, ATF4, ATF6, ATF7, ATP11B, ATP6V1A, AURKAIP1, BACH1, BAG4, BANP, BCL2, BCL2L12, BCL7C, BPNT2, BRAF, BRF1, BRMS1, BRMS1L, BRWD1, BTG2, BVES, C12orf57, CACTIN, CALM…
GO:0000151	ubiquitin ligase complex	1.27361e-06	0.000449584	0.000129932	0.000129932	[3, 4]	Group2	18.3099	52	[ANAPC2, ARIH1, CAND1, CBLL1, CBX2, CBX4, CBX8, CKS2, CUL2, CUL3, CUL4B, CUL5, DCAF16, DCUN1D1, DDB2, DERL1, DYRK2, FAM8A1, FBXL14, FBXL15, FBXL19, FBXL6, FBXO11, FBXW11, FEM1B, FEM1C, KEAP1, KLHDC10, KLHL15, KLHL21, KLHL24, KLHL9, LZTR1, MED22, MED24, MKLN1, PHC3, RING1, RMND5A, RNF144A, RNF19A, RNF40, SKP1, SPOPL, STUB1, SUGT1, TOPORS, UBE2S, UBR3, USP47, WDR26, ZYG11B]
GO:1990234	transferase complex	0.000129932	0.0454761	0.000129932	0.000129932	[3]	Group2	13.3333	102	[ACVR2B, ANAPC2, ARIH1, ATG14, CAND1, CBLL1, CBX2, CBX4, CBX5, CBX8, CCND1, CCNG1, CCNJ, CCNT1, CDK9, CHML, CKS2, CUL2, CUL3, CUL4B, CUL5, CXXC1, DCAF16, DCUN1D1, DDB2, DERL1, DMAP1, DYRK2, ELOVL6, FAM8A1, FBXL14, FBXL15, FBXL19, FBXL6, FBXO11, FBXW11, FEM1B, FEM1C, FNTA, GNPTG, HDAC2, ING5, IRS1, KEAP1, KLHDC10, KLHL15, KLHL21, KLHL24, KLHL9, LZTR1, MED22, MED24, MKLN1, MLEC, MLLT1, MLLT3, MSL2,…
KEGG Pathways
KEGG:04141	Protein processing in endoplasmic reticulum	0.000243749	0.0448498	0.000243749	0.000243749	NA	Group0	18.5897	29	[ATF4, ATF6, BCL2, CANX, DERL1, DNAJA1, DNAJA2, DNAJB1, DNAJC3, EIF2AK2, ERO1A, HSP90B1, HSPA4L, HSPA8, HSPBP1, MAN1A2, MAN1B1, PDIA3, PDIA6, SAR1B, SEC24A, SEC63, SKP1, STT3B, STUB1, UBE2D3, UBE2G1, UBXN4, YOD1]
