# Supplementary material for: Direct targets of MEF2C are enriched for genes associated with schizophrenia and cognitive function and are involved in neuron development and mitochondrial function
Source: PLoS Genet. 2024 Sep 11;20(9):e1011093. doi: 10.1371/journal.pgen.1011093 (PMC11419381; doi:10.1371/journal.pgen.1011093)
Supplement: S18 Table — (XLSX) [file pgen.1011093.s019.xlsx]

## Sheet: Sheet1
ID	Term	Term P Value	Bonferroni Corrected Term P Value	Group P Value	Bonferroni Corrected Group P Value	GO Levels	GO Groups	% Associated Genes	Nr. Genes	Associated Genes Found
Biological processes
GO:0015276	ligand-gated ion channel activity	0.000149262	0.033584	0.000149262	0.000149262	[6, 7, 8, 9, 10]	Group0	6.875	11	[ALG10B, CACNG7, CLU, GABRG2, GSTO1, JPH1, KCNN3, NRXN1, P2RX3, PRKCA, TRPM4]
GO:0022834	ligand-gated channel activity	0.000149262	0.033584	0.000149262	0.000149262	[7, 9]	Group0	6.875	11	[ALG10B, CACNG7, CLU, GABRG2, GSTO1, JPH1, KCNN3, NRXN1, P2RX3, PRKCA, TRPM4]
GO:0009914	hormone transport	0.00015279	0.034225	8.31184e-05	0.000249355	[4]	Group2	5.99078	13	[CLU, CPAMD8, GPR27, ILDR2, NNAT, PTPRN, RAB11FIP5, RIMS2, SLC16A1, SLCO4A1, SMPD3, SNAP23, TRPM4]
GO:0042886	amide transport	0.000175093	0.0390457	8.31184e-05	0.000249355	[5]	Group2	5.90909	13	[CLU, CPAMD8, GPR27, ILDR2, MTTP, NNAT, PTPRN, RAB11FIP5, RIMS2, SLC13A3, SLC16A1, SMPD3, TRPM4]
GO:0015833	peptide transport	0.000176118	0.0390983	8.31184e-05	0.000249355	[5, 6]	Group2	6.28272	12	[CLU, CPAMD8, GPR27, ILDR2, NNAT, PTPRN, RAB11FIP5, RIMS2, SLC13A3, SLC16A1, SMPD3, TRPM4]
GO:0048660	regulation of smooth muscle cell proliferation	0.000105752	0.0240056	0.000141495	0.00028299	[4, 5]	Group1	8.65385	9	[CNN1, CPAMD8, EFEMP2, FOXP1, IRAK1, MAP3K5, MYD88, SMPD3, THBS1]
GO:0048659	smooth muscle cell proliferation	0.000141495	0.0319778	0.000141495	0.00028299	[4]	Group1	8.33333	9	[CNN1, CPAMD8, EFEMP2, FOXP1, IRAK1, MAP3K5, MYD88, SMPD3, THBS1]
Molecular Functions
GO:0046873	metal ion transmembrane transporter activity	0.000609804	0.0256118	0.000609804	0.000609804	[5, 6]	Group1	4.25532	18	[ALG10B, CACNA1E, CACNB1, CACNG7, CLU, GSTO1, JPH1, KCNN3, NRXN1, PRKCA, SLC13A3, SLC1A2, SLC30A3, SLC30A4, SLC6A15, SLC6A8, SLC8A1, TRPM4]
GO:0015276	ligand-gated ion channel activity	0.000143022	0.00643598	0.000563497	0.00112699	[5, 6, 7]	Group2	6.875	11	[ALG10B, CACNG7, CLU, GABRG2, GSTO1, JPH1, KCNN3, NRXN1, P2RX3, PRKCA, TRPM4]
GO:0022834	ligand-gated channel activity	0.000143022	0.00643598	0.000563497	0.00112699	[6]	Group2	6.875	11	[ALG10B, CACNG7, CLU, GABRG2, GSTO1, JPH1, KCNN3, NRXN1, P2RX3, PRKCA, TRPM4]
GO:0099094	ligand-gated cation channel activity	0.000235877	0.0103786	0.000563497	0.00112699	[6, 7, 8]	Group2	7.04225	10	[ALG10B, CACNG7, CLU, GSTO1, JPH1, KCNN3, NRXN1, P2RX3, PRKCA, TRPM4]
GO:0099604	ligand-gated calcium channel activity	0.000697291	0.0285889	0.000563497	0.00112699	[7, 8, 9]	Group2	12.5	5	[CLU, GSTO1, JPH1, PRKCA, TRPM4]
GO:0015085	calcium ion transmembrane transporter activity	0.00121691	0.0486765	0.000563497	0.00112699	[6, 7]	Group2	5.71429	10	[CACNA1E, CACNB1, CACNG7, CLU, GSTO1, JPH1, NRXN1, PRKCA, SLC8A1, TRPM4]
GO:0015293	symporter activity	0.000381135	0.0163888	0.000381135	0.0011434	[5]	Group0	9.33333	7	[MFSD4B, SLC13A3, SLC16A1, SLC1A2, SLC2A13, SLC6A15, SLC6A8]
Cellular Component
GO:0030424	axon	1.52481e-06	7.0141e-05	1.52481e-06	7.62403e-06	[5]	Group0	4.83333	29	[AP3B2, CACNG7, CNTN2, COMT, CPLX2, EPB41L3, GABRG2, HSPB1, INPP5F, L1CAM, MAP3K12, MYO1D, NEFL, NEFM, NMNAT2, NRCAM, NRXN1, NTRK2, P2RX3, PTPRN, ROBO1, SLC1A2, SLC2A13, SLC30A3, SLC8A1, SPOCK1, STMN2, SYP, ZNF804A]
GO:0043025	neuronal cell body	6.56109e-05	0.00288688	6.56109e-05	0.000262443	[3]	Group1	4.7191	21	[CACNA1E, CACNG7, CLU, CNTN2, CPAMD8, CPLX2, G3BP1, INPP5F, KCNN3, L1CAM, LRP4, MYO10, MYO1D, NRXN1, P2RX3, PTPRN, SEZ6L2, SLC8A1, STMN2, TRPM4, ZNF804A]
GO:0150034	distal axon	0.00112565	0.0461515	0.00112565	0.00225129	[2, 6]	Group3	4.92424	13	[CPLX2, L1CAM, MAP3K12, NEFL, NRXN1, NTRK2, P2RX3, PTPRN, SLC2A13, SLC8A1, STMN2, SYP, ZNF804A]
GO:0044304	main axon	0.000830559	0.0348835	0.000830559	0.00249168	[2, 6]	Group2	9.83607	6	[CNTN2, EPB41L3, MYO1D, NRCAM, SLC1A2, SPOCK1]
GO:0099160	postsynaptic intermediate filament cytoskeleton	2.36656e-05	0.00106495	0.00281685	0.00281685	[4, 6, 7]	Group4	75	3	[INA, NEFL, NEFM]
GO:0099571	postsynaptic cytoskeleton	0.000654494	0.0281432	0.00281685	0.00281685	[3, 5, 6]	Group4	30	3	[INA, NEFL, NEFM]
GO:0005883	neurofilament	0.000654494	0.0281432	0.00281685	0.00281685	[3, 4, 7, 8]	Group4	30	3	[INA, NEFL, NEFM]
KEGG Pathways
REACTOME_Pathways:425407	SLC-mediated transmembrane transport	7.26267e-05	0.00566488	7.26267e-05	0.000145253	[-1]	Group1	8.20895	11	[MFSD4B, SLC13A3, SLC16A1, SLC1A2, SLC2A13, SLC30A3, SLC6A15, SLC7A2, SLC8A1, SLCO1A2, SLCO4A1]
REACTOME_Pathways:425366	Transport of bile salts and organic acids, metal ions and amine compounds	0.00052458	0.0403926	0.00052458	0.00052458	[-1]	Group0	14.7059	5	[SLC13A3, SLC16A1, SLC2A13, SLC30A3, SLC6A15]
