# Supplementary material for: Direct targets of MEF2C are enriched for genes associated with schizophrenia and cognitive function and are involved in neuron development and mitochondrial function
Source: PLoS Genet. 2024 Sep 11;20(9):e1011093. doi: 10.1371/journal.pgen.1011093 (PMC11419381; doi:10.1371/journal.pgen.1011093)
Supplement: S19 Table — (XLSX) [file pgen.1011093.s020.xlsx]

## Sheet: Sheet1
ID	Term	Term P Value	Bonferroni Corrected Term P Value	Group P Value	Bonferroni Corrected Group P Value	GO Levels	GO Groups	% Associated Genes	Nr. Genes	Associated Genes Found
Biological processes
GO:0099185	postsynaptic intermediate filament cytoskeleton organization	3.33554e-05	0.0204802	1.06805e-06	4.27221e-06	[4, 6, 7, 8]	Group1	100	3	[INA, NEFH, NEFL]
GO:0099184	structural constituent of postsynaptic intermediate filament cytoskeleton	3.33554e-05	0.0204802	1.06805e-06	4.27221e-06	[5, 6, 7, 8, 9]	Group1	100	3	[INA, NEFH, NEFL]
GO:0033693	neurofilament bundle assembly	3.33554e-05	0.0204802	1.06805e-06	4.27221e-06	[6, 7, 9]	Group1	100	3	[NEFH, NEFL, NEFM]
GO:0007267	cell-cell signaling	8.44161e-06	0.00525912	9.30605e-06	2.79182e-05	[2, 3]	Group2	5.67766	62	[ADGRB1, ANKRD6, ARL4D, BCR, BRSK1, CA2, CELF4, CNTN2, CPAMD8, CPE, CPLX2, CTNND1, DIXDC1, EGLN1, FGFBP3, FGFR3, FOXO1, FRAT1, GABRB3, GPR176, GPR27, GRIN3A, ILDR2, ITGB8, JRK, KDM5B, LRP4, LRRC4, LRRTM2, MAPT, NLGN4X, NPPC, NRXN3, P2RX3, PCDH1, PCLO, PFKM, PLK2, PRICKLE2, PRKCA, PTPRN, RAB11FIP5, RBMS3, RIMS3, RIMS4, RPS6KA2, SCN3B, SHISA7, SKI, SLC12A4, SLC1A2, SNCAIP, STX3, STXBP1, SYN1, SYN3,…
GO:0050804	modulation of chemical synaptic transmission	1.78125e-05	0.0110437	9.30605e-06	2.79182e-05	[4, 5, 6, 7, 8]	Group2	8.02469	26	[ADGRB1, BCR, BRSK1, CA2, CELF4, CNTN2, CPLX2, EGLN1, GRIN3A, LRRC4, LRRTM2, MAPT, NLGN4X, NRXN3, P2RX3, PLK2, PRKCA, RIMS3, RIMS4, SHISA7, SNCAIP, STX3, STXBP1, SYN1, SYN3, UNC13A]
GO:0098916	anterograde trans-synaptic signaling	1.78472e-05	0.0110474	9.30605e-06	2.79182e-05	[5, 6]	Group2	7.02479	34	[ADGRB1, BCR, BRSK1, CA2, CELF4, CNTN2, CPLX2, EGLN1, GABRB3, GPR176, GRIN3A, LRRC4, LRRTM2, MAPT, NLGN4X, NPPC, NRXN3, P2RX3, PCLO, PLK2, PRKCA, RIMS3, RIMS4, RPS6KA2, SHISA7, SLC12A4, SLC1A2, SNCAIP, STX3, STXBP1, SYN1, SYN3, SYNJ1, UNC13A]
GO:0007268	chemical synaptic transmission	1.78472e-05	0.0110474	9.30605e-06	2.79182e-05	[6, 7]	Group2	7.02479	34	[ADGRB1, BCR, BRSK1, CA2, CELF4, CNTN2, CPLX2, EGLN1, GABRB3, GPR176, GRIN3A, LRRC4, LRRTM2, MAPT, NLGN4X, NPPC, NRXN3, P2RX3, PCLO, PLK2, PRKCA, RIMS3, RIMS4, RPS6KA2, SHISA7, SLC12A4, SLC1A2, SNCAIP, STX3, STXBP1, SYN1, SYN3, SYNJ1, UNC13A]
GO:0099177	regulation of trans-synaptic signaling	1.98301e-05	0.0122352	9.30605e-06	2.79182e-05	[3, 4, 5, 6]	Group2	7.97546	26	[ADGRB1, BCR, BRSK1, CA2, CELF4, CNTN2, CPLX2, EGLN1, GRIN3A, LRRC4, LRRTM2, MAPT, NLGN4X, NRXN3, P2RX3, PLK2, PRKCA, RIMS3, RIMS4, SHISA7, SNCAIP, STX3, STXBP1, SYN1, SYN3, UNC13A]
GO:0099537	trans-synaptic signaling	3.28933e-05	0.0202294	9.30605e-06	2.79182e-05	[4, 5]	Group2	6.93878	34	[ADGRB1, BCR, BRSK1, CA2, CELF4, CNTN2, CPLX2, EGLN1, GABRB3, GPR176, GRIN3A, LRRC4, LRRTM2, MAPT, NLGN4X, NPPC, NRXN3, P2RX3, PCLO, PLK2, PRKCA, RIMS3, RIMS4, RPS6KA2, SHISA7, SLC12A4, SLC1A2, SNCAIP, STX3, STXBP1, SYN1, SYN3, SYNJ1, UNC13A]
GO:0099643	signal release from synapse	3.42757e-05	0.0209767	9.30605e-06	2.79182e-05	[4, 5, 7]	Group2	11.5702	14	[BRSK1, CPLX2, GRIN3A, NRXN3, PCLO, RIMS3, RIMS4, SNCAIP, STX3, STXBP1, SYN1, SYN3, SYNJ1, UNC13A]
GO:0007269	neurotransmitter secretion	3.42757e-05	0.0209767	9.30605e-06	2.79182e-05	[4, 5, 6, 7, 8]	Group2	11.5702	14	[BRSK1, CPLX2, GRIN3A, NRXN3, PCLO, RIMS3, RIMS4, SNCAIP, STX3, STXBP1, SYN1, SYN3, SYNJ1, UNC13A]
GO:0099536	synaptic signaling	5.22932e-05	0.0317419	9.30605e-06	2.79182e-05	[3, 4]	Group2	6.67976	34	[ADGRB1, BCR, BRSK1, CA2, CELF4, CNTN2, CPLX2, EGLN1, GABRB3, GPR176, GRIN3A, LRRC4, LRRTM2, MAPT, NLGN4X, NPPC, NRXN3, P2RX3, PCLO, PLK2, PRKCA, RIMS3, RIMS4, RPS6KA2, SHISA7, SLC12A4, SLC1A2, SNCAIP, STX3, STXBP1, SYN1, SYN3, SYNJ1, UNC13A]
GO:0001505	regulation of neurotransmitter levels	6.84284e-05	0.0414676	9.30605e-06	2.79182e-05	[3]	Group2	9.87654	16	[BRSK1, COMT, CPLX2, GRIN3A, NRXN3, PCLO, RIMS3, RIMS4, SLC1A2, SNCAIP, STX3, STXBP1, SYN1, SYN3, SYNJ1, UNC13A]
GO:0098609	cell-cell adhesion	4.12211e-05	0.0251036	4.12211e-05	8.24422e-05	[3]	Group0	6.5371	37	[BCL2, CDC42EP1, CDON, CNN3, CNTN2, CRB2, CTNND1, CYFIP2, DAB1, ENC1, EPHB6, GNAO1, IGDCC3, ILDR2, IRAK1, JAG1, KIRREL2, L1CAM, LRRC4, MYO10, NEO1, NLGN4X, NRCAM, NRXN3, OBSCN, PCDH1, PCDHGA10, PCDHGB6, PRKCA, PRKCQ, ROBO1, ROBO3, STXBP1, TENM2, THBS4, VSTM2L, WNT7B]
GO:0030182	neuron differentiation	5.56415e-07	0.000349429	0.000221864	0.000221864	[4, 6, 7, 8]	Group3	6.00546	66	[ADGRB1, ASCL1, BCL2, BRSK1, CBFA2T2, CDON, CNTN2, CRB2, CYFIP2, DAB1, DCX, DIXDC1, DNMT3A, DOK5, DPYSL3, EFHD1, ENC1, EPB41L3, EPHB6, FOXO6, FSTL4, GDI1, GPC2, GRIN3A, HEYL, ID4, INPP5J, JAG1, L1CAM, LRP4, MAPT, MYO16, NCAM1, NDRG4, NEFH, NEFL, NEO1, NLGN4X, NPPC, NRCAM, NRXN3, OTP, PAX6, PLXND1, PRKCQ, RAP1GAP, RDH13, ROBO1, ROBO3, SECISBP2, SOX1, SPOCK1, SRGAP3, STMN2, STMN4, STX3, STXBP1, SYN…
GO:0048666	neuron development	9.52276e-07	0.000597077	0.000221864	0.000221864	[4, 5, 7, 8, 9]	Group3	6.33333	57	[ADGRB1, ASCL1, BCL2, BRSK1, CBFA2T2, CNTN2, CRB2, CYFIP2, DAB1, DCX, DIXDC1, DPYSL3, EFHD1, ENC1, EPB41L3, EPHB6, FOXO6, FSTL4, GDI1, GPC2, GRIN3A, INPP5J, L1CAM, LRP4, MAPT, MYO16, NCAM1, NDRG4, NEFH, NEFL, NEO1, NPPC, NRCAM, NRXN3, PAX6, PLXND1, PRKCQ, RDH13, ROBO1, ROBO3, SECISBP2, SOX1, SPOCK1, SRGAP3, STMN2, STMN4, STX3, STXBP1, SYN1, TENM2, TNIK, TRIM67, UNC13A, UNC5A, VSTM2L, WNT3, WNT7B]
GO:0048699	generation of neurons	4.02592e-06	0.00252023	0.000221864	0.000221864	[5, 6, 7]	Group3	5.68966	66	[ADGRB1, ASCL1, BCL2, BRSK1, CBFA2T2, CDON, CNTN2, CRB2, CYFIP2, DAB1, DCX, DIXDC1, DNMT3A, DOK5, DPYSL3, EFHD1, ENC1, EPB41L3, EPHB6, FOXO6, FSTL4, GDI1, GPC2, GRIN3A, HEYL, ID4, INPP5J, JAG1, L1CAM, LRP4, MAPT, MYO16, NCAM1, NDRG4, NEFH, NEFL, NEO1, NLGN4X, NPPC, NRCAM, NRXN3, OTP, PAX6, PLXND1, PRKCQ, RAP1GAP, RDH13, ROBO1, ROBO3, SECISBP2, SOX1, SPOCK1, SRGAP3, STMN2, STMN4, STX3, STXBP1, SYN…
GO:0031175	neuron projection development	5.80863e-06	0.00363039	0.000221864	0.000221864	[5, 6, 8, 9, 10]	Group3	6.25	50	[ADGRB1, BCL2, BRSK1, CBFA2T2, CNTN2, CYFIP2, DAB1, DCX, DIXDC1, DPYSL3, EFHD1, ENC1, EPB41L3, EPHB6, FOXO6, FSTL4, GDI1, GPC2, GRIN3A, INPP5J, L1CAM, LRP4, MAPT, MYO16, NCAM1, NDRG4, NEFH, NEFL, NEO1, NPPC, NRCAM, NRXN3, PAX6, PLXND1, PRKCQ, ROBO1, ROBO3, SPOCK1, SRGAP3, STMN2, STMN4, STX3, STXBP1, TNIK, TRIM67, UNC13A, UNC5A, VSTM2L, WNT3, WNT7B]
GO:0007409	axonogenesis	6.6677e-06	0.00416064	0.000221864	0.000221864	[6, 7, 8, 9, 10, 11, 12]	Group3	7.96703	29	[ADGRB1, BCL2, BRSK1, CNTN2, DAB1, DCX, DIXDC1, EPHB6, FSTL4, GDI1, L1CAM, LRP4, MAPT, NCAM1, NEFH, NEFL, NEO1, NPPC, NRCAM, NRXN3, PAX6, PLXND1, PRKCQ, ROBO1, ROBO3, STXBP1, UNC5A, VSTM2L, WNT3]
GO:0022008	neurogenesis	9.53209e-06	0.00592896	0.000221864	0.000221864	[4, 5, 6]	Group3	5.39924	71	[ADGRB1, ASCL1, BCL2, BRSK1, CBFA2T2, CDON, CNTN2, CRB2, CYFIP2, DAB1, DCX, DIXDC1, DNMT3A, DOK5, DPYSL3, EFHD1, ENC1, EPB41L3, EPHB6, FOXO6, FSTL4, GDI1, GPC2, GRIN3A, HEYL, ID4, INPP5J, JAG1, L1CAM, LRP4, MAPT, MXRA8, MYO16, MYRF, NAV3, NCAM1, NDRG4, NEFH, NEFL, NEO1, NLGN4X, NPPC, NRCAM, NRXN3, OTP, PAX6, PLXND1, PRKCQ, RAP1GAP, RDH13, ROBO1, ROBO3, SECISBP2, SKI, SOX1, SPOCK1, SRGAP3, STMN2, …
GO:0048468	cell development	1.69388e-05	0.010519	0.000221864	0.000221864	[3, 4]	Group3	5.14993	79	[ADGRB1, AFF4, ASCL1, BCL2, BCL2L1, BRSK1, CBFA2T2, CELF4, CNTN2, COL27A1, CRB2, CYFIP2, DAB1, DCX, DIXDC1, DPYSL3, EFHD1, ENC1, EPB41L3, EPHB6, FOXO6, FSTL4, GDI1, GPC2, GRIN3A, HEYL, HNRNPU, ID4, INPP5J, JAG1, L1CAM, LRP4, MAPT, MXRA8, MYD88, MYO16, MYRF, NCAM1, NDRG4, NEDD9, NEFH, NEFL, NEO1, NPPC, NRCAM, NRXN3, OBSCN, OTP, PAX6, PLXND1, PREX1, PRKCA, PRKCQ, RDH13, REC8, ROBO1, ROBO3, RPS6KA2,…
GO:0048812	neuron projection morphogenesis	1.80643e-05	0.0111638	0.000221864	0.000221864	[6, 7, 8, 9, 10, 11]	Group3	6.89655	36	[ADGRB1, BCL2, BRSK1, CNTN2, CYFIP2, DAB1, DCX, DIXDC1, EPB41L3, EPHB6, FSTL4, GDI1, L1CAM, LRP4, MAPT, MYO16, NCAM1, NEFH, NEFL, NEO1, NPPC, NRCAM, NRXN3, PAX6, PLXND1, PRKCQ, ROBO1, ROBO3, SRGAP3, STXBP1, TNIK, UNC13A, UNC5A, VSTM2L, WNT3, WNT7B]
GO:0120039	plasma membrane bounded cell projection morphogenesis	2.61167e-05	0.0160879	0.000221864	0.000221864	[5, 6, 7]	Group3	6.72897	36	[ADGRB1, BCL2, BRSK1, CNTN2, CYFIP2, DAB1, DCX, DIXDC1, EPB41L3, EPHB6, FSTL4, GDI1, L1CAM, LRP4, MAPT, MYO16, NCAM1, NEFH, NEFL, NEO1, NPPC, NRCAM, NRXN3, PAX6, PLXND1, PRKCQ, ROBO1, ROBO3, SRGAP3, STXBP1, TNIK, UNC13A, UNC5A, VSTM2L, WNT3, WNT7B]
GO:0032990	cell part morphogenesis	3.39121e-05	0.0207881	0.000221864	0.000221864	[4, 5]	Group3	6.64273	37	[ADGRB1, BCL2, BCL2L1, BRSK1, CNTN2, CYFIP2, DAB1, DCX, DIXDC1, EPB41L3, EPHB6, FSTL4, GDI1, L1CAM, LRP4, MAPT, MYO16, NCAM1, NEFH, NEFL, NEO1, NPPC, NRCAM, NRXN3, PAX6, PLXND1, PRKCQ, ROBO1, ROBO3, SRGAP3, STXBP1, TNIK, UNC13A, UNC5A, VSTM2L, WNT3, WNT7B]
GO:0048731	system development	3.6676e-05	0.022409	0.000221864	0.000221864	[3, 4]	Group3	4.38851	136	[ADGRB1, ASCL1, BCL2, BCL2L1, BCR, BRSK1, CALCRL, CBFA2T2, CDKN1A, CDON, CELF4, CNTN2, COL27A1, CPAMD8, CPE, CPLX2, CRB2, CTNND1, CYFIP2, DAB1, DCX, DIXDC1, DNMT3A, DOK5, DPYSL3, DUSP9, EFHD1, EGLN1, ENC1, EPB41L3, EPHB6, EXTL1, FABP7, FGFR3, FOXO1, FOXO6, FSTL4, GAA, GABRB3, GADD45A, GDI1, GPC2, GRIN3A, HDAC5, HELLS, HEYL, HIF3A, HIP1R, HNRNPU, HSPA1A, ID4, INA, INPP5J, ITGB8, JAG1, JARID2, KDM5…
GO:0007399	nervous system development	3.73873e-05	0.0228062	0.000221864	0.000221864	[4, 5]	Group3	4.82115	93	[ADGRB1, ASCL1, BCL2, BCR, BRSK1, CBFA2T2, CDON, CNTN2, CPLX2, CRB2, CTNND1, CYFIP2, DAB1, DCX, DIXDC1, DNMT3A, DOK5, DPYSL3, EFHD1, ENC1, EPB41L3, EPHB6, FABP7, FOXO6, FSTL4, GABRB3, GDI1, GPC2, GRIN3A, HEYL, ID4, INA, INPP5J, JAG1, JARID2, L1CAM, LRP4, LRRC4, LRRTM2, MAPT, MEIS3, MXRA8, MYO16, MYRF, MYT1, NAV3, NCAM1, NCAN, NDRG4, NEFH, NEFL, NEO1, NLGN4X, NPPC, NRCAM, NRXN3, OTP, PAX6, PCDH1, …
GO:0048858	cell projection morphogenesis	4.47107e-05	0.0271841	0.000221864	0.000221864	[4, 5, 6]	Group3	6.67904	36	[ADGRB1, BCL2, BRSK1, CNTN2, CYFIP2, DAB1, DCX, DIXDC1, EPB41L3, EPHB6, FSTL4, GDI1, L1CAM, LRP4, MAPT, MYO16, NCAM1, NEFH, NEFL, NEO1, NPPC, NRCAM, NRXN3, PAX6, PLXND1, PRKCQ, ROBO1, ROBO3, SRGAP3, STXBP1, TNIK, UNC13A, UNC5A, VSTM2L, WNT3, WNT7B]
GO:0061564	axon development	7.25772e-05	0.0439092	0.000221864	0.000221864	[6, 7, 9, 10, 11]	Group3	7.12531	29	[ADGRB1, BCL2, BRSK1, CNTN2, DAB1, DCX, DIXDC1, EPHB6, FSTL4, GDI1, L1CAM, LRP4, MAPT, NCAM1, NEFH, NEFL, NEO1, NPPC, NRCAM, NRXN3, PAX6, PLXND1, PRKCQ, ROBO1, ROBO3, STXBP1, UNC5A, VSTM2L, WNT3]
Molecular Functions
GO:0099184	structural constituent of postsynaptic intermediate filament cytoskeleton	2.92653e-05	0.0036289	2.92653e-05	8.77959e-05	[3, 4]	Group2	100	3	[INA, NEFH, NEFL]
GO:0003779	actin binding	2.31066e-05	0.00288832	2.31066e-05	9.24263e-05	[4]	Group0	7.58017	26	[ABLIM1, AFAP1, AIF1L, ALDOA, CNN1, CNN3, CORO2A, DIXDC1, ENC1, EPB41L3, FHDC1, HIP1R, HNRNPU, LIMCH1, MAPT, MICAL1, MYO10, MYO16, MYO1B, MYO1D, NCALD, RAI14, SPTAN1, SVIL, SYN1, TPM2]
GO:0010911	regulation of isomerase activity	0.000279359	0.0340818	0.000279359	0.000279359	[3]	Group3	60	3	[DHX9, HNRNPU, UHRF1]
GO:0010912	positive regulation of isomerase activity	0.000279359	0.0340818	0.000279359	0.000279359	[3, 4]	Group3	60	3	[DHX9, HNRNPU, UHRF1]
GO:2000371	regulation of DNA topoisomerase (ATP-hydrolyzing) activity	0.000279359	0.0340818	0.000279359	0.000279359	[3, 4, 5, 6]	Group3	60	3	[DHX9, HNRNPU, UHRF1]
GO:2000373	positive regulation of DNA topoisomerase (ATP-hydrolyzing) activity	0.000279359	0.0340818	0.000279359	0.000279359	[3, 4, 5, 6, 7]	Group3	60	3	[DHX9, HNRNPU, UHRF1]
GO:0008092	cytoskeletal protein binding	0.000242802	0.0298646	0.000242802	0.000485604	[3]	Group1	5.40216	45	[ABLIM1, AFAP1, AIF1L, ALDOA, BRSK1, CLIP3, CNN1, CNN3, CORO2A, DCX, DIXDC1, DPYSL3, EML2, EML5, ENC1, EPB41L3, FHDC1, GAPDH, GOLGA2, HIP1R, HNRNPU, LIMCH1, MAPT, MICAL1, MYO10, MYO16, MYO1B, MYO1D, NAV3, NCALD, NEFH, NEFM, NRCAM, OBSCN, PTPRN, RAB11FIP5, RAI14, SPTAN1, STMN2, STMN4, SVIL, SYN1, TPM2, TPPP3, TPX2]
Cellular Component
GO:0005886	plasma membrane	1.91237e-06	0.000235222	1.91237e-06	1.33866e-05	[3]	Group0	4.40698	149	[ABCA7, ADGRB1, AHNAK, AIF1L, ARL4D, ATP6V1H, ATP9A, BCR, BORCS5, CA2, CACNA1E, CACNA1I, CALCRL, CDC42EP1, CDON, CHAF1B, CKAP4, CLIP3, CNGA3, CNTN2, COMT, CPAMD8, CPE, CPNE8, CRB2, CTNND1, CTSF, DIRAS1, DOCK4, ECEL1, ENO1, EPB41L3, EPHB6, FGFR3, FILIP1, GAA, GABRB3, GAPDH, GAS1, GMIP, GNAO1, GNG3, GPC2, GPR176, GPR27, GRIN3A, HIF3A, HIP1R, HNRNPF, HSPA1A, IGDCC3, INPP5J, IRAK1, ITGB8, JAG1, KCND3…
GO:0043005	neuron projection	3.55742e-09	4.48235e-07	2.37194e-06	1.42316e-05	[4]	Group4	6.30861	74	[ADGRB1, BCR, BRSK1, CACNA1I, CNGA3, CNTN2, COMT, CPAMD8, CPLX2, CTNND1, CYFIP2, DCX, DIXDC1, DOCK4, DPYSL3, EPB41L3, EPHB6, GABRB3, GDI1, GNG3, GRIN3A, HIP1R, HNRNPU, INPP5J, KCND3, KCNN3, L1CAM, LRP4, LRRC4, MAPT, MICAL1, MYO10, MYO1D, NCAM1, NEFH, NEFL, NEFM, NEO1, NLGN4X, NMNAT2, NPY1R, NRCAM, P2RX3, PCLO, PLK2, PLK3, PLXND1, PRKCA, PTPRN, RAP1GAP, RGS9, ROBO1, ROBO3, RTN1, SAMD4A, SCN2A, SHI…
GO:0030424	axon	4.90344e-08	6.1293e-06	2.37194e-06	1.42316e-05	[5]	Group4	7.5	45	[BCR, BRSK1, CNGA3, CNTN2, COMT, CPLX2, CTNND1, DIXDC1, DPYSL3, EPB41L3, GDI1, INPP5J, L1CAM, MAPT, MICAL1, MYO1D, NEFH, NEFL, NEFM, NEO1, NMNAT2, NRCAM, P2RX3, PCLO, PLXND1, PTPRN, RAP1GAP, ROBO1, ROBO3, SCN2A, SLC1A2, SPOCK1, STAT1, STMN2, STMN4, STX3, STXBP1, SYN1, SYNJ1, TENM2, TPX2, TXNRD2, UNC13A, UNC80, VSTM2L]
GO:0120025	plasma membrane bounded cell projection	2.37194e-06	0.000289377	2.37194e-06	1.42316e-05	[3]	Group4	5.05837	91	[ABCA7, ABLIM1, ADGRB1, AIF1L, ARL4D, BCR, BRSK1, CACNA1I, CDK10, CEP104, CNGA3, CNTN2, COMT, CPAMD8, CPLX2, CTNND1, CYFIP2, DCX, DIXDC1, DOCK4, DPYSL3, EPB41L3, EPHB6, FHDC1, GABRB3, GDI1, GNG3, GRIN3A, HIP1R, HNRNPU, INPP5J, KCND3, KCNN3, KISS1R, L1CAM, LRP4, LRRC4, MAPT, MICAL1, MXRA8, MYO10, MYO1B, MYO1D, NCAM1, NDRG4, NEDD9, NEFH, NEFL, NEFM, NEO1, NLGN4X, NMNAT2, NPPC, NPY1R, NRCAM, OSBPL3,…
GO:0099160	postsynaptic intermediate filament cytoskeleton	9.54422e-07	0.000118348	6.73765e-06	3.36882e-05	[4, 6, 7]	Group5	100	4	[INA, NEFH, NEFL, NEFM]
GO:0098685	Schaffer collateral - CA1 synapse	4.13621e-05	0.00496345	6.73765e-06	3.36882e-05	[4]	Group5	14.9254	10	[BCR, CTNND1, INA, LRRC4, LRRTM2, NEFH, NEFL, P2RX3, STX3, SYN1]
GO:0099571	postsynaptic cytoskeleton	0.000172407	0.0201716	6.73765e-06	3.36882e-05	[3, 5, 6]	Group5	40	4	[INA, NEFH, NEFL, NEFM]
GO:0005883	neurofilament	0.000172407	0.0201716	6.73765e-06	3.36882e-05	[3, 4, 7, 8]	Group5	40	4	[INA, NEFH, NEFL, NEFM]
GO:0097418	neurofibrillary tangle	0.000292356	0.0330363	6.73765e-06	3.36882e-05	[4]	Group5	60	3	[MAPT, NEFH, NEFM]
GO:0045202	synapse	2.54298e-05	0.00307701	2.54298e-05	0.000101719	[3]	Group6	5.3068	64	[ADGRB1, BCL2L1, BCR, BORCS5, BRSK1, CACNA1E, CAPN5, CELF4, CNTN2, CPLX2, CTNND1, CYFIP2, DIXDC1, DPYSL3, EGLN1, GABRB3, GNG3, GPC2, GPR176, GRIN3A, HIP1R, INA, KCND3, LRP4, LRRC4, LRRTM2, MAPT, MICAL1, MYD88, NEFH, NEFL, NEFM, NIPSNAP1, NLGN4X, NMNAT2, NPPC, NRCAM, NRXN3, OLFM2, P2RX3, PCLO, PRKCA, PTPRN, RGS9, RIMS3, RIMS4, RPS6KA2, SAMD4A, SCN2A, SHISA7, SLC12A4, SLC1A2, SNCAIP, SPOCK1, SRGAP3…
GO:0097060	synaptic membrane	7.33323e-05	0.00872654	2.54298e-05	0.000101719	[4, 5]	Group6	7.48503	25	[CNTN2, GABRB3, GRIN3A, HIP1R, KCND3, LRP4, LRRC4, LRRTM2, NIPSNAP1, NLGN4X, NRCAM, P2RX3, RGS9, RIMS3, RIMS4, SCN2A, SHISA7, SLC1A2, SNCAIP, SRGAP3, STX3, STXBP1, SYNJ1, TENM2, UNC13A]
GO:0098794	postsynapse	0.000226115	0.0262293	2.54298e-05	0.000101719	[2, 4]	Group6	5.98291	35	[ADGRB1, BCR, CELF4, CNTN2, CTNND1, EGLN1, GABRB3, GNG3, GRIN3A, HIP1R, INA, KCND3, LRP4, LRRC4, LRRTM2, MAPT, MYD88, NEFH, NEFL, NEFM, NLGN4X, NRCAM, P2RX3, PCLO, PRKCA, RGS9, SHISA7, SPOCK1, SRGAP3, STX3, STXBP1, SYN1, SYN3, TENM2, TNIK]
GO:0014069	postsynaptic density	0.000267461	0.0304906	2.54298e-05	0.000101719	[4, 6]	Group6	7.07692	23	[ADGRB1, BCR, CTNND1, EGLN1, GNG3, GRIN3A, HIP1R, KCND3, LRP4, LRRC4, LRRTM2, MYD88, NEFH, NLGN4X, NRCAM, PCLO, RGS9, SHISA7, SPOCK1, SRGAP3, SYN1, SYN3, TNIK]
GO:0032279	asymmetric synapse	0.000334707	0.0374872	2.54298e-05	0.000101719	[5]	Group6	6.94864	23	[ADGRB1, BCR, CTNND1, EGLN1, GNG3, GRIN3A, HIP1R, KCND3, LRP4, LRRC4, LRRTM2, MYD88, NEFH, NLGN4X, NRCAM, PCLO, RGS9, SHISA7, SPOCK1, SRGAP3, SYN1, SYN3, TNIK]
GO:0098984	neuron to neuron synapse	0.000443967	0.0488363	2.54298e-05	0.000101719	[4]	Group6	6.83761	24	[ADGRB1, BCR, CTNND1, EGLN1, GNG3, GRIN3A, HIP1R, KCND3, LRP4, LRRC4, LRRTM2, MYD88, NEFH, NLGN4X, NRCAM, P2RX3, PCLO, RGS9, SHISA7, SPOCK1, SRGAP3, SYN1, SYN3, TNIK]
GO:0044304	main axon	0.000109844	0.0129616	0.000109844	0.000329531	[2, 6]	Group2	14.7541	9	[CNGA3, CNTN2, EPB41L3, MAPT, MYO1D, NRCAM, SCN2A, SLC1A2, SPOCK1]
GO:0048786	presynaptic active zone	0.000357994	0.0397373	0.000357994	0.000357994	[2, 3, 5]	Group3	12.6761	9	[BRSK1, CTNND1, PCLO, RIMS3, RIMS4, STX3, STXBP1, SYN1, UNC13A]
GO:0043025	neuronal cell body	0.000229579	0.0264016	0.000229579	0.000459158	[3]	Group1	6.51685	29	[ASCL1, CACNA1E, CNGA3, CNTN2, CPAMD8, CPLX2, DIXDC1, ENC1, GDI1, GRIN3A, HIP1R, KCND3, KCNN3, L1CAM, LRP4, MAPT, MYO10, MYO1D, P2RX3, PLK3, PTPRN, RAP1GAP, RTN1, SEZ6L2, SNCAIP, STMN2, TPX2, TXNRD2, UNC5A]
KEGG Pathways
WikiPathways:4629	Aerobic glycolysis	8.77035e-07	0.000202595	8.77035e-07	8.77035e-07	[-1]	Group0	50	6	[ALDOA, ENO1, GAPDH, PFKM, PKM, TPI1]
