# Supplementary material for: Direct targets of MEF2C are enriched for genes associated with schizophrenia and cognitive function and are involved in neuron development and mitochondrial function
Source: PLoS Genet. 2024 Sep 11;20(9):e1011093. doi: 10.1371/journal.pgen.1011093 (PMC11419381; doi:10.1371/journal.pgen.1011093)
Supplement: S20 Table — (XLSX) [file pgen.1011093.s021.xlsx]

## Sheet: Sheet1
ID	Term	Term P Value	Bonferroni Corrected Term P Value	Group P Value	Bonferroni Corrected Group P Value	GO Levels	GO Groups	% Associated Genes	Nr. Genes	Associated Genes Found
Biological processes
GO:0009611	response to wounding	4.62003e-11	2.56412e-08	1.933e-13	2.5129e-12	[3]	Group10	9.01857	34	[ACTA2, AHNAK, ANXA2, ANXA5, ANXA6, AXL, CAV1, CCN1, CD44, CDKN1A, CLIC1, COL3A1, DDR1, ELK3, GIPR, HSPB1, INHBB, ITGB1, LAMB2, MYH9, MYL12A, MYL9, MYOF, NOTCH2, PLAU, PLPP3, RGMA, RHOC, SERPINE1, SLC1A3, THBS1, TLN1, YAP1, ZFP36L1]
GO:0042060	wound healing	2.30853e-10	1.27662e-07	1.933e-13	2.5129e-12	[4]	Group10	10.0358	28	[ACTA2, AHNAK, ANXA2, ANXA5, ANXA6, AXL, CAV1, CCN1, CD44, CDKN1A, CLIC1, COL3A1, DDR1, ELK3, HSPB1, ITGB1, MYH9, MYL12A, MYL9, MYOF, NOTCH2, PLAU, PLPP3, RHOC, SERPINE1, THBS1, TLN1, YAP1]
GO:1904035	regulation of epithelial cell apoptotic process	2.78709e-06	0.00150503	1.933e-13	2.5129e-12	[6, 7]	Group10	15.873	10	[BOK, CAST, GSN, ICAM1, ITGA4, SAV1, SERPINE1, THBS1, YAP1, ZFP36L1]
GO:0007596	blood coagulation	4.77279e-06	0.00255822	1.933e-13	2.5129e-12	[3, 5]	Group10	10.5263	14	[ANXA2, ANXA5, AXL, CAV1, CLIC1, COL3A1, HSPB1, MYH9, MYL12A, MYL9, PLAU, SERPINE1, THBS1, TLN1]
GO:0007599	hemostasis	6.20542e-06	0.00331369	1.933e-13	2.5129e-12	[4]	Group10	10.2941	14	[ANXA2, ANXA5, AXL, CAV1, CLIC1, COL3A1, HSPB1, MYH9, MYL12A, MYL9, PLAU, SERPINE1, THBS1, TLN1]
GO:0070613	regulation of protein processing	9.94072e-06	0.00529841	1.933e-13	2.5129e-12	[6, 7]	Group10	18.1818	8	[ANXA2, CAST, GSN, MMP14, MYH9, PLAU, SERPINE1, THBS1]
GO:0034109	homotypic cell-cell adhesion	1.42468e-05	0.00753654	1.933e-13	2.5129e-12	[4]	Group10	15	9	[CLIC1, HSPB1, JAK1, MEGF11, MYH9, MYL12A, MYL9, PLPP3, TLN1]
GO:1903317	regulation of protein maturation	1.65449e-05	0.00868609	1.933e-13	2.5129e-12	[5, 6]	Group10	17.0213	8	[ANXA2, CAST, GSN, MMP14, MYH9, PLAU, SERPINE1, THBS1]
GO:1904019	epithelial cell apoptotic process	3.82142e-05	0.0199478	1.933e-13	2.5129e-12	[5]	Group10	11.9048	10	[BOK, CAST, GSN, ICAM1, ITGA4, SAV1, SERPINE1, THBS1, YAP1, ZFP36L1]
GO:0097283	keratinocyte apoptotic process	5.77572e-05	0.0299182	1.933e-13	2.5129e-12	[6]	Group10	75	3	[GSN, SAV1, ZFP36L1]
GO:1902172	regulation of keratinocyte apoptotic process	5.77572e-05	0.0299182	1.933e-13	2.5129e-12	[7, 8]	Group10	75	3	[GSN, SAV1, ZFP36L1]
GO:0098609	cell-cell adhesion	1.49425e-10	8.27816e-08	6.88987e-12	8.26784e-11	[3]	Group12	7.22689	43	[ANXA2, CAV1, CBLB, CCN1, CD44, CDC42EP1, CLIC1, CNN3, COL19A1, EPHA7, EZR, GPNMB, HLA-DMA, HLA-E, HSPB1, ICAM1, ILDR2, IRAK1, ITGA10, ITGA3, ITGA4, ITGB1, ITPKB, JAG1, JAK1, LGALS1, LGALS3, MEGF11, MYH9, MYL12A, MYL9, NLGN4X, PCDH7, PCDHGB6, PCDHGB7, PIEZO1, PLPP3, SHC1, SMAD7, SMARCA2, TLN1, ZBTB7B, ZFP36L1]
GO:0030155	regulation of cell adhesion	2.40476e-09	1.32743e-06	6.88987e-12	8.26784e-11	[3, 4]	Group12	7.31225	37	[CAV1, CBLB, CCDC80, CCN1, CD44, CHRD, DDR1, DUSP26, EPHA3, EPHA7, GPNMB, HLA-DMA, HLA-E, ILDR2, IRAK1, ITGA3, ITGA4, ITPKB, JAG1, JAK1, LAMB2, LGALS1, LGALS3, MMP14, P4HB, PIEZO1, PLAU, PLPP3, PLXNA4, PLXND1, PREX1, SERPINE1, SMAD7, SMARCA2, THBS1, TLN1, ZBTB7B]
GO:0045785	positive regulation of cell adhesion	2.7601e-06	0.00149322	6.88987e-12	8.26784e-11	[3, 4, 5]	Group12	7.58621	22	[CAV1, CCDC80, CCN1, CD44, CHRD, DUSP26, HLA-DMA, HLA-E, IRAK1, ITGA3, ITGA4, ITPKB, JAK1, LAMB2, LGALS1, P4HB, PIEZO1, PLPP3, PREX1, SMAD7, SMARCA2, ZBTB7B]
GO:0046649	lymphocyte activation	3.87611e-06	0.00208147	6.88987e-12	8.26784e-11	[3, 4]	Group12	6.36364	28	[AXL, CAV1, CBLB, CD44, CDKN1A, GPNMB, GSN, HLA-DMA, HLA-E, ICAM1, ID2, ILDR2, ITGA4, ITGB1, ITPKB, LAMP1, LGALS1, LGALS3, MEF2C, MMP14, MYH9, NOTCH2, PREX1, SMAD7, SMARCA2, ST3GAL1, ZBTB7B, ZFP36L1]
GO:0007159	leukocyte cell-cell adhesion	5.14232e-06	0.00275114	6.88987e-12	8.26784e-11	[4]	Group12	8.4507	18	[CAV1, CBLB, CD44, EZR, GPNMB, HLA-DMA, HLA-E, ICAM1, ILDR2, IRAK1, ITGA4, ITGB1, ITPKB, LGALS1, LGALS3, SMAD7, SMARCA2, ZBTB7B]
GO:0022407	regulation of cell-cell adhesion	1.19176e-05	0.00632824	6.88987e-12	8.26784e-11	[4, 5]	Group12	7.38007	20	[CAV1, CBLB, CD44, EPHA7, GPNMB, HLA-DMA, HLA-E, ILDR2, IRAK1, ITGA4, ITPKB, JAG1, JAK1, LGALS1, LGALS3, PIEZO1, PLPP3, SMAD7, SMARCA2, ZBTB7B]
GO:0031589	cell-substrate adhesion	1.643e-05	0.00864215	6.88987e-12	8.26784e-11	[3]	Group12	7.22022	20	[AXL, CCDC80, CCN1, CD44, COL3A1, DDR1, EPHA3, ITGA10, ITGA3, ITGA4, ITGB1, JAG1, LAMB2, MMP14, P4HB, PLAU, PREX1, SERPINE1, THBS1, TLN1]
GO:0051249	regulation of lymphocyte activation	4.90507e-05	0.0255064	6.88987e-12	8.26784e-11	[4, 5, 6]	Group12	6.90909	19	[AXL, CAV1, CBLB, CDKN1A, GPNMB, HLA-DMA, HLA-E, ID2, ILDR2, ITPKB, LAMP1, LGALS1, LGALS3, MEF2C, MMP14, SMAD7, SMARCA2, ZBTB7B, ZFP36L1]
GO:0045321	leukocyte activation	6.68236e-05	0.034481	6.88987e-12	8.26784e-11	[2, 3]	Group12	5.46139	29	[AXL, CAV1, CBLB, CD44, CDKN1A, GPNMB, GSN, HLA-DMA, HLA-E, ICAM1, ID2, ILDR2, ITGA4, ITGB1, ITPKB, LAMP1, LGALS1, LGALS3, MEF2C, MMP14, MYH9, NOTCH2, PREX1, SMAD7, SMARCA2, ST3GAL1, THBS1, ZBTB7B, ZFP36L1]
GO:0022409	positive regulation of cell-cell adhesion	6.7794e-05	0.0349139	6.88987e-12	8.26784e-11	[4, 5, 6]	Group12	8.33333	14	[CAV1, CD44, HLA-DMA, HLA-E, IRAK1, ITGA4, ITPKB, JAK1, LGALS1, PIEZO1, PLPP3, SMAD7, SMARCA2, ZBTB7B]
GO:0050865	regulation of cell activation	6.79639e-05	0.0349334	6.88987e-12	8.26784e-11	[3, 4]	Group12	6.17978	22	[ACTA2, AXL, CAV1, CBLB, CDKN1A, GPNMB, HLA-DMA, HLA-E, ID2, ILDR2, ITPKB, LAMP1, LGALS1, LGALS3, LMO4, MEF2C, MMP14, SMAD7, SMARCA2, THBS1, ZBTB7B, ZFP36L1]
GO:1903037	regulation of leukocyte cell-cell adhesion	7.40053e-05	0.0379647	6.88987e-12	8.26784e-11	[5, 6]	Group12	7.8534	15	[CAV1, CBLB, CD44, GPNMB, HLA-DMA, HLA-E, ILDR2, IRAK1, ITGA4, ITPKB, LGALS1, LGALS3, SMAD7, SMARCA2, ZBTB7B]
GO:0035295	tube development	3.66002e-08	2.01301e-05	2.57739e-09	2.83513e-08	[3, 4]	Group09	5.89005	45	[ANXA2, CAV1, CCN1, CECR2, CHRD, COL3A1, CSMD1, DDR1, E2F7, ECM1, ELK3, EPHA7, EPHB4, GBX2, GPNMB, HSPB1, ID2, INHBB, ITGA3, ITGB1, JAG1, JAK1, LIPA, LMO4, LOXL2, MEF2C, MEIS1, MMP14, MYH9, NIBAN2, NOTCH2, PLXDC1, PLXNA4, PLXND1, PROX1, RGMA, SAV1, SERPINE1, SHC1, SMAD7, SPARC, THBS1, WWTR1, YAP1, ZFP36L1]
GO:0060429	epithelium development	2.0581e-07	0.000112372	2.57739e-09	2.83513e-08	[4]	Group09	5.55556	45	[ACTA2, CAV1, CCN1, CD44, CECR2, CHRD, CNN3, CPT1A, CSMD1, DDR1, E2F7, EPHA7, EZR, FOSL2, GBX2, ICAM1, ID2, ITGB1, JAG1, KRT8, LAMB2, LGALS3, LMO4, LRP4, MEF2C, MMP14, NOTCH2, PLXNA4, PLXND1, POU3F1, PROX1, RAB13, RGMA, RHOC, SAV1, SERPINE1, SMAD7, TAGLN, TAGLN2, TDRD7, TPP1, VIM, WWTR1, YAP1, ZFP36L1]
GO:0009888	tissue development	2.49138e-07	0.00013578	2.57739e-09	2.83513e-08	[3]	Group09	4.72264	63	[ACTA2, AGPAT2, ANXA6, CAV1, CCN1, CD44, CECR2, CHRD, CNN3, COL19A1, COL3A1, CPT1A, CSMD1, DDR1, E2F7, ECM1, EPHA3, EPHA7, EZR, FOSL2, GBX2, ICAM1, ID2, ITGA3, ITGA4, ITGB1, JAG1, KRT8, LAMB2, LDLRAD4, LGALS3, LMNA, LMO4, LOXL2, LRP4, MDM2, MEF2C, MMP14, NEBL, NIBAN2, NOTCH2, PBXIP1, PLXNA4, PLXND1, POU3F1, PROX1, RAB13, RGMA, RHOC, RIMBP2, SAV1, SERPINE1, SMAD7, TAGLN, TAGLN2, TDRD7, TPP1, VAX2,…
GO:0030855	epithelial cell differentiation	3.11151e-06	0.00167399	2.57739e-09	2.83513e-08	[4, 5]	Group09	6.43678	28	[ACTA2, CAV1, CNN3, CPT1A, E2F7, EZR, FOSL2, ICAM1, ID2, JAG1, KRT8, LAMB2, LGALS3, MEF2C, NOTCH2, POU3F1, PROX1, RAB13, SAV1, SERPINE1, TAGLN, TAGLN2, TDRD7, TPP1, VIM, WWTR1, YAP1, ZFP36L1]
GO:0001568	blood vessel development	3.4098e-08	1.8788e-05	1.11464e-06	1.11464e-05	[3, 5, 6, 7]	Group11	6.99588	34	[ACTA2, ANXA2, CAV1, CCN1, COL3A1, E2F7, ECM1, ELK3, EPHB4, GBX2, GPNMB, HSPB1, ITGB1, JAG1, JAK1, LOXL2, MDM2, MEF2C, MEIS1, MMP14, MYH9, NIBAN2, NOTCH2, PLPP3, PLXDC1, PLXND1, PROX1, SERPINE1, SHC1, SMAD7, SPARC, THBS1, YAP1, ZFP36L1]
GO:0035295	tube development	3.66002e-08	2.01301e-05	1.11464e-06	1.11464e-05	[3, 4]	Group11	5.89005	45	[ANXA2, CAV1, CCN1, CECR2, CHRD, COL3A1, CSMD1, DDR1, E2F7, ECM1, ELK3, EPHA7, EPHB4, GBX2, GPNMB, HSPB1, ID2, INHBB, ITGA3, ITGB1, JAG1, JAK1, LIPA, LMO4, LOXL2, MEF2C, MEIS1, MMP14, MYH9, NIBAN2, NOTCH2, PLXDC1, PLXNA4, PLXND1, PROX1, RGMA, SAV1, SERPINE1, SHC1, SMAD7, SPARC, THBS1, WWTR1, YAP1, ZFP36L1]
GO:0001944	vasculature development	9.08706e-08	4.98879e-05	1.11464e-06	1.11464e-05	[4, 5, 6]	Group11	6.71937	34	[ACTA2, ANXA2, CAV1, CCN1, COL3A1, E2F7, ECM1, ELK3, EPHB4, GBX2, GPNMB, HSPB1, ITGB1, JAG1, JAK1, LOXL2, MDM2, MEF2C, MEIS1, MMP14, MYH9, NIBAN2, NOTCH2, PLPP3, PLXDC1, PLXND1, PROX1, SERPINE1, SHC1, SMAD7, SPARC, THBS1, YAP1, ZFP36L1]
GO:0035239	tube morphogenesis	9.95744e-08	5.45668e-05	1.11464e-06	1.11464e-05	[3, 4, 5]	Group11	6.25	38	[ANXA2, CAV1, CCN1, CECR2, COL3A1, CSMD1, DDR1, E2F7, ECM1, ELK3, EPHA7, EPHB4, GBX2, GPNMB, HSPB1, ID2, ITGB1, JAG1, JAK1, LMO4, LOXL2, MEF2C, MEIS1, MMP14, MYH9, NIBAN2, NOTCH2, PLXDC1, PLXND1, PROX1, RGMA, SERPINE1, SHC1, SMAD7, SPARC, THBS1, YAP1, ZFP36L1]
GO:0048514	blood vessel morphogenesis	1.81871e-07	9.94837e-05	1.11464e-06	1.11464e-05	[4, 5, 6, 7, 8]	Group11	7.07547	30	[ANXA2, CAV1, CCN1, COL3A1, E2F7, ECM1, ELK3, EPHB4, GBX2, GPNMB, HSPB1, ITGB1, JAG1, JAK1, LOXL2, MEIS1, MMP14, MYH9, NIBAN2, NOTCH2, PLXDC1, PLXND1, PROX1, SERPINE1, SHC1, SMAD7, SPARC, THBS1, YAP1, ZFP36L1]
GO:0060429	epithelium development	2.0581e-07	0.000112372	1.11464e-06	1.11464e-05	[4]	Group11	5.55556	45	[ACTA2, CAV1, CCN1, CD44, CECR2, CHRD, CNN3, CPT1A, CSMD1, DDR1, E2F7, EPHA7, EZR, FOSL2, GBX2, ICAM1, ID2, ITGB1, JAG1, KRT8, LAMB2, LGALS3, LMO4, LRP4, MEF2C, MMP14, NOTCH2, PLXNA4, PLXND1, POU3F1, PROX1, RAB13, RGMA, RHOC, SAV1, SERPINE1, SMAD7, TAGLN, TAGLN2, TDRD7, TPP1, VIM, WWTR1, YAP1, ZFP36L1]
GO:0072359	circulatory system development	9.55463e-07	0.000519772	1.11464e-06	1.11464e-05	[4, 5]	Group11	5.46379	43	[ACTA2, ANXA2, CAV1, CCN1, CDKN1A, COL3A1, E2F7, ECM1, ELK3, EPHB4, GBX2, GPNMB, HSPB1, ID2, ITGA3, ITGB1, JAG1, JAK1, LMNA, LMO4, LOXL2, MDM2, MEF2C, MEIS1, MMP14, MYH9, NEBL, NIBAN2, NOTCH2, PDLIM4, PLPP3, PLXDC1, PLXNA4, PLXND1, PROX1, SAV1, SERPINE1, SHC1, SMAD7, SPARC, THBS1, YAP1, ZFP36L1]
GO:0001525	angiogenesis	2.44311e-06	0.00132417	1.11464e-06	1.11464e-05	[3, 4, 5, 6, 7, 8, 9]	Group11	7.0028	25	[ANXA2, CAV1, CCN1, E2F7, ECM1, ELK3, EPHB4, GBX2, GPNMB, HSPB1, ITGB1, JAG1, JAK1, LOXL2, MEIS1, MMP14, MYH9, NIBAN2, NOTCH2, PLXDC1, PLXND1, SERPINE1, SHC1, SPARC, THBS1]
GO:0009653	anatomical structure morphogenesis	3.00306e-06	0.00161865	1.11464e-06	1.11464e-05	[2, 3]	Group11	4.04858	80	[ACTA2, ANXA2, ANXA6, AUTS2, AXL, CAV1, CCDC136, CCN1, CD44, CDC42EP1, CECR2, COL3A1, CSMD1, CUX2, DDR1, E2F7, ECM1, ELK3, EPHA3, EPHA7, EPHB4, EZR, FLNC, GBX2, GPNMB, HSPB1, ID2, IER3, INF2, ITGA3, ITGA4, ITGB1, JAG1, JAK1, LAMB2, LIPA, LMO4, LOXL2, LRATD1, LRIG3, LRP4, LY6H, MDM2, MEF2C, MEGF11, MEIS1, MMP14, MYH9, MYL12A, MYL9, MYO16, MYOF, NEBL, NIBAN2, NOTCH2, P4HB, PALM2AKAP2, PID1, PLPP3, …
GO:0048646	anatomical structure formation involved in morphogenesis	1.60021e-05	0.00843312	1.11464e-06	1.11464e-05	[2, 3, 4]	Group11	4.98132	40	[ANXA2, CAV1, CCDC136, CCN1, CECR2, COL3A1, E2F7, ECM1, ELK3, EPHB4, FLNC, GBX2, GPNMB, HSPB1, ITGA3, ITGA4, ITGB1, JAG1, JAK1, LMO4, LOXL2, MEF2C, MEGF11, MEIS1, MMP14, MYH9, MYL9, MYOF, NEBL, NIBAN2, NOTCH2, PLXDC1, PLXND1, PROX1, RGMA, SERPINE1, SHC1, SPARC, THBS1, YAP1]
GO:0016477	cell migration	5.73413e-05	0.0297602	1.11464e-06	1.11464e-05	[3]	Group11	4.47193	47	[ACTA2, AKAP12, ANXA6, AUTS2, AXL, CAV1, CCN1, CD44, CENPV, CHRD, COL3A1, DDR1, ECM1, EPHA3, EPHB4, GBX2, GPNMB, HSPB1, ICAM1, ITGA3, ITGA4, ITGB1, JAG1, LAMB2, LDLRAD4, LGALS3, LMNA, LMO4, LOXL2, MEF2C, MMP14, MYH9, PBXIP1, PLAU, PLPP3, PLXNA4, PLXND1, PREX1, PROX1, RAB13, RHOC, SDC2, SERPINE1, SGK1, SMAD7, SPARC, THBS1]
GO:0007166	cell surface receptor signaling pathway	1.69851e-06	0.000922289	1.69851e-06	1.52866e-05	[3, 4, 5]	Group02	4.14647	77	[AFAP1L2, AGPAT2, ANKS1B, AXL, BOK, CACNG8, CAV1, CBLB, CCN1, CD44, CHRD, COL3A1, CUX2, DAPK1, DDR1, DLGAP1, DOK5, DTX3, ECM1, EPHA3, EPHA7, EPHB4, EZR, FAS, GIPR, HSPB1, ICAM1, IFITM2, IFITM3, INHBB, IRAK1, ITGA10, ITGA3, ITGA4, ITGB1, ITM2C, ITPKB, JAG1, JAK1, LAMB2, LDLRAD4, LGALS3, LMNA, LRP4, LY6H, MEF2C, MMP14, MVP, MYH9, NIBAN2, NLGN4X, NOTCH2, P2RX3, P4HB, PBXIP1, PEA15, PID1, PLAU, PLPP3…
GO:0035455	response to interferon-alpha	1.44738e-05	0.00764218	1.44738e-05	7.23691e-05	[5]	Group03	35.7143	5	[AXL, IFIT2, IFITM2, IFITM3, PDE12]
GO:0051240	positive regulation of multicellular organismal process	4.26391e-05	0.022215	1.29159e-05	7.74953e-05	[2, 3, 4]	Group07	4.54545	46	[AFAP1L2, AGPAT2, AKAP12, ANXA2, AXL, CAV1, CBLB, CCN1, CUX2, ECM1, EZR, GPNMB, HLA-E, HSPB1, ID2, INHBB, IRAK1, ITGB1, ITPKB, JAG1, JAK1, LGALS1, LGALS3, LOXL2, LRRN1, MEF2C, MMP14, NIBAN2, NOTCH2, P2RX3, PLAU, PLXNA4, PLXND1, POU2F2, PROX1, RFTN1, SERPINE1, SMAD7, SMARCA2, THBS1, UNC13B, WWTR1, YAP1, ZBED3, ZBTB7B, ZFP36L1]
GO:0045597	positive regulation of cell differentiation	7.98586e-05	0.0408077	1.29159e-05	7.74953e-05	[3, 4, 5]	Group07	5.13644	32	[AXL, CCN1, CLIC1, CUX2, ID2, ITGB1, ITPKB, JAG1, LAMB2, LGALS1, LGALS3, LOXL2, MAPK12, MDM2, MEF2C, MMP14, NIBAN2, NOTCH2, P4HB, PIEZO1, PLXNA4, PLXND1, PREX1, PROX1, SAV1, SERPINE1, SMAD7, SMARCA2, WWTR1, YAP1, ZBTB7B, ZFP36L1]
GO:0033627	cell adhesion mediated by integrin	1.2373e-05	0.00655767	1.2373e-05	8.66107e-05	[3]	Group00	15.2542	9	[ICAM1, ITGA10, ITGA3, ITGA4, ITGB1, PIEZO1, PLAU, PLPP3, SERPINE1]
GO:0052372	modulation by symbiont of entry into host	6.17905e-05	0.0319457	9.18972e-05	9.18972e-05	[3, 4, 6]	Group08	20.6897	6	[CAV1, GSN, IFITM2, IFITM3, LGALS1, P4HB]
GO:0043903	regulation of biological process involved in symbiotic interaction	9.18972e-05	0.0468675	9.18972e-05	9.18972e-05	[2, 3]	Group08	19.3548	6	[CAV1, GSN, IFITM2, IFITM3, LGALS1, P4HB]
GO:0051149	positive regulation of muscle cell differentiation	1.1835e-05	0.00629624	1.1835e-05	9.46803e-05	[4, 5, 6]	Group05	17.7778	8	[LAMB2, MAPK12, MDM2, MEF2C, MMP14, NIBAN2, PIEZO1, PROX1]
GO:0043068	positive regulation of programmed cell death	3.3815e-05	0.0176852	3.3815e-05	0.000101445	[4, 5, 6]	Group06	6.15385	24	[AKAP12, BOK, CAV1, CCN1, CDKN1A, DAPK1, EPHA7, FAS, GSN, IFIT2, INHBB, ITGA4, ITGB1, ITM2C, LGALS1, LGALS3, MEF2C, NOTCH2, NQO1, PEA15, RNF122, SAV1, THBS1, UNC13B]
GO:0043065	positive regulation of apoptotic process	7.78468e-05	0.0398576	3.3815e-05	0.000101445	[5, 6, 7]	Group06	5.97403	23	[AKAP12, BOK, CAV1, CCN1, DAPK1, EPHA7, FAS, GSN, IFIT2, INHBB, ITGA4, ITGB1, ITM2C, LGALS1, LGALS3, MEF2C, NOTCH2, NQO1, PEA15, RNF122, SAV1, THBS1, UNC13B]
GO:0061302	smooth muscle cell-matrix adhesion	5.77572e-05	0.0299182	5.77572e-05	0.000115514	[5]	Group01	75	3	[DDR1, PLAU, SERPINE1]
GO:0035850	epithelial cell differentiation involved in kidney development	3.31087e-05	0.0173489	3.31087e-05	0.000132435	[5, 6, 7, 8, 9]	Group04	18.4211	7	[ACTA2, JAG1, LAMB2, MEF2C, NOTCH2, WWTR1, YAP1]
Molecular Functions
GO:0005518	collagen binding	2.3539e-06	0.000249513	2.3539e-06	1.64773e-05	[3]	Group1	18	9	[CD44, CRTAP, DDR1, ITGA10, ITGA3, ITGB1, SMAD7, SPARC, THBS1]
GO:0043236	laminin binding	1.25763e-05	0.00130794	3.08871e-06	1.85323e-05	[3]	Group5	26.087	6	[ECM1, ITGA3, ITGB1, LGALS1, LGALS3, THBS1]
GO:0001968	fibronectin binding	0.000141084	0.0141084	3.08871e-06	1.85323e-05	[3]	Group5	22.7273	5	[CCDC80, ITGA3, ITGA4, ITGB1, THBS1]
GO:0005178	integrin binding	4.94981e-08	5.2963e-06	7.7971e-06	3.89855e-05	[3, 4]	Group3	13.6364	15	[CCN1, COL3A1, GPNMB, ICAM1, ITGA10, ITGA3, ITGA4, ITGB1, LAMB2, MMP14, MYH9, P4HB, PLPP3, THBS1, TLN1]
GO:0050839	cell adhesion molecule binding	7.7971e-06	0.000818695	7.7971e-06	3.89855e-05	[3]	Group3	5.95745	28	[AHNAK, ANXA2, CAST, CCN1, CDC42EP1, CLIC1, CNN3, COL3A1, EZR, GCN1, GPNMB, ICAM1, ITGA10, ITGA3, ITGA4, ITGB1, LAMB2, LASP1, MMP14, MYH9, NIBAN2, NLGN4X, P4HB, PLIN3, PLPP3, TAGLN2, THBS1, TLN1]
GO:0005544	calcium-dependent phospholipid binding	0.000254567	0.0252022	1.93157e-05	7.72629e-05	[4]	Group4	15.7895	6	[ANXA2, ANXA2P2, ANXA5, ANXA6, CPNE8, RPH3A]
GO:0001786	phosphatidylserine binding	0.000390492	0.0378777	1.93157e-05	7.72629e-05	[3, 4]	Group4	14.6341	6	[ANXA2, ANXA2P2, ANXA6, AXL, THBS1, TLN1]
GO:0005543	phospholipid binding	6.39286e-05	0.00652072	6.39286e-05	0.000191786	[3]	Group2	6.0274	22	[ANKS1B, ANXA2, ANXA2P2, ANXA5, ANXA6, AXL, CPNE8, GSN, JAG1, MAP1LC3A, MYOF, PLTP, PREX1, PSD3, RPH3A, SGK1, SHC1, SNX7, THBS1, TLN1, TPP1, UNC13B]
GO:0005509	calcium ion binding	0.000114028	0.0115168	0.000114028	0.000228056	[5]	Group0	5.45852	25	[ANXA2, ANXA2P2, ANXA5, ANXA6, CALU, CBLB, GSN, JAG1, LOXL2, LRP4, MYL12A, MYL9, NOTCH2, P4HTM, PAMR1, PCDH7, PCDHGB6, PCDHGB7, RASGRP2, RPH3A, S100A16, SPARC, THBS1, UNC13B, VSNL1]
GO:0070008	serine-type exopeptidase activity	5.95737e-05	0.00613609	0.00045046	0.00045046	[5]	Group6	40	4	[CPVL, CTSA, SCPEP1, TPP1]
GO:0004185	serine-type carboxypeptidase activity	0.000255101	0.0249999	0.00045046	0.00045046	[6]	Group6	50	3	[CPVL, CTSA, SCPEP1]
GO:0008236	serine-type peptidase activity	0.00045046	0.0432441	0.00045046	0.00045046	[4]	Group6	8.62069	10	[ANXA2, CPVL, CTSA, MMP14, PAMR1, PLAU, PRSS23, SCPEP1, SERPINE1, TPP1]
Cellular Component
GO:0048770	pigment granule	9.88759e-07	7.61345e-05	9.88759e-07	8.89883e-06	[4, 5, 7]	Group3	13	13	[ANXA2, ANXA2P2, ANXA6, CALU, GPNMB, GSN, ITGB1, LAMP1, MMP14, P4HB, PMEL, SLC2A1, TPP1]
GO:0042470	melanosome	9.88759e-07	7.61345e-05	9.88759e-07	8.89883e-06	[5, 6, 8]	Group3	13	13	[ANXA2, ANXA2P2, ANXA6, CALU, GPNMB, GSN, ITGB1, LAMP1, MMP14, P4HB, PMEL, SLC2A1, TPP1]
GO:0030312	external encapsulating structure	1.70425e-05	0.00129523	1.70425e-05	0.00013634	[2, 3]	Group7	6.79012	22	[ANXA2, ANXA2P2, ANXA5, ANXA6, CCDC80, CCN1, COL19A1, COL3A1, ECM1, ICAM1, LAMB2, LGALS1, LGALS3, LOXL2, LRIG3, LRRN1, LRRN2, MMP14, SDC2, SERPINE1, SPARC, THBS1]
GO:0031012	extracellular matrix	1.70425e-05	0.00129523	1.70425e-05	0.00013634	[3, 4]	Group7	6.79012	22	[ANXA2, ANXA2P2, ANXA5, ANXA6, CCDC80, CCN1, COL19A1, COL3A1, ECM1, ICAM1, LAMB2, LGALS1, LGALS3, LOXL2, LRIG3, LRRN1, LRRN2, MMP14, SDC2, SERPINE1, SPARC, THBS1]
GO:0062023	collagen-containing extracellular matrix	4.70731e-05	0.00343634	1.70425e-05	0.00013634	[4, 5]	Group7	7.2	18	[ANXA2, ANXA2P2, ANXA5, ANXA6, CCDC80, CCN1, COL19A1, COL3A1, ECM1, ICAM1, LAMB2, LGALS1, LGALS3, LOXL2, SDC2, SERPINE1, SPARC, THBS1]
GO:0009897	external side of plasma membrane	7.90924e-05	0.00569465	9.70138e-05	0.000582083	[3, 4]	Group5	8.72483	13	[ANXA5, FAS, FCGRT, HLA-E, ICAM1, ITGA10, ITGA3, ITGA4, ITGB1, LAMP1, P4HB, THBS1, TMEM123]
GO:0008305	integrin complex	0.000519775	0.0337854	9.70138e-05	0.000582083	[3, 4, 5, 6]	Group5	25	4	[ITGA10, ITGA3, ITGA4, ITGB1]
GO:0070062	extracellular exosome	8.8343e-05	0.00627236	8.8343e-05	0.000618401	[3, 4, 6]	Group0	4.01845	61	[ACTA2, AHNAK, ANXA2, ANXA2P2, ANXA5, ANXA6, AXL, CACNA2D1, CD44, CLIC1, CMPK1, CPNE8, CPVL, CTDSP1, CTSA, CUX2, CYBRD1, DDR1, DUSP26, ECM1, EPHB4, EZR, FAS, GSN, HLA-E, HSPB1, ICAM1, ITGA3, ITGA4, ITGB1, ITM2C, KRT8, LAMB2, LAMP1, LGALS1, LGALS3, MVP, MYH9, MYL12A, MYOF, NEBL, NIBAN2, P4HB, PLAU, PMEL, PRSS23, RAB13, RAB34, RFTN1, RHOC, S100A16, SCPEP1, SERPINE1, SLC2A1, ST3GAL1, TAGLN2, THBS1, …
GO:0045121	membrane raft	0.000661595	0.0423421	0.000691529	0.000691529	[4]	Group4	6.43777	15	[AHNAK, ANXA2, CAV1, CBLB, EZR, FAS, ICAM1, ITGB1, LRP4, MYOF, P2RX3, PLPP3, RFTN1, SLC2A1, TPP1]
GO:0098857	membrane microdomain	0.000691529	0.0435663	0.000691529	0.000691529	[3]	Group4	6.41026	15	[AHNAK, ANXA2, CAV1, CBLB, EZR, FAS, ICAM1, ITGB1, LRP4, MYOF, P2RX3, PLPP3, RFTN1, SLC2A1, TPP1]
GO:0042383	sarcolemma	0.000188031	0.0129742	0.000188031	0.000752125	[4]	Group2	9.90099	10	[AHNAK, ANXA2, CACNA2D1, CACNG8, CAV1, FLNC, ITGB1, LAMP1, SLC2A1, SYNC]
GO:0031594	neuromuscular junction	0.000184157	0.012891	0.000184157	0.000920784	[4]	Group1	12.3077	8	[EPHA7, ITGB1, LAMB2, LRP4, MYH9, PDZRN3, SYNC, UNC13B]
GO:0005925	focal adhesion	1.87878e-05	0.00140909	0.000472436	0.000944871	[5]	Group8	6.4	24	[AHNAK, AKAP12, ANXA5, ANXA6, CAV1, CD44, CDC42EP1, CNN3, EZR, FLNC, GSN, HSPB1, ICAM1, ITGA3, ITGA4, ITGB1, JAK1, LASP1, MMP14, MYH9, P4HB, PLAU, TLN1, VIM]
GO:0030055	cell-substrate junction	2.54148e-05	0.0018807	0.000472436	0.000944871	[4]	Group8	6.28272	24	[AHNAK, AKAP12, ANXA5, ANXA6, CAV1, CD44, CDC42EP1, CNN3, EZR, FLNC, GSN, HSPB1, ICAM1, ITGA3, ITGA4, ITGB1, JAK1, LASP1, MMP14, MYH9, P4HB, PLAU, TLN1, VIM]
GO:0070161	anchoring junction	0.000472436	0.0311808	0.000472436	0.000944871	[3]	Group8	4.1629	46	[AHNAK, AKAP12, ANKS1B, ANXA2, ANXA5, ANXA6, CACNG8, CAMK2N1, CAV1, CD44, CDC42EP1, CNN3, DLGAP1, EZR, FLNC, GSN, HSPB1, ICAM1, ILDR2, ITGA3, ITGA4, ITGB1, JAG1, JAK1, LASP1, MMP14, MYH9, NIBAN2, NLGN4X, P4HB, PDLIM4, PDZRN3, PLAU, PLPP3, PLXDC1, PSD3, RAB13, RASGRP2, RIMBP2, RPH3A, SAV1, SLC2A1, SMAD7, TLN1, UNC13B, VIM]
GO:0030659	cytoplasmic vesicle membrane	0.000292367	0.0198809	0.000352042	0.00105612	[4, 5, 6, 7]	Group6	4.43951	40	[AGPAT2, AGTRAP, ANXA2, ANXA6, BOK, CACNG8, CALY, CAV1, CCDC136, CD44, FCGRT, GLIPR1, GPNMB, HLA-DMA, HLA-E, IFITM2, IFITM3, IRAK1, ITGB1, ITM2C, KIF13A, LAMP1, LDLRAD4, LGALS3, LRIG3, MDM2, MYOF, PCDH7, PDLIM4, PLAU, PLIN3, PMEL, RAB13, RAB31, RAB34, RNF144A, RPH3A, SNX7, SPARC, UNC13B]
GO:0012506	vesicle membrane	0.000352042	0.0235868	0.000352042	0.00105612	[4, 5]	Group6	4.36205	40	[AGPAT2, AGTRAP, ANXA2, ANXA6, BOK, CACNG8, CALY, CAV1, CCDC136, CD44, FCGRT, GLIPR1, GPNMB, HLA-DMA, HLA-E, IFITM2, IFITM3, IRAK1, ITGB1, ITM2C, KIF13A, LAMP1, LDLRAD4, LGALS3, LRIG3, MDM2, MYOF, PCDH7, PDLIM4, PLAU, PLIN3, PMEL, RAB13, RAB31, RAB34, RNF144A, RPH3A, SNX7, SPARC, UNC13B]
KEGG Pathways
REACTOME_Pathways:1474244	Extracellular matrix organization	4.16158e-08	8.1567e-06	5.40789e-09	4.32632e-08	[-1]	Group7	10.6383	20	[CAST, CD44, COL19A1, COL3A1, CRTAP, DDR1, ICAM1, ITGA10, ITGA3, ITGA4, ITGB1, LAMB2, LOXL2, LRP4, MMP14, P4HB, SDC2, SERPINE1, SPARC, THBS1]
REACTOME_Pathways:216083	Integrin cell surface interactions	2.14932e-05	0.0041052	5.40789e-09	4.32632e-08	[-1]	Group7	16.6667	8	[CD44, COL3A1, ICAM1, ITGA10, ITGA3, ITGA4, ITGB1, THBS1]
KEGG:05410	Hypertrophic cardiomyopathy	8.80705e-05	0.0166453	5.40789e-09	4.32632e-08	[-1]	Group7	13.7931	8	[CACNA2D1, CACNG8, ITGA10, ITGA3, ITGA4, ITGB1, LMNA, TPM2]
KEGG:05414	Dilated cardiomyopathy	0.000142578	0.026662	5.40789e-09	4.32632e-08	[-1]	Group7	12.9032	8	[CACNA2D1, CACNG8, ITGA10, ITGA3, ITGA4, ITGB1, LMNA, TPM2]
REACTOME_Pathways:4493	Cells and molecules involved in local acute inflammatory response	0.000148772	0.0276716	5.40789e-09	4.32632e-08	[-1]	Group7	60	3	[ICAM1, ITGA4, ITGB1]
REACTOME_Pathways:2572	Primary focal segmental glomerulosclerosis (FSGS)	8.53556e-07	0.000166443	8.53556e-07	5.97489e-06	[-1]	Group5	18.1818	10	[CDKN1A, INF2, ITGA3, ITGB1, JAG1, KRT8, LAMB2, MYH9, TLN1, VIM]
REACTOME_Pathways:445355	Smooth Muscle Contraction	8.77894e-06	0.00170311	8.77894e-06	5.26736e-05	[-1]	Group4	22.5806	7	[ACTA2, ANXA2, ANXA6, MYL12A, MYL9, TLN1, TPM2]
WikiPathways:3888	VEGFA-VEGFR2 signaling pathway	1.45167e-05	0.00278721	1.45167e-05	5.80669e-05	[-1]	Group1	6.53951	24	[CACNA2D1, CALU, CAV1, CCN1, CLIC1, EZR, FAS, HSPB1, ICAM1, IER5, ITGB1, JAG1, MAPK12, MDM2, MEF2C, MMP14, MYH9, P4HB, PBXIP1, PLAU, RHOC, SHC1, SMARCA2, TPP1]
WikiPathways:2864	Apoptosis-related network due to altered Notch3 in ovarian cancer	1.30962e-05	0.00252756	1.30962e-05	6.54808e-05	[-1]	Group0	17.7778	8	[ANXA5, CDKN1A, HSPB1, IER3, NQO1, SMAD7, THBS1, VIM]
WikiPathways:4217	Ebola virus infection in host	0.000112669	0.0211817	0.000112669	0.000225337	[-1]	Group2	10.6383	10	[AXL, CAV1, FLNC, GSN, HLA-DMA, HLA-E, ITGA3, ITGA4, ITGB1, RHOC]
REACTOME_Pathways:373755	Semaphorin interactions	7.75699e-05	0.0147383	7.75699e-05	0.00023271	[-1]	Group3	14.0351	8	[ITGB1, MYH9, MYL12A, MYL9, PLXNA4, PLXND1, RHOC, TLN1]
REACTOME_Pathways:114608	Platelet degranulation	0.000161489	0.0298754	0.000262396	0.000262396	[-1]	Group6	11.25	9	[ANXA5, CALU, ECM1, PCDH7, SERPINE1, SPARC, TAGLN2, THBS1, TLN1]
REACTOME_Pathways:76005	Response to elevated platelet cytosolic Ca2+	0.000257366	0.0473553	0.000262396	0.000262396	[-1]	Group6	10.5882	9	[ANXA5, CALU, ECM1, PCDH7, SERPINE1, SPARC, TAGLN2, THBS1, TLN1]
REACTOME_Pathways:109582	Hemostasis	0.000262396	0.0480184	0.000262396	0.000262396	[-1]	Group6	5.77428	22	[ANXA2, ANXA5, CALU, CAV1, CD44, ECM1, ITGA10, ITGA3, ITGA4, ITGB1, P2RX3, PCDH7, PLAU, RASGRP2, SDC2, SERPINE1, SHC1, SPARC, TAGLN2, THBS1, TLN1, TUBB6]
