# Supplementary material for: Direct targets of MEF2C are enriched for genes associated with schizophrenia and cognitive function and are involved in neuron development and mitochondrial function
Source: PLoS Genet. 2024 Sep 11;20(9):e1011093. doi: 10.1371/journal.pgen.1011093 (PMC11419381; doi:10.1371/journal.pgen.1011093)
Supplement: S21 Table — (XLSX) [file pgen.1011093.s022.xlsx]

## Sheet: Sheet1
ID	Term	Term P Value	Bonferroni Corrected Term P Value	Group P Value	Bonferroni Corrected Group P Value	GO Levels	GO Groups	% Associated Genes	Nr. Genes	Associated Genes Found
Biological processes
GO:0099565	chemical synaptic transmission, postsynaptic	0.00022713	0.0129464	0.00022713	0.000681391	[4, 5, 6, 7, 8]	Group0	5.7554	8	[DLGAP1, GLRA3, LY6H, LYNX1, NLGN4X, P2RX3, RGS4, STX1A]
GO:0030388	fructose 1,6-bisphosphate metabolic process	8.48151e-05	0.00491928	0.00086496	0.00086496	[4, 5]	Group2	37.5	3	[ALDOC, PFKL, PFKP]
GO:0006165	nucleoside diphosphate phosphorylation	0.000689204	0.0385954	0.00086496	0.00086496	[6, 7, 8]	Group2	6.59341	6	[ALDOC, GCK, LDHA, NME3, PFKL, PFKP]
GO:0046939	nucleotide phosphorylation	0.000773228	0.0417543	0.00086496	0.00086496	[6]	Group2	6.45161	6	[ALDOC, GCK, LDHA, NME3, PFKL, PFKP]
GO:1901798	positive regulation of signal transduction by p53 class mediator	0.000716682	0.0394175	0.000716682	0.00143336	[5, 6, 7, 8]	Group1	11.4286	4	[CHD5, RPL11, RPL26, RPS20]
Molecular Functions
No statistically significant results were obtained for the molecular function category
Cellular Component
GO:0022626	cytosolic ribosome	0.000212609	0.00340174	0.000212609	0.000850435	[3, 4, 5, 6]	Group0	6.66667	7	[RPL11, RPL26, RPL30, RPL37A, RPS15A, RPS20, RPS25]
GO:0034702	ion channel complex	0.000720606	0.0108091	0.000720606	0.00216182	[4, 5, 6]	Group3	4.30622	9	[CACNA2D1, CLIC1, GLRA3, KCND2, KCNJ14, KCNQ3, OLFM3, RYR2, STX1A]
GO:0034703	cation channel complex	0.00285708	0.037142	0.000720606	0.00216182	[5, 6, 7]	Group3	4.29448	7	[CACNA2D1, KCND2, KCNJ14, KCNQ3, OLFM3, RYR2, STX1A]
GO:0043194	axon initial segment	0.00173439	0.0242814	0.00173439	0.00346877	[2, 3, 7]	Group1	14.2857	3	[KCNQ3, NRCAM, TRIM46]
GO:0098982	GABA-ergic synapse	0.0491133	0.0491133	0.0491133	0.0491133	[4]	Group2	4.22535	3	[KCND2, NLGN4X, SLC6A17]
KEGG Pathways
WikiPathways:4875	Disruption of postsynaptic signaling by CNV	1.3284e-06	6.24347e-05	1.3284e-06	6.64199e-06	[-1]	Group1	19.3548	6	[DLGAP1, NLGN4X, RPH3A, RYR2, STX1A, YWHAG]
REACTOME_Pathways:9633012	Response of EIF2AK4 (GCN2) to amino acid deficiency	1.69982e-05	0.000781916	0.0158358	0.0316715	[-1]	Group4	8.24742	8	[ATF3, RPL11, RPL26, RPL30, RPL37A, RPS15A, RPS20, RPS25]
WikiPathways:534	Glycolysis and gluconeogenesis	2.72384e-05	0.00122573	0.000721373	0.00288549	[-1]	Group3	16.129	5	[ALDOC, GCK, LDHA, PFKL, PFKP]
KEGG:05171	Coronavirus disease	5.44608e-05	0.00239627	0.0158358	0.0316715	[-1]	Group4	6.12245	9	[MAPK11, MAPK12, RPL11, RPL26, RPL30, RPL37A, RPS15A, RPS20, RPS25]
REACTOME_Pathways:156902	Peptide chain elongation	5.91461e-05	0.00254328	0.0158358	0.0316715	[-1]	Group4	8.23529	7	[RPL11, RPL26, RPL30, RPL37A, RPS15A, RPS20, RPS25]
REACTOME_Pathways:192823	Viral mRNA Translation	5.91461e-05	0.00254328	0.0158358	0.0316715	[-1]	Group4	8.23529	7	[RPL11, RPL26, RPL30, RPL37A, RPS15A, RPS20, RPS25]
WikiPathways:477	Cytoplasmic ribosomal proteins	6.37718e-05	0.00267842	0.0158358	0.0316715	[-1]	Group4	8.13953	7	[RPL11, RPL26, RPL30, RPL37A, RPS15A, RPS20, RPS25]
REACTOME_Pathways:156842	Eukaryotic Translation Elongation	7.39127e-05	0.00303042	0.0158358	0.0316715	[-1]	Group4	7.95455	7	[RPL11, RPL26, RPL30, RPL37A, RPS15A, RPS20, RPS25]
REACTOME_Pathways:2408557	Selenocysteine synthesis	7.94561e-05	0.00317824	0.0158358	0.0316715	[-1]	Group4	7.86517	7	[RPL11, RPL26, RPL30, RPL37A, RPS15A, RPS20, RPS25]
REACTOME_Pathways:72764	Eukaryotic Translation Termination	7.94561e-05	0.00317824	0.0158358	0.0316715	[-1]	Group4	7.86517	7	[RPL11, RPL26, RPL30, RPL37A, RPS15A, RPS20, RPS25]
REACTOME_Pathways:975956	Nonsense Mediated Decay (NMD) independent of the Exon Junction Complex (EJC)	9.15628e-05	0.00357095	0.0158358	0.0316715	[-1]	Group4	7.69231	7	[RPL11, RPL26, RPL30, RPL37A, RPS15A, RPS20, RPS25]
KEGG:00010	Glycolysis / Gluconeogenesis	0.000109439	0.0041587	0.000721373	0.00288549	[-1]	Group3	12.1951	5	[ALDOC, GCK, LDHA, PFKL, PFKP]
REACTOME_Pathways:72689	Formation of a pool of free 40S subunits	0.000137195	0.0050762	0.0158358	0.0316715	[-1]	Group4	7.2165	7	[RPL11, RPL26, RPL30, RPL37A, RPS15A, RPS20, RPS25]
REACTOME_Pathways:156827	L13a-mediated translational silencing of Ceruloplasmin expression	0.000253029	0.00910905	0.0158358	0.0316715	[-1]	Group4	6.54206	7	[RPL11, RPL26, RPL30, RPL37A, RPS15A, RPS20, RPS25]
REACTOME_Pathways:1799339	SRP-dependent cotranslational protein targeting to membrane	0.000267986	0.00937951	0.0158358	0.0316715	[-1]	Group4	6.48148	7	[RPL11, RPL26, RPL30, RPL37A, RPS15A, RPS20, RPS25]
REACTOME_Pathways:2408522	Selenoamino acid metabolism	0.000267986	0.00937951	0.0158358	0.0316715	[-1]	Group4	6.48148	7	[RPL11, RPL26, RPL30, RPL37A, RPS15A, RPS20, RPS25]
REACTOME_Pathways:72706	GTP hydrolysis and joining of the 60S ribosomal subunit	0.000267986	0.00937951	0.0158358	0.0316715	[-1]	Group4	6.48148	7	[RPL11, RPL26, RPL30, RPL37A, RPS15A, RPS20, RPS25]
REACTOME_Pathways:9711097	Cellular response to starvation	0.000323209	0.0106659	0.0158358	0.0316715	[-1]	Group4	5.44218	8	[ATF3, RPL11, RPL26, RPL30, RPL37A, RPS15A, RPS20, RPS25]
REACTOME_Pathways:927802	Nonsense-Mediated Decay (NMD)	0.000317178	0.010784	0.0158358	0.0316715	[-1]	Group4	6.30631	7	[RPL11, RPL26, RPL30, RPL37A, RPS15A, RPS20, RPS25]
REACTOME_Pathways:975957	Nonsense Mediated Decay (NMD) enhanced by the Exon Junction Complex (EJC)	0.000317178	0.010784	0.0158358	0.0316715	[-1]	Group4	6.30631	7	[RPL11, RPL26, RPL30, RPL37A, RPS15A, RPS20, RPS25]
REACTOME_Pathways:168255	Influenza Infection	0.000370523	0.0118567	0.0158358	0.0316715	[-1]	Group4	5.33333	8	[CPSF4, RPL11, RPL26, RPL30, RPL37A, RPS15A, RPS20, RPS25]
REACTOME_Pathways:72613	Eukaryotic Translation Initiation	0.000393788	0.0122074	0.0158358	0.0316715	[-1]	Group4	6.08696	7	[RPL11, RPL26, RPL30, RPL37A, RPS15A, RPS20, RPS25]
REACTOME_Pathways:72737	Cap-dependent Translation Initiation	0.000393788	0.0122074	0.0158358	0.0316715	[-1]	Group4	6.08696	7	[RPL11, RPL26, RPL30, RPL37A, RPS15A, RPS20, RPS25]
REACTOME_Pathways:9010553	Regulation of expression of SLITs and ROBOs	0.000570674	0.0171202	0.0158358	0.0316715	[-1]	Group4	5	8	[LHX4, RPL11, RPL26, RPL30, RPL37A, RPS15A, RPS20, RPS25]
KEGG:03010	Ribosome	0.000683027	0.0198078	0.0158358	0.0316715	[-1]	Group4	5.55556	7	[RPL11, RPL26, RPL30, RPL37A, RPS15A, RPS20, RPS25]
REACTOME_Pathways:168273	Influenza Viral RNA Transcription and Replication	0.000860673	0.0240989	0.0158358	0.0316715	[-1]	Group4	5.34351	7	[RPL11, RPL26, RPL30, RPL37A, RPS15A, RPS20, RPS25]
KEGG:00052	Galactose metabolism	0.00155867	0.0420841	0.000721373	0.00288549	[-1]	Group3	15	3	[GCK, PFKL, PFKP]
REACTOME_Pathways:9663891	Selective autophagy	0.0474101	0.0474101	0.0474101	0.0474101	[-1]	Group0	4.34783	3	[MAP1LC3A, TUBA1A, TUBA1B]
WikiPathways:706	Sudden infant death syndrome (SIDS) susceptibility pathways	0.00182779	0.0475226	0.00182779	0.00548337	[-1]	Group2	5.45455	6	[ADCYAP1, EGR1, GCK, POU2F2, RYR2, YWHAG]
