# Supplementary material for: Direct targets of MEF2C are enriched for genes associated with schizophrenia and cognitive function and are involved in neuron development and mitochondrial function
Source: PLoS Genet. 2024 Sep 11;20(9):e1011093. doi: 10.1371/journal.pgen.1011093 (PMC11419381; doi:10.1371/journal.pgen.1011093)
Supplement: S22 Table — (XLSX) [file pgen.1011093.s023.xlsx]

## Sheet: Sheet1
ID	Term	Term P Value	Bonferroni Corrected Term P Value	Group P Value	Bonferroni Corrected Group P Value	GO Levels	GO Groups	% Associated Genes	Nr. Genes	Associated Genes Found
Biological Processes
GO:0006119	oxidative phosphorylation	6.45383e-17	1.0139e-13	1.37508e-09	2.75017e-09	[7]	Group1	34.1667	41	[AK4, ATP5F1B, ATP5F1C, ATP5F1D, ATP5MF, ATP5MG, ATP5PB, ATP5PF, CCNI, COX4I1, COX5A, COX5B, COX6A1, COX6B1, COX7A2, COX7B, COX8A, CYC1, DGUOK, NDUFA1, NDUFA12, NDUFA13, NDUFA4, NDUFA8, NDUFAB1, NDUFAF1, NDUFB10, NDUFB2, NDUFB3, NDUFB4, NDUFS2, NDUFS4, NDUFS5, NDUFS6, NDUFS7, NDUFV1, PDE12, RHOA, UQCRC1, UQCRC2, UQCRH]
GO:0009060	aerobic respiration	7.33144e-17	1.15104e-13	1.37508e-09	2.75017e-09	[6]	Group1	29.3413	49	[AK4, ATP5F1B, ATP5F1C, ATP5F1D, ATP5MF, ATP5MG, ATP5PB, ATP5PF, CBFA2T3, CCNI, COX4I1, COX5A, COX5B, COX6A1, COX6B1, COX7A2, COX7B, COX8A, CYC1, DGUOK, DLST, FH, IDH2, IDH3B, MDH2, NDUFA1, NDUFA12, NDUFA13, NDUFA4, NDUFA8, NDUFAB1, NDUFAF1, NDUFB10, NDUFB2, NDUFB3, NDUFB4, NDUFS2, NDUFS4, NDUFS5, NDUFS6, NDUFS7, NDUFV1, OXA1L, PDE12, RHOA, SURF1, UQCRC1, UQCRC2, UQCRH]
GO:0015453	oxidoreduction-driven active transmembrane transporter activity	1.33979e-15	2.10213e-12	1.37508e-09	2.75017e-09	[6, 8]	Group1	45.1613	28	[CCNI, COX4I1, COX5A, COX5B, COX6A1, COX6B1, COX7B, COX8A, CYB5A, CYC1, NDUFA1, NDUFA12, NDUFA4, NDUFA8, NDUFB10, NDUFB2, NDUFB3, NDUFB4, NDUFS2, NDUFS4, NDUFS5, NDUFS6, NDUFS7, NDUFV1, PHB2, SURF1, UQCRC1, UQCRH]
GO:0045333	cellular respiration	4.36701e-14	6.84747e-11	1.37508e-09	2.75017e-09	[5]	Group1	24.6377	51	[AIFM2, AK4, ATP5F1B, ATP5F1C, ATP5F1D, ATP5MF, ATP5MG, ATP5PB, ATP5PF, CBFA2T3, CCNI, COX4I1, COX5A, COX5B, COX6A1, COX6B1, COX7A2, COX7B, COX8A, CYC1, DGUOK, DLST, FH, IDH2, IDH3B, MDH2, NDUFA1, NDUFA12, NDUFA13, NDUFA4, NDUFA8, NDUFAB1, NDUFAF1, NDUFB10, NDUFB2, NDUFB3, NDUFB4, NDUFS2, NDUFS4, NDUFS5, NDUFS6, NDUFS7, NDUFV1, OXA1L, PDE12, PRELID1, RHOA, SURF1, UQCRC1, UQCRC2, UQCRH]
GO:0042773	ATP synthesis coupled electron transport	8.44981e-14	1.32409e-10	1.37508e-09	2.75017e-09	[6, 7, 8]	Group1	37.037	30	[CCNI, COX4I1, COX5A, COX5B, COX6A1, COX6B1, COX7A2, COX7B, COX8A, CYC1, DGUOK, NDUFA1, NDUFA12, NDUFA4, NDUFA8, NDUFAB1, NDUFAF1, NDUFB10, NDUFB2, NDUFB3, NDUFB4, NDUFS2, NDUFS4, NDUFS5, NDUFS6, NDUFS7, NDUFV1, UQCRC1, UQCRC2, UQCRH]
GO:0042775	mitochondrial ATP synthesis coupled electron transport	8.44981e-14	1.32409e-10	1.37508e-09	2.75017e-09	[7, 8, 9]	Group1	37.037	30	[CCNI, COX4I1, COX5A, COX5B, COX6A1, COX6B1, COX7A2, COX7B, COX8A, CYC1, DGUOK, NDUFA1, NDUFA12, NDUFA4, NDUFA8, NDUFAB1, NDUFAF1, NDUFB10, NDUFB2, NDUFB3, NDUFB4, NDUFS2, NDUFS4, NDUFS5, NDUFS6, NDUFS7, NDUFV1, UQCRC1, UQCRC2, UQCRH]
GO:0019646	aerobic electron transport chain	3.06628e-13	4.80179e-10	1.37508e-09	2.75017e-09	[6, 7, 8]	Group1	37.8378	28	[CCNI, COX4I1, COX5A, COX5B, COX6A1, COX6B1, COX7A2, COX7B, COX8A, CYC1, NDUFA1, NDUFA4, NDUFA8, NDUFAB1, NDUFAF1, NDUFB10, NDUFB2, NDUFB3, NDUFB4, NDUFS2, NDUFS4, NDUFS5, NDUFS6, NDUFS7, NDUFV1, UQCRC1, UQCRC2, UQCRH]
GO:0009055	electron transfer activity	5.71995e-13	8.95172e-10	1.37508e-09	2.75017e-09	[5]	Group1	32.0388	33	[AIFM2, ALDH2, CCNI, COX4I1, COX5A, COX5B, COX6A1, COX6B1, COX7B, COX8A, CYB5A, CYC1, IDH3B, ME2, NDUFA1, NDUFA12, NDUFA4, NDUFA8, NDUFB10, NDUFB2, NDUFB3, NDUFB4, NDUFS2, NDUFS4, NDUFS5, NDUFS6, NDUFS7, NDUFV1, NQO2, PHB2, SURF1, UQCRC1, UQCRH]
GO:0015980	energy derivation by oxidation of organic compounds	1.2255e-12	1.91668e-09	1.37508e-09	2.75017e-09	[4]	Group1	21.0145	58	[ACADVL, AIFM2, AK4, AKT2, ATP5F1B, ATP5F1C, ATP5F1D, ATP5MF, ATP5MG, ATP5PB, ATP5PF, CBFA2T3, CCNI, COX4I1, COX5A, COX5B, COX6A1, COX6B1, COX7A2, COX7B, COX8A, CYC1, DGUOK, DLST, FH, IDH2, IDH3B, IL6ST, IRS2, MDH2, NDUFA1, NDUFA12, NDUFA13, NDUFA4, NDUFA8, NDUFAB1, NDUFAF1, NDUFB10, NDUFB2, NDUFB3, NDUFB4, NDUFS2, NDUFS4, NDUFS5, NDUFS6, NDUFS7, NDUFV1, OXA1L, PDE12, PFKM, PPP1R3E, PRELID1, RHOA…
GO:0022904	respiratory electron transport chain	1.02916e-11	1.60858e-08	1.37508e-09	2.75017e-09	[5, 6]	Group1	30.6931	31	[AIFM2, CCNI, COX4I1, COX5A, COX5B, COX6A1, COX6B1, COX7A2, COX7B, COX8A, CYC1, DGUOK, NDUFA1, NDUFA12, NDUFA4, NDUFA8, NDUFAB1, NDUFAF1, NDUFB10, NDUFB2, NDUFB3, NDUFB4, NDUFS2, NDUFS4, NDUFS5, NDUFS6, NDUFS7, NDUFV1, UQCRC1, UQCRC2, UQCRH]
GO:0022900	electron transport chain	2.0995e-11	3.27942e-08	1.37508e-09	2.75017e-09	[4]	Group1	25.6757	38	[AIFM2, ALDH2, CCNI, COX4I1, COX5A, COX5B, COX6A1, COX6B1, COX7A2, COX7B, COX8A, CYB5A, CYC1, DGUOK, IDH3B, ME2, NDUFA1, NDUFA12, NDUFA4, NDUFA8, NDUFAB1, NDUFAF1, NDUFB10, NDUFB2, NDUFB3, NDUFB4, NDUFS2, NDUFS4, NDUFS5, NDUFS6, NDUFS7, NDUFV1, NQO2, PHB2, SURF1, UQCRC1, UQCRC2, UQCRH]
GO:0006754	ATP biosynthetic process	2.91953e-11	4.55739e-08	1.37508e-09	2.75017e-09	[8, 9, 10, 11]	Group1	32.1839	28	[AK4, ATP5F1B, ATP5F1C, ATP5F1D, ATP5MC1, ATP5MC3, ATP5MF, ATP5MG, ATP5MK, ATP5PB, ATP5PF, DGUOK, NDUFA1, NDUFA12, NDUFA13, NDUFA8, NDUFAB1, NDUFB10, NDUFB2, NDUFB3, NDUFB4, NDUFS2, NDUFS4, NDUFS5, NDUFS6, NDUFS7, NDUFV1, TGFB1]
GO:0009206	purine ribonucleoside triphosphate biosynthetic process	3.18634e-11	4.97069e-08	1.37508e-09	2.75017e-09	[8, 9, 10]	Group1	30.303	30	[AK4, ATP5F1B, ATP5F1C, ATP5F1D, ATP5MC1, ATP5MC3, ATP5MF, ATP5MG, ATP5MK, ATP5PB, ATP5PF, DGUOK, NDUFA1, NDUFA12, NDUFA13, NDUFA8, NDUFAB1, NDUFB10, NDUFB2, NDUFB3, NDUFB4, NDUFS2, NDUFS4, NDUFS5, NDUFS6, NDUFS7, NDUFV1, NME1, NME7, TGFB1]
GO:0009145	purine nucleoside triphosphate biosynthetic process	4.22235e-11	6.58265e-08	1.37508e-09	2.75017e-09	[7, 8, 9]	Group1	30	30	[AK4, ATP5F1B, ATP5F1C, ATP5F1D, ATP5MC1, ATP5MC3, ATP5MF, ATP5MG, ATP5MK, ATP5PB, ATP5PF, DGUOK, NDUFA1, NDUFA12, NDUFA13, NDUFA8, NDUFAB1, NDUFB10, NDUFB2, NDUFB3, NDUFB4, NDUFS2, NDUFS4, NDUFS5, NDUFS6, NDUFS7, NDUFV1, NME1, NME7, TGFB1]
GO:0006091	generation of precursor metabolites and energy	6.32133e-11	9.84863e-08	1.37508e-09	2.75017e-09	[3]	Group1	17.2662	72	[AACS, ACADVL, ACAT1, AIFM2, AK4, AKT2, ALDH2, ATP5F1B, ATP5F1C, ATP5F1D, ATP5MF, ATP5MG, ATP5PB, ATP5PF, CBFA2T3, CCNI, COX4I1, COX5A, COX5B, COX6A1, COX6B1, COX7A2, COX7B, COX8A, CYB5A, CYC1, DGUOK, DLST, FH, FOXK1, IDH2, IDH3B, IL6ST, IRS2, LDHA, MDH2, ME2, MLST8, NDUFA1, NDUFA12, NDUFA13, NDUFA4, NDUFA8, NDUFAB1, NDUFAF1, NDUFB10, NDUFB2, NDUFB3, NDUFB4, NDUFS2, NDUFS4, NDUFS5, NDUFS6, NDUFS7…
GO:0042776	proton motive force-driven mitochondrial ATP synthesis	6.86636e-11	1.06909e-07	1.37508e-09	2.75017e-09	[8, 10, 11, 12, 13]	Group1	38.5965	22	[ATP5F1B, ATP5F1C, ATP5F1D, ATP5MF, ATP5MG, ATP5PB, ATP5PF, NDUFA1, NDUFA12, NDUFA13, NDUFA8, NDUFAB1, NDUFB10, NDUFB2, NDUFB3, NDUFB4, NDUFS2, NDUFS4, NDUFS5, NDUFS6, NDUFS7, NDUFV1]
GO:0015399	primary active transmembrane transporter activity	7.80294e-11	1.21414e-07	1.37508e-09	2.75017e-09	[5, 7]	Group1	26.1194	35	[ABCD2, ATP1A1, ATP5F1B, ATP6V1G2, ATP6V1H, CCNI, COX4I1, COX5A, COX5B, COX6A1, COX6B1, COX7B, COX8A, CYB5A, CYC1, NDUFA1, NDUFA12, NDUFA4, NDUFA8, NDUFB10, NDUFB2, NDUFB3, NDUFB4, NDUFS2, NDUFS4, NDUFS5, NDUFS6, NDUFS7, NDUFV1, PHB2, RYR2, SURF1, TAPBP, UQCRC1, UQCRH]
GO:0009142	nucleoside triphosphate biosynthetic process	1.09167e-10	1.69755e-07	1.37508e-09	2.75017e-09	[6, 7, 8]	Group1	27.5862	32	[AK4, ATP5F1B, ATP5F1C, ATP5F1D, ATP5MC1, ATP5MC3, ATP5MF, ATP5MG, ATP5MK, ATP5PB, ATP5PF, CMPK2, DGUOK, NDUFA1, NDUFA12, NDUFA13, NDUFA8, NDUFAB1, NDUFB10, NDUFB2, NDUFB3, NDUFB4, NDUFS2, NDUFS4, NDUFS5, NDUFS6, NDUFS7, NDUFV1, NME1, NME7, TBPL1, TGFB1]
GO:0009201	ribonucleoside triphosphate biosynthetic process	2.09898e-10	3.26182e-07	1.37508e-09	2.75017e-09	[7, 8, 9]	Group1	28.3019	30	[AK4, ATP5F1B, ATP5F1C, ATP5F1D, ATP5MC1, ATP5MC3, ATP5MF, ATP5MG, ATP5MK, ATP5PB, ATP5PF, DGUOK, NDUFA1, NDUFA12, NDUFA13, NDUFA8, NDUFAB1, NDUFB10, NDUFB2, NDUFB3, NDUFB4, NDUFS2, NDUFS4, NDUFS5, NDUFS6, NDUFS7, NDUFV1, NME1, NME7, TGFB1]
GO:0015078	proton transmembrane transporter activity	4.81521e-10	7.47802e-07	1.37508e-09	2.75017e-09	[6, 7, 8, 9]	Group1	28.1553	29	[ATP5F1B, ATP5F1C, ATP5F1D, ATP5MC1, ATP5MC3, ATP5MF, ATP5MG, ATP5PB, ATP5PF, ATP6V1G2, ATP6V1H, CCNI, COX4I1, COX5A, COX5B, COX6A1, COX6B1, COX7B, COX8A, CYB5A, CYC1, NDUFA4, PHB2, SLC25A4, SLC2A13, SLC9A8, SURF1, UQCRC1, UQCRH]
GO:1902600	proton transmembrane transport	6.43736e-10	9.99078e-07	1.37508e-09	2.75017e-09	[6, 8]	Group1	26.4957	31	[ATP1A1, ATP5F1B, ATP5F1C, ATP5F1D, ATP5MC1, ATP5MC3, ATP5MF, ATP5MG, ATP5PB, ATP5PF, ATP6V1G2, ATP6V1H, CCNI, COX4I1, COX5A, COX5B, COX6A1, COX6B1, COX7B, COX8A, CYB5A, CYC1, NDUFA4, NDUFS7, PHB2, SLC25A4, SLC2A13, SLC9A8, SURF1, UQCRC1, UQCRH]
GO:0004129	cytochrome-c oxidase activity	2.34375e-08	3.63515e-05	1.37508e-09	2.75017e-09	[6, 7, 8, 9, 10]	Group1	57.8947	11	[COX4I1, COX5A, COX5B, COX6A1, COX6B1, COX7B, COX8A, CYB5A, NDUFA4, PHB2, SURF1]
GO:0009205	purine ribonucleoside triphosphate metabolic process	4.25216e-08	6.59084e-05	1.37508e-09	2.75017e-09	[7, 8, 9]	Group1	19.4175	40	[AK4, ATP5F1B, ATP5F1C, ATP5F1D, ATP5MC1, ATP5MC3, ATP5MF, ATP5MG, ATP5MK, ATP5PB, ATP5PF, BAD, CBFA2T3, DGUOK, FOXK1, GTPBP1, LDHA, MLST8, NDUFA1, NDUFA12, NDUFA13, NDUFA8, NDUFAB1, NDUFB10, NDUFB2, NDUFB3, NDUFB4, NDUFS2, NDUFS4, NDUFS5, NDUFS6, NDUFS7, NDUFV1, NME1, NME7, OLA1, PFKM, PFKP, RHOA, TGFB1]
GO:0008137	NADH dehydrogenase (ubiquinone) activity	4.98333e-08	7.71918e-05	1.37508e-09	2.75017e-09	[6, 7, 9]	Group1	42.4242	14	[NDUFA1, NDUFA12, NDUFA4, NDUFA8, NDUFB10, NDUFB2, NDUFB3, NDUFB4, NDUFS2, NDUFS4, NDUFS5, NDUFS6, NDUFS7, NDUFV1]
GO:0046034	ATP metabolic process	1.0741e-07	0.000166271	1.37508e-09	2.75017e-09	[7, 8, 9, 10]	Group1	19.8895	36	[AK4, ATP5F1B, ATP5F1C, ATP5F1D, ATP5MC1, ATP5MC3, ATP5MF, ATP5MG, ATP5MK, ATP5PB, ATP5PF, BAD, CBFA2T3, DGUOK, FOXK1, LDHA, MLST8, NDUFA1, NDUFA12, NDUFA13, NDUFA8, NDUFAB1, NDUFB10, NDUFB2, NDUFB3, NDUFB4, NDUFS2, NDUFS4, NDUFS5, NDUFS6, NDUFS7, NDUFV1, OLA1, PFKM, PFKP, TGFB1]
GO:0009141	nucleoside triphosphate metabolic process	1.14418e-07	0.000177005	1.37508e-09	2.75017e-09	[5, 6, 7]	Group1	18.3406	42	[AK4, ATP5F1B, ATP5F1C, ATP5F1D, ATP5MC1, ATP5MC3, ATP5MF, ATP5MG, ATP5MK, ATP5PB, ATP5PF, BAD, CBFA2T3, CMPK2, DGUOK, FOXK1, GTPBP1, LDHA, MLST8, NDUFA1, NDUFA12, NDUFA13, NDUFA8, NDUFAB1, NDUFB10, NDUFB2, NDUFB3, NDUFB4, NDUFS2, NDUFS4, NDUFS5, NDUFS6, NDUFS7, NDUFV1, NME1, NME7, OLA1, PFKM, PFKP, RHOA, TBPL1, TGFB1]
GO:0009144	purine nucleoside triphosphate metabolic process	1.20852e-07	0.000186837	1.37508e-09	2.75017e-09	[6, 7, 8]	Group1	18.9573	40	[AK4, ATP5F1B, ATP5F1C, ATP5F1D, ATP5MC1, ATP5MC3, ATP5MF, ATP5MG, ATP5MK, ATP5PB, ATP5PF, BAD, CBFA2T3, DGUOK, FOXK1, GTPBP1, LDHA, MLST8, NDUFA1, NDUFA12, NDUFA13, NDUFA8, NDUFAB1, NDUFB10, NDUFB2, NDUFB3, NDUFB4, NDUFS2, NDUFS4, NDUFS5, NDUFS6, NDUFS7, NDUFV1, NME1, NME7, OLA1, PFKM, PFKP, RHOA, TGFB1]
GO:0009199	ribonucleoside triphosphate metabolic process	1.54226e-07	0.000238279	1.37508e-09	2.75017e-09	[6, 7, 8]	Group1	18.6916	40	[AK4, ATP5F1B, ATP5F1C, ATP5F1D, ATP5MC1, ATP5MC3, ATP5MF, ATP5MG, ATP5MK, ATP5PB, ATP5PF, BAD, CBFA2T3, DGUOK, FOXK1, GTPBP1, LDHA, MLST8, NDUFA1, NDUFA12, NDUFA13, NDUFA8, NDUFAB1, NDUFB10, NDUFB2, NDUFB3, NDUFB4, NDUFS2, NDUFS4, NDUFS5, NDUFS6, NDUFS7, NDUFV1, NME1, NME7, OLA1, PFKM, PFKP, RHOA, TGFB1]
GO:0009152	purine ribonucleotide biosynthetic process	1.67122e-07	0.000258036	1.37508e-09	2.75017e-09	[7, 8, 9, 10]	Group1	19.2708	37	[ACAT1, ACOT7, AK4, APRT, ATP5F1B, ATP5F1C, ATP5F1D, ATP5MC1, ATP5MC3, ATP5MF, ATP5MG, ATP5MK, ATP5PB, ATP5PF, DGUOK, HSD17B12, NANOS1, NDUFA1, NDUFA12, NDUFA13, NDUFA8, NDUFAB1, NDUFB10, NDUFB2, NDUFB3, NDUFB4, NDUFS2, NDUFS4, NDUFS5, NDUFS6, NDUFS7, NDUFV1, NME1, NME7, PAPSS1, TECR, TGFB1]
GO:0006120	mitochondrial electron transport, NADH to ubiquinone	1.747e-07	0.000269562	1.37508e-09	2.75017e-09	[7, 8, 9, 10]	Group1	36.5854	15	[NDUFA1, NDUFA4, NDUFA8, NDUFAB1, NDUFAF1, NDUFB10, NDUFB2, NDUFB3, NDUFB4, NDUFS2, NDUFS4, NDUFS5, NDUFS6, NDUFS7, NDUFV1]
GO:0010257	NADH dehydrogenase complex assembly	3.28815e-07	0.000507033	1.37508e-09	2.75017e-09	[6]	Group1	31.4815	17	[ECSIT, NDUFA1, NDUFA12, NDUFA13, NDUFA8, NDUFAB1, NDUFAF1, NDUFB10, NDUFB2, NDUFB3, NDUFB4, NDUFS2, NDUFS4, NDUFS5, NDUFS7, OXA1L, TMEM126A]
GO:0032981	mitochondrial respiratory chain complex I assembly	3.28815e-07	0.000507033	1.37508e-09	2.75017e-09	[7]	Group1	31.4815	17	[ECSIT, NDUFA1, NDUFA12, NDUFA13, NDUFA8, NDUFAB1, NDUFAF1, NDUFB10, NDUFB2, NDUFB3, NDUFB4, NDUFS2, NDUFS4, NDUFS5, NDUFS7, OXA1L, TMEM126A]
GO:0046390	ribose phosphate biosynthetic process	3.47182e-07	0.000535007	1.37508e-09	2.75017e-09	[5, 6]	Group1	18.3099	39	[ACAT1, ACOT7, AK4, APRT, ATP5F1B, ATP5F1C, ATP5F1D, ATP5MC1, ATP5MC3, ATP5MF, ATP5MG, ATP5MK, ATP5PB, ATP5PF, DGUOK, HSD17B12, NANOS1, NDUFA1, NDUFA12, NDUFA13, NDUFA8, NDUFAB1, NDUFB10, NDUFB2, NDUFB3, NDUFB4, NDUFS2, NDUFS4, NDUFS5, NDUFS6, NDUFS7, NDUFV1, NME1, NME7, PAPSS1, RFK, TECR, TGFB1, TKT]
GO:0009260	ribonucleotide biosynthetic process	3.8315e-07	0.000590051	1.37508e-09	2.75017e-09	[6, 7, 8, 9]	Group1	18.5366	38	[ACAT1, ACOT7, AK4, APRT, ATP5F1B, ATP5F1C, ATP5F1D, ATP5MC1, ATP5MC3, ATP5MF, ATP5MG, ATP5MK, ATP5PB, ATP5PF, DGUOK, HSD17B12, NANOS1, NDUFA1, NDUFA12, NDUFA13, NDUFA8, NDUFAB1, NDUFB10, NDUFB2, NDUFB3, NDUFB4, NDUFS2, NDUFS4, NDUFS5, NDUFS6, NDUFS7, NDUFV1, NME1, NME7, PAPSS1, RFK, TECR, TGFB1]
GO:0006164	purine nucleotide biosynthetic process	5.24424e-07	0.000807089	1.37508e-09	2.75017e-09	[6, 7, 8, 9]	Group1	18.593	37	[ACAT1, ACOT7, AK4, APRT, ATP5F1B, ATP5F1C, ATP5F1D, ATP5MC1, ATP5MC3, ATP5MF, ATP5MG, ATP5MK, ATP5PB, ATP5PF, DGUOK, HSD17B12, NANOS1, NDUFA1, NDUFA12, NDUFA13, NDUFA8, NDUFAB1, NDUFB10, NDUFB2, NDUFB3, NDUFB4, NDUFS2, NDUFS4, NDUFS5, NDUFS6, NDUFS7, NDUFV1, NME1, NME7, PAPSS1, TECR, TGFB1]
GO:0072522	purine-containing compound biosynthetic process	5.80921e-07	0.000893457	1.37508e-09	2.75017e-09	[5]	Group1	18.1818	38	[ACAT1, ACOT7, AK4, APRT, ATP5F1B, ATP5F1C, ATP5F1D, ATP5MC1, ATP5MC3, ATP5MF, ATP5MG, ATP5MK, ATP5PB, ATP5PF, DGUOK, HSD17B12, NANOS1, NDUFA1, NDUFA12, NDUFA13, NDUFA8, NDUFAB1, NDUFB10, NDUFB2, NDUFB3, NDUFB4, NDUFS2, NDUFS4, NDUFS5, NDUFS6, NDUFS7, NDUFV1, NME1, NME7, PAPSS1, PRTFDC1, TECR, TGFB1]
GO:0006123	mitochondrial electron transport, cytochrome c to oxygen	6.57205e-07	0.00101012	1.37508e-09	2.75017e-09	[7, 8, 9, 10]	Group1	56.25	9	[COX4I1, COX5A, COX5B, COX6A1, COX6B1, COX7A2, COX7B, COX8A, NDUFA4]
GO:1901293	nucleoside phosphate biosynthetic process	1.09558e-06	0.00168282	1.37508e-09	2.75017e-09	[5, 6, 7]	Group1	16.8627	43	[ACAT1, ACOT7, AK4, APRT, ATP5F1B, ATP5F1C, ATP5F1D, ATP5MC1, ATP5MC3, ATP5MF, ATP5MG, ATP5MK, ATP5PB, ATP5PF, CMPK2, DGUOK, GARS1, HSD17B12, KARS1, NANOS1, NDUFA1, NDUFA12, NDUFA13, NDUFA8, NDUFAB1, NDUFB10, NDUFB2, NDUFB3, NDUFB4, NDUFS2, NDUFS4, NDUFS5, NDUFS6, NDUFS7, NDUFV1, NME1, NME7, NMNAT2, PAPSS1, RFK, TBPL1, TECR, TGFB1]
GO:0009165	nucleotide biosynthetic process	1.09558e-06	0.00168282	1.37508e-09	2.75017e-09	[6, 7, 8]	Group1	16.8627	43	[ACAT1, ACOT7, AK4, APRT, ATP5F1B, ATP5F1C, ATP5F1D, ATP5MC1, ATP5MC3, ATP5MF, ATP5MG, ATP5MK, ATP5PB, ATP5PF, CMPK2, DGUOK, GARS1, HSD17B12, KARS1, NANOS1, NDUFA1, NDUFA12, NDUFA13, NDUFA8, NDUFAB1, NDUFB10, NDUFB2, NDUFB3, NDUFB4, NDUFS2, NDUFS4, NDUFS5, NDUFS6, NDUFS7, NDUFV1, NME1, NME7, NMNAT2, PAPSS1, RFK, TBPL1, TECR, TGFB1]
GO:0055086	nucleobase-containing small molecule metabolic process	1.10468e-06	0.00169568	1.37508e-09	2.75017e-09	[3, 4, 5]	Group1	13.8402	71	[ACAT1, ACOT7, AK4, APRT, ATP5F1B, ATP5F1C, ATP5F1D, ATP5MC1, ATP5MC3, ATP5MF, ATP5MG, ATP5MK, ATP5PB, ATP5PF, BAD, CBFA2T3, CMPK2, CRMP1, DGAT1, DGUOK, DLST, DPYSL3, DPYSL5, ERH, FOXK1, GARS1, GLRX, GTPBP1, HINT1, HSD17B12, KARS1, KDM1A, LDHA, MLST8, NANOS1, NAXE, NDUFA1, NDUFA12, NDUFA13, NDUFA8, NDUFAB1, NDUFB10, NDUFB2, NDUFB3, NDUFB4, NDUFS2, NDUFS4, NDUFS5, NDUFS6, NDUFS7, NDUFV1, NME1, NME…
GO:0019693	ribose phosphate metabolic process	1.24454e-06	0.00190912	1.37508e-09	2.75017e-09	[4, 5]	Group1	14.787	59	[ACAT1, ACOT7, AK4, APRT, ATP5F1B, ATP5F1C, ATP5F1D, ATP5MC1, ATP5MC3, ATP5MF, ATP5MG, ATP5MK, ATP5PB, ATP5PF, BAD, CBFA2T3, DGAT1, DGUOK, DLST, FOXK1, GTPBP1, HINT1, HSD17B12, LDHA, MLST8, NANOS1, NDUFA1, NDUFA12, NDUFA13, NDUFA8, NDUFAB1, NDUFB10, NDUFB2, NDUFB3, NDUFB4, NDUFS2, NDUFS4, NDUFS5, NDUFS6, NDUFS7, NDUFV1, NME1, NME7, NUDT14, NUDT9, OLA1, PAPSS1, PDE4D, PDE8A, PDE9A, PFKM, PFKP, PRT…
GO:0009150	purine ribonucleotide metabolic process	1.43035e-06	0.00219273	1.37508e-09	2.75017e-09	[6, 7, 8, 9]	Group1	15.0538	56	[ACAT1, ACOT7, AK4, APRT, ATP5F1B, ATP5F1C, ATP5F1D, ATP5MC1, ATP5MC3, ATP5MF, ATP5MG, ATP5MK, ATP5PB, ATP5PF, BAD, CBFA2T3, DGAT1, DGUOK, DLST, FOXK1, GTPBP1, HINT1, HSD17B12, LDHA, MLST8, NANOS1, NDUFA1, NDUFA12, NDUFA13, NDUFA8, NDUFAB1, NDUFB10, NDUFB2, NDUFB3, NDUFB4, NDUFS2, NDUFS4, NDUFS5, NDUFS6, NDUFS7, NDUFV1, NME1, NME7, NUDT9, OLA1, PAPSS1, PDE4D, PDE8A, PDE9A, PFKM, PFKP, PRTFDC1, PT…
GO:0022804	active transmembrane transporter activity	2.16273e-06	0.0033133	1.37508e-09	2.75017e-09	[4, 6]	Group1	16.0714	45	[ABCD2, ATP1A1, ATP5F1B, ATP6V1G2, ATP6V1H, BSG, CCNI, COX4I1, COX5A, COX5B, COX6A1, COX6B1, COX7B, COX8A, CYB5A, CYC1, NDUFA1, NDUFA12, NDUFA4, NDUFA8, NDUFB10, NDUFB2, NDUFB3, NDUFB4, NDUFS2, NDUFS4, NDUFS5, NDUFS6, NDUFS7, NDUFV1, PHB2, RYR2, SLC1A5, SLC25A11, SLC25A4, SLC25A6, SLC2A13, SLC6A1, SLC6A17, SLC8A1, SLC9A8, SURF1, TAPBP, UQCRC1, UQCRH]
GO:0072521	purine-containing compound metabolic process	2.24377e-06	0.00343521	1.37508e-09	2.75017e-09	[4]	Group1	14.5363	58	[ACAT1, ACOT7, AK4, APRT, ATP5F1B, ATP5F1C, ATP5F1D, ATP5MC1, ATP5MC3, ATP5MF, ATP5MG, ATP5MK, ATP5PB, ATP5PF, BAD, CBFA2T3, DGAT1, DGUOK, DLST, FOXK1, GTPBP1, HINT1, HSD17B12, KDM1A, LDHA, MLST8, NANOS1, NDUFA1, NDUFA12, NDUFA13, NDUFA8, NDUFAB1, NDUFB10, NDUFB2, NDUFB3, NDUFB4, NDUFS2, NDUFS4, NDUFS5, NDUFS6, NDUFS7, NDUFV1, NME1, NME7, NUDT9, OARD1, OLA1, PAPSS1, PDE4D, PDE8A, PDE9A, PFKM, PFK…
GO:0006753	nucleoside phosphate metabolic process	2.4902e-06	0.00381	1.37508e-09	2.75017e-09	[4, 5, 6]	Group1	14.0351	64	[ACAT1, ACOT7, AK4, APRT, ATP5F1B, ATP5F1C, ATP5F1D, ATP5MC1, ATP5MC3, ATP5MF, ATP5MG, ATP5MK, ATP5PB, ATP5PF, BAD, CBFA2T3, CMPK2, DGAT1, DGUOK, DLST, FOXK1, GARS1, GTPBP1, HINT1, HSD17B12, KARS1, LDHA, MLST8, NANOS1, NAXE, NDUFA1, NDUFA12, NDUFA13, NDUFA8, NDUFAB1, NDUFB10, NDUFB2, NDUFB3, NDUFB4, NDUFS2, NDUFS4, NDUFS5, NDUFS6, NDUFS7, NDUFV1, NME1, NME7, NMNAT2, NUDT14, NUDT9, OLA1, PAPSS1, P…
GO:0009259	ribonucleotide metabolic process	2.49651e-06	0.00381716	1.37508e-09	2.75017e-09	[5, 6, 7, 8]	Group1	14.653	57	[ACAT1, ACOT7, AK4, APRT, ATP5F1B, ATP5F1C, ATP5F1D, ATP5MC1, ATP5MC3, ATP5MF, ATP5MG, ATP5MK, ATP5PB, ATP5PF, BAD, CBFA2T3, DGAT1, DGUOK, DLST, FOXK1, GTPBP1, HINT1, HSD17B12, LDHA, MLST8, NANOS1, NDUFA1, NDUFA12, NDUFA13, NDUFA8, NDUFAB1, NDUFB10, NDUFB2, NDUFB3, NDUFB4, NDUFS2, NDUFS4, NDUFS5, NDUFS6, NDUFS7, NDUFV1, NME1, NME7, NUDT9, OLA1, PAPSS1, PDE4D, PDE8A, PDE9A, PFKM, PFKP, PRTFDC1, PT…
GO:0033108	mitochondrial respiratory chain complex assembly	2.91535e-06	0.00445465	1.37508e-09	2.75017e-09	[6]	Group1	23.5955	21	[COX14, COX20, ECSIT, NDUFA1, NDUFA12, NDUFA13, NDUFA8, NDUFAB1, NDUFAF1, NDUFB10, NDUFB2, NDUFB3, NDUFB4, NDUFS2, NDUFS4, NDUFS5, NDUFS7, OXA1L, SAMM50, SURF1, TMEM126A]
GO:0006163	purine nucleotide metabolic process	3.28031e-06	0.00500903	1.37508e-09	2.75017e-09	[5, 6, 7, 8]	Group1	14.6597	56	[ACAT1, ACOT7, AK4, APRT, ATP5F1B, ATP5F1C, ATP5F1D, ATP5MC1, ATP5MC3, ATP5MF, ATP5MG, ATP5MK, ATP5PB, ATP5PF, BAD, CBFA2T3, DGAT1, DGUOK, DLST, FOXK1, GTPBP1, HINT1, HSD17B12, LDHA, MLST8, NANOS1, NDUFA1, NDUFA12, NDUFA13, NDUFA8, NDUFAB1, NDUFB10, NDUFB2, NDUFB3, NDUFB4, NDUFS2, NDUFS4, NDUFS5, NDUFS6, NDUFS7, NDUFV1, NME1, NME7, NUDT9, OLA1, PAPSS1, PDE4D, PDE8A, PDE9A, PFKM, PFKP, PRTFDC1, PT…
GO:0009117	nucleotide metabolic process	3.80396e-06	0.00580484	1.37508e-09	2.75017e-09	[5, 6, 7]	Group1	13.9073	63	[ACAT1, ACOT7, AK4, APRT, ATP5F1B, ATP5F1C, ATP5F1D, ATP5MC1, ATP5MC3, ATP5MF, ATP5MG, ATP5MK, ATP5PB, ATP5PF, BAD, CBFA2T3, CMPK2, DGAT1, DGUOK, DLST, FOXK1, GARS1, GTPBP1, HINT1, HSD17B12, KARS1, LDHA, MLST8, NANOS1, NAXE, NDUFA1, NDUFA12, NDUFA13, NDUFA8, NDUFAB1, NDUFB10, NDUFB2, NDUFB3, NDUFB4, NDUFS2, NDUFS4, NDUFS5, NDUFS6, NDUFS7, NDUFV1, NME1, NME7, NMNAT2, NUDT9, OLA1, PAPSS1, PDE4D, PD…
GO:0002181	cytoplasmic translation	9.04282e-06	0.0137903	2.80951e-05	2.80951e-05	[5, 6, 7, 8]	Group0	18.2927	30	[CSDE1, EIF3E, EIF3G, EIF3I, EIF3L, EIF3M, MCTS1, MRPL23, RPL11, RPL23, RPL23A, RPL24, RPL26, RPL31, RPL34, RPL35A, RPL36AL, RPL37, RPL37A, RPL38, RPL39, RPL6, RPS14, RPS15, RPS15A, RPS2, RPS24, RPS27, RPS29, YBX1]
GO:0006412	translation	2.80951e-05	0.0428169	2.80951e-05	2.80951e-05	[4, 5, 6, 7]	Group0	12.3077	80	[ABTB1, AIFM2, AIMP2, AKT2, APEH, AURKAIP1, CHCHD1, CSDE1, DDX1, DHPS, DTD1, EIF3E, EIF3G, EIF3I, EIF3L, EIF3M, EIF4EBP2, EIF5A, EPRS1, FOXO3, FXR1, GADD45GIP1, GARS1, GLE1, GTPBP1, KARS1, KLHL25, MARS1, MCTS1, METAP1, METTL5, MRPL22, MRPL23, MRPL32, MRPL35, MRPL44, MRPL47, MRPL48, MRPL51, MRPL55, MRPS31, MTIF2, MTIF3, NACA, NANOS1, NCK2, PDE12, POLR2G, RARS1, RGS2, RHOA, RMND1, RPL11, RPL23, RPL…
Molecular Functions
GO:0015453	oxidoreduction-driven active transmembrane transporter activity	3.81456e-15	1.52964e-12	1.08585e-14	2.17171e-14	[5]	Group0	44.4444	28	[CCNI, COX4I1, COX5A, COX5B, COX6A1, COX6B1, COX7B, COX8A, CYB5A, CYC1, NDUFA1, NDUFA12, NDUFA4, NDUFA8, NDUFB10, NDUFB2, NDUFB3, NDUFB4, NDUFS2, NDUFS4, NDUFS5, NDUFS6, NDUFS7, NDUFV1, PHB2, SURF1, UQCRC1, UQCRH]
GO:0015078	proton transmembrane transporter activity	4.70508e-10	1.87262e-07	1.08585e-14	2.17171e-14	[5, 6]	Group0	28.7129	29	[ATP5F1B, ATP5F1C, ATP5F1D, ATP5MC1, ATP5MC3, ATP5MF, ATP5MG, ATP5PB, ATP5PF, ATP6V1G2, ATP6V1H, CCNI, COX4I1, COX5A, COX5B, COX6A1, COX6B1, COX7B, COX8A, CYB5A, CYC1, NDUFA4, PHB2, SLC25A4, SLC2A13, SLC9A8, SURF1, UQCRC1, UQCRH]
GO:0004129	cytochrome-c oxidase activity	2.90786e-08	1.15151e-05	1.08585e-14	2.17171e-14	[4, 5, 6, 7]	Group0	57.8947	11	[COX4I1, COX5A, COX5B, COX6A1, COX6B1, COX7B, COX8A, CYB5A, NDUFA4, PHB2, SURF1]
GO:0016675	oxidoreductase activity, acting on a heme group of donors	1.17058e-07	4.60036e-05	1.08585e-14	2.17171e-14	[3]	Group0	52.381	11	[COX4I1, COX5A, COX5B, COX6A1, COX6B1, COX7B, COX8A, CYB5A, NDUFA4, PHB2, SURF1]
GO:0015453	oxidoreduction-driven active transmembrane transporter activity	3.81456e-15	1.52964e-12	5.92274e-07	5.92274e-07	[5]	Group1	44.4444	28	[CCNI, COX4I1, COX5A, COX5B, COX6A1, COX6B1, COX7B, COX8A, CYB5A, CYC1, NDUFA1, NDUFA12, NDUFA4, NDUFA8, NDUFB10, NDUFB2, NDUFB3, NDUFB4, NDUFS2, NDUFS4, NDUFS5, NDUFS6, NDUFS7, NDUFV1, PHB2, SURF1, UQCRC1, UQCRH]
GO:0009055	electron transfer activity	5.49174e-13	2.1967e-10	5.92274e-07	5.92274e-07	[3]	Group1	32.6733	33	[AIFM2, ALDH2, CCNI, COX4I1, COX5A, COX5B, COX6A1, COX6B1, COX7B, COX8A, CYB5A, CYC1, IDH3B, ME2, NDUFA1, NDUFA12, NDUFA4, NDUFA8, NDUFB10, NDUFB2, NDUFB3, NDUFB4, NDUFS2, NDUFS4, NDUFS5, NDUFS6, NDUFS7, NDUFV1, NQO2, PHB2, SURF1, UQCRC1, UQCRH]
GO:0015399	primary active transmembrane transporter activity	1.38798e-10	5.53805e-08	5.92274e-07	5.92274e-07	[4]	Group1	26.1194	35	[ABCD2, ATP1A1, ATP5F1B, ATP6V1G2, ATP6V1H, CCNI, COX4I1, COX5A, COX5B, COX6A1, COX6B1, COX7B, COX8A, CYB5A, CYC1, NDUFA1, NDUFA12, NDUFA4, NDUFA8, NDUFB10, NDUFB2, NDUFB3, NDUFB4, NDUFS2, NDUFS4, NDUFS5, NDUFS6, NDUFS7, NDUFV1, PHB2, RYR2, SURF1, TAPBP, UQCRC1, UQCRH]
GO:0016655	oxidoreductase activity, acting on NAD(P)H, quinone or similar compound as acceptor	6.03784e-09	2.39702e-06	5.92274e-07	5.92274e-07	[4]	Group1	38.2979	18	[AIFM2, DCXR, NDUFA1, NDUFA12, NDUFA4, NDUFA8, NDUFB10, NDUFB2, NDUFB3, NDUFB4, NDUFS2, NDUFS4, NDUFS5, NDUFS6, NDUFS7, NDUFV1, NQO2, TP53I3]
GO:0004129	cytochrome-c oxidase activity	2.90786e-08	1.15151e-05	5.92274e-07	5.92274e-07	[4, 5, 6, 7]	Group1	57.8947	11	[COX4I1, COX5A, COX5B, COX6A1, COX6B1, COX7B, COX8A, CYB5A, NDUFA4, PHB2, SURF1]
GO:0003955	NAD(P)H dehydrogenase (quinone) activity	4.56574e-08	1.80347e-05	5.92274e-07	5.92274e-07	[5]	Group1	40.5405	15	[NDUFA1, NDUFA12, NDUFA4, NDUFA8, NDUFB10, NDUFB2, NDUFB3, NDUFB4, NDUFS2, NDUFS4, NDUFS5, NDUFS6, NDUFS7, NDUFV1, NQO2]
GO:0008137	NADH dehydrogenase (ubiquinone) activity	1.02029e-07	4.01994e-05	5.92274e-07	5.92274e-07	[4, 6, 7]	Group1	41.1765	14	[NDUFA1, NDUFA12, NDUFA4, NDUFA8, NDUFB10, NDUFB2, NDUFB3, NDUFB4, NDUFS2, NDUFS4, NDUFS5, NDUFS6, NDUFS7, NDUFV1]
GO:0016675	oxidoreductase activity, acting on a heme group of donors	1.17058e-07	4.60036e-05	5.92274e-07	5.92274e-07	[3]	Group1	52.381	11	[COX4I1, COX5A, COX5B, COX6A1, COX6B1, COX7B, COX8A, CYB5A, NDUFA4, PHB2, SURF1]
GO:0050136	NADH dehydrogenase (quinone) activity	1.57776e-07	6.18483e-05	5.92274e-07	5.92274e-07	[5, 6]	Group1	40	14	[NDUFA1, NDUFA12, NDUFA4, NDUFA8, NDUFB10, NDUFB2, NDUFB3, NDUFB4, NDUFS2, NDUFS4, NDUFS5, NDUFS6, NDUFS7, NDUFV1]
GO:0016651	oxidoreductase activity, acting on NAD(P)H	1.89335e-07	7.40298e-05	5.92274e-07	5.92274e-07	[3]	Group1	28	21	[AIFM2, DCXR, NDUFA1, NDUFA12, NDUFA4, NDUFA8, NDUFB10, NDUFB2, NDUFB3, NDUFB4, NDUFS2, NDUFS4, NDUFS5, NDUFS6, NDUFS7, NDUFV1, NOXA1, NQO2, PDGFB, RFK, TP53I3]
GO:0003954	NADH dehydrogenase activity	3.57578e-07	0.000139455	5.92274e-07	5.92274e-07	[4]	Group1	37.8378	14	[NDUFA1, NDUFA12, NDUFA4, NDUFA8, NDUFB10, NDUFB2, NDUFB3, NDUFB4, NDUFS2, NDUFS4, NDUFS5, NDUFS6, NDUFS7, NDUFV1]
GO:0022804	active transmembrane transporter activity	1.44193e-06	0.000560912	5.92274e-07	5.92274e-07	[3]	Group1	16.4875	46	[ABCD2, ATP1A1, ATP5F1B, ATP6V1G2, ATP6V1H, BSG, CCNI, COX4I1, COX5A, COX5B, COX6A1, COX6B1, COX7B, COX8A, CYB5A, CYC1, NDUFA1, NDUFA12, NDUFA4, NDUFA8, NDUFB10, NDUFB2, NDUFB3, NDUFB4, NDUFS2, NDUFS4, NDUFS5, NDUFS6, NDUFS7, NDUFV1, PHB2, RYR2, SLC1A5, SLC24A2, SLC25A11, SLC25A4, SLC25A6, SLC2A13, SLC6A1, SLC6A17, SLC8A1, SLC9A8, SURF1, TAPBP, UQCRC1, UQCRH]
Cellular Component
GO:0098800	inner mitochondrial membrane protein complex	5.36658e-20	1.92124e-17	2.29628e-09	1.37777e-08	[3, 4, 5, 6, 7, 8, 9]	Group5	35	49	[ATP5F1B, ATP5F1C, ATP5F1D, ATP5MC1, ATP5MC3, ATP5MF, ATP5MG, ATP5MK, ATP5PB, ATP5PF, CCNI, CHCHD6, COX4I1, COX5A, COX5B, COX6A1, COX6B1, COX7A2, COX7B, COX8A, CYC1, DNAJC15, MPC1, NDUFA1, NDUFA12, NDUFA13, NDUFA4, NDUFA8, NDUFAB1, NDUFAF1, NDUFB10, NDUFB2, NDUFB3, NDUFB4, NDUFS2, NDUFS4, NDUFS5, NDUFS6, NDUFS7, NDUFV1, PHB2, ROMO1, SAMM50, SLC25A6, SMDT1, TIMM22, UQCRC1, UQCRC2, UQCRH]
GO:0098798	mitochondrial protein-containing complex	6.49604e-16	2.31908e-13	2.29628e-09	1.37777e-08	[2, 4, 5, 6]	Group5	23.4657	65	[ATP5F1B, ATP5F1C, ATP5F1D, ATP5MC1, ATP5MC3, ATP5MF, ATP5MG, ATP5MK, ATP5PB, ATP5PF, AURKAIP1, CCNI, CHCHD1, CHCHD6, COX4I1, COX5A, COX5B, COX6A1, COX6B1, COX7A2, COX7B, COX8A, CYC1, DNAJC15, GADD45GIP1, IDH3B, MPC1, MRPL22, MRPL23, MRPL32, MRPL35, MRPL44, MRPL47, MRPL48, MRPL51, MRPL55, MRPS31, NDUFA1, NDUFA12, NDUFA13, NDUFA4, NDUFA8, NDUFAB1, NDUFAF1, NDUFB10, NDUFB2, NDUFB3, NDUFB4, NDUFS2, …
GO:0005746	mitochondrial respirasome	4.34789e-15	1.54785e-12	2.29628e-09	1.37777e-08	[3, 4, 6, 7, 8, 9]	Group5	40.2597	31	[CCNI, COX4I1, COX5A, COX5B, COX6A1, COX6B1, COX7A2, COX7B, COX8A, CYC1, NDUFA1, NDUFA12, NDUFA13, NDUFA4, NDUFA8, NDUFAB1, NDUFAF1, NDUFB10, NDUFB2, NDUFB3, NDUFB4, NDUFS2, NDUFS4, NDUFS5, NDUFS6, NDUFS7, NDUFV1, SURF1, UQCRC1, UQCRC2, UQCRH]
GO:0098803	respiratory chain complex	6.19553e-15	2.19941e-12	2.29628e-09	1.37777e-08	[3, 4]	Group5	41.0959	30	[CCNI, COX4I1, COX5A, COX5B, COX6A1, COX6B1, COX7A2, COX7B, COX8A, CYC1, NDUFA1, NDUFA12, NDUFA13, NDUFA4, NDUFA8, NDUFAB1, NDUFAF1, NDUFB10, NDUFB2, NDUFB3, NDUFB4, NDUFS2, NDUFS4, NDUFS5, NDUFS6, NDUFS7, NDUFV1, UQCRC1, UQCRC2, UQCRH]
GO:0070469	respirasome	6.83933e-15	2.42112e-12	2.29628e-09	1.37777e-08	[2, 3]	Group5	38.5542	32	[CCNI, COX4I1, COX5A, COX5B, COX6A1, COX6B1, COX7A2, COX7B, COX8A, CYC1, HIGD2A, NDUFA1, NDUFA12, NDUFA13, NDUFA4, NDUFA8, NDUFAB1, NDUFAF1, NDUFB10, NDUFB2, NDUFB3, NDUFB4, NDUFS2, NDUFS4, NDUFS5, NDUFS6, NDUFS7, NDUFV1, SURF1, UQCRC1, UQCRC2, UQCRH]
GO:0019866	organelle inner membrane	6.70905e-11	2.36829e-08	2.29628e-09	1.37777e-08	[4, 5]	Group5	16.8399	81	[ACADVL, ATP5F1B, ATP5F1C, ATP5F1D, ATP5MC1, ATP5MC3, ATP5MF, ATP5MG, ATP5MK, ATP5PB, ATP5PF, AURKAIP1, BCL2L1, BOK, CBX3, CCNI, CHCHD1, CHCHD6, COX20, COX4I1, COX5A, COX5B, COX6A1, COX6B1, COX7A2, COX7B, COX8A, CYC1, DNAJC15, DPY19L4, ECSIT, GADD45GIP1, GARS1, HIGD2A, LGALS3, MPC1, MRPL22, MRPL23, MRPL32, MRPL35, MRPL44, MRPL47, MRPL48, MRPL51, MRPL55, MRPS31, NDUFA1, NDUFA12, NDUFA13, NDUFA4, N…
GO:0005739	mitochondrion	1.19326e-10	4.20026e-08	2.29628e-09	1.37777e-08	[3, 4, 5]	Group5	12.4572	182	[ACADVL, ACAT1, ACOT13, ACOT7, AIFM2, AK4, ALDH2, ARSB, ATAD1, ATAT1, ATP5F1B, ATP5F1C, ATP5F1D, ATP5MC1, ATP5MC3, ATP5MF, ATP5MG, ATP5MK, ATP5PB, ATP5PF, AURKAIP1, BAD, BCAT2, BCL2L1, BDNF, BOK, BSG, CAMK2A, CCNI, CEND1, CHCHD1, CHCHD6, CISD2, CKB, CLPB, CMC2, CMPK2, COX14, COX20, COX4I1, COX5A, COX5B, COX6A1, COX6B1, COX7A2, COX7B, COX8A, CYB5A, CYC1, CYRIB, D2HGDH, DDX1, DECR1, DEPP1, DGUOK, D…
GO:0005743	mitochondrial inner membrane	1.55173e-10	5.44658e-08	2.29628e-09	1.37777e-08	[5, 6, 7, 8]	Group5	17.1296	74	[ACADVL, ATP5F1B, ATP5F1C, ATP5F1D, ATP5MC1, ATP5MC3, ATP5MF, ATP5MG, ATP5MK, ATP5PB, ATP5PF, AURKAIP1, BCL2L1, BOK, CCNI, CHCHD1, CHCHD6, COX20, COX4I1, COX5A, COX5B, COX6A1, COX6B1, COX7A2, COX7B, COX8A, CYC1, DNAJC15, ECSIT, GADD45GIP1, HIGD2A, LGALS3, MPC1, MRPL22, MRPL23, MRPL32, MRPL35, MRPL44, MRPL47, MRPL48, MRPL51, MRPL55, MRPS31, NDUFA1, NDUFA12, NDUFA13, NDUFA4, NDUFA8, NDUFAB1, NDUFAF…
GO:0030964	NADH dehydrogenase complex	6.39858e-09	2.2395e-06	2.29628e-09	1.37777e-08	[3, 4]	Group5	40.4762	17	[NDUFA1, NDUFA12, NDUFA13, NDUFA4, NDUFA8, NDUFAB1, NDUFAF1, NDUFB10, NDUFB2, NDUFB3, NDUFB4, NDUFS2, NDUFS4, NDUFS5, NDUFS6, NDUFS7, NDUFV1]
GO:0045271	respiratory chain complex I	6.39858e-09	2.2395e-06	2.29628e-09	1.37777e-08	[4, 5, 6]	Group5	40.4762	17	[NDUFA1, NDUFA12, NDUFA13, NDUFA4, NDUFA8, NDUFAB1, NDUFAF1, NDUFB10, NDUFB2, NDUFB3, NDUFB4, NDUFS2, NDUFS4, NDUFS5, NDUFS6, NDUFS7, NDUFV1]
GO:0005747	mitochondrial respiratory chain complex I	6.39858e-09	2.2395e-06	2.29628e-09	1.37777e-08	[4, 5, 6, 7, 8, 9, 10]	Group5	40.4762	17	[NDUFA1, NDUFA12, NDUFA13, NDUFA4, NDUFA8, NDUFAB1, NDUFAF1, NDUFB10, NDUFB2, NDUFB3, NDUFB4, NDUFS2, NDUFS4, NDUFS5, NDUFS6, NDUFS7, NDUFV1]
GO:0098796	membrane protein complex	2.33785e-08	8.15911e-06	2.29628e-09	1.37777e-08	[2, 3]	Group5	13.0203	122	[ALCAM, AMIGO1, AP1G2, ARCN1, ATP1A1, ATP5F1B, ATP5F1C, ATP5F1D, ATP5MC1, ATP5MC3, ATP5MF, ATP5MG, ATP5MK, ATP5PB, ATP5PF, ATP6V1G2, ATP6V1H, CACNA2D1, CACNG5, CACNG8, CCNI, CDH12, CDH22, CHCHD6, CHMP2A, CHRNA2, CHRNA6, CLTA, CNGB1, CNIH2, COPE, COX4I1, COX5A, COX5B, COX6A1, COX6B1, COX7A2, COX7B, COX8A, CPLX2, CTDNEP1, CTNNA1, CYC1, DIABLO, DNAJC15, EPN1, FKBP1A, GABRB3, GABRG1, GABRR1, GNAZ, GN…
GO:0005751	mitochondrial respiratory chain complex IV	4.82674e-08	1.6797e-05	2.29628e-09	1.37777e-08	[4, 5, 6, 7, 8, 9, 10]	Group5	62.5	10	[COX4I1, COX5A, COX5B, COX6A1, COX6B1, COX7A2, COX7B, COX8A, NDUFA4, UQCRC2]
GO:0031966	mitochondrial membrane	9.16224e-08	3.1793e-05	2.29628e-09	1.37777e-08	[4, 5, 6, 7]	Group5	13.9144	91	[ACADVL, AIFM2, ATAD1, ATP5F1B, ATP5F1C, ATP5F1D, ATP5MC1, ATP5MC3, ATP5MF, ATP5MG, ATP5MK, ATP5PB, ATP5PF, AURKAIP1, BAD, BCL2L1, BOK, CCNI, CHCHD1, CHCHD6, CISD2, COX14, COX20, COX4I1, COX5A, COX5B, COX6A1, COX6B1, COX7A2, COX7B, COX8A, CYB5A, CYC1, DNAJC15, ECSIT, FAM162A, FOXO3, GADD45GIP1, HAX1, HIGD2A, LGALS3, MAVS, MFF, MPC1, MRPL22, MRPL23, MRPL32, MRPL35, MRPL44, MRPL47, MRPL48, MRPL51, …
GO:0045277	respiratory chain complex IV	1.08882e-07	3.76733e-05	2.29628e-09	1.37777e-08	[3, 4, 5]	Group5	58.8235	10	[COX4I1, COX5A, COX5B, COX6A1, COX6B1, COX7A2, COX7B, COX8A, NDUFA4, UQCRC2]
GO:1990204	oxidoreductase complex	1.17492e-07	4.05348e-05	2.29628e-09	1.37777e-08	[3]	Group5	24.7619	26	[CCNI, CYC1, DLST, IDH3B, LDHA, NDUFA1, NDUFA12, NDUFA13, NDUFA4, NDUFA8, NDUFAB1, NDUFAF1, NDUFB10, NDUFB2, NDUFB3, NDUFB4, NDUFS2, NDUFS4, NDUFS5, NDUFS6, NDUFS7, NDUFV1, NOXA1, UQCRC1, UQCRC2, UQCRH]
GO:0005740	mitochondrial envelope	1.55884e-07	5.36243e-05	2.29628e-09	1.37777e-08	[4, 5, 6]	Group5	13.5908	95	[ACADVL, AIFM2, ATAD1, ATP5F1B, ATP5F1C, ATP5F1D, ATP5MC1, ATP5MC3, ATP5MF, ATP5MG, ATP5MK, ATP5PB, ATP5PF, AURKAIP1, BAD, BCL2L1, BOK, CCNI, CHCHD1, CHCHD6, CISD2, CLPB, COX14, COX20, COX4I1, COX5A, COX5B, COX6A1, COX6B1, COX7A2, COX7B, COX8A, CYB5A, CYC1, DIABLO, DNAJC15, ECSIT, FAM162A, FKBP10, FOXO3, GADD45GIP1, HAX1, HIGD2A, LGALS3, MAVS, MFF, MPC1, MRPL22, MRPL23, MRPL32, MRPL35, MRPL44, MR…
GO:1902495	transmembrane transporter complex	9.52537e-07	0.000323862	2.29628e-09	1.37777e-08	[3, 4, 5]	Group5	16.6667	47	[AMIGO1, ATP1A1, CACNA2D1, CACNG5, CACNG8, CCNI, CHRNA2, CHRNA6, CNGB1, CNIH2, CYC1, FKBP1A, GABRB3, GABRG1, GABRR1, GRIN1, KCNC2, KCND2, KCNH4, KCNJ3, KCNMB3, KCNN1, NDUFA1, NDUFA12, NDUFA13, NDUFA4, NDUFA8, NDUFAB1, NDUFAF1, NDUFB10, NDUFB2, NDUFB3, NDUFB4, NDUFS2, NDUFS4, NDUFS5, NDUFS6, NDUFS7, NDUFV1, OLFM3, PDE4D, PRKCA, RYR2, SMDT1, UQCRC1, UQCRC2, UQCRH]
GO:0031967	organelle envelope	9.81276e-07	0.000332653	2.29628e-09	1.37777e-08	[3, 4]	Group5	11.9744	131	[ACADVL, AIFM2, ANKRD17, APEH, ATAD1, ATP5F1B, ATP5F1C, ATP5F1D, ATP5MC1, ATP5MC3, ATP5MF, ATP5MG, ATP5MK, ATP5PB, ATP5PF, AURKAIP1, BAD, BANF1, BCL2L1, BOK, C6orf89, CBX3, CCNI, CHCHD1, CHCHD6, CHMP2A, CISD2, CLPB, COX14, COX20, COX4I1, COX5A, COX5B, COX6A1, COX6B1, COX7A2, COX7B, COX8A, CTDNEP1, CUEDC2, CYB5A, CYC1, DIABLO, DNAJB14, DNAJB2, DNAJC15, DPY19L4, ECSIT, EIF5A, ENY2, FAM162A, FKBP10,…
GO:0005759	mitochondrial matrix	7.30261e-05	0.0240256	2.29628e-09	1.37777e-08	[4, 5, 6]	Group5	13.2883	59	[ACADVL, ACAT1, ACOT13, AK4, ALDH2, ATP5F1B, ATP5F1C, ATP5F1D, ATP5PB, AURKAIP1, BCAT2, BCL2L1, CHCHD1, D2HGDH, DECR1, DGUOK, DLST, DNAJC15, DTD1, FH, FOXO3, GADD45GIP1, GARS1, GOT2, HSPE1, IDH2, IDH3B, KARS1, MDH2, ME2, MPST, MRPL22, MRPL23, MRPL32, MRPL35, MRPL44, MRPL47, MRPL48, MRPL51, MRPL55, MRPS31, NAXE, NDUFAB1, NDUFAF1, NDUFS2, NDUFS7, NUDT9, OXA1L, PDE12, PDPR, PHYKPL, PIN4, POLDIP2, PR…
GO:0044391	ribosomal subunit	1.84948e-07	6.34371e-05	7.12272e-07	3.56136e-06	[3, 6]	Group3	19.6809	37	[AURKAIP1, CHCHD1, GADD45GIP1, MCTS1, MRPL22, MRPL23, MRPL32, MRPL35, MRPL44, MRPL47, MRPL48, MRPL51, MRPL55, MRPS31, NDUFAB1, RPL11, RPL23, RPL23A, RPL24, RPL26, RPL31, RPL34, RPL35A, RPL36AL, RPL37, RPL37A, RPL38, RPL39, RPL6, RPS14, RPS15, RPS15A, RPS2, RPS24, RPS27, RPS29, RPS4Y1]
GO:0005840	ribosome	7.12272e-07	0.000243597	7.12272e-07	3.56136e-06	[5]	Group3	18.2648	40	[AURKAIP1, BTF3, CHCHD1, COL11A2, GADD45GIP1, MCTS1, MRPL22, MRPL23, MRPL32, MRPL35, MRPL44, MRPL47, MRPL48, MRPL51, MRPL55, MRPS31, NDUFAB1, RPL11, RPL23, RPL23A, RPL24, RPL26, RPL31, RPL34, RPL35A, RPL36AL, RPL37, RPL37A, RPL38, RPL39, RPL6, RPS14, RPS15, RPS15A, RPS2, RPS24, RPS27, RPS29, RPS4Y1, TBCE]
GO:0022626	cytosolic ribosome	1.42292e-06	0.000479524	7.12272e-07	3.56136e-06	[3, 4, 5, 6]	Group3	23.0769	24	[MCTS1, MRPL23, RPL11, RPL23, RPL23A, RPL24, RPL26, RPL31, RPL34, RPL35A, RPL36AL, RPL37, RPL37A, RPL38, RPL39, RPL6, RPS14, RPS15, RPS15A, RPS2, RPS24, RPS27, RPS29, RPS4Y1]
GO:0015934	large ribosomal subunit	2.77865e-06	0.000928071	7.12272e-07	3.56136e-06	[4, 7]	Group3	21.7391	25	[GADD45GIP1, MRPL22, MRPL23, MRPL32, MRPL35, MRPL44, MRPL47, MRPL48, MRPL51, MRPL55, NDUFAB1, RPL11, RPL23, RPL23A, RPL24, RPL26, RPL31, RPL34, RPL35A, RPL36AL, RPL37, RPL37A, RPL38, RPL39, RPL6]
GO:0022625	cytosolic large ribosomal subunit	3.19736e-05	0.0105833	7.12272e-07	3.56136e-06	[4, 5, 6, 7, 8]	Group3	25.8621	15	[MRPL23, RPL11, RPL23, RPL23A, RPL24, RPL26, RPL31, RPL34, RPL35A, RPL36AL, RPL37, RPL37A, RPL38, RPL39, RPL6]
GO:0005737	cytoplasm	1.40148e-06	0.0004737	1.40148e-06	5.60592e-06	[2, 3]	Group0	8.63724	765	[A4GALT, AACS, ABCD2, ABTB1, ACADVL, ACAT1, ACBD6, ACOT13, ACOT7, ACTB, ACTG1, ACTR10, ACTR2, ADAMTS7, ADD3, ADPRHL1, AEBP1, AGPAT1, AIFM2, AIMP2, AIP, AK4, AKAP7, AKT2, ALDH2, ALG3, AMH, AMOTL1, ANAPC11, ANKRD17, ANKS1B, ANTXR2, ANXA5, AP1G2, APBB1, APEH, APRT, ARCN1, ARHGAP24, ARHGAP26, ARL16, ARL4C, ARPC3, ARSB, ATAD1, ATAT1, ATG16L1, ATL1, ATOX1, ATP1A1, ATP5F1B, ATP5F1C, ATP5F1D, ATP5MC1, AT…
GO:0070062	extracellular exosome	2.09813e-06	0.000702872	7.4782e-06	2.24346e-05	[3, 4, 6]	Group4	11.1551	169	[ACAT1, ACOT7, ACTB, ACTG1, ACTR2, AEBP1, ALCAM, ALDH2, AMH, ANXA5, APEH, APRT, ARPC3, ARSB, ATP1A1, ATP5F1B, ATP6V1H, BAG6, BCAT2, BCR, BSG, CA2, CACNA2D1, CALB1, CAPZB, CCT4, CCT8, CD63, CDC42, CFL1, CHMP2A, CKB, COMT, COTL1, CSRP1, CUTA, CXCR4, CYRIB, DCXR, DDAH1, DEAF1, DNAJA1, DNAJC7, DNM3, ECH1, EIF3E, EIF3I, ELAPOR1, EML5, EPB41L2, EPS8L2, ESD, EZR, FH, FYN, GALNT7, GANAB, GARS1, GDI2, GLR…
GO:0043230	extracellular organelle	3.02648e-06	0.00100782	7.4782e-06	2.24346e-05	[3]	Group4	11.0894	170	[ACAT1, ACOT7, ACTB, ACTG1, ACTR2, AEBP1, ALCAM, ALDH2, AMH, ANXA5, APEH, APRT, ARPC3, ARSB, ATP1A1, ATP5F1B, ATP6V1H, BAG6, BCAT2, BCR, BSG, CA2, CACNA2D1, CALB1, CAPZB, CCT4, CCT8, CD63, CDC42, CFL1, CHMP2A, CKB, COMT, COTL1, CSRP1, CUTA, CXCR4, CYRIB, DCXR, DDAH1, DEAF1, DNAJA1, DNAJC7, DNM3, ECH1, EIF3E, EIF3I, ELAPOR1, EML5, EPB41L2, EPS8L2, ESD, EZR, FH, FYN, GALNT7, GANAB, GARS1, GDI2, GLR…
GO:0065010	extracellular membrane-bounded organelle	3.02648e-06	0.00100782	7.4782e-06	2.24346e-05	[4]	Group4	11.0894	170	[ACAT1, ACOT7, ACTB, ACTG1, ACTR2, AEBP1, ALCAM, ALDH2, AMH, ANXA5, APEH, APRT, ARPC3, ARSB, ATP1A1, ATP5F1B, ATP6V1H, BAG6, BCAT2, BCR, BSG, CA2, CACNA2D1, CALB1, CAPZB, CCT4, CCT8, CD63, CDC42, CFL1, CHMP2A, CKB, COMT, COTL1, CSRP1, CUTA, CXCR4, CYRIB, DCXR, DDAH1, DEAF1, DNAJA1, DNAJC7, DNM3, ECH1, EIF3E, EIF3I, ELAPOR1, EML5, EPB41L2, EPS8L2, ESD, EZR, FH, FYN, GALNT7, GANAB, GARS1, GDI2, GLR…
GO:1903561	extracellular vesicle	3.02648e-06	0.00100782	7.4782e-06	2.24346e-05	[5]	Group4	11.0894	170	[ACAT1, ACOT7, ACTB, ACTG1, ACTR2, AEBP1, ALCAM, ALDH2, AMH, ANXA5, APEH, APRT, ARPC3, ARSB, ATP1A1, ATP5F1B, ATP6V1H, BAG6, BCAT2, BCR, BSG, CA2, CACNA2D1, CALB1, CAPZB, CCT4, CCT8, CD63, CDC42, CFL1, CHMP2A, CKB, COMT, COTL1, CSRP1, CUTA, CXCR4, CYRIB, DCXR, DDAH1, DEAF1, DNAJA1, DNAJC7, DNM3, ECH1, EIF3E, EIF3I, ELAPOR1, EML5, EPB41L2, EPS8L2, ESD, EZR, FH, FYN, GALNT7, GANAB, GARS1, GDI2, GLR…
GO:0005615	extracellular space	4.5331e-06	0.00150499	7.4782e-06	2.24346e-05	[2, 3]	Group4	10.5553	211	[ACAT1, ACOT7, ACTB, ACTG1, ACTR2, AEBP1, AIFM2, ALCAM, ALDH2, AMH, ANXA5, APEH, APRT, ARPC3, ARSB, ATP1A1, ATP5F1B, ATP6V1H, BAG6, BCAT2, BCR, BDNF, BSG, C1QTNF1, C1QTNF4, CA2, CACNA2D1, CALB1, CAPZB, CCT4, CCT8, CD63, CDC42, CFL1, CGA, CHMP2A, CIB2, CKB, CKLF, COL11A2, COL7A1, COMT, COPS3, COTL1, CSRP1, CUTA, CXCR4, CYRIB, DCXR, DDAH1, DEAF1, DNAJA1, DNAJC7, DNM3, DPYSL3, ECH1, EIF3E, EIF3I, EL…
GO:0005753	mitochondrial proton-transporting ATP synthase complex	8.29211e-07	0.000282761	0.000112267	0.000112267	[4, 5, 6, 7, 8, 9, 10]	Group2	50	10	[ATP5F1B, ATP5F1C, ATP5F1D, ATP5MC1, ATP5MC3, ATP5MF, ATP5MG, ATP5MK, ATP5PB, ATP5PF]
GO:0045259	proton-transporting ATP synthase complex	1.47071e-06	0.00049416	0.000112267	0.000112267	[4, 5]	Group2	47.619	10	[ATP5F1B, ATP5F1C, ATP5F1D, ATP5MC1, ATP5MC3, ATP5MF, ATP5MG, ATP5MK, ATP5PB, ATP5PF]
GO:0016469	proton-transporting two-sector ATPase complex	0.000112267	0.0367114	0.000112267	0.000112267	[3, 4]	Group2	27.2727	12	[ATP5F1B, ATP5F1C, ATP5F1D, ATP5MC1, ATP5MC3, ATP5MF, ATP5MG, ATP5MK, ATP5PB, ATP5PF, ATP6V1G2, ATP6V1H]
GO:0045263	proton-transporting ATP synthase complex, coupling factor F(o)	0.000148856	0.0485271	0.000112267	0.000112267	[3, 4, 5, 6]	Group2	50	6	[ATP5MC1, ATP5MC3, ATP5MF, ATP5MG, ATP5PB, ATP5PF]
GO:0046540	U4/U6 x U5 tri-snRNP complex	6.94205e-05	0.0229088	9.17829e-05	0.000183566	[6, 10]	Group1	30.5556	11	[CD2BP2, LSM2, LSM5, SNRNP200, SNRPA, SNRPD1, SNRPF, SNRPG, SNRPN, USP39, ZMAT2]
GO:0097526	spliceosomal tri-snRNP complex	9.17829e-05	0.0301048	9.17829e-05	0.000183566	[5, 9]	Group1	29.7297	11	[CD2BP2, LSM2, LSM5, SNRNP200, SNRPA, SNRPD1, SNRPF, SNRPG, SNRPN, USP39, ZMAT2]
KEGG Pathways
REACTOME_Pathways:1428517	The citric acid (TCA) cycle and respiratory electron transport	9.12401e-20	5.92148e-17	3.05065e-13	2.13546e-12	[-1]	Group6	33.3333	52	[ATP5F1B, ATP5F1C, ATP5F1D, ATP5MC1, ATP5MC3, ATP5MF, ATP5MG, ATP5PB, ATP5PF, BSG, COX14, COX20, COX4I1, COX5A, COX5B, COX6A1, COX6B1, COX7B, COX8A, CYC1, D2HGDH, DLST, ECSIT, FH, IDH2, IDH3B, LDHA, MDH2, ME2, MPC1, NDUFA1, NDUFA12, NDUFA13, NDUFA4, NDUFA8, NDUFAB1, NDUFAF1, NDUFB10, NDUFB2, NDUFB3, NDUFB4, NDUFS2, NDUFS4, NDUFS5, NDUFS6, NDUFS7, NDUFV1, PDPR, SURF1, UQCRC1, UQCRC2, UQCRH]
WikiPathways:111	Electron transport chain: OXPHOS system in mitochondria	1.20545e-19	7.8113e-17	3.05065e-13	2.13546e-12	[-1]	Group6	44.186	38	[ATP5F1B, ATP5F1C, ATP5F1D, ATP5MC1, ATP5MC3, ATP5MF, ATP5MG, ATP5PB, ATP5PF, COX4I1, COX5A, COX5B, COX6A1, COX6B1, COX7A2, COX7B, COX8A, NDUFA1, NDUFA12, NDUFA4, NDUFA8, NDUFAB1, NDUFB10, NDUFB2, NDUFB3, NDUFB4, NDUFS2, NDUFS4, NDUFS5, NDUFS6, NDUFS7, NDUFV1, SLC25A4, SLC25A6, SURF1, UQCRC1, UQCRC2, UQCRH]
REACTOME_Pathways:163200	Respiratory electron transport, ATP synthesis by chemiosmotic coupling, and heat production by uncoupling proteins.	1.70731e-17	1.10463e-14	3.05065e-13	2.13546e-12	[-1]	Group6	36.6071	41	[ATP5F1B, ATP5F1C, ATP5F1D, ATP5MC1, ATP5MC3, ATP5MF, ATP5MG, ATP5PB, ATP5PF, COX14, COX20, COX4I1, COX5A, COX5B, COX6A1, COX6B1, COX7B, COX8A, CYC1, ECSIT, NDUFA1, NDUFA12, NDUFA13, NDUFA4, NDUFA8, NDUFAB1, NDUFAF1, NDUFB10, NDUFB2, NDUFB3, NDUFB4, NDUFS2, NDUFS4, NDUFS5, NDUFS6, NDUFS7, NDUFV1, SURF1, UQCRC1, UQCRC2, UQCRH]
KEGG:00190	Oxidative phosphorylation	4.03968e-17	2.60963e-14	3.05065e-13	2.13546e-12	[-1]	Group6	37.5	39	[ATP5F1B, ATP5F1C, ATP5F1D, ATP5MC1, ATP5MC3, ATP5MF, ATP5MG, ATP5PB, ATP5PF, ATP6V1G2, ATP6V1H, COX4I1, COX5A, COX5B, COX6A1, COX6B1, COX7A2, COX7B, COX8A, CYC1, NDUFA1, NDUFA12, NDUFA13, NDUFA4, NDUFA8, NDUFAB1, NDUFB10, NDUFB2, NDUFB3, NDUFB4, NDUFS2, NDUFS4, NDUFS5, NDUFS6, NDUFS7, NDUFV1, UQCRC1, UQCRC2, UQCRH]
KEGG:04714	Thermogenesis	4.39202e-16	2.83285e-13	3.05065e-13	2.13546e-12	[-1]	Group6	27.6042	53	[ACTB, ACTG1, ATP5F1B, ATP5F1C, ATP5F1D, ATP5MC1, ATP5MC3, ATP5MF, ATP5MG, ATP5PB, ATP5PF, COX14, COX20, COX4I1, COX5A, COX5B, COX6A1, COX6B1, COX7A2, COX7B, COX8A, CYC1, DPF1, FGFR1, HRAS, KDM1A, KDM3A, MAPK12, MLST8, NDUFA1, NDUFA12, NDUFA13, NDUFA4, NDUFA8, NDUFAB1, NDUFAF1, NDUFB10, NDUFB2, NDUFB3, NDUFB4, NDUFS2, NDUFS4, NDUFS5, NDUFS6, NDUFS7, NDUFV1, PRKACB, RHEB, SMARCB1, SMARCD3, UQCRC1,…
KEGG:05415	Diabetic cardiomyopathy	2.69579e-15	1.73609e-12	3.05065e-13	2.13546e-12	[-1]	Group6	29.4872	46	[AKT2, ATP5F1B, ATP5F1C, ATP5F1D, ATP5MC1, ATP5MC3, ATP5PB, ATP5PF, CAMK2A, COX4I1, COX5A, COX5B, COX6A1, COX6B1, COX7A2, COX7B, COX8A, CYC1, MAPK12, MAPK8, MPC1, NDUFA1, NDUFA12, NDUFA13, NDUFA4, NDUFA8, NDUFAB1, NDUFB10, NDUFB2, NDUFB3, NDUFB4, NDUFS2, NDUFS4, NDUFS5, NDUFS6, NDUFS7, NDUFV1, PIK3R1, PRKCA, RYR2, SLC25A4, SLC25A6, TGFB1, UQCRC1, UQCRC2, UQCRH]
KEGG:05020	Prion disease	1.11569e-14	7.17386e-12	3.05065e-13	2.13546e-12	[-1]	Group6	25.7282	53	[ATP5F1B, ATP5F1C, ATP5F1D, ATP5MC1, ATP5MC3, ATP5PB, ATP5PF, BAD, COX4I1, COX5A, COX5B, COX6A1, COX6B1, COX7A2, COX7B, COX8A, CYC1, EGR1, FYN, GRIN1, KLC1, MAPK12, MAPK8, NCAM2, NDUFA1, NDUFA12, NDUFA13, NDUFA4, NDUFA8, NDUFAB1, NDUFB10, NDUFB2, NDUFB3, NDUFB4, NDUFS2, NDUFS4, NDUFS5, NDUFS6, NDUFS7, NDUFV1, PIK3R1, PRKACB, PSMA3, PSMB1, PSMB4, PSMB6, RYR2, SLC25A4, SLC25A6, TUBA4A, UQCRC1, UQCR…
KEGG:05208	Chemical carcinogenesis	4.17678e-14	2.68149e-11	3.05065e-13	2.13546e-12	[-1]	Group6	27.1676	47	[AKT2, ATP5F1B, ATP5F1C, ATP5F1D, ATP5MC1, ATP5MC3, ATP5PB, ATP5PF, BAD, COX4I1, COX5A, COX5B, COX6A1, COX6B1, COX7A2, COX7B, COX8A, CYC1, FOS, FOXO3, GSTA4, HRAS, MAPK12, MAPK8, MGST3, NDUFA1, NDUFA12, NDUFA13, NDUFA4, NDUFA8, NDUFAB1, NDUFB10, NDUFB2, NDUFB3, NDUFB4, NDUFS2, NDUFS4, NDUFS5, NDUFS6, NDUFS7, NDUFV1, PIK3R1, SLC25A4, SLC25A6, UQCRC1, UQCRC2, UQCRH]
REACTOME_Pathways:611105	Respiratory electron transport	3.27673e-13	2.10039e-10	3.05065e-13	2.13546e-12	[-1]	Group6	34.7826	32	[COX14, COX20, COX4I1, COX5A, COX5B, COX6A1, COX6B1, COX7B, COX8A, CYC1, ECSIT, NDUFA1, NDUFA12, NDUFA13, NDUFA4, NDUFA8, NDUFAB1, NDUFAF1, NDUFB10, NDUFB2, NDUFB3, NDUFB4, NDUFS2, NDUFS4, NDUFS5, NDUFS6, NDUFS7, NDUFV1, SURF1, UQCRC1, UQCRC2, UQCRH]
KEGG:05016	Huntington disease	1.27083e-12	8.13329e-10	3.05065e-13	2.13546e-12	[-1]	Group6	22.3108	56	[ACTR10, ATP5F1B, ATP5F1C, ATP5F1D, ATP5MC1, ATP5MC3, ATP5PB, ATP5PF, BDNF, CLTA, COX4I1, COX5A, COX5B, COX6A1, COX6B1, COX7A2, COX7B, COX8A, CYC1, GPX3, GRIN1, HDAC2, KLC1, MAPK8, NDUFA1, NDUFA12, NDUFA13, NDUFA4, NDUFA8, NDUFAB1, NDUFB10, NDUFB2, NDUFB3, NDUFB4, NDUFS2, NDUFS4, NDUFS5, NDUFS6, NDUFS7, NDUFV1, POLR2E, POLR2G, POLR2I, POLR2K, PSMA3, PSMB1, PSMB4, PSMB6, SLC25A4, SLC25A6, TBPL1, T…
KEGG:05012	Parkinson disease	1.64578e-12	1.05165e-09	3.05065e-13	2.13546e-12	[-1]	Group6	23.5023	51	[ATP5F1B, ATP5F1C, ATP5F1D, ATP5MC1, ATP5MC3, ATP5PB, ATP5PF, BCL2L1, CAMK2A, COX4I1, COX5A, COX5B, COX6A1, COX6B1, COX7A2, COX7B, COX8A, CYC1, KLC1, MAPK8, NDUFA1, NDUFA12, NDUFA13, NDUFA4, NDUFA8, NDUFAB1, NDUFB10, NDUFB2, NDUFB3, NDUFB4, NDUFS2, NDUFS4, NDUFS5, NDUFS6, NDUFS7, NDUFV1, PRKACB, PSMA3, PSMB1, PSMB4, PSMB6, SLC25A4, SLC25A6, SLC39A10, TUBA4A, TXN, UBE2L3, UBE2L6, UQCRC1, UQCRC2, U…
KEGG:04932	Non-alcoholic fatty liver disease	5.10791e-12	3.25885e-09	3.05065e-13	2.13546e-12	[-1]	Group6	29.0323	36	[AKT2, CDC42, COX4I1, COX5A, COX5B, COX6A1, COX6B1, COX7A2, COX7B, COX8A, CYC1, FOS, IRS2, MAPK12, MAPK8, NDUFA1, NDUFA12, NDUFA13, NDUFA4, NDUFA8, NDUFAB1, NDUFB10, NDUFB2, NDUFB3, NDUFB4, NDUFS2, NDUFS4, NDUFS5, NDUFS6, NDUFS7, NDUFV1, PIK3R1, TGFB1, UQCRC1, UQCRC2, UQCRH]
WikiPathways:4396	Nonalcoholic fatty liver disease	8.93694e-11	5.69283e-08	3.05065e-13	2.13546e-12	[-1]	Group6	27.6423	34	[AKT2, CDC42, COX4I1, COX5A, COX5B, COX6A1, COX6B1, COX7A2, COX7B, COX8A, CYC1, IRS2, MAPK8, NDUFA1, NDUFA12, NDUFA13, NDUFA4, NDUFA8, NDUFAB1, NDUFB10, NDUFB2, NDUFB3, NDUFB4, NDUFS2, NDUFS4, NDUFS5, NDUFS6, NDUFS7, NDUFV1, PIK3R1, TGFB1, UQCRC1, UQCRC2, UQCRH]
REACTOME_Pathways:72766	Translation	2.2112e-10	1.40632e-07	1.06819e-13	8.54549e-13	[-1]	Group7	19.788	56	[AIMP2, APEH, AURKAIP1, CHCHD1, EIF3E, EIF3G, EIF3I, EIF3L, EIF3M, EPRS1, GADD45GIP1, GARS1, KARS1, MARS1, MRPL22, MRPL23, MRPL32, MRPL35, MRPL44, MRPL47, MRPL48, MRPL51, MRPL55, MRPS31, MTIF2, MTIF3, OXA1L, RARS1, RPL11, RPL23, RPL23A, RPL24, RPL26, RPL31, RPL34, RPL35A, RPL36AL, RPL37, RPL37A, RPL38, RPL39, RPL6, RPS14, RPS15, RPS15A, RPS2, RPS24, RPS27, RPS29, RPS4Y1, SEC61B, SPCS2, SRP14, TUF…
WikiPathways:623	Oxidative phosphorylation	5.34366e-10	3.39322e-07	3.05065e-13	2.13546e-12	[-1]	Group6	40	20	[ATP5F1B, ATP5F1D, ATP5MC1, ATP5MC3, ATP5MF, ATP5MG, ATP5PB, ATP5PF, NDUFA4, NDUFA8, NDUFAB1, NDUFB10, NDUFB2, NDUFB4, NDUFS2, NDUFS4, NDUFS5, NDUFS6, NDUFS7, NDUFV1]
KEGG:05014	Amyotrophic lateral sclerosis	6.7807e-10	4.29896e-07	3.05065e-13	2.13546e-12	[-1]	Group6	19.1919	57	[ACTB, ACTG1, ACTR10, ATP5F1B, ATP5F1C, ATP5F1D, ATP5MC1, ATP5MC3, ATP5PB, ATP5PF, BAD, BCL2L1, COX4I1, COX5A, COX5B, COX6A1, COX6B1, COX7A2, COX7B, COX8A, CYC1, FIG4, GLE1, GPX3, GRIN1, KLC1, MAPK12, NDUFA1, NDUFA12, NDUFA13, NDUFA4, NDUFA8, NDUFAB1, NDUFB10, NDUFB2, NDUFB3, NDUFB4, NDUFS2, NDUFS4, NDUFS5, NDUFS6, NDUFS7, NDUFV1, PFN1, PSMA3, PSMB1, PSMB4, PSMB6, SEC13, SEH1L, SIGMAR1, TOMM40L, …
KEGG:05010	Alzheimer disease	1.03175e-09	6.53095e-07	3.05065e-13	2.13546e-12	[-1]	Group6	18.8742	57	[AKT2, APBB1, ATP5F1B, ATP5F1C, ATP5F1D, ATP5MC1, ATP5MC3, ATP5PB, ATP5PF, BAD, COX4I1, COX5A, COX5B, COX6A1, COX6B1, COX7A2, COX7B, COX8A, CYC1, DVL3, GRIN1, HRAS, IRS2, KLC1, MAPK8, NAE1, NDUFA1, NDUFA12, NDUFA13, NDUFA4, NDUFA8, NDUFAB1, NDUFB10, NDUFB2, NDUFB3, NDUFB4, NDUFS2, NDUFS4, NDUFS5, NDUFS6, NDUFS7, NDUFV1, PIK3R1, PPID, PSMA3, PSMB1, PSMB4, PSMB6, RTN3, SLC25A4, SLC25A6, SLC39A10, T…
REACTOME_Pathways:72689	Formation of a pool of free 40S subunits	6.70578e-09	4.23805e-06	1.06819e-13	8.54549e-13	[-1]	Group7	27.8351	27	[EIF3E, EIF3G, EIF3I, EIF3L, EIF3M, RPL11, RPL23, RPL23A, RPL24, RPL26, RPL31, RPL34, RPL35A, RPL36AL, RPL37, RPL37A, RPL38, RPL39, RPL6, RPS14, RPS15, RPS15A, RPS2, RPS24, RPS27, RPS29, RPS4Y1]
REACTOME_Pathways:2408522	Selenoamino acid metabolism	1.96986e-08	1.24298e-05	1.06819e-13	8.54549e-13	[-1]	Group7	25.9259	28	[AIMP2, EPRS1, KARS1, MARS1, PAPSS1, RARS1, RPL11, RPL23, RPL23A, RPL24, RPL26, RPL31, RPL34, RPL35A, RPL36AL, RPL37, RPL37A, RPL38, RPL39, RPL6, RPS14, RPS15, RPS15A, RPS2, RPS24, RPS27, RPS29, RPS4Y1]
REACTOME_Pathways:8953897	Cellular responses to stimuli	2.03186e-08	1.28007e-05	1.06819e-13	8.54549e-13	[-1]	Group7	14.3072	95	[ACADVL, ACTR10, AKT2, ANAPC11, ATOX1, ATP6V1G2, ATP6V1H, BACH1, CAMK2A, CAPZB, CARM1, CBX2, CBX4, CBX6, CBX8, COX14, COX20, COX4I1, COX5A, COX5B, COX6A1, COX6B1, COX7B, COX8A, CSRP1, DNAJA1, DNAJC7, DYNC1I2, DYNC1LI1, EGLN1, ELOC, ERF, EZH2, FNIP2, FOS, GPX3, GSTP1, H2BC21, H2BC5, H4C5, HSBP1, HSPA4, KLHDC3, LAMTOR3, LAMTOR5, MAPK8, MAPKAPK2, MLST8, NDUFA4, PHC2, PRDX1, PRDX2, PRDX5, PSMA3, PSMB…
REACTOME_Pathways:2262752	Cellular responses to stress	2.71771e-08	1.70944e-05	1.06819e-13	8.54549e-13	[-1]	Group7	14.2857	94	[ACADVL, ACTR10, AKT2, ANAPC11, ATOX1, ATP6V1G2, ATP6V1H, BACH1, CAMK2A, CAPZB, CARM1, CBX2, CBX4, CBX6, CBX8, COX14, COX20, COX4I1, COX5A, COX5B, COX6A1, COX6B1, COX7B, COX8A, DNAJA1, DNAJC7, DYNC1I2, DYNC1LI1, EGLN1, ELOC, ERF, EZH2, FNIP2, FOS, GPX3, GSTP1, H2BC21, H2BC5, H4C5, HSBP1, HSPA4, KLHDC3, LAMTOR3, LAMTOR5, MAPK8, MAPKAPK2, MLST8, NDUFA4, PHC2, PRDX1, PRDX2, PRDX5, PSMA3, PSMB1, PSMB…
KEGG:05022	Pathways of neurodegeneration	4.42964e-08	2.78181e-05	3.05065e-13	2.13546e-12	[-1]	Group6	16.4491	63	[ACTR10, ATP5F1B, ATP5F1C, ATP5F1D, ATP5MC1, ATP5MC3, ATP5PB, ATP5PF, BAD, BCL2L1, BDNF, CAMK2A, COX4I1, COX5A, COX5B, COX6A1, COX6B1, COX7A2, COX7B, COX8A, CYC1, DVL3, FIG4, GPX3, GRIN1, HRAS, KLC1, MAPK12, MAPK8, NDUFA1, NDUFA12, NDUFA13, NDUFA4, NDUFA8, NDUFAB1, NDUFB10, NDUFB2, NDUFB3, NDUFB4, NDUFS2, NDUFS4, NDUFS5, NDUFS6, NDUFS7, NDUFV1, PPID, PRKCA, PSMA3, PSMB1, PSMB4, PSMB6, RYR2, SIGMA…
REACTOME_Pathways:156827	L13a-mediated translational silencing of Ceruloplasmin expression	6.53833e-08	4.09953e-05	1.06819e-13	8.54549e-13	[-1]	Group7	25.2336	27	[EIF3E, EIF3G, EIF3I, EIF3L, EIF3M, RPL11, RPL23, RPL23A, RPL24, RPL26, RPL31, RPL34, RPL35A, RPL36AL, RPL37, RPL37A, RPL38, RPL39, RPL6, RPS14, RPS15, RPS15A, RPS2, RPS24, RPS27, RPS29, RPS4Y1]
REACTOME_Pathways:72706	GTP hydrolysis and joining of the 60S ribosomal subunit	8.06115e-08	5.04628e-05	1.06819e-13	8.54549e-13	[-1]	Group7	25	27	[EIF3E, EIF3G, EIF3I, EIF3L, EIF3M, RPL11, RPL23, RPL23A, RPL24, RPL26, RPL31, RPL34, RPL35A, RPL36AL, RPL37, RPL37A, RPL38, RPL39, RPL6, RPS14, RPS15, RPS15A, RPS2, RPS24, RPS27, RPS29, RPS4Y1]
REACTOME_Pathways:5663205	Infectious disease	9.53343e-08	5.95839e-05	1.06819e-13	8.54549e-13	[-1]	Group7	13.5526	103	[ACTB, ACTG1, ACTR2, AKT2, ARPC3, ATP1A1, ATP6V1H, BANF1, CDC42, CDK9, CGA, CHD3, CHMP2A, CLTA, COMT, CXCR4, DVL3, DYNC1I2, DYNC1LI1, ELOC, EZH2, FKBP1A, FYN, GANAB, GATAD2B, GEMIN2, GNAZ, GNB3, GNG2, GNG3, GNG4, GPC2, GPC5, GPR176, GTF2F2, H2BC21, H2BC5, H4C5, HDAC2, KDM1A, MAPK8, MAVS, NEDD4L, NMT2, NOXA1, PARP6, POLR2E, POLR2G, POLR2I, POLR2K, PRKACB, PSMA3, PSMB1, PSMB4, PSMB6, PTHLH, RAB7A, …
KEGG:04260	Cardiac muscle contraction	1.10996e-07	6.92612e-05	3.05065e-13	2.13546e-12	[-1]	Group6	33.3333	18	[ATP1A1, CACNA2D1, CACNG5, CACNG8, COX4I1, COX5A, COX5B, COX6A1, COX6B1, COX7A2, COX7B, COX8A, CYC1, RYR2, SLC8A1, UQCRC1, UQCRC2, UQCRH]
KEGG:04723	Retrograde endocannabinoid signaling	1.53294e-07	9.55022e-05	3.05065e-13	2.13546e-12	[-1]	Group6	23.7288	28	[GABRB3, GABRR1, GNB3, GNG2, GNG3, GNG4, KCNJ3, MAPK12, MAPK8, NDUFA1, NDUFA12, NDUFA13, NDUFA4, NDUFA8, NDUFAB1, NDUFB10, NDUFB2, NDUFB3, NDUFB4, NDUFS2, NDUFS4, NDUFS5, NDUFS6, NDUFS7, NDUFV1, PRKACB, PRKCA, RIMS1]
REACTOME_Pathways:6799198	Complex I biogenesis	1.80521e-07	0.000112284	3.05065e-13	2.13546e-12	[-1]	Group6	34	17	[ECSIT, NDUFA1, NDUFA12, NDUFA13, NDUFA8, NDUFAB1, NDUFAF1, NDUFB10, NDUFB2, NDUFB3, NDUFB4, NDUFS2, NDUFS4, NDUFS5, NDUFS6, NDUFS7, NDUFV1]
REACTOME_Pathways:168255	Influenza Infection	2.82149e-07	0.000175215	1.06819e-13	8.54549e-13	[-1]	Group7	21.3333	32	[CLTA, GTF2F2, POLR2E, POLR2G, POLR2I, POLR2K, RPL11, RPL23, RPL23A, RPL24, RPL26, RPL31, RPL34, RPL35A, RPL36AL, RPL37, RPL37A, RPL38, RPL39, RPL6, RPS14, RPS15, RPS15A, RPS2, RPS24, RPS27, RPS29, RPS4Y1, SEC13, SEH1L, SLC25A6, TGFB1]
REACTOME_Pathways:72613	Eukaryotic Translation Initiation	3.21626e-07	0.000199408	1.06819e-13	8.54549e-13	[-1]	Group7	23.4783	27	[EIF3E, EIF3G, EIF3I, EIF3L, EIF3M, RPL11, RPL23, RPL23A, RPL24, RPL26, RPL31, RPL34, RPL35A, RPL36AL, RPL37, RPL37A, RPL38, RPL39, RPL6, RPS14, RPS15, RPS15A, RPS2, RPS24, RPS27, RPS29, RPS4Y1]
REACTOME_Pathways:72737	Cap-dependent Translation Initiation	3.21626e-07	0.000199408	1.06819e-13	8.54549e-13	[-1]	Group7	23.4783	27	[EIF3E, EIF3G, EIF3I, EIF3L, EIF3M, RPL11, RPL23, RPL23A, RPL24, RPL26, RPL31, RPL34, RPL35A, RPL36AL, RPL37, RPL37A, RPL38, RPL39, RPL6, RPS14, RPS15, RPS15A, RPS2, RPS24, RPS27, RPS29, RPS4Y1]
REACTOME_Pathways:72764	Eukaryotic Translation Termination	3.88788e-07	0.00024066	1.06819e-13	8.54549e-13	[-1]	Group7	25.8427	23	[APEH, RPL11, RPL23, RPL23A, RPL24, RPL26, RPL31, RPL34, RPL35A, RPL36AL, RPL37, RPL37A, RPL38, RPL39, RPL6, RPS14, RPS15, RPS15A, RPS2, RPS24, RPS27, RPS29, RPS4Y1]
REACTOME_Pathways:168273	Influenza Viral RNA Transcription and Replication	4.50089e-07	0.000278155	1.06819e-13	8.54549e-13	[-1]	Group7	22.1374	29	[GTF2F2, POLR2E, POLR2G, POLR2I, POLR2K, RPL11, RPL23, RPL23A, RPL24, RPL26, RPL31, RPL34, RPL35A, RPL36AL, RPL37, RPL37A, RPL38, RPL39, RPL6, RPS14, RPS15, RPS15A, RPS2, RPS24, RPS27, RPS29, RPS4Y1, SEC13, SEH1L]
REACTOME_Pathways:9711097	Cellular response to starvation	5.66415e-07	0.000349478	1.06819e-13	8.54549e-13	[-1]	Group7	21.0884	31	[ATP6V1G2, ATP6V1H, FNIP2, LAMTOR3, LAMTOR5, MLST8, RHEB, RPL11, RPL23, RPL23A, RPL24, RPL26, RPL31, RPL34, RPL35A, RPL36AL, RPL37, RPL37A, RPL38, RPL39, RPL6, RPS14, RPS15, RPS15A, RPS2, RPS24, RPS27, RPS29, RPS4Y1, SEC13, SEH1L]
REACTOME_Pathways:156902	Peptide chain elongation	6.75689e-07	0.000416224	1.06819e-13	8.54549e-13	[-1]	Group7	25.8824	22	[RPL11, RPL23, RPL23A, RPL24, RPL26, RPL31, RPL34, RPL35A, RPL36AL, RPL37, RPL37A, RPL38, RPL39, RPL6, RPS14, RPS15, RPS15A, RPS2, RPS24, RPS27, RPS29, RPS4Y1]
REACTOME_Pathways:192823	Viral mRNA Translation	6.75689e-07	0.000416224	1.06819e-13	8.54549e-13	[-1]	Group7	25.8824	22	[RPL11, RPL23, RPL23A, RPL24, RPL26, RPL31, RPL34, RPL35A, RPL36AL, RPL37, RPL37A, RPL38, RPL39, RPL6, RPS14, RPS15, RPS15A, RPS2, RPS24, RPS27, RPS29, RPS4Y1]
REACTOME_Pathways:422475	Axon guidance	7.48052e-07	0.000460052	1.06819e-13	8.54549e-13	[-1]	Group7	14.6694	71	[ACTB, ACTG1, ACTR2, ALCAM, ARPC3, CDC42, CFL1, CLTA, CNTN2, CRMP1, CXCR4, DNM3, DPYSL3, DPYSL5, ELOC, EPHA10, EPHA5, EZR, FGFR1, FYN, GFRA3, GRIN1, HRAS, IRS2, LHX4, LIMK2, LYPLA2, MAPK12, MAPK8, MYH10, MYL12B, NCK2, NRCAM, NRP1, PFN1, PIK3R1, PRKACB, PRKCA, PRKCQ, PSMA3, PSMB1, PSMB4, PSMB6, RANBP9, RHOA, RPL11, RPL23, RPL23A, RPL24, RPL26, RPL31, RPL34, RPL35A, RPL36AL, RPL37, RPL37A, RPL38, R…
WikiPathways:4324	Mitochondrial complex I assembly model OXPHOS system	7.78414e-07	0.000477946	3.05065e-13	2.13546e-12	[-1]	Group6	32.6531	16	[ECSIT, NDUFA1, NDUFA12, NDUFA13, NDUFA8, NDUFAB1, NDUFAF1, NDUFB10, NDUFB2, NDUFB3, NDUFB4, NDUFS2, NDUFS4, NDUFS5, NDUFS6, NDUFV1]
REACTOME_Pathways:9675108	Nervous system development	7.93196e-07	0.000486229	1.06819e-13	8.54549e-13	[-1]	Group7	14.4841	73	[ACTB, ACTG1, ACTR2, ALCAM, ARPC3, CDC42, CFL1, CLTA, CNTN2, CRMP1, CXCR4, DNM3, DPYSL3, DPYSL5, ELOC, EPHA10, EPHA5, EZR, FGFR1, FYN, GFRA3, GRIN1, HDAC2, HRAS, IRS2, LHX4, LIMK2, LYPLA2, MAPK12, MAPK8, MYH10, MYL12B, NCK2, NRCAM, NRP1, PFN1, PIK3R1, POU3F1, PRKACB, PRKCA, PRKCQ, PSMA3, PSMB1, PSMB4, PSMB6, RANBP9, RHOA, RPL11, RPL23, RPL23A, RPL24, RPL26, RPL31, RPL34, RPL35A, RPL36AL, RPL37, R…
REACTOME_Pathways:5628897	TP53 Regulates Metabolic Genes	9.40339e-07	0.000575487	6.65777e-13	3.99466e-12	[-1]	Group5	26.25	21	[AKT2, COX14, COX20, COX4I1, COX5A, COX5B, COX6A1, COX6B1, COX7B, COX8A, LAMTOR3, LAMTOR5, MLST8, NDUFA4, PRDX1, PRDX2, PRDX5, RHEB, SURF1, TXN, YWHAE]
REACTOME_Pathways:163210	Formation of ATP by chemiosmotic coupling	9.81768e-07	0.00059986	3.05065e-13	2.13546e-12	[-1]	Group6	56.25	9	[ATP5F1B, ATP5F1C, ATP5F1D, ATP5MC1, ATP5MC3, ATP5MF, ATP5MG, ATP5PB, ATP5PF]
REACTOME_Pathways:1799339	SRP-dependent cotranslational protein targeting to membrane	1.16452e-06	0.000710359	1.06819e-13	8.54549e-13	[-1]	Group7	23.1481	25	[RPL11, RPL23, RPL23A, RPL24, RPL26, RPL31, RPL34, RPL35A, RPL36AL, RPL37, RPL37A, RPL38, RPL39, RPL6, RPS14, RPS15, RPS15A, RPS2, RPS24, RPS27, RPS29, RPS4Y1, SEC61B, SPCS2, SRP14]
REACTOME_Pathways:156842	Eukaryotic Translation Elongation	1.28265e-06	0.000781136	1.06819e-13	8.54549e-13	[-1]	Group7	25	22	[RPL11, RPL23, RPL23A, RPL24, RPL26, RPL31, RPL34, RPL35A, RPL36AL, RPL37, RPL37A, RPL38, RPL39, RPL6, RPS14, RPS15, RPS15A, RPS2, RPS24, RPS27, RPS29, RPS4Y1]
REACTOME_Pathways:2408557	Selenocysteine synthesis	1.57616e-06	0.000958307	1.06819e-13	8.54549e-13	[-1]	Group7	24.7191	22	[RPL11, RPL23, RPL23A, RPL24, RPL26, RPL31, RPL34, RPL35A, RPL36AL, RPL37, RPL37A, RPL38, RPL39, RPL6, RPS14, RPS15, RPS15A, RPS2, RPS24, RPS27, RPS29, RPS4Y1]
KEGG:05171	Coronavirus disease	1.78234e-06	0.00108188	1.06819e-13	8.54549e-13	[-1]	Group7	20.4082	30	[FOS, IL6ST, MAPK12, MAPK8, MAVS, NRP1, PIK3R1, PRKCA, RPL11, RPL23, RPL23A, RPL24, RPL26, RPL31, RPL34, RPL35A, RPL36AL, RPL37, RPL37A, RPL38, RPL39, RPL6, RPS14, RPS15, RPS15A, RPS2, RPS24, RPS27, RPS29, RPS4Y1]
REACTOME_Pathways:975956	Nonsense Mediated Decay (NMD) independent of the Exon Junction Complex (EJC)	2.35447e-06	0.00142681	1.06819e-13	8.54549e-13	[-1]	Group7	24.1758	22	[RPL11, RPL23, RPL23A, RPL24, RPL26, RPL31, RPL34, RPL35A, RPL36AL, RPL37, RPL37A, RPL38, RPL39, RPL6, RPS14, RPS15, RPS15A, RPS2, RPS24, RPS27, RPS29, RPS4Y1]
WikiPathways:4922	Mitochondrial complex IV assembly	2.46025e-06	0.00148845	3.05065e-13	2.13546e-12	[-1]	Group6	38.7097	12	[COX14, COX20, COX4I1, COX5A, COX5B, COX6A1, COX6B1, COX7A2, COX7B, COX8A, NDUFA4, SURF1]
WikiPathways:477	Cytoplasmic ribosomal proteins	3.35655e-06	0.00202736	1.06819e-13	8.54549e-13	[-1]	Group7	24.4186	21	[RPL11, RPL23, RPL23A, RPL24, RPL26, RPL31, RPL34, RPL35A, RPL37, RPL37A, RPL38, RPL39, RPL6, RPS14, RPS15, RPS15A, RPS2, RPS24, RPS27, RPS29, RPS4Y1]
REACTOME_Pathways:1430728	Metabolism	5.26511e-06	0.00317486	5.26511e-06	2.63256e-05	[-1]	Group0	11.0617	174	[AACS, ACADVL, ACAT1, ACBD6, ACOT13, ACOT7, AGPAT1, AIMP2, AIP, AK4, ALDH2, APRT, ARSB, ATP5F1B, ATP5F1C, ATP5F1D, ATP5MC1, ATP5MC3, ATP5MF, ATP5MG, ATP5PB, ATP5PF, B3GAT2, BCAT2, BSG, CA2, CARM1, CERK, CGA, CHKA, CHST2, CKB, COMT, COX14, COX20, COX4I1, COX5A, COX5B, COX6A1, COX6B1, COX7B, COX8A, CYB5A, CYC1, D2HGDH, DCXR, DDAH1, DDHD2, DECR1, DGAT1, DGUOK, DLST, ECSIT, EPRS1, ESD, FH, FIG4, GBA2…
REACTOME_Pathways:376176	Signaling by ROBO receptors	6.69864e-06	0.00403258	1.06819e-13	8.54549e-13	[-1]	Group7	17.6471	36	[CDC42, CXCR4, ELOC, LHX4, NCK2, NRP1, PFN1, PRKACB, PRKCA, PSMA3, PSMB1, PSMB4, PSMB6, RHOA, RPL11, RPL23, RPL23A, RPL24, RPL26, RPL31, RPL34, RPL35A, RPL36AL, RPL37, RPL37A, RPL38, RPL39, RPL6, RPS14, RPS15, RPS15A, RPS2, RPS24, RPS27, RPS29, RPS4Y1]
KEGG:03010	Ribosome	7.01791e-06	0.00421776	1.06819e-13	8.54549e-13	[-1]	Group7	20.6349	26	[MRPL22, MRPL23, MRPL32, MRPL35, RPL11, RPL23, RPL23A, RPL24, RPL26, RPL31, RPL34, RPL35A, RPL36AL, RPL37, RPL37A, RPL38, RPL39, RPL6, RPS14, RPS15, RPS15A, RPS2, RPS24, RPS27, RPS29, RPS4Y1]
REACTOME_Pathways:9633012	Response of EIF2AK4 (GCN2) to amino acid deficiency	7.24402e-06	0.00434641	1.06819e-13	8.54549e-13	[-1]	Group7	22.6804	22	[RPL11, RPL23, RPL23A, RPL24, RPL26, RPL31, RPL34, RPL35A, RPL36AL, RPL37, RPL37A, RPL38, RPL39, RPL6, RPS14, RPS15, RPS15A, RPS2, RPS24, RPS27, RPS29, RPS4Y1]
REACTOME_Pathways:8949613	Cristae formation	8.21483e-06	0.00492068	3.05065e-13	2.13546e-12	[-1]	Group6	37.931	11	[ATP5F1B, ATP5F1C, ATP5F1D, ATP5MC1, ATP5MC3, ATP5MF, ATP5MG, ATP5PB, ATP5PF, CHCHD6, SAMM50]
REACTOME_Pathways:8943724	Regulation of PTEN gene transcription	9.29485e-06	0.00555832	9.29485e-06	3.71794e-05	[-1]	Group3	27.5862	16	[CBX2, CBX4, CBX6, CBX8, CHD3, EGR1, EZH2, GATAD2B, HDAC2, HDAC5, KDM1A, LAMTOR3, LAMTOR5, MLST8, PHC2, RHEB]
REACTOME_Pathways:9707564	Cytoprotection by HMOX1	9.72211e-06	0.0058041	3.05065e-13	2.13546e-12	[-1]	Group6	28.8462	15	[BACH1, CARM1, COX14, COX20, COX4I1, COX5A, COX5B, COX6A1, COX6B1, COX7B, COX8A, NDUFA4, SMARCD3, SURF1, TBL1XR1]
REACTOME_Pathways:9711123	Cellular response to chemical stress	1.33352e-05	0.00794777	6.65777e-13	3.99466e-12	[-1]	Group5	18.6335	30	[AKT2, ATOX1, BACH1, CARM1, COX14, COX20, COX4I1, COX5A, COX5B, COX6A1, COX6B1, COX7B, COX8A, GPX3, GSTP1, NDUFA4, PRDX1, PRDX2, PRDX5, PSMA3, PSMB1, PSMB4, PSMB6, SMARCD3, SURF1, TALDO1, TBL1XR1, TKT, TXN, TXNRD2]
REACTOME_Pathways:1266738	Developmental Biology	1.83587e-05	0.0109234	1.06819e-13	8.54549e-13	[-1]	Group7	12.4668	94	[ACTB, ACTG1, ACTR2, ADAM22, AKT2, ALCAM, AMH, ARPC3, CACNG8, CARM1, CDC42, CFL1, CLTA, CNTN2, CRMP1, CTNNA1, CXCR4, DNM3, DPYSL3, DPYSL5, ELOC, EPHA10, EPHA5, EZH2, EZR, FGF9, FGFR1, FOXO3, FYN, GFRA3, GRIN1, H2BC21, H2BC5, H4C5, HDAC2, HRAS, IRS2, LHX4, LIMK2, LYPLA2, MAPK12, MAPK8, MYH10, MYL12B, NCK2, NR6A1, NRCAM, NRP1, PFN1, PIK3R1, POLR2E, POLR2G, POLR2I, POLR2K, POU3F1, PRKACB, PRKCA, PRK…
REACTOME_Pathways:392499	Metabolism of proteins	2.0007e-05	0.0118841	2.0007e-05	6.00209e-05	[-1]	Group1	10.8822	169	[ACTB, ACTR10, ADAMTS7, AIMP2, ALG3, APEH, ARCN1, ARSB, ASXL1, AURKAIP1, CALB1, CAPZB, CBX2, CBX4, CBX8, CCDC8, CCN1, CCT4, CCT8, CDC34, CGA, CHCHD1, CHD3, CNIH2, COL7A1, COPE, COPS3, COPS6, COPS7B, DDX17, DHPS, DYNC1I2, DYNC1LI1, EIF3E, EIF3G, EIF3I, EIF3L, EIF3M, EIF5A, ELOC, EPRS1, EXOC1, FOXK1, GADD45GIP1, GALNT7, GALNTL6, GANAB, GARS1, GGA2, GNB3, GNG2, GNG3, GNG4, GOLM1, GPAA1, GRP, GSN, H2…
REACTOME_Pathways:927802	Nonsense-Mediated Decay (NMD)	2.19486e-05	0.0130155	1.06819e-13	8.54549e-13	[-1]	Group7	20.7207	23	[PPP2R1A, RPL11, RPL23, RPL23A, RPL24, RPL26, RPL31, RPL34, RPL35A, RPL36AL, RPL37, RPL37A, RPL38, RPL39, RPL6, RPS14, RPS15, RPS15A, RPS2, RPS24, RPS27, RPS29, RPS4Y1]
REACTOME_Pathways:975957	Nonsense Mediated Decay (NMD) enhanced by the Exon Junction Complex (EJC)	2.19486e-05	0.0130155	1.06819e-13	8.54549e-13	[-1]	Group7	20.7207	23	[PPP2R1A, RPL11, RPL23, RPL23A, RPL24, RPL26, RPL31, RPL34, RPL35A, RPL36AL, RPL37, RPL37A, RPL38, RPL39, RPL6, RPS14, RPS15, RPS15A, RPS2, RPS24, RPS27, RPS29, RPS4Y1]
REACTOME_Pathways:3928662	EPHB-mediated forward signaling	4.92493e-05	0.0291556	4.92493e-05	9.84987e-05	[-1]	Group2	30	12	[ACTB, ACTG1, ACTR2, ARPC3, CDC42, CFL1, FYN, GRIN1, HRAS, LIMK2, RHOA, SDC2]
WikiPathways:3888	VEGFA-VEGFR2 signaling pathway	5.49033e-05	0.0324479	5.49033e-05	5.49033e-05	[-1]	Group4	14.1689	52	[ACTG1, BCL2L1, BSG, CACNA2D1, CAPZB, CCN1, CDC42, CFL1, CRIP2, CSRP1, CTNNA1, DECR1, DNAJA1, EGR1, ELOC, EPB41, EPN1, EPRS1, EZR, FAM120A, FOXO3, FYN, HDAC5, HRAS, IDH2, JAG1, LDHA, MAPK12, MAPK8, MAPKAPK2, MLST8, NAPA, NR4A1, NR4A2, PBXIP1, PFN1, PIK3R1, PRDX2, PRKCA, PRKRA, RAP1B, RHOA, RPL26, SHC1, SLC25A11, SLC8A1, TKT, TMSB10, TXN, UBAP2L, USP10, YWHAE]
