# Supplementary material for: Direct targets of MEF2C are enriched for genes associated with schizophrenia and cognitive function and are involved in neuron development and mitochondrial function
Source: PLoS Genet. 2024 Sep 11;20(9):e1011093. doi: 10.1371/journal.pgen.1011093 (PMC11419381; doi:10.1371/journal.pgen.1011093)
Supplement: S23 Table — (XLSX) [file pgen.1011093.s024.xlsx]

## Sheet: Sheet1
ID	Term	Term P Value	Bonferroni Corrected Term P Value	Group P Value	Bonferroni Corrected Group P Value	GO Levels	GO Groups	% Associated Genes	Nr. Genes	Associated Genes Found
Biological Processes
GO:0006119	oxidative phosphorylation	1.59983e-08	2.67171e-05	1.51748e-06	1.51748e-06	[7]	Group0	26.8293	33	[ANTKMT, ATP5F1B, ATP5F1D, ATP5PB, ATP5PD, ATP5PF, CHCHD10, COX5A, COX7B, CYC1, DGUOK, DNAJC30, GHITM, MLXIPL, NDUFA1, NDUFA12, NDUFA4, NDUFA8, NDUFAB1, NDUFAF1, NDUFB10, NDUFB2, NDUFB3, NDUFB4, NDUFB6, NDUFS2, NDUFS3, NDUFS6, NDUFS7, NDUFV1, PINK1, SLC25A33, UQCRFS1]
GO:0006754	ATP biosynthetic process	1.91743e-08	3.20019e-05	1.51748e-06	1.51748e-06	[8, 9, 10, 11]	Group0	30.3371	27	[ANTKMT, ATP5F1B, ATP5F1D, ATP5MC1, ATP5MK, ATP5PB, ATP5PD, ATP5PF, DGUOK, DNAJC30, ENO1, NDUFA1, NDUFA12, NDUFA8, NDUFAB1, NDUFB10, NDUFB2, NDUFB3, NDUFB4, NDUFB6, NDUFS2, NDUFS3, NDUFS6, NDUFS7, NDUFV1, PINK1, SPHK2]
GO:0042776	proton motive force-driven mitochondrial ATP synthesis	2.29101e-08	3.82141e-05	1.51748e-06	1.51748e-06	[8, 10, 11, 12, 13]	Group0	36.2069	21	[ANTKMT, ATP5F1B, ATP5F1D, ATP5PB, ATP5PD, ATP5PF, DNAJC30, NDUFA1, NDUFA12, NDUFA8, NDUFAB1, NDUFB10, NDUFB2, NDUFB3, NDUFB4, NDUFB6, NDUFS2, NDUFS3, NDUFS6, NDUFS7, NDUFV1]
GO:0009060	aerobic respiration	2.44033e-08	4.06803e-05	1.51748e-06	1.51748e-06	[6]	Group0	23.6686	40	[ANTKMT, ATP5F1B, ATP5F1D, ATP5PB, ATP5PD, ATP5PF, CHCHD10, COX5A, COX7B, CYC1, DGUOK, DNAJC30, FH, GHITM, IDH2, LDLR, MDH1, MDH2, MLXIPL, NDUFA1, NDUFA12, NDUFA4, NDUFA8, NDUFAB1, NDUFAF1, NDUFB10, NDUFB2, NDUFB3, NDUFB4, NDUFB6, NDUFS2, NDUFS3, NDUFS6, NDUFS7, NDUFV1, OXA1L, PINK1, SLC25A33, SURF1, UQCRFS1]
GO:0009206	purine ribonucleoside triphosphate biosynthetic process	9.11553e-08	0.000151865	1.51748e-06	1.51748e-06	[8, 9, 10]	Group0	27.7228	28	[ANTKMT, ATP5F1B, ATP5F1D, ATP5MC1, ATP5MK, ATP5PB, ATP5PD, ATP5PF, DGUOK, DNAJC30, ENO1, NDUFA1, NDUFA12, NDUFA8, NDUFAB1, NDUFB10, NDUFB2, NDUFB3, NDUFB4, NDUFB6, NDUFS2, NDUFS3, NDUFS6, NDUFS7, NDUFV1, NME1, PINK1, SPHK2]
GO:0009145	purine nucleoside triphosphate biosynthetic process	1.14627e-07	0.000190853	1.51748e-06	1.51748e-06	[7, 8, 9]	Group0	27.451	28	[ANTKMT, ATP5F1B, ATP5F1D, ATP5MC1, ATP5MK, ATP5PB, ATP5PD, ATP5PF, DGUOK, DNAJC30, ENO1, NDUFA1, NDUFA12, NDUFA8, NDUFAB1, NDUFB10, NDUFB2, NDUFB3, NDUFB4, NDUFB6, NDUFS2, NDUFS3, NDUFS6, NDUFS7, NDUFV1, NME1, PINK1, SPHK2]
GO:0009201	ribonucleoside triphosphate biosynthetic process	1.15529e-07	0.000192241	1.51748e-06	1.51748e-06	[7, 8, 9]	Group0	26.8519	29	[ANTKMT, ATP5F1B, ATP5F1D, ATP5MC1, ATP5MK, ATP5PB, ATP5PD, ATP5PF, DGUOK, DNAJC30, ENO1, NDUFA1, NDUFA12, NDUFA8, NDUFAB1, NDUFB10, NDUFB2, NDUFB3, NDUFB4, NDUFB6, NDUFS2, NDUFS3, NDUFS6, NDUFS7, NDUFV1, NME1, PINK1, SPHK2, UCK2]
GO:0009152	purine ribonucleotide biosynthetic process	1.98885e-07	0.000330745	1.51748e-06	1.51748e-06	[7, 8, 9, 10]	Group0	21.5	43	[ACACA, ACAT1, ACOT7, ACSL3, ACSS2, ANTKMT, APRT, ATIC, ATP5F1B, ATP5F1D, ATP5MC1, ATP5MK, ATP5PB, ATP5PD, ATP5PF, DGUOK, DNAJC30, ELOVL2, ELOVL6, ENO1, HSD17B12, NANOS1, NDUFA1, NDUFA12, NDUFA8, NDUFAB1, NDUFB10, NDUFB2, NDUFB3, NDUFB4, NDUFB6, NDUFS2, NDUFS3, NDUFS6, NDUFS7, NDUFV1, NME1, PANK3, PDK2, PINK1, SLC35B2, SPHK2, TECR]
GO:0045333	cellular respiration	2.77512e-07	0.000461225	1.51748e-06	1.51748e-06	[5]	Group0	20.8531	44	[ANTKMT, ATP5F1B, ATP5F1D, ATP5PB, ATP5PD, ATP5PF, CHCHD10, COQ10B, COX5A, COX7B, CYC1, DGUOK, DNAJC30, FH, GBA, GHITM, IDH2, LDLR, MDH1, MDH2, MLXIPL, NDUFA1, NDUFA12, NDUFA4, NDUFA8, NDUFAB1, NDUFAF1, NDUFB10, NDUFB2, NDUFB3, NDUFB4, NDUFB6, NDUFS2, NDUFS3, NDUFS6, NDUFS7, NDUFV1, OXA1L, PINK1, PRELID1, SCO2, SLC25A33, SURF1, UQCRFS1]
GO:0006164	purine nucleotide biosynthetic process	4.22747e-07	0.000702182	1.51748e-06	1.51748e-06	[6, 7, 8, 9]	Group0	20.7729	43	[ACACA, ACAT1, ACOT7, ACSL3, ACSS2, ANTKMT, APRT, ATIC, ATP5F1B, ATP5F1D, ATP5MC1, ATP5MK, ATP5PB, ATP5PD, ATP5PF, DGUOK, DNAJC30, ELOVL2, ELOVL6, ENO1, HSD17B12, NANOS1, NDUFA1, NDUFA12, NDUFA8, NDUFAB1, NDUFB10, NDUFB2, NDUFB3, NDUFB4, NDUFB6, NDUFS2, NDUFS3, NDUFS6, NDUFS7, NDUFV1, NME1, PANK3, PDK2, PINK1, SLC35B2, SPHK2, TECR]
GO:0009260	ribonucleotide biosynthetic process	5.28704e-07	0.000877649	1.51748e-06	1.51748e-06	[6, 7, 8, 9]	Group0	20.6573	44	[ACACA, ACAT1, ACOT7, ACSL3, ACSS2, ANTKMT, APRT, ATIC, ATP5F1B, ATP5F1D, ATP5MC1, ATP5MK, ATP5PB, ATP5PD, ATP5PF, DGUOK, DNAJC30, ELOVL2, ELOVL6, ENO1, HSD17B12, NANOS1, NDUFA1, NDUFA12, NDUFA8, NDUFAB1, NDUFB10, NDUFB2, NDUFB3, NDUFB4, NDUFB6, NDUFS2, NDUFS3, NDUFS6, NDUFS7, NDUFV1, NME1, PANK3, PDK2, PINK1, SLC35B2, SPHK2, TECR, UCK2]
GO:0015453	oxidoreduction-driven active transmembrane transporter activity	5.86791e-07	0.000973486	1.51748e-06	1.51748e-06	[6, 8]	Group0	31.746	20	[COX5A, COX7B, CYC1, NDUFA1, NDUFA12, NDUFA4, NDUFA8, NDUFB10, NDUFB2, NDUFB3, NDUFB4, NDUFB6, NDUFS2, NDUFS3, NDUFS6, NDUFS7, NDUFV1, SPHK2, SURF1, UQCRFS1]
GO:0008137	NADH dehydrogenase (ubiquinone) activity	8.29282e-07	0.00137495	1.51748e-06	1.51748e-06	[6, 7, 9]	Group0	41.1765	14	[NDUFA1, NDUFA12, NDUFA4, NDUFA8, NDUFB10, NDUFB2, NDUFB3, NDUFB4, NDUFB6, NDUFS2, NDUFS3, NDUFS6, NDUFS7, NDUFV1]
GO:0009142	nucleoside triphosphate biosynthetic process	8.8414e-07	0.00146502	1.51748e-06	1.51748e-06	[6, 7, 8]	Group0	24.5763	29	[ANTKMT, ATP5F1B, ATP5F1D, ATP5MC1, ATP5MK, ATP5PB, ATP5PD, ATP5PF, DGUOK, DNAJC30, ENO1, NDUFA1, NDUFA12, NDUFA8, NDUFAB1, NDUFB10, NDUFB2, NDUFB3, NDUFB4, NDUFB6, NDUFS2, NDUFS3, NDUFS6, NDUFS7, NDUFV1, NME1, PINK1, SPHK2, UCK2]
GO:0046390	ribose phosphate biosynthetic process	9.72933e-07	0.00161118	1.51748e-06	1.51748e-06	[5, 6]	Group0	20	44	[ACACA, ACAT1, ACOT7, ACSL3, ACSS2, ANTKMT, APRT, ATIC, ATP5F1B, ATP5F1D, ATP5MC1, ATP5MK, ATP5PB, ATP5PD, ATP5PF, DGUOK, DNAJC30, ELOVL2, ELOVL6, ENO1, HSD17B12, NANOS1, NDUFA1, NDUFA12, NDUFA8, NDUFAB1, NDUFB10, NDUFB2, NDUFB3, NDUFB4, NDUFB6, NDUFS2, NDUFS3, NDUFS6, NDUFS7, NDUFV1, NME1, PANK3, PDK2, PINK1, SLC35B2, SPHK2, TECR, UCK2]
GO:0006120	mitochondrial electron transport, NADH to ubiquinone	1.0142e-06	0.00167851	1.51748e-06	1.51748e-06	[7, 8, 9, 10]	Group0	36.3636	16	[NDUFA1, NDUFA4, NDUFA8, NDUFAB1, NDUFAF1, NDUFB10, NDUFB2, NDUFB3, NDUFB4, NDUFB6, NDUFS2, NDUFS3, NDUFS6, NDUFS7, NDUFV1, PINK1]
GO:0042773	ATP synthesis coupled electron transport	1.61027e-06	0.00266338	1.51748e-06	1.51748e-06	[6, 7, 8]	Group0	27.381	23	[COX5A, COX7B, CYC1, DGUOK, GHITM, NDUFA1, NDUFA12, NDUFA4, NDUFA8, NDUFAB1, NDUFAF1, NDUFB10, NDUFB2, NDUFB3, NDUFB4, NDUFB6, NDUFS2, NDUFS3, NDUFS6, NDUFS7, NDUFV1, PINK1, UQCRFS1]
GO:0042775	mitochondrial ATP synthesis coupled electron transport	1.61027e-06	0.00266338	1.51748e-06	1.51748e-06	[7, 8, 9]	Group0	27.381	23	[COX5A, COX7B, CYC1, DGUOK, GHITM, NDUFA1, NDUFA12, NDUFA4, NDUFA8, NDUFAB1, NDUFAF1, NDUFB10, NDUFB2, NDUFB3, NDUFB4, NDUFB6, NDUFS2, NDUFS3, NDUFS6, NDUFS7, NDUFV1, PINK1, UQCRFS1]
GO:0072522	purine-containing compound biosynthetic process	2.53204e-06	0.00418546	1.51748e-06	1.51748e-06	[5]	Group0	19.8157	43	[ACACA, ACAT1, ACOT7, ACSL3, ACSS2, ANTKMT, APRT, ATIC, ATP5F1B, ATP5F1D, ATP5MC1, ATP5MK, ATP5PB, ATP5PD, ATP5PF, DGUOK, DNAJC30, ELOVL2, ELOVL6, ENO1, HSD17B12, NANOS1, NDUFA1, NDUFA12, NDUFA8, NDUFAB1, NDUFB10, NDUFB2, NDUFB3, NDUFB4, NDUFB6, NDUFS2, NDUFS3, NDUFS6, NDUFS7, NDUFV1, NME1, PANK3, PDK2, PINK1, SLC35B2, SPHK2, TECR]
GO:0015980	energy derivation by oxidation of organic compounds	2.90449e-06	0.00479821	1.51748e-06	1.51748e-06	[4]	Group0	18.0556	52	[ANTKMT, ATP5F1B, ATP5F1D, ATP5PB, ATP5PD, ATP5PF, CHCHD10, COQ10B, COX5A, COX7B, CYC1, DGUOK, DNAJC30, FH, GBA, GHITM, GSK3A, IDH2, IL6ST, LDLR, MDH1, MDH2, MLXIPL, NDUFA1, NDUFA12, NDUFA4, NDUFA8, NDUFAB1, NDUFAF1, NDUFB10, NDUFB2, NDUFB3, NDUFB4, NDUFB6, NDUFS2, NDUFS3, NDUFS6, NDUFS7, NDUFV1, OXA1L, PFKM, PHLDA2, PINK1, PPP1CA, PRELID1, PTGES3, RB1CC1, SCO2, SLC25A33, STK40, SURF1, UQCRFS1]
GO:0009055	electron transfer activity	4.3119e-06	0.00711894	1.51748e-06	1.51748e-06	[5]	Group0	24.7525	25	[ALDH2, CIAPIN1, COX5A, COX7B, CYC1, DEGS1, FDX1, NDUFA1, NDUFA12, NDUFA4, NDUFA8, NDUFB10, NDUFB2, NDUFB3, NDUFB4, NDUFB6, NDUFS2, NDUFS3, NDUFS6, NDUFS7, NDUFV1, QDPR, SPHK2, SURF1, UQCRFS1]
GO:0022900	electron transport chain	6.116e-06	0.0100914	1.51748e-06	1.51748e-06	[4]	Group0	21.4765	32	[ALDH2, CIAPIN1, COX5A, COX7B, CYC1, DEGS1, DGUOK, FDX1, GBA, GHITM, NDUFA1, NDUFA12, NDUFA4, NDUFA8, NDUFAB1, NDUFAF1, NDUFB10, NDUFB2, NDUFB3, NDUFB4, NDUFB6, NDUFS2, NDUFS3, NDUFS6, NDUFS7, NDUFV1, PINK1, QDPR, SCO2, SPHK2, SURF1, UQCRFS1]
GO:0015399	primary active transmembrane transporter activity	6.4028e-06	0.0105582	1.51748e-06	1.51748e-06	[5, 7]	Group0	22.3881	30	[ABCD2, ATP5F1B, ATP6V0B, ATP6V0D1, ATP6V0E2, ATP6V1E1, ATP6V1G1, ATP6V1G2, ATP6V1H, COX5A, COX7B, CYC1, NDUFA1, NDUFA12, NDUFA4, NDUFA8, NDUFB10, NDUFB2, NDUFB3, NDUFB4, NDUFB6, NDUFS2, NDUFS3, NDUFS6, NDUFS7, NDUFV1, RYR2, SPHK2, SURF1, UQCRFS1]
GO:0022904	respiratory electron transport chain	7.55078e-06	0.0124437	1.51748e-06	1.51748e-06	[5, 6]	Group0	24.0385	25	[COX5A, COX7B, CYC1, DGUOK, GBA, GHITM, NDUFA1, NDUFA12, NDUFA4, NDUFA8, NDUFAB1, NDUFAF1, NDUFB10, NDUFB2, NDUFB3, NDUFB4, NDUFB6, NDUFS2, NDUFS3, NDUFS6, NDUFS7, NDUFV1, PINK1, SCO2, UQCRFS1]
GO:0009205	purine ribonucleoside triphosphate metabolic process	1.13374e-05	0.0186727	1.51748e-06	1.51748e-06	[7, 8, 9]	Group0	19.0476	40	[ANTKMT, ATP5F1B, ATP5F1D, ATP5IF1, ATP5MC1, ATP5MK, ATP5PB, ATP5PD, ATP5PF, BAD, DGUOK, DNAJC30, ENO1, GTPBP1, HOOK3, HSPA8, ITPA, JMJD8, LDHA, MFN1, MLST8, MLXIPL, NDUFA1, NDUFA12, NDUFA8, NDUFAB1, NDUFB10, NDUFB2, NDUFB3, NDUFB4, NDUFB6, NDUFS2, NDUFS3, NDUFS6, NDUFS7, NDUFV1, NME1, PFKM, PINK1, SPHK2]
GO:0009141	nucleoside triphosphate metabolic process	1.17833e-05	0.0193953	1.51748e-06	1.51748e-06	[5, 6, 7]	Group0	18.4549	43	[ANTKMT, ATP5F1B, ATP5F1D, ATP5IF1, ATP5MC1, ATP5MK, ATP5PB, ATP5PD, ATP5PF, BAD, DCTPP1, DGUOK, DNAJC30, ENO1, GTPBP1, HOOK3, HSPA8, ITPA, JMJD8, LDHA, MFN1, MLST8, MLXIPL, NDUFA1, NDUFA12, NDUFA8, NDUFAB1, NDUFB10, NDUFB2, NDUFB3, NDUFB4, NDUFB6, NDUFS2, NDUFS3, NDUFS6, NDUFS7, NDUFV1, NME1, PFKM, PINK1, RRM2B, SPHK2, UCK2]
GO:0006091	generation of precursor metabolites and energy	1.30382e-05	0.0214478	1.51748e-06	1.51748e-06	[3]	Group0	15.8879	68	[ACAT1, ACSS2, ALDH2, ANTKMT, ATP5F1B, ATP5F1D, ATP5IF1, ATP5PB, ATP5PD, ATP5PF, CHCHD10, CIAPIN1, COQ10B, COX5A, COX7B, CYC1, DEGS1, DGUOK, DNAJC30, ENO1, FDX1, FH, GBA, GHITM, GSK3A, HOOK3, IDH2, IL6ST, JMJD8, LDHA, LDLR, MDH1, MDH2, MLST8, MLXIPL, NDUFA1, NDUFA12, NDUFA4, NDUFA8, NDUFAB1, NDUFAF1, NDUFB10, NDUFB2, NDUFB3, NDUFB4, NDUFB6, NDUFS2, NDUFS3, NDUFS6, NDUFS7, NDUFV1, OXA1L, PFKM, PHL…
GO:1901293	nucleoside phosphate biosynthetic process	1.49525e-05	0.0245819	1.51748e-06	1.51748e-06	[5, 6, 7]	Group0	17.7358	47	[ACACA, ACAT1, ACOT7, ACSL3, ACSS2, ANTKMT, APRT, ATIC, ATP5F1B, ATP5F1D, ATP5MC1, ATP5MK, ATP5PB, ATP5PD, ATP5PF, DGUOK, DNAJC30, ELOVL2, ELOVL6, ENO1, GARS1, HSD17B12, NANOS1, NDUFA1, NDUFA12, NDUFA8, NDUFAB1, NDUFB10, NDUFB2, NDUFB3, NDUFB4, NDUFB6, NDUFS2, NDUFS3, NDUFS6, NDUFS7, NDUFV1, NME1, NMNAT2, PANK3, PDK2, PINK1, RRM2B, SLC35B2, SPHK2, TECR, UCK2]
GO:0009165	nucleotide biosynthetic process	1.49525e-05	0.0245819	1.51748e-06	1.51748e-06	[6, 7, 8]	Group0	17.7358	47	[ACACA, ACAT1, ACOT7, ACSL3, ACSS2, ANTKMT, APRT, ATIC, ATP5F1B, ATP5F1D, ATP5MC1, ATP5MK, ATP5PB, ATP5PD, ATP5PF, DGUOK, DNAJC30, ELOVL2, ELOVL6, ENO1, GARS1, HSD17B12, NANOS1, NDUFA1, NDUFA12, NDUFA8, NDUFAB1, NDUFB10, NDUFB2, NDUFB3, NDUFB4, NDUFB6, NDUFS2, NDUFS3, NDUFS6, NDUFS7, NDUFV1, NME1, NMNAT2, PANK3, PDK2, PINK1, RRM2B, SLC35B2, SPHK2, TECR, UCK2]
GO:0009199	ribonucleoside triphosphate metabolic process	1.57185e-05	0.0258254	1.51748e-06	1.51748e-06	[6, 7, 8]	Group0	18.8073	41	[ANTKMT, ATP5F1B, ATP5F1D, ATP5IF1, ATP5MC1, ATP5MK, ATP5PB, ATP5PD, ATP5PF, BAD, DGUOK, DNAJC30, ENO1, GTPBP1, HOOK3, HSPA8, ITPA, JMJD8, LDHA, MFN1, MLST8, MLXIPL, NDUFA1, NDUFA12, NDUFA8, NDUFAB1, NDUFB10, NDUFB2, NDUFB3, NDUFB4, NDUFB6, NDUFS2, NDUFS3, NDUFS6, NDUFS7, NDUFV1, NME1, PFKM, PINK1, SPHK2, UCK2]
GO:0009150	purine ribonucleotide metabolic process	1.66917e-05	0.0274079	1.51748e-06	1.51748e-06	[6, 7, 8, 9]	Group0	16.1039	62	[ACACA, ACAT1, ACOT7, ACSL3, ACSS2, ANTKMT, APRT, ATIC, ATP5F1B, ATP5F1D, ATP5IF1, ATP5MC1, ATP5MK, ATP5PB, ATP5PD, ATP5PF, BAD, CACNB4, DGUOK, DNAJC30, ELOVL2, ELOVL6, ENO1, FAR1, GTPBP1, HOOK3, HSD17B12, HSPA8, ITPA, JMJD8, LDHA, MFN1, MLST8, MLXIPL, MVD, MVK, NANOS1, NDUFA1, NDUFA12, NDUFA8, NDUFAB1, NDUFB10, NDUFB2, NDUFB3, NDUFB4, NDUFB6, NDUFS2, NDUFS3, NDUFS6, NDUFS7, NDUFV1, NME1, NUDT4, …
GO:0019646	aerobic electron transport chain	1.79955e-05	0.0295306	1.51748e-06	1.51748e-06	[6, 7, 8]	Group0	25.974	20	[COX5A, COX7B, CYC1, NDUFA1, NDUFA4, NDUFA8, NDUFAB1, NDUFAF1, NDUFB10, NDUFB2, NDUFB3, NDUFB4, NDUFB6, NDUFS2, NDUFS3, NDUFS6, NDUFS7, NDUFV1, PINK1, UQCRFS1]
GO:0046034	ATP metabolic process	1.83853e-05	0.0301518	1.51748e-06	1.51748e-06	[7, 8, 9, 10]	Group0	19.4595	36	[ANTKMT, ATP5F1B, ATP5F1D, ATP5IF1, ATP5MC1, ATP5MK, ATP5PB, ATP5PD, ATP5PF, BAD, DGUOK, DNAJC30, ENO1, HOOK3, HSPA8, JMJD8, LDHA, MLST8, MLXIPL, NDUFA1, NDUFA12, NDUFA8, NDUFAB1, NDUFB10, NDUFB2, NDUFB3, NDUFB4, NDUFB6, NDUFS2, NDUFS3, NDUFS6, NDUFS7, NDUFV1, PFKM, PINK1, SPHK2]
GO:0009144	purine nucleoside triphosphate metabolic process	2.40315e-05	0.0393877	1.51748e-06	1.51748e-06	[6, 7, 8]	Group0	18.6047	40	[ANTKMT, ATP5F1B, ATP5F1D, ATP5IF1, ATP5MC1, ATP5MK, ATP5PB, ATP5PD, ATP5PF, BAD, DGUOK, DNAJC30, ENO1, GTPBP1, HOOK3, HSPA8, ITPA, JMJD8, LDHA, MFN1, MLST8, MLXIPL, NDUFA1, NDUFA12, NDUFA8, NDUFAB1, NDUFB10, NDUFB2, NDUFB3, NDUFB4, NDUFB6, NDUFS2, NDUFS3, NDUFS6, NDUFS7, NDUFV1, NME1, PFKM, PINK1, SPHK2]
GO:0072521	purine-containing compound metabolic process	3.01902e-05	0.0494516	1.51748e-06	1.51748e-06	[4]	Group0	15.7385	65	[ACACA, ACAT1, ACOT7, ACSL3, ACSS2, AHCY, ANTKMT, APRT, ATIC, ATP5F1B, ATP5F1D, ATP5IF1, ATP5MC1, ATP5MK, ATP5PB, ATP5PD, ATP5PF, BAD, CACNB4, DGUOK, DNAJC30, ELOVL2, ELOVL6, ENO1, ENPP4, FAR1, GTPBP1, HOOK3, HSD17B12, HSPA8, ITPA, JMJD8, KDM1A, LDHA, MFN1, MLST8, MLXIPL, MVD, MVK, NANOS1, NDUFA1, NDUFA12, NDUFA8, NDUFAB1, NDUFB10, NDUFB2, NDUFB3, NDUFB4, NDUFB6, NDUFS2, NDUFS3, NDUFS6, NDUFS7, N…
Molecular Functions
GO:0015078	proton transmembrane transporter activity	2.96395e-05	0.0128932	2.96395e-05	2.96395e-05	[5, 6]	Group0	22.7723	23	[ANTKMT, ATP5F1B, ATP5F1D, ATP5MC1, ATP5PB, ATP5PD, ATP5PF, ATP6V0B, ATP6V0D1, ATP6V0E2, ATP6V1E1, ATP6V1G1, ATP6V1G2, ATP6V1H, COX5A, COX7B, CYC1, NDUFA4, SLC25A4, SLC2A13, SPHK2, SURF1, UQCRFS1]
GO:0015453	oxidoreduction-driven active transmembrane transporter activity	3.95292e-07	0.000174719	1.78426e-05	3.56851e-05	[5]	Group1	31.746	20	[COX5A, COX7B, CYC1, NDUFA1, NDUFA12, NDUFA4, NDUFA8, NDUFB10, NDUFB2, NDUFB3, NDUFB4, NDUFB6, NDUFS2, NDUFS3, NDUFS6, NDUFS7, NDUFV1, SPHK2, SURF1, UQCRFS1]
GO:0008137	NADH dehydrogenase (ubiquinone) activity	6.13879e-07	0.000270721	1.78426e-05	3.56851e-05	[4, 6, 7]	Group1	41.1765	14	[NDUFA1, NDUFA12, NDUFA4, NDUFA8, NDUFB10, NDUFB2, NDUFB3, NDUFB4, NDUFB6, NDUFS2, NDUFS3, NDUFS6, NDUFS7, NDUFV1]
GO:0050136	NADH dehydrogenase (quinone) activity	9.37734e-07	0.000412603	1.78426e-05	3.56851e-05	[5, 6]	Group1	40	14	[NDUFA1, NDUFA12, NDUFA4, NDUFA8, NDUFB10, NDUFB2, NDUFB3, NDUFB4, NDUFB6, NDUFS2, NDUFS3, NDUFS6, NDUFS7, NDUFV1]
GO:0003954	NADH dehydrogenase activity	2.07387e-06	0.000910427	1.78426e-05	3.56851e-05	[4]	Group1	37.8378	14	[NDUFA1, NDUFA12, NDUFA4, NDUFA8, NDUFB10, NDUFB2, NDUFB3, NDUFB4, NDUFB6, NDUFS2, NDUFS3, NDUFS6, NDUFS7, NDUFV1]
GO:0003955	NAD(P)H dehydrogenase (quinone) activity	2.07387e-06	0.000910427	1.78426e-05	3.56851e-05	[5]	Group1	37.8378	14	[NDUFA1, NDUFA12, NDUFA4, NDUFA8, NDUFB10, NDUFB2, NDUFB3, NDUFB4, NDUFB6, NDUFS2, NDUFS3, NDUFS6, NDUFS7, NDUFV1]
GO:0009055	electron transfer activity	2.77374e-06	0.0012149	1.78426e-05	3.56851e-05	[3]	Group1	24.7525	25	[ALDH2, CIAPIN1, COX5A, COX7B, CYC1, DEGS1, FDX1, NDUFA1, NDUFA12, NDUFA4, NDUFA8, NDUFB10, NDUFB2, NDUFB3, NDUFB4, NDUFB6, NDUFS2, NDUFS3, NDUFS6, NDUFS7, NDUFV1, QDPR, SPHK2, SURF1, UQCRFS1]
GO:0015399	primary active transmembrane transporter activity	2.79415e-06	0.00122104	1.78426e-05	3.56851e-05	[4]	Group1	22.3881	30	[ABCD2, ATP5F1B, ATP6V0B, ATP6V0D1, ATP6V0E2, ATP6V1E1, ATP6V1G1, ATP6V1G2, ATP6V1H, COX5A, COX7B, CYC1, NDUFA1, NDUFA12, NDUFA4, NDUFA8, NDUFB10, NDUFB2, NDUFB3, NDUFB4, NDUFB6, NDUFS2, NDUFS3, NDUFS6, NDUFS7, NDUFV1, RYR2, SPHK2, SURF1, UQCRFS1]
GO:0016655	oxidoreductase activity, acting on NAD(P)H, quinone or similar compound as acceptor	1.03861e-05	0.00452835	1.78426e-05	3.56851e-05	[4]	Group1	31.9149	15	[DCXR, NDUFA1, NDUFA12, NDUFA4, NDUFA8, NDUFB10, NDUFB2, NDUFB3, NDUFB4, NDUFB6, NDUFS2, NDUFS3, NDUFS6, NDUFS7, NDUFV1]
Cellular Component
GO:0016469	proton-transporting two-sector ATPase complex	8.43727e-07	0.000312179	8.43727e-07	3.37491e-06	[3, 4]	Group0	36.3636	16	[ATP5F1B, ATP5F1D, ATP5MC1, ATP5MK, ATP5PB, ATP5PD, ATP5PF, ATP6AP1, ATP6V0B, ATP6V0D1, ATP6V0E2, ATP6V1E1, ATP6V1G1, ATP6V1G2, ATP6V1H, TMEM199]
GO:0033176	proton-transporting V-type ATPase complex	7.63059e-05	0.0270123	8.43727e-07	3.37491e-06	[4, 5]	Group0	40.9091	9	[ATP6AP1, ATP6V0B, ATP6V0D1, ATP6V0E2, ATP6V1E1, ATP6V1G1, ATP6V1G2, ATP6V1H, TMEM199]
GO:0043227	membrane-bounded organelle	1.09854e-05	0.0039877	7.5449e-06	2.26347e-05	[3]	Group1	9.77659	954	[AAK1, ABCD2, ABHD12, ABHD6, ACACA, ACAP2, ACAT1, ACOT7, ACP1, ACP2, ACSL3, ACSS2, ACTB, ADAMTS13, ADAP1, ADD3, AFF4, AGO3, AGPAT1, AHCY, AHNAK, AHSA1, AIMP2, AIP, AJM1, AKIRIN1, AKT1S1, AKT3, ALCAM, ALDH2, ALG3, ALG5, ALYREF, AMBRA1, ANAPC13, ANAPC15, ANAPC7, ANK2, ANKRD50, ANKRD54, ANTKMT, APBB1, APEX1, APPL1, APRT, ARCN1, ARFGEF1, ARHGAP21, ARHGDIA, ARHGEF12, ARID2, ARID3B, ARID4B, ARL2BP, ARL…
GO:0043231	intracellular membrane-bounded organelle	3.76711e-05	0.0134486	7.5449e-06	2.26347e-05	[4]	Group1	9.82182	904	[AAK1, ABCD2, ABHD12, ABHD6, ACACA, ACAP2, ACAT1, ACOT7, ACP2, ACSL3, ACSS2, ACTB, ADAMTS13, ADAP1, ADD3, AFF4, AGO3, AGPAT1, AHCY, AHNAK, AHSA1, AIMP2, AIP, AKIRIN1, AKT1S1, AKT3, ALDH2, ALG3, ALG5, ALYREF, AMBRA1, ANAPC13, ANAPC15, ANAPC7, ANK2, ANKRD50, ANKRD54, ANTKMT, APBB1, APEX1, APPL1, APRT, ARCN1, ARFGEF1, ARHGAP21, ARHGDIA, ARID2, ARID3B, ARID4B, ARL2BP, ARL5A, ARPC3, ARPC4, ASH1L, ASXL…
GO:0043229	intracellular organelle	4.81296e-05	0.0171341	7.5449e-06	2.26347e-05	[3]	Group1	9.72688	958	[AAK1, ABCD2, ABHD12, ABHD6, ACACA, ACAP2, ACAT1, ACOT7, ACP2, ACSL3, ACSS2, ACTB, ADAMTS13, ADAP1, ADD3, AFF4, AGO3, AGPAT1, AHCY, AHNAK, AHSA1, AIMP2, AIP, AKAP12, AKIRIN1, AKT1S1, AKT3, ALDH2, ALG3, ALG5, ALYREF, AMBRA1, ANAPC13, ANAPC15, ANAPC7, ANK2, ANKRD50, ANKRD54, ANTKMT, APBB1, APEX1, APPL1, APRT, ARCN1, ARFGEF1, ARHGAP21, ARHGAP24, ARHGDIA, ARID2, ARID3B, ARID4B, ARL2BP, ARL5A, ARPC3, …
GO:0098800	inner mitochondrial membrane protein complex	3.00398e-08	1.12048e-05	3.65694e-05	3.65694e-05	[3, 4, 5, 6, 7, 8, 9]	Group3	25	35	[ATP5F1B, ATP5F1D, ATP5MC1, ATP5MK, ATP5PB, ATP5PD, ATP5PF, CHCHD10, CHCHD6, COX5A, COX7B, CYC1, MPC1, MTX3, NDUFA1, NDUFA12, NDUFA4, NDUFA8, NDUFAB1, NDUFAF1, NDUFB10, NDUFB2, NDUFB3, NDUFB4, NDUFB6, NDUFS2, NDUFS3, NDUFS6, NDUFS7, NDUFV1, SAMM50, SMDT1, TIMM22, TIMM50, UQCRFS1]
GO:0098798	mitochondrial protein-containing complex	1.33867e-07	4.97986e-05	3.65694e-05	3.65694e-05	[2, 4, 5, 6]	Group3	19.4946	54	[ATP5F1B, ATP5F1D, ATP5MC1, ATP5MK, ATP5PB, ATP5PD, ATP5PF, AURKAIP1, CHCHD1, CHCHD10, CHCHD6, COX5A, COX7B, CYC1, MFN1, MPC1, MRPL22, MRPL33, MRPL34, MRPL35, MRPL39, MRPL44, MRPL48, MRPL51, MRPS17, MRPS18B, MRPS34, MTX3, NDUFA1, NDUFA12, NDUFA4, NDUFA8, NDUFAB1, NDUFAF1, NDUFB10, NDUFB2, NDUFB3, NDUFB4, NDUFB6, NDUFS2, NDUFS3, NDUFS6, NDUFS7, NDUFV1, PDK2, SAMM50, SLC25A4, SMDT1, TIMM13, TIMM22,…
GO:0030964	NADH dehydrogenase complex	4.02641e-07	0.00014938	3.65694e-05	3.65694e-05	[3, 4]	Group3	38.0952	16	[NDUFA1, NDUFA12, NDUFA4, NDUFA8, NDUFAB1, NDUFAF1, NDUFB10, NDUFB2, NDUFB3, NDUFB4, NDUFB6, NDUFS2, NDUFS3, NDUFS6, NDUFS7, NDUFV1]
GO:0045271	respiratory chain complex I	4.02641e-07	0.00014938	3.65694e-05	3.65694e-05	[4, 5, 6]	Group3	38.0952	16	[NDUFA1, NDUFA12, NDUFA4, NDUFA8, NDUFAB1, NDUFAF1, NDUFB10, NDUFB2, NDUFB3, NDUFB4, NDUFB6, NDUFS2, NDUFS3, NDUFS6, NDUFS7, NDUFV1]
GO:0005747	mitochondrial respiratory chain complex I	4.02641e-07	0.00014938	3.65694e-05	3.65694e-05	[4, 5, 6, 7, 8, 9, 10]	Group3	38.0952	16	[NDUFA1, NDUFA12, NDUFA4, NDUFA8, NDUFAB1, NDUFAF1, NDUFB10, NDUFB2, NDUFB3, NDUFB4, NDUFB6, NDUFS2, NDUFS3, NDUFS6, NDUFS7, NDUFV1]
GO:0005746	mitochondrial respirasome	9.78634e-07	0.000361116	3.65694e-05	3.65694e-05	[3, 4, 6, 7, 8, 9]	Group3	28.5714	22	[COX5A, COX7B, CYC1, NDUFA1, NDUFA12, NDUFA4, NDUFA8, NDUFAB1, NDUFAF1, NDUFB10, NDUFB2, NDUFB3, NDUFB4, NDUFB6, NDUFS2, NDUFS3, NDUFS6, NDUFS7, NDUFV1, RAB5IF, SURF1, UQCRFS1]
GO:0070469	respirasome	1.01032e-06	0.000371797	3.65694e-05	3.65694e-05	[2, 3]	Group3	27.7108	23	[COX5A, COX7B, CYC1, HIGD2A, NDUFA1, NDUFA12, NDUFA4, NDUFA8, NDUFAB1, NDUFAF1, NDUFB10, NDUFB2, NDUFB3, NDUFB4, NDUFB6, NDUFS2, NDUFS3, NDUFS6, NDUFS7, NDUFV1, RAB5IF, SURF1, UQCRFS1]
GO:0019866	organelle inner membrane	5.39463e-06	0.00197983	3.65694e-05	3.65694e-05	[4, 5]	Group3	15.5925	75	[ATP11B, ATP5F1B, ATP5F1D, ATP5MC1, ATP5MK, ATP5PB, ATP5PD, ATP5PF, AURKAIP1, CHCHD1, CHCHD10, CHCHD6, COA3, COQ10B, COX5A, COX7B, CYC1, DNAJC30, DPY19L4, ERAL1, FAM169A, GARS1, GHITM, HIGD2A, LBR, MPC1, MRPL22, MRPL33, MRPL34, MRPL35, MRPL39, MRPL44, MRPL48, MRPL51, MRPS17, MRPS18B, MRPS34, MTX3, NDUFA1, NDUFA12, NDUFA4, NDUFA8, NDUFAB1, NDUFAF1, NDUFB10, NDUFB2, NDUFB3, NDUFB4, NDUFB6, NDUFS2, …
GO:0098803	respiratory chain complex	6.14012e-06	0.00224728	3.65694e-05	3.65694e-05	[3, 4]	Group3	27.3973	20	[COX5A, COX7B, CYC1, NDUFA1, NDUFA12, NDUFA4, NDUFA8, NDUFAB1, NDUFAF1, NDUFB10, NDUFB2, NDUFB3, NDUFB4, NDUFB6, NDUFS2, NDUFS3, NDUFS6, NDUFS7, NDUFV1, UQCRFS1]
GO:0005743	mitochondrial inner membrane	9.12978e-06	0.00333237	3.65694e-05	3.65694e-05	[5, 6, 7, 8]	Group3	15.7407	68	[ATP5F1B, ATP5F1D, ATP5MC1, ATP5MK, ATP5PB, ATP5PD, ATP5PF, AURKAIP1, CHCHD1, CHCHD10, CHCHD6, COA3, COQ10B, COX5A, COX7B, CYC1, DNAJC30, ERAL1, GHITM, HIGD2A, MPC1, MRPL22, MRPL33, MRPL34, MRPL35, MRPL39, MRPL44, MRPL48, MRPL51, MRPS17, MRPS18B, MRPS34, MTX3, NDUFA1, NDUFA12, NDUFA4, NDUFA8, NDUFAB1, NDUFAF1, NDUFB10, NDUFB2, NDUFB3, NDUFB4, NDUFB6, NDUFS2, NDUFS3, NDUFS6, NDUFS7, NDUFV1, OXA1L,…
GO:0005740	mitochondrial envelope	1.08975e-05	0.00396668	3.65694e-05	3.65694e-05	[4, 5, 6]	Group3	14.1631	99	[ABHD6, ACSL3, AMBRA1, ANTKMT, ARL2BP, ATP5F1B, ATP5F1D, ATP5MC1, ATP5MK, ATP5PB, ATP5PD, ATP5PF, AURKAIP1, BAD, BNIP1, BNIP3L, CHCHD1, CHCHD10, CHCHD6, CIAPIN1, CISD2, CNR1, COA3, COQ10B, COX5A, COX7B, CPT1C, CYB5R3, CYC1, DEGS1, DNAJC30, ERAL1, FBXL4, GFER, GHITM, HIGD2A, MFN1, MIX23, MOAP1, MPC1, MRPL22, MRPL33, MRPL34, MRPL35, MRPL39, MRPL44, MRPL48, MRPL51, MRPS17, MRPS18B, MRPS34, MTCH1, MT…
GO:0031090	organelle membrane	1.42535e-05	0.00515975	3.65694e-05	3.65694e-05	[3, 4]	Group3	11.2981	329	[ABCD2, ABHD12, ABHD6, ACAP2, ACP2, ACSL3, AGPAT1, AHNAK, AKIRIN1, ALG3, ALG5, AMBRA1, ANTKMT, APPL1, ARCN1, ARFGEF1, ARHGAP21, ATL3, ATP11B, ATP5F1B, ATP5F1D, ATP5MC1, ATP5MK, ATP5PB, ATP5PD, ATP5PF, ATP6AP1, ATP6V0B, ATP6V0D1, ATP6V0E2, ATP6V1E1, ATP6V1G1, ATP6V1G2, ATP6V1H, AUP1, AURKAIP1, B3GALT6, B3GAT2, B4GALT3, B4GALT6, BAD, BLOC1S2, BNIP1, BNIP3L, BORCS7, BRI3, BSG, C2CD5, CBARP, CD164, C…
GO:0031967	organelle envelope	1.79105e-05	0.0064657	3.65694e-05	3.65694e-05	[3, 4]	Group3	12.9799	142	[ABHD6, ACSL3, AKIRIN1, AMBRA1, ANTKMT, ARL2BP, ATP11B, ATP5F1B, ATP5F1D, ATP5MC1, ATP5MK, ATP5PB, ATP5PD, ATP5PF, AURKAIP1, BAD, BNIP1, BNIP3L, CENPV, CHCHD1, CHCHD10, CHCHD6, CHMP1A, CHMP1B, CIAPIN1, CISD2, CNR1, COA3, COQ10B, COX5A, COX7B, CPT1C, CUEDC2, CYB5R3, CYC1, DEGS1, DHCR7, DNAJB14, DNAJC30, DPY19L4, EIF5A, ENO1, EPHA3, ERAL1, FAM169A, FBXL4, GARS1, GFER, GHITM, GNAQ, GPX4, HIGD2A, INT…
GO:0031966	mitochondrial membrane	1.99504e-05	0.00718213	3.65694e-05	3.65694e-05	[4, 5, 6, 7]	Group3	14.2202	93	[ABHD6, ACSL3, AMBRA1, ANTKMT, ATP5F1B, ATP5F1D, ATP5MC1, ATP5MK, ATP5PB, ATP5PD, ATP5PF, AURKAIP1, BAD, BNIP1, BNIP3L, CHCHD1, CHCHD10, CHCHD6, CISD2, CNR1, COA3, COQ10B, COX5A, COX7B, CPT1C, CYB5R3, CYC1, DEGS1, DNAJC30, ERAL1, GHITM, HIGD2A, MFN1, MOAP1, MPC1, MRPL22, MRPL33, MRPL34, MRPL35, MRPL39, MRPL44, MRPL48, MRPL51, MRPS17, MRPS18B, MRPS34, MTCH1, MTX3, MUL1, NDUFA1, NDUFA12, NDUFA4, ND…
GO:0005739	mitochondrion	7.52862e-05	0.0267266	3.65694e-05	3.65694e-05	[3, 4, 5]	Group3	12.115	177	[ABHD6, ACACA, ACAT1, ACOT7, ACSL3, ACSS2, ALDH2, AMBRA1, ANK2, ANTKMT, APEX1, ARID4B, ARL2BP, ATAT1, ATG4D, ATP5F1B, ATP5F1D, ATP5IF1, ATP5MC1, ATP5MK, ATP5PB, ATP5PD, ATP5PF, AURKAIP1, BAD, BLOC1S2, BNIP1, BNIP3L, BOLA3, BSG, C1orf43, CEND1, CERT1, CHCHD1, CHCHD10, CHCHD6, CIAPIN1, CISD2, CKB, CMC2, CNR1, COA3, COQ10B, COX5A, COX7B, CPT1C, CYB5R1, CYB5R3, CYC1, DCTPP1, DECR1, DEGS1, DGUOK, DHX3…
GO:0070062	extracellular exosome	2.2842e-05	0.00820029	3.11075e-05	6.22151e-05	[3, 4, 6]	Group2	12.2772	186	[ACAT1, ACOT7, ACP1, ACP2, ACTB, AHCY, AHNAK, AHSA1, ALCAM, ALDH2, ALYREF, APPL1, APRT, ARHGDIA, ARHGEF12, ARPC3, ARPC4, ARPC5L, ATIC, ATP5F1B, ATP6AP1, ATP6V0D1, ATP6V1E1, ATP6V1G1, ATP6V1H, AUP1, B4GALT3, BAG6, BPTF, BSG, CA2, CACNA2D1, CAMK4, CAND1, CAPN5, CAPZB, CCT8, CD46, CD63, CDC42BPA, CFL1, CHMP1A, CHMP1B, CKB, CNKSR2, CPE, CSK, CSTB, CTSD, CUTA, CYB5R1, DCXR, DDAH1, DDX3X, DEAF1, DICER1…
GO:0043230	extracellular organelle	3.11075e-05	0.0111365	3.11075e-05	6.22151e-05	[3]	Group2	12.1983	187	[ACAT1, ACOT7, ACP1, ACP2, ACTB, AHCY, AHNAK, AHSA1, ALCAM, ALDH2, ALYREF, APPL1, APRT, ARHGDIA, ARHGEF12, ARPC3, ARPC4, ARPC5L, ATIC, ATP5F1B, ATP6AP1, ATP6V0D1, ATP6V1E1, ATP6V1G1, ATP6V1H, AUP1, B4GALT3, BAG6, BPTF, BSG, CA2, CACNA2D1, CAMK4, CAND1, CAPN5, CAPZB, CCT8, CD46, CD63, CDC42BPA, CFL1, CHMP1A, CHMP1B, CKB, CNKSR2, CPE, CSK, CSTB, CTSD, CUTA, CYB5R1, DCXR, DDAH1, DDX3X, DEAF1, DICER1…
GO:0065010	extracellular membrane-bounded organelle	3.11075e-05	0.0111365	3.11075e-05	6.22151e-05	[4]	Group2	12.1983	187	[ACAT1, ACOT7, ACP1, ACP2, ACTB, AHCY, AHNAK, AHSA1, ALCAM, ALDH2, ALYREF, APPL1, APRT, ARHGDIA, ARHGEF12, ARPC3, ARPC4, ARPC5L, ATIC, ATP5F1B, ATP6AP1, ATP6V0D1, ATP6V1E1, ATP6V1G1, ATP6V1H, AUP1, B4GALT3, BAG6, BPTF, BSG, CA2, CACNA2D1, CAMK4, CAND1, CAPN5, CAPZB, CCT8, CD46, CD63, CDC42BPA, CFL1, CHMP1A, CHMP1B, CKB, CNKSR2, CPE, CSK, CSTB, CTSD, CUTA, CYB5R1, DCXR, DDAH1, DDX3X, DEAF1, DICER1…
GO:1903561	extracellular vesicle	3.11075e-05	0.0111365	3.11075e-05	6.22151e-05	[5]	Group2	12.1983	187	[ACAT1, ACOT7, ACP1, ACP2, ACTB, AHCY, AHNAK, AHSA1, ALCAM, ALDH2, ALYREF, APPL1, APRT, ARHGDIA, ARHGEF12, ARPC3, ARPC4, ARPC5L, ATIC, ATP5F1B, ATP6AP1, ATP6V0D1, ATP6V1E1, ATP6V1G1, ATP6V1H, AUP1, B4GALT3, BAG6, BPTF, BSG, CA2, CACNA2D1, CAMK4, CAND1, CAPN5, CAPZB, CCT8, CD46, CD63, CDC42BPA, CFL1, CHMP1A, CHMP1B, CKB, CNKSR2, CPE, CSK, CSTB, CTSD, CUTA, CYB5R1, DCXR, DDAH1, DDX3X, DEAF1, DICER1…
KEGG Pathways
KEGG:00190	Oxidative phosphorylation	1.36463e-10	9.30675e-08	1.54073e-09	6.16292e-09	[-1]	Group3	31.7308	33	[ATP5F1B, ATP5F1D, ATP5MC1, ATP5PB, ATP5PD, ATP5PF, ATP6AP1, ATP6V0B, ATP6V0D1, ATP6V0E2, ATP6V1E1, ATP6V1G1, ATP6V1G2, ATP6V1H, COX5A, COX7B, CYC1, NDUFA1, NDUFA12, NDUFA4, NDUFA8, NDUFAB1, NDUFB10, NDUFB2, NDUFB3, NDUFB4, NDUFB6, NDUFS2, NDUFS3, NDUFS6, NDUFS7, NDUFV1, UQCRFS1]
KEGG:04714	Thermogenesis	4.26943e-10	2.90748e-07	1.54073e-09	6.16292e-09	[-1]	Group3	24.4792	47	[ACSL3, ACTB, AKT1S1, ATP5F1B, ATP5F1D, ATP5MC1, ATP5PB, ATP5PD, ATP5PF, CNR1, COA3, COX5A, COX7B, CPT1C, CYC1, DPF1, FRS2, GRB2, HRAS, KDM1A, KDM3A, MAPK12, MLST8, NDUFA1, NDUFA12, NDUFA4, NDUFA8, NDUFAB1, NDUFAF1, NDUFB10, NDUFB2, NDUFB3, NDUFB4, NDUFB6, NDUFS2, NDUFS3, NDUFS6, NDUFS7, NDUFV1, PRKACB, PRKG2, RHEB, RPS6KB1, SMARCB1, SMARCD3, SOS1, UQCRFS1]
KEGG:05020	Prion disease	5.23885e-10	3.56242e-07	1.54073e-09	6.16292e-09	[-1]	Group3	23.7864	49	[ATF4, ATP5F1B, ATP5F1D, ATP5MC1, ATP5PB, ATP5PD, ATP5PF, BAD, CACNA1C, COX5A, COX7B, CYC1, EGR1, FYN, HSPA8, KIF5B, KLC1, KLC2, MAPK12, NCAM2, NDUFA1, NDUFA12, NDUFA4, NDUFA8, NDUFAB1, NDUFB10, NDUFB2, NDUFB3, NDUFB4, NDUFB6, NDUFS2, NDUFS3, NDUFS6, NDUFS7, NDUFV1, PIK3R1, PRKACB, PRNP, PSMA3, PSMB1, PSMB6, PSMC2, PSMC5, PSMD3, RYR2, SLC25A4, STIP1, UQCRFS1, VDAC1]
WikiPathways:111	Electron transport chain: OXPHOS system in mitochondria	8.53145e-09	5.79286e-06	1.54073e-09	6.16292e-09	[-1]	Group3	31.3953	27	[ATP5F1B, ATP5F1D, ATP5IF1, ATP5MC1, ATP5PB, ATP5PD, ATP5PF, COX5A, COX7B, NDUFA1, NDUFA12, NDUFA4, NDUFA8, NDUFAB1, NDUFB10, NDUFB2, NDUFB3, NDUFB4, NDUFB6, NDUFS2, NDUFS3, NDUFS6, NDUFS7, NDUFV1, SLC25A4, SURF1, UQCRFS1]
REACTOME_Pathways:1428517	The citric acid (TCA) cycle and respiratory electron transport	2.38449e-08	1.61669e-05	1.54073e-09	6.16292e-09	[-1]	Group3	24.359	38	[ATP5F1B, ATP5F1D, ATP5MC1, ATP5PB, ATP5PD, ATP5PF, BSG, COQ10B, COX5A, COX7B, CYC1, FAHD1, FH, IDH2, LDHA, MDH2, MPC1, NDUFA1, NDUFA12, NDUFA4, NDUFA8, NDUFAB1, NDUFAF1, NDUFB10, NDUFB2, NDUFB3, NDUFB4, NDUFB6, NDUFS2, NDUFS3, NDUFS6, NDUFS7, NDUFV1, PDK2, SCO2, SURF1, UQCRFS1, VDAC1]
WikiPathways:623	Oxidative phosphorylation	4.40909e-08	2.98495e-05	1.54073e-09	6.16292e-09	[-1]	Group3	38	19	[ATP5F1B, ATP5F1D, ATP5MC1, ATP5PB, ATP5PD, ATP5PF, ATP6AP1, NDUFA4, NDUFA8, NDUFAB1, NDUFB10, NDUFB2, NDUFB4, NDUFB6, NDUFS2, NDUFS3, NDUFS6, NDUFS7, NDUFV1]
KEGG:05208	Chemical carcinogenesis	1.8059e-07	0.000122079	1.54073e-09	6.16292e-09	[-1]	Group3	22.5434	39	[ACP1, AKT3, ATP5F1B, ATP5F1D, ATP5MC1, ATP5PB, ATP5PD, ATP5PF, BAD, COX5A, COX7B, CYC1, GRB2, GSTA4, HRAS, MAP2K2, MAPK12, NDUFA1, NDUFA12, NDUFA4, NDUFA8, NDUFAB1, NDUFB10, NDUFB2, NDUFB3, NDUFB4, NDUFB6, NDUFS2, NDUFS3, NDUFS6, NDUFS7, NDUFV1, PIK3R1, PTPN1, SLC25A4, SOS1, UQCRFS1, VDAC1, VEGFA]
REACTOME_Pathways:2426168	Activation of gene expression by SREBF (SREBP)	2.24574e-07	0.000151588	1.25975e-06	3.77925e-06	[-1]	Group2	40	16	[ACACA, CARM1, DHCR7, ELOVL6, FASN, FDFT1, GGPS1, IDI1, LSS, MVD, MVK, NFYC, SCD, SMARCD3, SREBF1, TBL1XR1]
KEGG:05415	Diabetic cardiomyopathy	2.40473e-07	0.000162079	1.54073e-09	6.16292e-09	[-1]	Group3	23.0769	36	[AKT3, ATP5F1B, ATP5F1D, ATP5MC1, ATP5PB, ATP5PD, ATP5PF, COX5A, COX7B, CTSD, CYC1, MAPK12, MPC1, NDUFA1, NDUFA12, NDUFA4, NDUFA8, NDUFAB1, NDUFB10, NDUFB2, NDUFB3, NDUFB4, NDUFB6, NDUFS2, NDUFS3, NDUFS6, NDUFS7, NDUFV1, PDK2, PIK3R1, PPP1CA, RYR2, SLC25A4, TGFB2, UQCRFS1, VDAC1]
REACTOME_Pathways:163200	Respiratory electron transport, ATP synthesis by chemiosmotic coupling, and heat production by uncoupling proteins.	2.74618e-07	0.000184818	1.54073e-09	6.16292e-09	[-1]	Group3	25.8929	29	[ATP5F1B, ATP5F1D, ATP5MC1, ATP5PB, ATP5PD, ATP5PF, COQ10B, COX5A, COX7B, CYC1, NDUFA1, NDUFA12, NDUFA4, NDUFA8, NDUFAB1, NDUFAF1, NDUFB10, NDUFB2, NDUFB3, NDUFB4, NDUFB6, NDUFS2, NDUFS3, NDUFS6, NDUFS7, NDUFV1, SCO2, SURF1, UQCRFS1]
KEGG:05012	Parkinson disease	3.36222e-07	0.000225941	1.54073e-09	6.16292e-09	[-1]	Group3	20.7373	45	[ATF4, ATP5F1B, ATP5F1D, ATP5MC1, ATP5PB, ATP5PD, ATP5PF, COX5A, COX7B, CYC1, KIF5B, KLC1, KLC2, MFN1, NDUFA1, NDUFA12, NDUFA4, NDUFA8, NDUFAB1, NDUFB10, NDUFB2, NDUFB3, NDUFB4, NDUFB6, NDUFS2, NDUFS3, NDUFS6, NDUFS7, NDUFV1, PINK1, PRKACB, PSMA3, PSMB1, PSMB6, PSMC2, PSMC5, PSMD3, SLC25A4, SLC39A10, TXN, TXN2, UBE2G1, UBE2L3, UQCRFS1, VDAC1]
WikiPathways:4718	Cholesterol metabolism with Bloch and Kandutsch-Russell pathways	2.06962e-06	0.00138871	1.25975e-06	3.77925e-06	[-1]	Group2	36.5854	15	[ACSL3, DHCR7, ELOVL2, FADS1, FADS2, FASN, FDFT1, GGPS1, IDI1, LBR, LSS, MVD, MVK, SCD, SREBF1]
REACTOME_Pathways:1655829	Regulation of cholesterol biosynthesis by SREBP (SREBF)	3.57732e-06	0.00239681	1.25975e-06	3.77925e-06	[-1]	Group2	32.0755	17	[ACACA, CARM1, DHCR7, ELOVL6, FASN, FDFT1, GGPS1, IDI1, INSIG1, LSS, MVD, MVK, NFYC, SCD, SMARCD3, SREBF1, TBL1XR1]
REACTOME_Pathways:611105	Respiratory electron transport	8.84725e-06	0.00591881	1.54073e-09	6.16292e-09	[-1]	Group3	25	23	[COQ10B, COX5A, COX7B, CYC1, NDUFA1, NDUFA12, NDUFA4, NDUFA8, NDUFAB1, NDUFAF1, NDUFB10, NDUFB2, NDUFB3, NDUFB4, NDUFB6, NDUFS2, NDUFS3, NDUFS6, NDUFS7, NDUFV1, SCO2, SURF1, UQCRFS1]
WikiPathways:3888	VEGFA-VEGFR2 signaling pathway	1.43935e-05	0.00961486	1.43935e-05	2.8787e-05	[-1]	Group0	16.3488	60	[ACACA, ACP1, AKT1S1, ARPC5L, ATF4, ATP6V0D1, ATP6V1E1, BCAR1, BSG, CACNA2D1, CAPZB, CCDC124, CFL1, CHAC1, CRIP2, CSK, CTNNA1, DECR1, EEA1, EGR1, ELOC, EPN1, FJX1, FRS2, FSCN1, FXR2, FYN, GRB2, HDAC5, HDAC9, HERPUD1, HRAS, IDH2, JAG1, LDHA, MAP2K2, MAPK12, MAPKAPK2, MEF2C, MLST8, NOTCH4, NR4A2, PDE4DIP, PFN1, PIK3R1, PPP1CA, PRDX2, PTPN1, RBM39, RICTOR, RPS6KB1, SHC1, SLC25A11, STIP1, TFCP2, TMSB…
WikiPathways:4324	Mitochondrial complex I assembly model OXPHOS system	2.51201e-05	0.0167551	1.54073e-09	6.16292e-09	[-1]	Group3	30.6122	15	[NDUFA1, NDUFA12, NDUFA8, NDUFAB1, NDUFAF1, NDUFB10, NDUFB2, NDUFB3, NDUFB4, NDUFB6, NDUFS2, NDUFS3, NDUFS6, NDUFV1, TMEM70]
KEGG:05010	Alzheimer disease	3.00912e-05	0.0200408	1.54073e-09	6.16292e-09	[-1]	Group3	16.8874	51	[AKT3, AMBRA1, APBB1, ATF4, ATP5F1B, ATP5F1D, ATP5MC1, ATP5PB, ATP5PD, ATP5PF, BAD, CACNA1C, COX5A, COX7B, CYC1, FRAT2, GNAQ, HRAS, KIF5B, KLC1, KLC2, LRP6, MAP2K2, NDUFA1, NDUFA12, NDUFA4, NDUFA8, NDUFAB1, NDUFB10, NDUFB2, NDUFB3, NDUFB4, NDUFB6, NDUFS2, NDUFS3, NDUFS6, NDUFS7, NDUFV1, PIK3R1, PPID, PSMA3, PSMB1, PSMB6, PSMC2, PSMC5, PSMD3, RB1CC1, SLC25A4, SLC39A10, UQCRFS1, VDAC1]
WikiPathways:4724	Omega-9 fatty acid synthesis	3.23101e-05	0.0214862	1.25975e-06	3.77925e-06	[-1]	Group2	58.3333	7	[ACSL3, ELOVL2, ELOVL6, FADS1, FADS2, FASN, SCD]
R-HSA:6799198	Complex I biogenesis	3.28189e-05	0.0217917	1.54073e-09	6.16292e-09	[-1]	Group3	30	15	[NDUFA1, NDUFA12, NDUFA8, NDUFAB1, NDUFAF1, NDUFB10, NDUFB2, NDUFB3, NDUFB4, NDUFB6, NDUFS2, NDUFS3, NDUFS6, NDUFS7, NDUFV1]
KEGG:05014	Amyotrophic lateral sclerosis	4.05572e-05	0.0268894	1.54073e-09	6.16292e-09	[-1]	Group3	16.835	50	[ACTB, ALYREF, AMBRA1, ATF4, ATP5F1B, ATP5F1D, ATP5MC1, ATP5PB, ATP5PD, ATP5PF, BAD, CHCHD10, COX5A, COX7B, CYC1, GPX3, KIF5B, KLC1, KLC2, MAPK12, NDUFA1, NDUFA12, NDUFA4, NDUFA8, NDUFAB1, NDUFB10, NDUFB2, NDUFB3, NDUFB4, NDUFB6, NDUFS2, NDUFS3, NDUFS6, NDUFS7, NDUFV1, NEFH, PFN1, PINK1, PSMA3, PSMB1, PSMB6, PSMC2, PSMC5, PSMD3, RB1CC1, SEC13, SIGMAR1, SQSTM1, UQCRFS1, VDAC1]
KEGG:05110	Vibrio cholerae infection	4.30308e-05	0.0284864	4.30308e-05	4.30308e-05	[-1]	Group1	32.5	13	[ACTB, ATP6AP1, ATP6V0B, ATP6V0D1, ATP6V0E2, ATP6V1E1, ATP6V1G1, ATP6V1G2, ATP6V1H, PRKACB, SEC61B, SEC61G, SLC12A2]
KEGG:04932	Non-alcoholic fatty liver disease	7.05615e-05	0.0466411	1.54073e-09	6.16292e-09	[-1]	Group3	20.9677	26	[AKT3, ATF4, COX5A, COX7B, CYC1, GSK3A, MAPK12, MLXIPL, NDUFA1, NDUFA12, NDUFA4, NDUFA8, NDUFAB1, NDUFB10, NDUFB2, NDUFB3, NDUFB4, NDUFB6, NDUFS2, NDUFS3, NDUFS6, NDUFS7, NDUFV1, PIK3R1, SREBF1, UQCRFS1]
