# Supplementary material for: Direct targets of MEF2C are enriched for genes associated with schizophrenia and cognitive function and are involved in neuron development and mitochondrial function
Source: PLoS Genet. 2024 Sep 11;20(9):e1011093. doi: 10.1371/journal.pgen.1011093 (PMC11419381; doi:10.1371/journal.pgen.1011093)
Supplement: S24 Table — (XLSX) [file pgen.1011093.s025.xlsx]

## Sheet: Sheet1
NSC_DELhet (n=45)	NSC_DELhom (n=1027)	NSC_DELhom_PB (n=234)	iNs_DELhet_PB (n=813)	iNs_DELhom_PB (n=992)
ID2	AAK1	ADGRB1	ABTB1	ANTKMT
JAG1	AARS2	ANKRD6	AIFM2	ATP5F1B
HES5	AASDHPPT	ARL4D	AIMP2	ATP5F1D
HES1	ABCE1	BCR	AKT2	ATP5PB
DLL1	ABHD13	BRSK1	APEH	ATP5PD
EIF2AK4	ABHD17A	CA2	AURKAIP1	ATP5PF
CCN1	ABI2	CACNA1E	CHCHD1	DNAJC30
EGR1	ABL2	CELF4	CSDE1	NDUFA1
PAX6	ACACB	CNTN2	DDX1	NDUFA12
CD151	ACD	CPAMD8	DHPS	NDUFA8
ATF4	ACSL1	CPE	DTD1	NDUFAB1
INA	ACTA2	CPLX2	EIF3E	NDUFB10
ID4	ACTR2	CTNND1	EIF3G	NDUFB2
C20orf27	ACVR2B	DIXDC1	EIF3I	NDUFB3
CXCR4	ADAM10	EGLN1	EIF3L	NDUFB4
ADGRV1	ADAMTS1	FGFBP3	EIF3M	NDUFB6
FOS	ADAMTS13	FGFR3	EIF4EBP2	NDUFS2
ADAMTS1	ADAMTS5	FOXO1	EIF5A	NDUFS3
ACTB	ADAT2	FRAT1	EPRS1	NDUFS6
LRP3	ADNP	GABRB3	FOXO3	NDUFS7
MYLK	ADRM1	GPR176	FXR1	NDUFV1
WNT4	AEBP1	GPR27	GADD45GIP1	ACAT1
POU2F1	AFF4	GRIN3A	GARS1	ACSS2
PMEPA1	AGFG1	ILDR2	GLE1	ALDH2
NID2	AGO1	ITGB8	GTPBP1	ATP5IF1
SLC1A2	AGO3	JRK	KARS1	CHCHD10
SPTBN2	AHNAK	KDM5B	KLHL25	CIAPIN1
RUNX1T1	AKT3	LRP4	MARS1	COQ10B
MEIS1	ALG10B	LRRC4	MCTS1	COX5A
HEYL	ALG2	LRRTM2	METAP1	COX7B
TFAP2B	ANAPC2	MAPT	METTL5	CYC1
NTNG2	ANTKMT	NLGN4X	MRPL22	DEGS1
THY1	ANXA2	NPPC	MRPL23	DGUOK
TLCD3B	AP5Z1	NRXN3	MRPL32	ENO1
NKD1	APC2	P2RX3	MRPL35	FDX1
IL34	ARF4	PCDH1	MRPL44	FH
VWA1	ARID2	PCLO	MRPL47	GBA
PLCB1	ARIH1	PFKM	MRPL48	GHITM
NREP	ARMT1	PLK2	MRPL51	GSK3A
SLC45A3	ARPP19	PRICKLE2	MRPL55	HOOK3
RETREG1	ARVCF	PRKCA	MRPS31	IDH2
MXRA8	ASCL1	PTPRN	MTIF2	IL6ST
VAX2	ASH1L	RAB11FIP5	MTIF3	JMJD8
WFIKKN1	ASPSCR1	RBMS3	NACA	LDHA
ZNF703	ASXL3	RIMS3	NANOS1	LDLR
	ATE1	RIMS4	NCK2	MDH1
	ATF4	RPS6KA2	PDE12	MDH2
	ATF6	SCN3B	POLR2G	MLST8
	ATF7	SHISA7	RARS1	MLXIPL
	ATG14	SKI	RGS2	NDUFA4
	AURKAIP1	SLC12A4	RHOA	NDUFAF1
	AXL	SLC1A2	RMND1	OXA1L
	B3GALT6	SNCAIP	RPL11	PFKM
	B4GALT7	STX3	RPL23	PHLDA2
	BACH1	STXBP1	RPL23A	PINK1
	BAG4	SYN1	RPL24	PPP1CA
	BANP	SYN3	RPL26	PRELID1
	BCL2	SYNJ1	RPL31	PTGES3
	BCL2L12	TCF7	RPL34	QDPR
	BCL7C	TNIK	RPL35A	RB1CC1
	BPNT2	UNC13A	RPL36AL	SCO2
	BRAF	WNT3	RPL37	SLC25A33
	BRF1	WNT7B	RPL37A	SLC25A4
	BRMS1	BCL2	RPL38	SPHK2
	BRMS1L	CDC42EP1	RPL39	STK40
	BRSK2	CDON	RPL6	SURF1
	BRWD1	CNN3	RPS14	UQCRFS1
	BTG2	CRB2	RPS15	VGF
	BVES	CYFIP2	RPS15A	ACACA
	CACTIN	DAB1	RPS2	ACOT7
	CACUL1	ENC1	RPS24	ACSL3
	CADM1	EPHB6	RPS27	AHCY
	CALM2	GNAO1	RPS29	APRT
	CAND1	IGDCC3	RPS4Y1	ATIC
	CANX	IRAK1	STK39	ATP5MC1
	CAPN15	JAG1	TBCE	ATP5MK
	CAPN7	KIRREL2	TUFM	BAD
	CAPRIN1	L1CAM	WARS1	CACNB4
	CASP3	MYO10	YARS1	ELOVL2
	CBLB	NEO1	YBX1	ELOVL6
	CBLL1	NRCAM	ATP5F1B	ENPP4
	CBS	OBSCN	ATP5F1C	FAR1
	CBX2	PCDHGA10	ATP5F1D	GTPBP1
	CBX4	PCDHGB6	ATP5MF	HSD17B12
	CBX5	PRKCQ	ATP5MG	HSPA8
	CBX6	ROBO1	ATP5PB	ITPA
	CBX8	ROBO3	ATP5PF	KDM1A
	CCDC117	TENM2	NDUFA1	MFN1
	CCDC124	THBS4	NDUFA12	MVD
	CCDC85B	VSTM2L	NDUFA13	MVK
	CCN1	DHX9	NDUFA8	NANOS1
	CCND1	FUS	NDUFAB1	NME1
	CCNG1	HNRNPU	NDUFB10	NUDT4
	CCNJ	MYD88	NDUFB2	PANK3
	CCNT1	NBAS	NDUFB3	PDE4D
	CDC37	PCBP4	NDUFB4	PDE8A
	CDC42BPA	SECISBP2	NDUFS2	PDK2
	CDK10	SRSF7	NDUFS4	SLC35B2
	CDK9	ASCL1	NDUFS5	TECR
	CELF1	CBFA2T2	NDUFS6	UCK2
	CELF3	DCX	NDUFS7	DCTPP1
	CENPV	DNMT3A	NDUFV1	RRM2B
	CHAC1	DOK5	AACS	ABCD2
	CHID1	DPYSL3	ACADVL	ATP6V0B
	CHML	EFHD1	ACAT1	ATP6V0D1
	CHMP6	EPB41L3	AK4	ATP6V0E2
	CHTF18	FOXO6	ALDH2	ATP6V1E1
	CIB1	FSTL4	CBFA2T3	ATP6V1G1
	CKS2	GDI1	CCNI	ATP6V1G2
	CLASRP	GPC2	COX4I1	ATP6V1H
	CLK1	ID4	COX5A	RYR2
	CLK4	INPP5J	COX5B	GARS1
	CLTC	MYO16	COX6A1	NMNAT2
	CNOT6	NCAM1	COX6B1	SLC2A13
	CNOT6L	NDRG4	COX7A2	DCXR
	COL1A1	NEFH	COX7B	ATP6AP1
	COL3A1	OTP	COX8A	TMEM199
	COL7A1	PLXND1	CYB5A	AAK1
	COPS2	RAP1GAP	CYC1	ABHD12
	COPS7A	RDH13	DGUOK	ABHD6
	CPD	SPOCK1	DLST	ACAP2
	CPSF1	SRGAP3	FH	ACP1
	CPSF2	STMN2	FOXK1	ACP2
	CREB3L4	STMN4	IDH2	ACTB
	CREBRF	TRIM67	IDH3B	ADAMTS13
	CSNK1G1	UNC5A	IL6ST	ADAP1
	CSNK1G2	ABLIM1	IRS2	ADD3
	CSNK2A2	AFAP1	LDHA	AFF4
	CTTNBP2NL	AIF1L	MDH2	AGO3
	CUL2	ALDOA	ME2	AGPAT1
	CUL3	CNN1	MLST8	AHNAK
	CUL4B	CORO2A	NDUFA4	AHSA1
	CUL5	FHDC1	NDUFAF1	AIMP2
	CXCR4	HIP1R	NQO2	AIP
	CXXC1	LIMCH1	OXA1L	AJM1
	CYBA	MICAL1	PFKM	AKIRIN1
	CYP51A1	MYO1B	PFKP	AKT1S1
	D2HGDH	MYO1D	PHB2	AKT3
	DALRD3	NCALD	PPP1R3E	ALCAM
	DCAF16	RAI14	PRELID1	ALG3
	DCLK2	SPTAN1	SLC25A4	ALG5
	DCP1A	SVIL	SURF1	ALYREF
	DCP2	TPM2	TALDO1	AMBRA1
	DCTPP1	CLIP3	TKT	ANAPC13
	DCUN1D1	EML2	UQCRC1	ANAPC15
	DDB2	EML5	UQCRC2	ANAPC7
	DDI2	GAPDH	UQCRH	ANK2
	DDX3X	GOLGA2	ACOT7	ANKRD50
	DDX41	NAV3	APRT	ANKRD54
	DDX51	NEFM	ATP5MC1	APBB1
	DDX6	TPPP3	ATP5MC3	APEX1
	DERL1	TPX2	ATP5MK	APPL1
	DESI1	INA	BAD	ARCN1
	DESI2	NEFL	CMPK2	ARFGEF1
	DFFA	UHRF1	CRMP1	ARHGAP21
	DHX38	ABCA7	DGAT1	ARHGDIA
	DIDO1	AHNAK	DPYSL3	ARHGEF12
	DLL1	ATP6V1H	DPYSL5	ARID2
	DMAP1	ATP9A	ERH	ARID3B
	DMPK	BORCS5	GLRX	ARID4B
	DNAJA1	CACNA1I	HINT1	ARL2BP
	DNAJB1	CALCRL	HSD17B12	ARL5A
	DNAJB14	CHAF1B	KDM1A	ARPC3
	DNAJC3	CKAP4	NAXE	ARPC4
	DOT1L	CNGA3	NME1	ARPC5L
	DPP7	COMT	NME7	ASH1L
	DTX3	CPNE8	NMNAT2	ASXL1
	DUS1L	CTSF	NUDT14	ATAD2B
	DUS3L	DIRAS1	NUDT9	ATAT1
	DUSP26	DOCK4	OARD1	ATF4
	DUSP6	ECEL1	OLA1	ATF7IP
	DUSP9	ENO1	PAPSS1	ATG4D
	DVL1	FILIP1	PDE4D	ATL3
	DYRK1A	GAA	PDE8A	ATP11B
	DYRK2	GAS1	PDE9A	ATR
	E2F4	GMIP	PRTFDC1	AUP1
	E2F7	GNG3	PTHLH	AURKAIP1
	E4F1	HIF3A	RFK	B3GALT6
	EDC4	HNRNPF	TBPL1	B3GAT2
	EDF1	HSPA1A	TECR	B4GALT3
	EEF1D	KCND3	TGFB1	B4GALT6
	EFNA5	KCNK10	ABCD2	BAG6
	EGR1	KCNN3	ATP1A1	BBX
	EIF1B	KISS1R	ATP6V1G2	BCL7B
	EIF2A	KLF9	ATP6V1H	BCL7C
	EIF2AK2	MCAM	BSG	BHLHE40
	EIF2S3	MXRA8	RYR2	BLOC1S2
	EIF3J	NCR3LG1	SLC1A5	BNIP1
	EIF4A1	NEDD9	SLC25A11	BNIP3L
	ELAVL2	NIPSNAP1	SLC25A6	BOLA3
	ELK4	NPY1R	SLC2A13	BORCS7
	ELOF1	OLFM2	SLC6A1	BPTF
	EME2	OSBPL3	SLC6A17	BRI3
	ENDOG	PARD3B	SLC8A1	BSG
	ENO1	PHLDA3	SLC9A8	BTAF1
	EPHA3	PI4KAP2	TAPBP	BTF3
	EPM2AIP1	PIK3IP1	ECSIT	BUD23
	ERBB4	PLAAT3	TMEM126A	C12orf57
	ERO1A	PLCD1	COX14	C1orf43
	ESRRG	PLIN2	COX20	C2CD5
	EXOSC4	PREX1	SAMM50	C9orf78
	F11R	RGS9	DCXR	CA2
	FAAP100	RTN2	NOXA1	CACNA2D1
	FAAP20	SAPCD2	PDGFB	CALCRL
	FAM20B	SCN2A	TP53I3	CAMK2N2
	FAM20C	SCUBE3	SLC24A2	CAMK4
	FAM8A1	SEZ6L2	A4GALT	CAND1
	FAM98B	SGCB	ACBD6	CAPN5
	FANCA	SHC2	ACOT13	CAPZB
	FANCE	SLC13A3	ACTB	CARM1
	FAP	SLC44A2	ACTG1	CBARP
	FARSB	SPARC	ACTR10	CBS
	FBXL14	STC1	ACTR2	CBX4
	FBXL15	STRA6	ADAMTS7	CCDC106
	FBXL19	SVOP	ADD3	CCDC124
	FBXL6	SYTL2	ADPRHL1	CCNL1
	FBXO11	TBC1D30	AEBP1	CCNT2
	FBXO28	TMEM130	AGPAT1	CCT8
	FBXO30	UNC79	AIP	CD164
	FBXW11	UNC80	AKAP7	CD320
	FBXW2	VPS37B	ALG3	CD46
	FEM1B	ZDHHC4	AMH	CD63
	FEM1C	ZNF397	AMOTL1	CDC34
	FER	PLK3	ANAPC11	CDC42BPA
	FIZ1	RTN1	ANKRD17	CDC73
	FNTA	TXNRD2	ANKS1B	CDH6
	FOS	CDK10	ANTXR2	CDK11B
	FOXJ1	CEP104	ANXA5	CELF1
	FST	NMNAT2	AP1G2	CELF2
	FUT10	PKM	APBB1	CEND1
	FXR1	SAMD4A	ARCN1	CENPV
	FYTTD1	STAT1	ARHGAP24	CEP170
	FZD1	BCL2L1	ARHGAP26	CERT1
	G2E3	CAPN5	ARL16	CFL1
	G3BP1		ARL4C	CGA
	GADD45GIP1		ARPC3	CGGBP1
	GALNT9		ARSB	CHAC1
	GAPDH		ATAD1	CHCHD1
	GAR1		ATAT1	CHCHD6
	GBX2		ATG16L1	CHD1
	GCSH		ATL1	CHD3
	GFER		ATOX1	CHGB
	GFPT1		AUTS2	CHMP1A
	GLO1		B3GAT2	CHMP1B
	GLRX		B4GALNT4	CISD2
	GMFB		BACH1	CKB
	GNAQ		BAG6	CLIP1
	GNPTG		BANF1	CLIP4
	GPAA1		BCAT2	CLK1
	GPBP1		BCL11A	CLK4
	GPC1		BCL2L1	CLOCK
	GPRASP1		BCR	CLTA
	GPS1		BDNF	CMC2
	GSKIP		BOK	CNIH2
	GSTP1		BRD2	CNKSR2
	GTF2IRD2		BRI3	CNOT6L
	GXYLT1		BTBD10	CNOT8
	H1-10		BTBD17	CNPPD1
	H2AX		BTBD3	CNPY3
	H3-3A		BTF3	CNR1
	HDAC2		C12orf57	COA3
	HECTD1		C1QTNF1	COG5
	HES3		C6orf89	COMMD9
	HEXB		CA2	COPS3
	HEYL		CACNA2D1	COPS6
	HGS		CACNG8	COPS9
	HID1		CALB1	CORO7
	HINT2		CAMK1D	CPE
	HNRNPA1L2		CAMK2A	CPEB4
	HNRNPA3		CAND2	CPLANE1
	HNRNPH3		CAPZB	CPSF6
	HNRNPU		CARHSP1	CPT1C
	HSP90B1		CARM1	CSK
	HSPA8		CCDC136	CSTB
	HSPBP1		CCDC50	CTBP1
	HSPD1		CCDC78	CTC1
	ID2		CCDC8	CTDSPL2
	IER2		CCN1	CTNNA1
	IFNAR1		CCNJL	CTSD
	IGF2BP3		CCNP	CUEDC2
	IKZF5		CCT4	CUTA
	IMP3		CCT8	CYB5R1
	IMPACT		CD164	CYB5R3
	ING5		CD2BP2	DCAF17
	INPP5E		CD63	DCLRE1A
	INSM1		CDC25B	DCP2
	IPO7		CDC34	DDAH1
	IREB2		CDC42	DDRGK1
	IRF3		CDC42EP4	DDX17
	IRF4		CDK10	DDX3X
	IRF9		CDK9	DEAF1
	IRS1		CELF2	DECR1
	ITCH		CEND1	DEDD
	ITPKB		CEP85L	DENND1B
	JAG1		CERK	DENND4C
	JUNB		CFL1	DGKI
	KCMF1		CGA	DHCR7
	KDELR2		CHCHD6	DHX30
	KDM5A		CHD3	DICER1
	KEAP1		CHKA	DLG5
	KIAA1586		CHMP2A	DLX5
	KLF3		CHN1	DMTF1
	KLHDC10		CHST2	DNAJB14
	KLHL15		CIB2	DNAJC7
	KLHL21		CISD2	DNM3
	KLHL24		CKB	DNMT3A
	KLHL9		CLMP	DOCK10
	KMT5C		CLPB	DOLPP1
	KPNA1		CLTA	DOP1A
	KRR1		CMC2	DPF1
	LAG3		CNGB1	DPY19L4
	LBX1		CNIH2	DPY30
	LIN28B		CNN2	DRG1
	LIPG		COL11A2	DTX3
	LLGL1		COL7A1	DUSP28
	LMF2		COLGALT2	DXO
	LONRF2		COMT	DYNLL2
	LRP3		COPE	DYNLRB1
	LRP6		COPS3	EAF1
	LRRC14		COPS6	ECHS1
	LSM4		COPS7B	EDC4
	LTN1		CORO2B	EEA1
	LUC7L3		COTL1	EEF1AKMT2
	LZTR1		CPLX2	EGR1
	MACIR		CRIP2	EID2
	MAF1		CSRP1	EIF3I
	MAN1A2		CSTPP1	EIF5A
	MAN1B1		CTDNEP1	ELK4
	MAPK6		CTNNA1	ELOC
	MBD3		CTTNBP2NL	ELOF1
	MDM2		CUEDC2	EMC3
	MED13		CXCR4	EMC6
	MED16		CYRIB	EMC7
	MED22		D2HGDH	EML5
	MED24		DDAH1	ENTPD6
	MED25		DDHD2	EPB41L2
	MED4		DDRGK1	EPHA3
	MEOX1		DDX17	EPHA5
	METTL8		DDX39B	EPN1
	MEX3B		DEAF1	EPS8L2
	MIB1		DECR1	ERAL1
	MIB2		DEPP1	ERF
	MICAL1		DHRS7	ERGIC1
	MIER1		DIABLO	ERH
	MKKS		DLG5	ERP29
	MKRN3		DLX5	ESCO1
	MLEC		DNAJA1	ESRRG
	MLLT1		DNAJB14	EXOSC4
	MLLT3		DNAJB2	FABP5
	MLLT6		DNAJC15	FADS1
	MMD		DNAJC7	FADS2
	MOB1A		DNM3	FAHD1
	MOB1B		DPF1	FAM169A
	MORC3		DPY30	FAM174B
	MPDU1		DUSP15	FAM20C
	MRPL28		DUSP6	FAM32A
	MRPL35		DVL3	FASN
	MRPL38		DYM	FASTKD5
	MRPL4		DYNC1I2	FBXL15
	MRPS34		DYNC1LI1	FBXL4
	MSL2		DYNLRB1	FCHO2
	MTMR2		DYNLT1	FDFT1
	MTMR9		ECE2	FER
	MTPN		ECH1	FEZ1
	MTREX		EFR3A	FIZ1
	MUS81		EFR3B	FKBP1A
	MYBL1		EGLN1	FKBP2
	MYH9		EGLN3	FKBP4
	MYNN		EGR1	FLOT1
	NAA15		EHBP1L1	FMN1
	NAGLU		ELAPOR1	FNBP1L
	NAP1L1		ELOC	FNDC3A
	NAT14		EMID1	FOXN2
	NCBP2		EML1	FOXRED2
	NCOA4		EML3	FSCN1
	NEDD8		EML5	FSTL4
	NEK9		ENY2	FTO
	NFAT5		EPB41	FXR2
	NFKBIA		EPB41L2	FYN
	NKD1		EPB41L3	GALNT7
	NLGN2		EPHA5	GATAD2B
	NLK		EPN1	GBA2
	NR2F1		EPS8L2	GDE1
	NR4A1		ERF	GDI1
	NRAS		ESD	GDPD1
	NSG1		EXOC1	GEMIN2
	NTHL1		EZH2	GEMIN7
	NUAK1		EZR	GET3
	NUAK2		FAM114A1	GFER
	NUCKS1		FAM120A	GGPS1
	NUDT16L1		FAM162A	GLRX3
	NUDT21		FEZ1	GLYR1
	OAZ2		FGD6	GNAQ
	OBSCN		FGF17	GNB2
	ORC2		FGF9	GNPTG
	OSTC		FGFR1	GOLGA8A
	OTP		FIG4	GOLM1
	OTUB1		FKBP10	GOT2
	PAK2		FKBP1A	GPC5
	PAPOLA		FKBP2	GPR137
	PBK		FNIP2	GPX3
	PCBP2		FOS	GPX4
	PCMTD1		FSTL4	GRAMD1A
	PCNP		FYN	GRB2
	PCYOX1		GABRB3	GTF2A1
	PDP2		GALNT7	H1-10
	PES1		GALNTL6	H1-4
	PFDN2		GANAB	H2AC6
	PFN1		GBA2	H2AC8
	PFN2		GDI1	H2AZ1
	PGAM1		GDI2	HCFC2
	PGAM4		GEMIN2	HDAC5
	PGP		GFRA3	HDAC9
	PHC3		GGA2	HEATR1
	PHF20		GGPS1	HERPUD1
	PHLDA1		GLB1L	HES4
	PICALM		GLRX3	HFM1
	PIGK		GLTP	HIGD2A
	PIGQ		GLYCTK	HIPK3
	PIK3R3		GNAZ	HLTF
	PIN1		GNB3	HNRNPAB
	PKN1		GNL3L	HNRNPF
	PKN3		GOLGA8A	HNRNPM
	PLAU		GOLGA8B	HNRNPU
	PLPPR3		GOLM1	HRAS
	POLD1		GOT2	HS2ST1
	POLH		GPAA1	HS3ST2
	POLR2E		GPC2	HSP90AB1
	POLR2I		GPC5	HSPE1
	POLR2L		GPR137	IBTK
	POMT1		GPX4	ICA1L
	POMT2		GRIN1	ID4
	POU2F1		GRINA	IDI1
	POU2F2		GSN	IER2
	PPAN		GSTA4	IFT80
	PPARD		GSTP1	IGF1R
	PPM1A		GULP1	IKZF5
	PPP1CA		H2BC21	INO80D
	PPP1CC		H2BC5	INSIG1
	PPP1R15B		HAX1	INTS15
	PPP1R16A		HCFC1	INTS5
	PPP1R3E		HCRTR1	IRAK3
	PPP2CA		HDAC2	ISG20L2
	PPP2R3B		HDAC5	ISY1
	PPP3R1		HGSNAT	ITGB1BP1
	PPP4C		HIGD2A	JMJD1C
	PPP6C		HINT3	JPT1
	PPP6R2		HNRNPAB	JRK
	PRDM1		HPS3	JUND
	PREPL		HRAS	KATNBL1
	PRKAR1A		HRK	KAZN
	PRKAR2A		HS3ST1	KCNC2
	PRKCG		HS3ST2	KDM3A
	PRMT1		HSBP1	KDM8
	PRPF19		HSDL1	KIF5B
	PRPF31		HSF2	KLC1
	PRR7		HSPA4	KLC2
	PSEN1		HSPE1	KLF12
	PSME4		ID4	KMT2A
	PTAR1		IFTAP	KMT2C
	PTGES2		ILK	KMT2E
	PTGES3		INA	KMT5B
	PTOV1		INHA	KNTC1
	PTP4A1		IQCN	KRT8
	PTPRE		IRAK3	LAMP1
	PTPRG		IRF4	LAMTOR1
	PURB		ITPK1	LARP1B
	PURG		JAGN1	LATS1
	PYGO1		JAKMIP3	LBH
	RAB1A		JPT1	LBR
	RAB40C		KCMF1	LDLRAD4
	RABGGTA		KCNH4	LHX4
	RAD21		KDM3A	LIG4
	RAD51C		KIFC2	LIPG
	RAI1		KLC1	LMAN2
	RAP2A		KLF11	LMO1
	RARA		KLHDC3	LNPEP
	RARRES2		KSR2	LRP6
	RB1CC1		KYAT3	LRRC7
	RBBP4		LAGE3	LSM10
	RBFOX2		LAMTOR3	LSM3
	RBM12B		LAMTOR5	LSM5
	RBM15B		LBH	LSS
	RBM41		LDB3	LUC7L3
	RBM42		LGALS3	LYPLA2
	RBMS3		LIMCH1	MACF1
	RBPJ		LIMK2	MAEA
	RBPMS		LMAN2	MAF1
	RC3H2		LMCD1	MAGEF1
	REPIN1		LRATD2	MAN1A2
	RFTN1		LSM2	MAN2A1
	RFX3		LSM5	MANEAL
	RFXANK		LTBP1	MAP2K2
	RHBDD3		LYPLA2	MAPK12
	RHBDL3		MAF	MAPK4
	RHOA		MAMDC4	MAPKAPK2
	RING1		MANF	MAPRE2
	RLIM		MAPK12	MARCKSL1
	RMND5A		MAPK4	MARF1
	RNASEH2B		MAPK8	MARK2
	RNF144A		MAPKAPK2	MARS1
	RNF166		MAPRE2	MCAT
	RNF169		MARVELD1	MCM7
	RNF19A		MAVS	MCRIP2
	RNF25		MCRIP1	MCTP1
	RNF40		MCTP1	MED24
	RO60		MDK	MED29
	RPL41		MFAP3L	MEF2C
	RRM2B		MFF	MEPCE
	RUNX1T1		MFHAS1	MFSD1
	SAMD4A		MGST3	MIB1
	SCAND1		MIEN1	MIDEAS
	SCARB2		MMD	MIEN1
	SCRT1		MPC1	MIER1
	SDCBP		MPDZ	MIER3
	SENP3		MPST	MIX23
	SEPSECS		MST1	MKKS
	SERBP1		MTCH1	MLF2
	SERP1		MTRNR2L2	MLH3
	SERPINE1		MTRNR2L8	MOAP1
	SETD1A		MTUS2	MPC1
	SFI1		MYH10	MPDU1
	SFSWAP		MYL12B	MPHOSPH9
	SGSH		MYL6B	MRPL22
	SGTB		MYO16	MRPL33
	SH3GLB1		MZT2A	MRPL34
	SINHCAF		NABP2	MRPL35
	SIRT1		NAE1	MRPL39
	SKP1		NAPA	MRPL44
	SLC2A4RG		NEB	MRPL48
	SLC30A5		NEDD4L	MRPL51
	SLC39A10		NEDD8	MRPS17
	SMAD2		NFAT5	MRPS18B
	SMAD4		NFU1	MRPS34
	SMAD5		NGB	MTCH1
	SMARCD3		NKIRAS2	MTHFD2
	SMPD3		NMT2	MTMR6
	SNAPC3		NOSIP	MTX3
	SNAPC4		NOTCH2	MUL1
	SNRPB		NPEPL1	MYCBP2
	SNRPC		NPNT	MYL12B
	SOCS3		NPTX1	MYL6B
	SOCS4		NR4A1	MYNN
	SOCS6		NR4A2	NAA25
	SOCS7		NRDC	NABP2
	SOS1		NRP1	NAGPA
	SOX12		NTRK1	NARF
	SOX4		NUDC	NAT14
	SP3		NUTF2	NCALD
	SPHK2		NXN	NCAM2
	SPOPL		OBSL1	NCDN
	SPP1		OLFM3	NCK2
	SPPL2B		ORC5	NDRG4
	SPRED2		OSBPL3	NEB
	SREBF1		OST4	NEK7
	SREK1IP1		OSTF1	NFAT5
	SRF		OTUB1	NFU1
	SRP9		OTUD7B	NFYC
	SRPK1		OTULINL	NHLRC2
	SSPOP		PABPC1L	NHLRC3
	ST20		PAFAH1B3	NIPBL
	STAT1		PANX1	NLE1
	STK17A		PARVB	NOC2L
	STK19		PBXIP1	NOP10
	STK24		PCMT1	NOSIP
	STOX2		PDCD5	NOTCH2
	STT3B		PDIA2	NOTCH4
	STUB1		PDPR	NPM1
	SUB1		PDRG1	NR1D2
	SYNCRIP		PEBP1	NR2C2
	TAB1		PFDN2	NR2F6
	TAF1B		PFN1	NR4A2
	TAF1C		PHF20	NRP1
	TAF1D		PHYHIPL	NSD3
	TAOK1		PHYKPL	NSMF
	TBL1XR1		PIAS4	NT5M
	TCF12		PIGV	NUDC
	TCF25		PIGZ	NUDT16L1
	TEAD1		PIK3R1	NUFIP2
	TELO2		PIN4	NUTF2
	TENM2		PKN1	OAT
	TFAM		PLAA	OCIAD1
	TFDP2		PLAGL1	ORC5
	TFPT		PLCD1	OSBPL6
	TGFBR1		PLCL1	OTUB1
	THAP5		PLEKHB2	OTUD4
	THAP9		PMEL	P2RY1
	THOP1		PNCK	PACSIN2
	THUMPD1		PNMA1	PAXBP1
	TIPARP		PNPLA3	PBRM1
	TLK1		POFUT1	PCF11
	TMED10		POLDIP2	PCMT1
	TMEM161A		POLR2E	PCNP
	TMEM259		POLR2K	PCSK1N
	TNK2		PPFIA4	PDCD5
	TNKS2		PPHLN1	PDE4DIP
	TOMM70		PPID	PDS5A
	TONSL		PPP1R14B	PEBP1
	TOP2A		PPP1R16B	PEPD
	TOPORS		PPP1R18	PFN1
	TP53INP1		PPP1R9A	PGAP6
	TPGS1		PPP2R1A	PHC3
	TRAF6		PPP2R5D	PHF10
	TRIM13		PPP4C	PHF13
	TRIR		PRDX1	PHF14
	TRMT1		PRDX2	PHF20L1
	TRMT2A		PRDX5	PIGP
	TRNT1		PRKACB	PIK3R1
	TSC22D4		PRKCA	PITHD1
	TTC21B		PRKCQ	PITPNA
	TUT7		PRKRA	PKN2
	TYK2		PSMA3	PLA2G3
	U2AF2		PSMB1	PLCD4
	UBA7		PSMB4	PLD3
	UBE2D3		PSMB6	PLEKHM2
	UBE2G1		PTPN3	PNISR
	UBE2K		PTPRH	PNN
	UBE2Q2		PTPRR	PNPLA3
	UBE2S		PYCR1	PODXL2
	UBE3A		RAB30	POLDIP2
	UBL7		RAB34	POLDIP3
	UBR3		RAB40B	POLE3
	UBXN4		RAB7A	POLR1D
	UBXN7		RABGAP1	POLR1G
	UFM1		RAI14	POLR2E
	UGCG		RAMP2	POLR2L
	URI1		RANBP9	POU3F3
	USP14		RAP1B	PPID
	USP15		RAP1GDS1	PPIL1
	USP3		RASGEF1A	PPM1A
	USP46		RASGRP2	PPP2R1A
	USP47		RASSF2	PPP5C
	USP7		RASSF7	PRCC
	VARS2		RBIS	PRDM10
	VEGFA		RCN2	PRDX1
	VEGFB		RGP1	PRDX2
	VPS28		RGS11	PRDX3
	VPS37B		RGS4	PREB
	WAPL		RHEB	PREPL
	WDR18		RHOT1	PRKACB
	WDR26		RIMS1	PRKG2
	WDR36		RNF10	PRMT1
	WDR6		RNF122	PRNP
	WDR82		RNF167	PRPF4B
	YES1		RNF187	PRR14
	YJU2B		RNF207	PRR7
	YOD1		ROMO1	PRXL2B
	YTHDF3		RSPRY1	PSD
	YWHAE		RSU1	PSMA3
	YWHAG		RTKN	PSMB1
	YWHAZ		RTN3	PSMB6
	ZBED6		RTRAF	PSMC2
	ZBTB1		RUNDC3A	PSMC5
	ZBTB10		S100A6	PSMD3
	ZBTB11		SAPCD2	PSME3
	ZBTB12		SAT2	PSPC1
	ZBTB21		SCG2	PTBP3
	ZBTB26		SDC2	PTGES2
	ZBTB33		SEC13	PTPN1
	ZBTB34		SEC31A	PTPRD
	ZC3H15		SEC61B	PTS
	ZDHHC21		SEH1L	PURB
	ZDHHC22		SEMA3B	PUSL1
	ZDHHC8		SERAC1	PYCR1
	ZFP1		SERPINE2	PYGO1
	ZFP30		SGTA	R3HDM4
	ZFP41		SHC1	RAB11FIP2
	ZFP62		SHROOM1	RAB1B
	ZFP91		SIGMAR1	RAB30
	ZGPAT		SIPA1L1	RAB31
	ZKSCAN8		SIX1	RAB3A
	ZNF12		SIX4	RAB5IF
	ZNF121		SMAD9	RAB7A
	ZNF14		SMDT1	RAD21
	ZNF148		SNF8	RALGAPA1
	ZNF184		SNRPD1	RANBP6
	ZNF24		SNRPF	RAP2A
	ZNF248		SNRPG	RAPGEF6
	ZNF250		SNRPN	RASIP1
	ZNF254		SNX25	RBBP6
	ZNF260		SPATS2L	RBM12B
	ZNF276		SPCS2	RBM25
	ZNF286A		SPG21	RBM26
	ZNF316		SPHKAP	RBM27
	ZNF33A		SPSB4	RBM39
	ZNF358		SRP14	RC3H2
	ZNF37A		SSNA1	RCOR3
	ZNF384		SSU72	REEP2
	ZNF391		SSX2IP	REPIN1
	ZNF397		STAU1	RETREG2
	ZNF417		STH	REV3L
	ZNF443		STK24	RFX3
	ZNF444		STRAP	RFX7
	ZNF501		STRBP	RGPD5
	ZNF513		STT3B	RGS3
	ZNF517		SVBP	RHBDD2
	ZNF543		SYBU	RHEB
	ZNF561		SYN3	RIMS2
	ZNF566		SYPL1	RMND1
	ZNF579		SYT13	RNF167
	ZNF597		SYT2	RNF187
	ZNF598		TAF1D	RNF40
	ZNF627		TAFA2	RNMT
	ZNF644		TBC1D30	RO60
	ZNF652		TBC1D7	RPH3A
	ZNF664		TENM2	RPL36AL
	ZNF669		TENT5A	RPL7L1
	ZNF696		TERF2IP	RPS19BP1
	ZNF708		THBS4	RPS2
	ZNF71		TIMM22	RPS26
	ZNF76		TIMP3	RPS6KB1
	ZNF768		TLCD3B	RSBN1
	ZNF770		TLK2	RSL1D1
	ZNF775		TLX2	RSPH9
	ZNF783		TM9SF4	RSU1
	ZNF787		TMCC1	RTN4RL1
	ZNF791		TMEM117	RUNDC3A
	ZNF865		TMEM130	RUVBL2
	ZNF891		TMEM143	S100A6
	ZRANB2		TMEM258	SACM1L
	ZSCAN1		TMOD1	SALL2
	ZYG11B		TMSB10	SAMM50
	ARL2		TMSB15A	SAT2
	ATP6V0E2		TNFAIP8L1	SCAI
	ATP6V1A		TNNT1	SCAMP3
	DDAH1		TNPO3	SCAMP5
	DECR1		TOMM40L	SCAND1
	ELOVL6		TPGS1	SCAPER
	EXOC7		TPGS2	SCD
	GADD45G		TPX2	SCYL1
	GNAI3		TRAK2	SDF2
	GPR137		TRAPPC1	SEC13
	GPSM1		TRIM24	SEC61B
	INSIG1		TRIM4	SEC61G
	ITGB1		TSN	SECISBP2
	JMJD8		TUB	SEMA3C
	LAMTOR3		TUBA4A	SERAC1
	LPAR2		TUBGCP6	SF3B1
	LPGAT1		TWF1	SF3B4
	ME2		TXN	SH3D21
	PAFAH1B2		TXNRD2	SHC1
	PAOX		UBAP2L	SHISA5
	PEMT		UBE2E3	SIGMAR1
	PPP1R14C		UBE2L3	SIX4
	ROMO1		UBE2L6	SLC12A2
	SCOC		UBE2M	SLC16A3
	SESN1		UBE2Z	SLC1A4
	STARD4		UBL5	SLC25A11
	TAFAZZIN		UBXN1	SLC25A36
	WDR24		USP10	SLC25A38
	CENPB		VAX2	SLC35A4
	ALDOA		VOPP1	SLC35B1
	AMOTL1		VPS28	SLC35G2
	API5		VPS37D	SLC5A6
	ARHGAP39		VTI1B	SLC66A1
	ATP11B		WBP2	SLC7A5
	C12orf57		WDR37	SLC9A3R2
	CCDC12		WDR83OS	SLK
	CCDC137		WDR90	SMARCB1
	CEP20		WIPI1	SMARCD3
	CERS6		WSB2	SMCHD1
	CFL1		XKR8	SMDT1
	CFL2		YIF1B	SMG1
	CSE1L		YIPF3	SNRNP35
	CYHR1		YJEFN3	SNRPA
	DGCR6L		YWHAE	SNRPD1
	DMWD		ZBTB8OS	SNX13
	DNAJC11		ZDHHC14	SNX25
	DTYMK		ZDHHC18	SON
	FAM169A		ZNF286B	SOS1
	FAM193B		ZRANB1	SP3
	FAM222B		SNRNP200	SPAG7
	FBLIM1		SNRPA	SPCS2
	FIGN		USP39	SPOPL
	FSD1		ZMAT2	SPRED1
	GNA13		ALCAM	SQSTM1
	GNAZ		C1QTNF4	SREBF1
	HEXD		CKLF	SREK1
	HSPA12A		CUTA	SRP14
	HSPA4L		GNG2	SRSF11
	IDH3B		GNG4	SSU72
	IMPDH1		GNL1	SSX2IP
	INKA2		GPX3	STAM2
	JRK		H4C5	STARD4
	KATNBL1		INHBE	STIP1
	KCTD15		LTBP3	STK24
	KPNA3		MCAM	STK25
	KPNB1		PTPRG	STMN1
	LAMA5		RTN4RL1	STMN3
	LPP		SEMA3C	STRAP
	LRRC45		SSPOP	STT3B
	MCRIP2		TG	STUB1
	MFSD10		TLL2	SUCO
	MKLN1		AMIGO1	SURF2
	MSANTD4		CACNG5	SURF4
	MTAP		CDH12	SYN1
	MYO10		CDH22	SYN3
	NARF		CHRNA2	SYNGR3
	NCDN		CHRNA6	SYT13
	NDC1		GABRG1	SYT2
	NDOR1		GABRR1	TAF13
	NEMP1		GNG3	TAF9
	NEO1		KCNC2	TAOK1
	NEPRO		KCND2	TARBP1
	NREP		KCNJ3	TASOR
	NT5C3A		KCNMB3	TBL1XR1
	NUBP2		KCNN1	TCF4
	NUDT4		CBX3	TENT2
	NUFIP2		DPY19L4	TERF2IP
	OLA1		PHF8	TESK1
	OPA1		SH3BGRL2	TFCP2
	PAFAH1B1		TMEM120A	TFRC
	PALM2AKAP2		TMEM120B	TGFB2
	PANK3			THAP5
	PDIA3			THRA
	PDLIM7			THY1
	PLEKHA8			TIA1
	RAB11FIP3			TIMM13
	RAB34			TIMM22
	RANBP3			TIMM50
	RANBP6			TLCD3B
	RAPH1			TMED2
	RBM18			TMEM106B
	REEP6			TMEM115
	RHOB			TMEM127
	RIMOC1			TMEM135
	ROGDI			TMEM208
	SH3BGRL2			TMEM250
	SH3D21			TMEM251
	SLC25A11			TMEM259
	SNTB2			TMEM30A
	STXBP1			TMEM38A
	SUGT1			TMEM67
	SURF6			TMEM70
	TBCA			TMEM97
	THAP12			TMTC3
	TIMM13			TNKS
	TIMM44			TNKS2
	TM7SF2			TOMM22
	TMEM170A			TOP2B
	TMEM97			TPGS1
	TNPO1			TRAPPC1
	TNRC18			TRAPPC14
	TOR2A			TRAPPC2L
	TPI1			TRDMT1
	TUBB4B			TRIB1
	TUBGCP2			TRIM28
	UCKL1			TRIM52
	UTRN			TRMT1
	VXN			TRPM8
	WDFY1			TSG101
	WDR13			TSN
	ZBTB44			TTC3
	ZMYM1			TUFM
	ACAP2			TXN
	ACBD3			TXN2
	ACER3			TXNL4A
	ACSS2			U2AF2
	AMOTL2			U2SURP
	ANKRD50			UBA6
	ANO8			UBAP2L
	AP2M1			UBE2E3
	AP3B2			UBE2G1
	AP3M1			UBE2L3
	AP4M1			UBE2M
	ARC			UBE2N
	ARCN1			UBE2S
	ARL5B			UBN2
	ARL8B			UBR5
	ASAP1			UBXN1
	ATAD1			UBXN4
	ATAD3A			UBXN7
	AVL9			UFC1
	B4GALNT4			UFL1
	BAIAP3			USB1
	BBS5			USP25
	BLOC1S6			USP34
	C2orf69			USP39
	CALU			UTP11
	CAPZA1			UTP3
	CCDC57			VAMP1
	CCDC6			VAMP2
	CCSER2			VAT1
	CD164			VDAC1
	CDC37L1			VEGFA
	CDC42SE2			VPS36
	CDH23			VPS37D
	CEP170			VPS54
	CEP85L			WAPL
	CERCAM			WARS1
	CFAP119			WDR26
	CLCN7			WDR27
	CMTM6			WDR37
	CNIH1			WIZ
	CNIH2			XPO4
	CNN3			XPO6
	COMT			XRN1
	COQ10B			YARS1
	CPT1C			YBX2
	CROCC			YIPF2
	CROCCP2			YIPF3
	CYBC1			YWHAB
	DAAM1			ZBED6
	DBN1			ZBTB10
	DENND6B			ZBTB44
	DHRS13			ZBTB45
	DHX30			ZBTB6
	DIPK1B			ZBTB8OS
	DYNC2I1			ZC3H6
	DYNC2I2			ZC3HC1
	ECI1			ZDHHC17
	EGFL7			ZDHHC18
	EMC6			ZDHHC20
	ENAH			ZFHX4
	ENTPD6			ZFP30
	EPB41L3			ZFY
	FAM210B			ZFYVE16
	FAM72B			ZMAT2
	FHDC1			ZNF12
	FRMPD2			ZNF236
	FUZ			ZNF24
	GABBR1			ZNF25
	GJC1			ZNF250
	GLS			ZNF276
	GNB4			ZNF280D
	GNPNAT1			ZNF292
	GOSR2			ZNF346
	GPT2			ZNF358
	HAUS2			ZNF382
	HAUS5			ZNF43
	HMMR			ZNF432
	HPS3			ZNF451
	HRK			ZNF48
	IDI1			ZNF484
	IFITM1			ZNF518A
	KIRREL3			ZNF518B
	LEPROTL1			ZNF540
	LRRC8B			ZNF569
	LZTS2			ZNF579
	LZTS3			ZNF580
	MANEA			ZNF581
	MAP1LC3B			ZNF584
	MAPK8IP3			ZNF594
	MARCKSL1			ZNF615
	MIGA2			ZNF655
	MSMO1			ZNF704
	MTX3			ZNF708
	MYL9			ZNF714
	MYO19			ZNF721
	N4BP3			ZNF768
	NBEAL2			ZNF771
	NCKAP1			ZNF777
	NDUFB7			ZNF787
	NDUFV2			ZNF793
	NINL			ZNF846
	NME4			ZNF891
	NRSN2			ZZZ3
	OBSL1			AKAP12
	PCYT2			ARHGAP24
	PDIA6			BCAR1
	PEX10			CACNA1C
	PFKL			CCDC14
	PGAP6			CCSER2
	PNPLA7			CEP192
	PNPLA8			CEP85L
	PPOX			CEP95
	PPP1R12C			CEP97
	PTDSS2			CIAO1
	PYCR3			CORO2B
	QSER1			CRMP1
	RAB11FIP4			CSTPP1
	RAB14			CUL5
	RAB18			GPHN
	RAB22A			HAUS3
	RAB24			INA
	RAB30			KIF21A
	RAB31			MCTS1
	RAB8B			MTSS2
	REEP3			MYO9A
	RER1			NEFH
	RHOT2			PDXP
	SAR1B			PEAK1
	SC5D			PPP1R9A
	SDF4			QSER1
	SEC24A			RASSF7
	SEC63			RIMS3
	SERINC3			RNF19A
	SGSM2			SAMD14
	SHTN1			TBCE
	SLC12A2			TMSB10
	SLC16A1			TWF1
	SLC1A5			WDR90
	SLC25A22
	SLC25A36
	SLC25A51
	SLC33A1
	SLC35G2
	SLC38A10
	SLC66A1
	SLC66A2
	SMPD2
	SNX17
	STAU1
	SYPL1
	SYT2
	TBCB
	TBCC
	TBCD
	TIMM29
	TMEM108
	TMEM126B
	TMEM135
	TMEM147
	TMEM203
	TMEM30A
	TPM2
	TSGA10IP
	TTC30B
	TUBB8
	TUBGCP6
	TXNRD2
	VMA21
	VPS9D1
	WASH3P
	WDR90
	WIPF2
	WNT5B
