# Supplementary material for: Direct targets of MEF2C are enriched for genes associated with schizophrenia and cognitive function and are involved in neuron development and mitochondrial function
Source: PLoS Genet. 2024 Sep 11;20(9):e1011093. doi: 10.1371/journal.pgen.1011093 (PMC11419381; doi:10.1371/journal.pgen.1011093)
Supplement: S26 Table — (XLSX) [file pgen.1011093.s027.xlsx]

## Sheet: Sheet1
Gene (n=15)
AKT3
MYO19
PDIA3
CACNA1C
BCL2L12
CREB3L4
IRF3
MAPT
NLGN4X
CISD2
DDHD2
BNIP3L
MAN2A1
PTPRD
SF3B1
