# Supplementary material for: Direct targets of MEF2C are enriched for genes associated with schizophrenia and cognitive function and are involved in neuron development and mitochondrial function
Source: PLoS Genet. 2024 Sep 11;20(9):e1011093. doi: 10.1371/journal.pgen.1011093 (PMC11419381; doi:10.1371/journal.pgen.1011093)
Supplement: S28 Table — (XLSX) [file pgen.1011093.s029.xlsx]

## Sheet: Sheet1
GENE	SNP	P.Value	P.Value.Threshold	NES	T.statistic	Tissue
BNIP3L	rs6893807	1.6e-05	6.3e-05	-0.23	-4.5	Brain - Cerebellar Hemisphere
ANK2	rs214136	0.00011	NA	-0.11	-4	Brain - Frontal Cortex (BA9)
MRPL33	rs992623	0.00013	NA	0.23	3.9	Brain - Hippocampus
THY1	rs6893807	0.00015	NA	0.22	3.9	Brain - Spinal cord (cervical c-1)
BPTF	rs214136	0.00019	NA	-0.18	-3.8	Brain - Putamen (basal ganglia)
HIGD2A	rs3850651	0.00019	NA	-0.13	-3.8	Brain - Putamen (basal ganglia)
TSG101	rs35788185	0.0002	NA	0.46	3.9	Brain - Substantia nigra
ATP6V1G1	rs700592	0.00024	NA	0.17	3.8	Brain - Cerebellar Hemisphere
MRPL33	rs454345	0.00025	NA	0.23	3.8	Brain - Amygdala
NUTF2	rs700592	0.00026	NA	0.16	3.7	Brain - Cerebellum
SLC1A4	rs72773815	0.00027	5.1e-05	0.32	3.7	Brain - Caudate (basal ganglia)
ACTB	rs3850651	0.00029	NA	-0.16	-3.7	Brain - Caudate (basal ganglia)
PTPN1	rs700592	0.0003	2.9e-05	-0.18	-3.7	Brain - Hippocampus
SAMM50	rs6893807	0.00033	NA	0.31	3.7	Brain - Caudate (basal ganglia)
PSMD3	rs700592	0.00039	NA	0.2	3.7	Brain - Amygdala
GHITM	rs992623	0.00042	0.00011	0.17	3.6	Brain - Cerebellum
NRP1	rs35788185	0.00045	NA	0.31	3.6	Brain - Frontal Cortex (BA9)
UFC1	rs454345	0.00046	NA	0.17	3.6	Brain - Cerebellum
TSG101	rs72773815	0.0005	NA	-0.39	-3.6	Brain - Putamen (basal ganglia)
COQ10B	rs992623	0.00056	NA	0.23	3.5	Brain - Cerebellum
RPS26	rs6893807	0.00057	8.9e-05	-0.4	-3.5	Brain - Caudate (basal ganglia)
SLC2A13	rs6893807	0.00057	NA	-0.19	-3.5	Brain - Hypothalamus
PSMB1	rs72773815	0.00059	NA	0.45	3.5	Brain - Amygdala
TIMM13	rs6893807	0.00061	1.7e-05	0.26	3.5	Brain - Anterior cingulate cortex (BA24)
NDUFA12	rs35991856	0.00061	NA	0.18	3.5	Brain - Hippocampus
COX5A	rs992623	0.00063	NA	-0.16	-3.5	Brain - Cortex
GHITM	rs992623	0.00069	3.6e-05	0.29	3.5	Brain - Spinal cord (cervical c-1)
NDUFS7	rs214136	0.00071	NA	0.15	3.5	Brain - Nucleus accumbens (basal ganglia)
NRP1	rs72773815	0.00076	NA	-0.39	-3.4	Brain - Cortex
MTCH1	rs992623	0.00079	NA	0.28	3.5	Brain - Substantia nigra
ACACA	rs454345	0.00082	NA	-0.17	-3.4	Brain - Hippocampus
CCT8	rs3850651	0.00083	NA	-0.1	-3.4	Brain - Hypothalamus
NDUFS3	rs72773815	0.00083	NA	0.22	3.4	Brain - Hippocampus
DEGS1	rs6893807	0.00085	NA	0.18	3.4	Brain - Hippocampus
RSU1	rs214136	0.0009	3.9e-05	-0.18	-3.4	Brain - Putamen (basal ganglia)
COQ10B	rs214136	0.0009	NA	0.18	3.4	Brain - Caudate (basal ganglia)
ATP6V0D1	rs992623	0.00097	NA	0.14	3.4	Brain - Cerebellar Hemisphere
NDUFAF1	rs6893807	0.00099	7e-05	-0.25	-3.4	Brain - Hypothalamus
CAMK4	rs700592	0.001	NA	0.075	3.4	Brain - Nucleus accumbens (basal ganglia)
DECR1	rs214136	0.001	NA	0.11	3.4	Brain - Putamen (basal ganglia)
MAPKAPK2	rs72773815	0.001	NA	-0.19	-3.3	Brain - Caudate (basal ganglia)
MTX3	rs700592	0.0011	7.2e-05	0.13	3.3	Brain - Cortex
COX5B	rs3850651	0.0011	NA	-0.1	-3.3	Brain - Hypothalamus
ATP6V0E2	rs992623	0.0012	6.1e-05	0.19	3.3	Brain - Cerebellar Hemisphere
PDCD5	rs214136	0.0012	6.1e-05	-0.18	-3.3	Brain - Nucleus accumbens (basal ganglia)
CD46	rs214136	0.0012	6.6e-05	-0.23	-3.3	Brain - Cerebellar Hemisphere
CYB5R3	rs454345	0.0012	0.0001	0.19	3.3	Brain - Cerebellar Hemisphere
CPT1C	rs3850651	0.0012	NA	0.2	3.3	Brain - Substantia nigra
PDE12	rs454345	0.0012	NA	0.2	3.3	Brain - Spinal cord (cervical c-1)
MFN1	rs35788185	0.0013	7.8e-05	0.17	3.3	Brain - Cortex
MOAP1	rs454345	0.0013	NA	-0.1	-3.3	Brain - Cerebellum
BNIP3L	rs35991856	0.0014	6.3e-05	-0.18	-3.3	Brain - Cerebellar Hemisphere
IDH2	rs72773815	0.0014	NA	0.28	3.2	Brain - Cortex
TMEM38A	rs3850651	0.0014	NA	0.13	3.2	Brain - Caudate (basal ganglia)
ALCAM	rs214136	0.0015	NA	-0.1	-3.2	Brain - Nucleus accumbens (basal ganglia)
NDUFA12	rs6893807	0.0015	NA	0.16	3.2	Brain - Hippocampus
PRDX1	rs992623	0.0015	NA	0.19	3.3	Brain - Spinal cord (cervical c-1)
CEND1	rs700592	0.0016	NA	-0.11	-3.2	Brain - Substantia nigra
PSMD3	rs3850651	0.0016	NA	0.17	3.2	Brain - Amygdala
SQSTM1	rs700592	0.0016	NA	0.2	3.2	Brain - Spinal cord (cervical c-1)
NDUFAF1	rs35991856	0.0017	7e-05	-0.25	-3.2	Brain - Hypothalamus
ECHS1	rs72773815	0.0017	7.8e-05	0.37	3.2	Brain - Cortex
MYL12B	rs214136	0.0017	NA	-0.14	-3.2	Brain - Putamen (basal ganglia)
NDUFB10	rs3850651	0.0017	NA	-0.12	-3.2	Brain - Putamen (basal ganglia)
SAMM50	rs35991856	0.0017	NA	0.29	3.2	Brain - Caudate (basal ganglia)
ARPC4	rs35991856	0.0018	4.5e-05	-0.18	-3.2	Brain - Caudate (basal ganglia)
CCT8	rs72775522	0.0018	NA	0.16	3.2	Brain - Caudate (basal ganglia)
PPP1R3E	rs700592	0.0018	NA	-0.13	-3.2	Brain - Cortex
RTN4RL1	rs992623	0.0018	NA	0.19	3.2	Brain - Caudate (basal ganglia)
PSMC5	rs6893807	0.0019	5.9e-05	0.15	3.2	Brain - Hypothalamus
MAPKAPK2	rs72773815	0.0019	7.6e-05	-0.17	-3.2	Brain - Cortex
CNKSR2	rs700592	0.0019	NA	0.11	3.2	Brain - Amygdala
DGUOK	rs214136	0.0019	NA	-0.17	-3.2	Brain - Anterior cingulate cortex (BA24)
ERAL1	rs35788185	0.0019	NA	-0.19	-3.2	Brain - Cortex
VAMP1	rs3850651	0.0019	NA	-0.16	-3.2	Brain - Substantia nigra
CCNI	rs72773815	0.002	NA	0.5	3.2	Brain - Substantia nigra
COX4I1	rs35788185	0.0021	3.4e-05	-0.17	-3.1	Brain - Cerebellum
DLST	rs454345	0.0021	7.4e-05	0.16	3.1	Brain - Caudate (basal ganglia)
PEPD	rs992623	0.0021	7.8e-05	0.21	3.1	Brain - Cerebellum
SLC2A13	rs35991856	0.0021	NA	-0.18	-3.1	Brain - Hypothalamus
TMEM38A	rs214136	0.0021	NA	-0.13	-3.1	Brain - Caudate (basal ganglia)
SERAC1	rs35991856	0.0022	6.8e-05	-0.24	-3.1	Brain - Cortex
DGUOK	rs72775522	0.0022	NA	0.28	3.1	Brain - Anterior cingulate cortex (BA24)
MYL12B	rs6893807	0.0022	NA	0.17	3.1	Brain - Caudate (basal ganglia)
PPP1R3E	rs214136	0.0022	NA	0.15	3.1	Brain - Anterior cingulate cortex (BA24)
VDAC1	rs214136	0.0022	NA	-0.075	-3.1	Brain - Putamen (basal ganglia)
CYC1	rs3850651	0.0023	5.4e-05	-0.13	-3.1	Brain - Frontal Cortex (BA9)
UQCRC2	rs35788185	0.0023	NA	0.17	3.1	Brain - Putamen (basal ganglia)
ATP6V1G2	rs454345	0.0024	0.00011	0.1	3.1	Brain - Putamen (basal ganglia)
CA2	rs3850651	0.0024	NA	0.18	3.1	Brain - Cortex
ERAL1	rs992623	0.0024	NA	-0.18	-3.1	Brain - Hippocampus
MDH1	rs992623	0.0024	NA	0.16	3.1	Brain - Spinal cord (cervical c-1)
NDUFB3	rs992623	0.0024	NA	0.15	3.1	Brain - Nucleus accumbens (basal ganglia)
VAMP1	rs35788185	0.0025	6.8e-05	-0.33	-3.1	Brain - Cerebellum
ACTB	rs72773815	0.0025	NA	0.39	3.1	Brain - Nucleus accumbens (basal ganglia)
ARL2BP	rs3850651	0.0025	NA	0.17	3.1	Brain - Nucleus accumbens (basal ganglia)
PDE8A	rs35991856	0.0025	NA	0.11	3.1	Brain - Cortex
PSMD3	rs992623	0.0025	NA	0.23	3.1	Brain - Amygdala
ACADVL	rs214136	0.0026	3.2e-05	0.13	3.1	Brain - Putamen (basal ganglia)
ACSS2	rs35788185	0.0026	0.00029	0.23	3.1	Brain - Cerebellum
AK4	rs992623	0.0026	NA	0.18	3.1	Brain - Anterior cingulate cortex (BA24)
CAND1	rs35991856	0.0026	NA	0.19	3.1	Brain - Amygdala
CPT1C	rs3850651	0.0026	NA	0.1	3.1	Brain - Hippocampus
FH	rs72775522	0.0026	NA	0.26	3.1	Brain - Substantia nigra
RPS26	rs35788185	0.0027	3e-05	-0.42	-3.1	Brain - Amygdala
RUVBL2	rs992623	0.0027	5.7e-05	0.16	3.1	Brain - Cerebellar Hemisphere
ACOT7	rs700592	0.0027	NA	-0.084	-3.1	Brain - Putamen (basal ganglia)
MAN1A2	rs3850651	0.0027	NA	-0.13	-3.1	Brain - Hypothalamus
VDAC1	rs992623	0.0027	NA	0.2	3.1	Brain - Spinal cord (cervical c-1)
MRPL22	rs214136	0.0028	NA	-0.22	-3	Brain - Anterior cingulate cortex (BA24)
PSMC5	rs35991856	0.0029	5.9e-05	0.16	3	Brain - Hypothalamus
ARPC5L	rs454345	0.0029	7.7e-05	-0.094	-3	Brain - Putamen (basal ganglia)
NDUFA1	rs72775522	0.0029	NA	-0.16	-3	Brain - Caudate (basal ganglia)
CD63	rs72773815	0.003	2.6e-05	0.36	3	Brain - Substantia nigra
STK39	rs454345	0.003	7.5e-05	-0.16	-3	Brain - Cerebellar Hemisphere
ARL2BP	rs72773815	0.003	NA	0.47	3	Brain - Caudate (basal ganglia)
CD63	rs35991856	0.0031	NA	0.22	3	Brain - Spinal cord (cervical c-1)
CNKSR2	rs992623	0.0031	NA	0.27	3	Brain - Substantia nigra
DEGS1	rs35991856	0.0031	NA	0.17	3	Brain - Hippocampus
PPP1R3E	rs72773815	0.0031	NA	0.34	3	Brain - Anterior cingulate cortex (BA24)
GPX3	rs700592	0.0032	3e-05	-0.16	-3	Brain - Hypothalamus
ACSS2	rs700592	0.0032	0.00023	-0.15	-3	Brain - Cortex
SLC2A13	rs35991856	0.0032	NA	-0.1	-3	Brain - Caudate (basal ganglia)
ARL2BP	rs6893807	0.0033	6e-05	-0.24	-3	Brain - Cerebellar Hemisphere
FYN	rs35788185	0.0033	8.9e-05	-0.17	-3	Brain - Nucleus accumbens (basal ganglia)
CAMK4	rs35788185	0.0033	NA	0.35	3	Brain - Substantia nigra
CDC42BPA	rs72775522	0.0034	0.00013	0.25	3	Brain - Cerebellar Hemisphere
IL6ST	rs72773815	0.0034	NA	-0.3	-3	Brain - Amygdala
MDH2	rs6893807	0.0034	NA	0.11	3	Brain - Hypothalamus
STK25	rs35991856	0.0034	NA	0.11	3	Brain - Hippocampus
EPB41L2	rs454345	0.0036	3.1e-05	-0.22	-3	Brain - Spinal cord (cervical c-1)
POLDIP2	rs72775522	0.0036	5e-05	-0.2	-3	Brain - Hypothalamus
MRPL35	rs35991856	0.0036	7.6e-05	-0.18	-3	Brain - Frontal Cortex (BA9)
NDRG4	rs35788185	0.0036	NA	-0.13	-3	Brain - Hypothalamus
SLC25A33	rs72773815	0.0037	NA	0.29	2.9	Brain - Nucleus accumbens (basal ganglia)
PPP1R3E	rs214136	0.0038	NA	-0.15	-2.9	Brain - Frontal Cortex (BA9)
SLC1A4	rs700592	0.0039	5.1e-05	-0.11	-2.9	Brain - Caudate (basal ganglia)
CA2	rs3850651	0.0039	NA	0.26	3	Brain - Spinal cord (cervical c-1)
PFN1	rs6893807	0.0039	NA	0.19	2.9	Brain - Amygdala
CCT8	rs6893807	0.004	4.2e-05	-0.25	-2.9	Brain - Spinal cord (cervical c-1)
PDCD5	rs700592	0.004	6.1e-05	0.16	2.9	Brain - Nucleus accumbens (basal ganglia)
ARL2BP	rs214136	0.004	NA	-0.19	-2.9	Brain - Cortex
ATP6V0D1	rs72775522	0.004	NA	-0.14	-2.9	Brain - Cerebellar Hemisphere
COX5B	rs35788185	0.004	NA	-0.13	-2.9	Brain - Hypothalamus
SECISBP2	rs992623	0.004	NA	-0.19	-2.9	Brain - Frontal Cortex (BA9)
NT5M	rs3850651	0.0041	8.3e-05	0.13	2.9	Brain - Cortex
NDUFB6	rs992623	0.0041	NA	-0.19	-2.9	Brain - Cortex
NRP1	rs72773815	0.0041	NA	-0.43	-2.9	Brain - Frontal Cortex (BA9)
PRDX2	rs72775522	0.0041	NA	-0.15	-2.9	Brain - Frontal Cortex (BA9)
PRDX2	rs72775522	0.0042	NA	-0.17	-2.9	Brain - Putamen (basal ganglia)
TSG101	rs214136	0.0042	NA	-0.12	-2.9	Brain - Cerebellar Hemisphere
ARPC5L	rs72775522	0.0043	7.7e-05	-0.13	-2.9	Brain - Putamen (basal ganglia)
RPS26	rs35991856	0.0043	8.9e-05	-0.35	-2.9	Brain - Caudate (basal ganglia)
ACP1	rs3850651	0.0043	NA	-0.077	-2.9	Brain - Nucleus accumbens (basal ganglia)
ENO1	rs454345	0.0043	NA	-0.16	-2.9	Brain - Hypothalamus
MRPL22	rs214136	0.0043	NA	0.26	2.9	Brain - Substantia nigra
RUVBL2	rs72775522	0.0044	4.3e-05	0.19	2.9	Brain - Caudate (basal ganglia)
ARL2BP	rs35991856	0.0044	6e-05	-0.25	-2.9	Brain - Cerebellar Hemisphere
NME1	rs35788185	0.0044	6e-05	0.14	2.9	Brain - Cortex
RTN4RL1	rs72775522	0.0044	NA	0.21	2.9	Brain - Putamen (basal ganglia)
SLK	rs214136	0.0044	NA	-0.17	-2.9	Brain - Hippocampus
RYR2	rs214136	0.0045	2.6e-05	-0.092	-2.9	Brain - Anterior cingulate cortex (BA24)
BAG6	rs454345	0.0045	5.2e-05	-0.25	-2.9	Brain - Spinal cord (cervical c-1)
SLC25A36	rs3850651	0.0045	6.3e-05	-0.1	-2.9	Brain - Cerebellar Hemisphere
MRPL35	rs6893807	0.0045	9.7e-05	-0.1	-2.9	Brain - Nucleus accumbens (basal ganglia)
ARL2BP	rs3850651	0.0045	NA	0.31	2.9	Brain - Spinal cord (cervical c-1)
BPTF	rs35991856	0.0045	NA	-0.16	-2.9	Brain - Hippocampus
CAMK4	rs35788185	0.0045	NA	-0.15	-2.9	Brain - Anterior cingulate cortex (BA24)
MRPL39	rs992623	0.0045	NA	0.27	2.9	Brain - Hippocampus
ARPC4	rs214136	0.0046	NA	0.24	2.9	Brain - Spinal cord (cervical c-1)
ATP6V1G2	rs700592	0.0046	NA	-0.076	-2.9	Brain - Cortex
NRP1	rs3850651	0.0046	NA	0.16	2.9	Brain - Cerebellar Hemisphere
PFN1	rs214136	0.0046	NA	-0.15	-2.9	Brain - Amygdala
SEC13	rs214136	0.0046	NA	0.14	2.9	Brain - Putamen (basal ganglia)
SLC2A13	rs3850651	0.0046	NA	0.15	2.9	Brain - Spinal cord (cervical c-1)
CHCHD1	rs35788185	0.0048	NA	0.2	2.9	Brain - Cortex
PCMT1	rs214136	0.0048	NA	0.084	2.9	Brain - Hypothalamus
PRDX2	rs454345	0.0048	NA	0.11	2.9	Brain - Cortex
PTPN1	rs3850651	0.0048	NA	-0.12	-2.9	Brain - Frontal Cortex (BA9)
MRPL35	rs35991856	0.0049	9.9e-05	-0.17	-2.9	Brain - Cortex
NDUFB4	rs6893807	0.0049	0.00015	-0.14	-2.9	Brain - Cerebellar Hemisphere
FAM20C	rs35788185	0.0049	NA	-0.26	-2.9	Brain - Cerebellar Hemisphere
HSPA8	rs72775522	0.0049	NA	-0.3	-2.9	Brain - Anterior cingulate cortex (BA24)
PSMD3	rs35991856	0.0049	NA	0.26	2.9	Brain - Spinal cord (cervical c-1)
PEBP1	rs6893807	0.005	4e-05	-0.16	-2.8	Brain - Nucleus accumbens (basal ganglia)
CCNI	rs700592	0.005	NA	-0.14	-2.9	Brain - Putamen (basal ganglia)
LAMP1	rs72773815	0.005	NA	-0.26	-2.8	Brain - Cortex
NDUFS6	rs992623	0.005	NA	0.14	2.9	Brain - Hippocampus
EPB41L2	rs214136	0.0051	4.3e-05	0.13	2.8	Brain - Hippocampus
AMBRA1	rs72775522	0.0051	NA	-0.27	-2.9	Brain - Substantia nigra
HEATR1	rs72773815	0.0051	NA	-0.29	-2.8	Brain - Hypothalamus
SQSTM1	rs6893807	0.0051	NA	-0.17	-2.8	Brain - Hippocampus
MYL12B	rs6893807	0.0052	NA	0.12	2.8	Brain - Cerebellar Hemisphere
GHITM	rs72773815	0.0053	NA	0.21	2.8	Brain - Cortex
MARCKSL1	rs72775522	0.0053	NA	-0.11	-2.8	Brain - Frontal Cortex (BA9)
PRELID1	rs3850651	0.0053	NA	0.14	2.8	Brain - Nucleus accumbens (basal ganglia)
HSPE1	rs214136	0.0054	NA	0.2	2.8	Brain - Amygdala
MYCBP2	rs72773815	0.0054	NA	-0.34	-2.8	Brain - Spinal cord (cervical c-1)
MRPL34	rs3850651	0.0055	4.6e-05	0.17	2.8	Brain - Cortex
RPS26	rs6893807	0.0055	0.00013	-0.33	-2.8	Brain - Cerebellum
BNIP3L	rs454345	0.0055	NA	-0.13	-2.8	Brain - Hypothalamus
TIMM13	rs72773815	0.0056	1.7e-05	-0.39	-2.8	Brain - Anterior cingulate cortex (BA24)
ATP6V0E2	rs72775522	0.0056	4e-05	-0.17	-2.8	Brain - Frontal Cortex (BA9)
ATP6V0E2	rs3850651	0.0056	4.1e-05	-0.17	-2.8	Brain - Putamen (basal ganglia)
APEX1	rs214136	0.0056	NA	-0.11	-2.8	Brain - Nucleus accumbens (basal ganglia)
MDH1	rs992623	0.0056	NA	0.099	2.8	Brain - Cerebellum
NDUFA13	rs214136	0.0056	NA	0.13	2.8	Brain - Spinal cord (cervical c-1)
LDHA	rs700592	0.0057	5.7e-05	-0.13	-2.8	Brain - Cortex
APPL1	rs454345	0.0057	9.1e-05	-0.13	-2.8	Brain - Nucleus accumbens (basal ganglia)
CYB5A	rs992623	0.0057	NA	-0.26	-2.8	Brain - Cortex
PSMC5	rs72773815	0.0058	4.1e-05	-0.4	-2.8	Brain - Spinal cord (cervical c-1)
ARHGDIA	rs454345	0.0058	NA	0.16	2.8	Brain - Substantia nigra
COX8A	rs454345	0.0058	NA	0.12	2.8	Brain - Amygdala
CUTA	rs992623	0.0058	NA	0.18	2.8	Brain - Anterior cingulate cortex (BA24)
MPC1	rs700592	0.0058	NA	-0.13	-2.8	Brain - Hippocampus
NDUFS3	rs35788185	0.0058	NA	0.14	2.8	Brain - Amygdala
PDE12	rs72773815	0.0058	NA	-0.32	-2.8	Brain - Cortex
C1orf43	rs454345	0.0059	NA	0.16	2.8	Brain - Amygdala
MAPKAPK2	rs35991856	0.0059	NA	0.24	2.8	Brain - Spinal cord (cervical c-1)
PINK1	rs35788185	0.0059	NA	-0.17	-2.8	Brain - Putamen (basal ganglia)
COQ10B	rs454345	0.006	NA	0.14	2.8	Brain - Cortex
HEATR1	rs72773815	0.006	NA	-0.38	-2.8	Brain - Substantia nigra
RYR2	rs3850651	0.006	NA	-0.2	-2.8	Brain - Substantia nigra
COX6B1	rs214136	0.0061	2.4e-05	0.15	2.8	Brain - Spinal cord (cervical c-1)
NEB	rs214136	0.0061	NA	-0.26	-2.8	Brain - Hippocampus
SCAMP3	rs700592	0.0061	NA	-0.14	-2.8	Brain - Substantia nigra
RPS26	rs6893807	0.0062	3e-05	-0.39	-2.8	Brain - Amygdala
PRDX2	rs72775522	0.0062	NA	-0.16	-2.8	Brain - Caudate (basal ganglia)
PSMC5	rs72775522	0.0064	4.1e-05	0.29	2.8	Brain - Spinal cord (cervical c-1)
ARL2BP	rs700592	0.0064	NA	0.25	2.8	Brain - Anterior cingulate cortex (BA24)
SLK	rs454345	0.0064	NA	-0.12	-2.8	Brain - Caudate (basal ganglia)
PTPN1	rs3850651	0.0065	2.9e-05	-0.13	-2.8	Brain - Hippocampus
MFN1	rs72775522	0.0065	4.8e-05	-0.23	-2.8	Brain - Hippocampus
MRPL48	rs72775522	0.0065	5.5e-05	0.16	2.8	Brain - Hypothalamus
ARPC4	rs214136	0.0065	NA	-0.13	-2.8	Brain - Putamen (basal ganglia)
S100A6	rs35991856	0.0065	NA	0.32	2.8	Brain - Spinal cord (cervical c-1)
NME1	rs454345	0.0066	2.2e-05	-0.13	-2.8	Brain - Amygdala
ACP1	rs454345	0.0066	NA	0.078	2.7	Brain - Nucleus accumbens (basal ganglia)
AHNAK	rs72775522	0.0066	NA	0.16	2.8	Brain - Putamen (basal ganglia)
ME2	rs992623	0.0066	NA	0.21	2.8	Brain - Hypothalamus
PRDX2	rs72775522	0.0066	NA	-0.18	-2.8	Brain - Anterior cingulate cortex (BA24)
SLC7A5	rs700592	0.0066	NA	0.18	2.7	Brain - Cerebellum
OAT	rs992623	0.0067	5.7e-05	0.19	2.7	Brain - Cerebellum
STK39	rs35991856	0.0067	6e-05	-0.16	-2.8	Brain - Caudate (basal ganglia)
COQ10B	rs72773815	0.0067	NA	-0.36	-2.8	Brain - Cerebellar Hemisphere
PDE12	rs3850651	0.0067	NA	-0.14	-2.7	Brain - Caudate (basal ganglia)
FADS1	rs992623	0.0068	4.2e-05	0.24	2.8	Brain - Hypothalamus
NDUFB4	rs214136	0.0068	NA	-0.11	-2.7	Brain - Nucleus accumbens (basal ganglia)
GRB2	rs214136	0.0069	NA	-0.16	-2.7	Brain - Cerebellar Hemisphere
PTPN1	rs35788185	0.0069	NA	-0.19	-2.8	Brain - Amygdala
PTPRD	rs214136	0.0069	NA	-0.12	-2.7	Brain - Nucleus accumbens (basal ganglia)
SLC2A13	rs214136	0.0069	NA	-0.14	-2.8	Brain - Spinal cord (cervical c-1)
STK24	rs35788185	0.0069	NA	0.13	2.7	Brain - Hippocampus
PTPN1	rs35788185	0.007	4.8e-05	-0.16	-2.7	Brain - Caudate (basal ganglia)
NDUFB4	rs35991856	0.007	0.00015	-0.15	-2.7	Brain - Cerebellar Hemisphere
LDHA	rs3850651	0.007	NA	-0.12	-2.7	Brain - Putamen (basal ganglia)
ME2	rs72775522	0.007	NA	0.28	2.8	Brain - Substantia nigra
PFN1	rs992623	0.0071	NA	-0.2	-2.7	Brain - Spinal cord (cervical c-1)
OAT	rs992623	0.0072	NA	0.18	2.7	Brain - Spinal cord (cervical c-1)
RTN4RL1	rs214136	0.0072	NA	-0.13	-2.7	Brain - Putamen (basal ganglia)
TIMM13	rs35991856	0.0073	1.7e-05	0.22	2.7	Brain - Anterior cingulate cortex (BA24)
DEAF1	rs700592	0.0073	NA	-0.13	-2.7	Brain - Anterior cingulate cortex (BA24)
PCMT1	rs700592	0.0073	NA	-0.056	-2.7	Brain - Caudate (basal ganglia)
RSU1	rs72775522	0.0074	4.1e-05	0.22	2.7	Brain - Frontal Cortex (BA9)
GRB2	rs6893807	0.0074	NA	0.19	2.7	Brain - Cerebellar Hemisphere
CEND1	rs35788185	0.0075	NA	-0.15	-2.7	Brain - Nucleus accumbens (basal ganglia)
CNKSR2	rs72775522	0.0075	NA	0.088	2.7	Brain - Caudate (basal ganglia)
TXN2	rs700592	0.0076	5e-05	-0.12	-2.7	Brain - Cerebellar Hemisphere
ENO1	rs72775522	0.0076	NA	-0.24	-2.7	Brain - Anterior cingulate cortex (BA24)
PLD3	rs3850651	0.0076	NA	0.2	2.7	Brain - Spinal cord (cervical c-1)
COA3	rs214136	0.0077	NA	-0.1	-2.7	Brain - Putamen (basal ganglia)
NDUFAF1	rs72775522	0.0077	NA	0.38	2.7	Brain - Substantia nigra
PFN1	rs35991856	0.0077	NA	0.18	2.7	Brain - Amygdala
UQCRC2	rs35788185	0.0077	NA	-0.23	-2.7	Brain - Spinal cord (cervical c-1)
MRPL35	rs35991856	0.0078	9.7e-05	-0.1	-2.7	Brain - Nucleus accumbens (basal ganglia)
ABHD6	rs3850651	0.0078	0.00014	0.13	2.7	Brain - Cortex
TMEM38A	rs72773815	0.0078	NA	0.17	2.7	Brain - Cortex
YWHAB	rs6893807	0.0078	NA	0.083	2.7	Brain - Cortex
AHCY	rs214136	0.0079	NA	0.14	2.7	Brain - Anterior cingulate cortex (BA24)
AHNAK	rs35991856	0.0079	NA	0.1	2.7	Brain - Frontal Cortex (BA9)
AKT2	rs992623	0.0079	NA	-0.14	-2.7	Brain - Caudate (basal ganglia)
COX4I1	rs700592	0.0079	NA	-0.082	-2.7	Brain - Hypothalamus
ACSL3	rs700592	0.008	NA	0.1	2.7	Brain - Frontal Cortex (BA9)
GNPTG	rs6893807	0.008	NA	0.26	2.7	Brain - Substantia nigra
FASN	rs72775522	0.0081	NA	-0.14	-2.7	Brain - Hippocampus
SLC1A4	rs72773815	0.0081	NA	0.23	2.7	Brain - Frontal Cortex (BA9)
IDH2	rs6893807	0.0082	NA	-0.18	-2.7	Brain - Amygdala
NDUFA12	rs992623	0.0082	NA	-0.18	-2.7	Brain - Cortex
MAN1A2	rs72773815	0.0083	0.00012	0.27	2.7	Brain - Cerebellum
FDX1	rs992623	0.0083	NA	-0.2	-2.7	Brain - Cortex
NDUFAB1	rs72773815	0.0083	NA	0.25	2.7	Brain - Cerebellum
QDPR	rs454345	0.0084	2.6e-05	-0.21	-2.7	Brain - Spinal cord (cervical c-1)
PACSIN2	rs72773815	0.0084	5.5e-05	-0.41	-2.7	Brain - Frontal Cortex (BA9)
SLC1A4	rs3850651	0.0084	5.6e-05	-0.1	-2.7	Brain - Cortex
CAND1	rs72775522	0.0085	0.0001	-0.13	-2.7	Brain - Cerebellum
OAT	rs3850651	0.0085	NA	0.13	2.7	Brain - Spinal cord (cervical c-1)
DDX3X	rs72775522	0.0086	9.1e-05	-0.12	-2.7	Brain - Cerebellar Hemisphere
ACSS2	rs6893807	0.0086	NA	-0.19	-2.7	Brain - Amygdala
CNR1	rs72775522	0.0086	NA	0.088	2.7	Brain - Caudate (basal ganglia)
SQSTM1	rs35991856	0.0086	NA	-0.17	-2.7	Brain - Hippocampus
TMEM38A	rs992623	0.0086	NA	-0.19	-2.7	Brain - Hypothalamus
GNB2	rs3850651	0.0087	NA	-0.094	-2.7	Brain - Frontal Cortex (BA9)
GPX3	rs35788185	0.0087	NA	-0.32	-2.7	Brain - Cerebellum
PDE8A	rs6893807	0.0087	NA	0.091	2.7	Brain - Cortex
SEC13	rs72775522	0.0087	NA	0.29	2.7	Brain - Anterior cingulate cortex (BA24)
FH	rs214136	0.0088	NA	-0.14	-2.7	Brain - Hypothalamus
MARCKSL1	rs700592	0.0088	NA	0.084	2.7	Brain - Hypothalamus
ARID4B	rs214136	0.0089	4.8e-05	0.13	2.7	Brain - Caudate (basal ganglia)
TSG101	rs35991856	0.0089	NA	-0.16	-2.7	Brain - Frontal Cortex (BA9)
HSP90AB1	rs35788185	0.009	NA	-0.14	-2.7	Brain - Anterior cingulate cortex (BA24)
NT5M	rs6893807	0.0091	6.3e-05	-0.15	-2.6	Brain - Frontal Cortex (BA9)
CMC2	rs72773815	0.0092	4.8e-05	0.3	2.6	Brain - Cerebellar Hemisphere
MDH1	rs72773815	0.0092	NA	-0.17	-2.6	Brain - Hippocampus
CPT1C	rs454345	0.0093	2.4e-05	0.12	2.6	Brain - Hypothalamus
GBA	rs6893807	0.0093	NA	-0.18	-2.6	Brain - Anterior cingulate cortex (BA24)
IDH2	rs35991856	0.0093	NA	-0.18	-2.7	Brain - Amygdala
ARHGDIA	rs35991856	0.0094	NA	0.12	2.6	Brain - Hippocampus
COX4I1	rs454345	0.0094	NA	-0.088	-2.6	Brain - Hippocampus
NDUFS4	rs35788185	0.0094	NA	-0.22	-2.6	Brain - Spinal cord (cervical c-1)
ANK2	rs992623	0.0095	NA	-0.14	-2.6	Brain - Caudate (basal ganglia)
DNM3	rs992623	0.0095	NA	0.15	2.6	Brain - Hippocampus
EML5	rs992623	0.0095	NA	-0.33	-2.6	Brain - Spinal cord (cervical c-1)
LDHA	rs992623	0.0095	NA	-0.18	-2.6	Brain - Substantia nigra
OXA1L	rs992623	0.0096	5.3e-05	-0.13	-2.6	Brain - Cerebellum
ALDH2	rs214136	0.0096	9.5e-05	0.1	2.6	Brain - Hippocampus
CNKSR2	rs700592	0.0096	NA	-0.13	-2.6	Brain - Cerebellar Hemisphere
FH	rs3850651	0.0096	NA	0.11	2.6	Brain - Frontal Cortex (BA9)
GOT2	rs72775522	0.0096	NA	-0.14	-2.6	Brain - Cerebellar Hemisphere
MYCBP2	rs454345	0.0097	5.2e-05	-0.099	-2.6	Brain - Hippocampus
GBA	rs214136	0.0097	9.7e-05	-0.1	-2.6	Brain - Cortex
PPP1R3E	rs3850651	0.0097	NA	-0.11	-2.6	Brain - Cortex
SLC7A5	rs214136	0.0097	NA	0.15	2.6	Brain - Nucleus accumbens (basal ganglia)
COX6B1	rs35788185	0.0098	2.4e-05	-0.21	-2.6	Brain - Spinal cord (cervical c-1)
CYB5R3	rs35788185	0.0098	6.9e-05	0.17	2.6	Brain - Nucleus accumbens (basal ganglia)
ARPC3	rs72773815	0.0098	NA	-0.33	-2.6	Brain - Substantia nigra
CAND1	rs214136	0.0098	NA	-0.18	-2.6	Brain - Substantia nigra
DOCK10	rs3850651	0.0098	NA	0.12	2.6	Brain - Cerebellar Hemisphere
EIF3I	rs454345	0.0098	NA	0.17	2.6	Brain - Spinal cord (cervical c-1)
MAN2A1	rs72773815	0.0098	NA	0.23	2.6	Brain - Hypothalamus
MAN1A2	rs992623	0.0099	0.00012	-0.14	-2.6	Brain - Cerebellum
COX8A	rs992623	0.0099	NA	0.12	2.6	Brain - Cerebellar Hemisphere
DGUOK	rs700592	0.0099	NA	-0.11	-2.6	Brain - Hippocampus
NDUFS3	rs700592	0.0099	NA	-0.097	-2.6	Brain - Hypothalamus
PSMB6	rs35991856	0.0099	NA	0.12	2.6	Brain - Hippocampus
PSMD3	rs6893807	0.0099	NA	0.21	2.6	Brain - Spinal cord (cervical c-1)
TIMM22	rs72773815	0.01	3.1e-05	-0.27	-2.6	Brain - Cortex
SLC25A4	rs6893807	0.01	4.4e-05	0.084	2.6	Brain - Cortex
ENPP4	rs454345	0.01	5.3e-05	-0.11	-2.6	Brain - Putamen (basal ganglia)
SAT2	rs992623	0.01	6.1e-05	0.15	2.6	Brain - Cerebellar Hemisphere
ABHD6	rs72773815	0.01	0.00014	-0.28	-2.6	Brain - Cortex
AK4	rs992623	0.01	NA	0.18	2.6	Brain - Hypothalamus
ARHGEF12	rs72775522	0.01	NA	-0.11	-2.6	Brain - Hippocampus
ARPC4	rs72775522	0.01	NA	0.18	2.6	Brain - Putamen (basal ganglia)
ATP6V0B	rs6893807	0.01	NA	0.11	2.6	Brain - Frontal Cortex (BA9)
CA2	rs3850651	0.01	NA	0.13	2.6	Brain - Frontal Cortex (BA9)
CPT1C	rs35788185	0.01	NA	0.12	2.6	Brain - Hippocampus
CUTA	rs72775522	0.01	NA	-0.12	-2.6	Brain - Hippocampus
HOOK3	rs35788185	0.01	NA	0.17	2.6	Brain - Putamen (basal ganglia)
IDH2	rs992623	0.01	NA	0.2	2.6	Brain - Cerebellum
MRPL22	rs3850651	0.01	NA	0.18	2.6	Brain - Anterior cingulate cortex (BA24)
SAMM50	rs72773815	0.01	NA	-0.45	-2.6	Brain - Spinal cord (cervical c-1)
TSG101	rs6893807	0.01	NA	-0.15	-2.6	Brain - Frontal Cortex (BA9)
CAPZB	rs3850651	0.011	2.5e-05	0.11	2.6	Brain - Hypothalamus
GNPTG	rs35788185	0.011	3.1e-05	0.12	2.6	Brain - Nucleus accumbens (basal ganglia)
SPHK2	rs72773815	0.011	4.3e-05	-0.34	-2.6	Brain - Nucleus accumbens (basal ganglia)
STK25	rs35991856	0.011	4.6e-05	0.11	2.6	Brain - Frontal Cortex (BA9)
GNAQ	rs214136	0.011	6.6e-05	0.096	2.6	Brain - Cortex
SAT2	rs72773815	0.011	6.9e-05	-0.34	-2.6	Brain - Cerebellum
MRPL48	rs214136	0.011	8.7e-05	0.12	2.6	Brain - Putamen (basal ganglia)
MYL6B	rs3850651	0.011	9.9e-05	0.078	2.6	Brain - Cortex
ACACA	rs992623	0.011	NA	0.17	2.6	Brain - Hypothalamus
ACOT7	rs72773815	0.011	NA	-0.18	-2.6	Brain - Amygdala
ACSL3	rs454345	0.011	NA	0.096	2.6	Brain - Frontal Cortex (BA9)
BPTF	rs6893807	0.011	NA	-0.14	-2.6	Brain - Hippocampus
CCT8	rs700592	0.011	NA	-0.086	-2.6	Brain - Hypothalamus
CD63	rs214136	0.011	NA	-0.076	-2.6	Brain - Putamen (basal ganglia)
COQ10B	rs3850651	0.011	NA	0.12	2.6	Brain - Frontal Cortex (BA9)
COX4I1	rs454345	0.011	NA	-0.072	-2.6	Brain - Nucleus accumbens (basal ganglia)
DICER1	rs35788185	0.011	NA	0.13	2.6	Brain - Nucleus accumbens (basal ganglia)
DICER1	rs3850651	0.011	NA	0.098	2.6	Brain - Cerebellum
GNPTG	rs35991856	0.011	NA	0.27	2.6	Brain - Substantia nigra
HNRNPM	rs700592	0.011	NA	0.17	2.6	Brain - Spinal cord (cervical c-1)
LAMP1	rs214136	0.011	NA	-0.09	-2.6	Brain - Putamen (basal ganglia)
MDH2	rs3850651	0.011	NA	0.069	2.6	Brain - Hypothalamus
ME2	rs700592	0.011	NA	0.13	2.6	Brain - Cerebellum
MRPL35	rs454345	0.011	NA	0.12	2.6	Brain - Hippocampus
MTX3	rs72773815	0.011	NA	-0.22	-2.6	Brain - Putamen (basal ganglia)
NEB	rs3850651	0.011	NA	0.23	2.6	Brain - Hippocampus
NT5M	rs700592	0.011	NA	0.11	2.6	Brain - Caudate (basal ganglia)
OTUB1	rs700592	0.011	NA	-0.071	-2.6	Brain - Putamen (basal ganglia)
PPP2R1A	rs700592	0.011	NA	-0.098	-2.6	Brain - Cerebellar Hemisphere
PTPN1	rs6893807	0.011	NA	-0.22	-2.6	Brain - Substantia nigra
RHOA	rs3850651	0.011	NA	0.097	2.6	Brain - Cortex
THY1	rs35991856	0.011	NA	0.17	2.6	Brain - Spinal cord (cervical c-1)
TIMM50	rs700592	0.011	NA	0.11	2.6	Brain - Cortex
TMEM70	rs35788185	0.011	NA	0.26	2.6	Brain - Substantia nigra
YWHAB	rs6893807	0.011	NA	0.073	2.6	Brain - Caudate (basal ganglia)
ARHGDIA	rs454345	0.012	1.6e-05	-0.13	-2.5	Brain - Amygdala
CD46	rs214136	0.012	5.3e-05	-0.14	-2.5	Brain - Frontal Cortex (BA9)
UQCRFS1	rs35788185	0.012	5.9e-05	-0.11	-2.5	Brain - Nucleus accumbens (basal ganglia)
FSCN1	rs700592	0.012	6.1e-05	-0.17	-2.5	Brain - Cerebellar Hemisphere
SMDT1	rs72775522	0.012	7.4e-05	0.18	2.5	Brain - Anterior cingulate cortex (BA24)
RIMS2	rs700592	0.012	9.9e-05	-0.12	-2.5	Brain - Cerebellar Hemisphere
DDX3X	rs72775522	0.012	0.00012	-0.14	-2.5	Brain - Cerebellum
ACP1	rs6893807	0.012	NA	0.096	2.5	Brain - Cortex
ACTB	rs72773815	0.012	NA	0.27	2.5	Brain - Caudate (basal ganglia)
AHCY	rs6893807	0.012	NA	-0.23	-2.6	Brain - Substantia nigra
AMBRA1	rs992623	0.012	NA	0.22	2.6	Brain - Substantia nigra
BSG	rs700592	0.012	NA	-0.12	-2.5	Brain - Caudate (basal ganglia)
CA2	rs35788185	0.012	NA	0.18	2.5	Brain - Hypothalamus
CAND1	rs72773815	0.012	NA	-0.26	-2.5	Brain - Caudate (basal ganglia)
CFL1	rs992623	0.012	NA	0.095	2.5	Brain - Cerebellar Hemisphere
COA3	rs35788185	0.012	NA	-0.22	-2.6	Brain - Spinal cord (cervical c-1)
COQ10B	rs454345	0.012	NA	0.12	2.6	Brain - Frontal Cortex (BA9)
DGUOK	rs35788185	0.012	NA	-0.22	-2.6	Brain - Spinal cord (cervical c-1)
DHX30	rs454345	0.012	NA	-0.082	-2.6	Brain - Cortex
DHX30	rs35788185	0.012	NA	-0.2	-2.6	Brain - Amygdala
DLST	rs35991856	0.012	NA	0.19	2.6	Brain - Putamen (basal ganglia)
FABP5	rs72773815	0.012	NA	-0.34	-2.5	Brain - Cortex
GRB2	rs72773815	0.012	NA	0.23	2.6	Brain - Caudate (basal ganglia)
MARK2	rs3850651	0.012	NA	0.079	2.5	Brain - Frontal Cortex (BA9)
MDH1	rs72773815	0.012	NA	-0.15	-2.6	Brain - Amygdala
NDUFAB1	rs992623	0.012	NA	0.091	2.5	Brain - Hippocampus
NDUFS4	rs454345	0.012	NA	-0.17	-2.6	Brain - Substantia nigra
NRP1	rs72773815	0.012	NA	-0.47	-2.6	Brain - Spinal cord (cervical c-1)
OTUB1	rs700592	0.012	NA	-0.09	-2.6	Brain - Substantia nigra
PPP1R3E	rs214136	0.012	NA	0.12	2.5	Brain - Nucleus accumbens (basal ganglia)
PPP2R1A	rs3850651	0.012	NA	-0.07	-2.5	Brain - Caudate (basal ganglia)
CMC2	rs72775522	0.013	2.7e-05	-0.2	-2.5	Brain - Putamen (basal ganglia)
NDRG4	rs72773815	0.013	3e-05	0.15	2.5	Brain - Anterior cingulate cortex (BA24)
CPT1C	rs3850651	0.013	3.4e-05	0.1	2.5	Brain - Frontal Cortex (BA9)
CD46	rs35788185	0.013	3.9e-05	0.15	2.5	Brain - Hippocampus
CCT8	rs35991856	0.013	4.2e-05	-0.24	-2.5	Brain - Spinal cord (cervical c-1)
NME1	rs72775522	0.013	4.5e-05	-0.16	-2.5	Brain - Frontal Cortex (BA9)
GNAQ	rs35991856	0.013	6.1e-05	-0.15	-2.5	Brain - Caudate (basal ganglia)
STK24	rs3850651	0.013	6.1e-05	0.12	2.5	Brain - Cerebellar Hemisphere
SERAC1	rs35788185	0.013	6.8e-05	-0.17	-2.5	Brain - Cortex
MFN1	rs3850651	0.013	7.8e-05	0.11	2.5	Brain - Cortex
GSK3A	rs6893807	0.013	0.00011	0.12	2.5	Brain - Cerebellar Hemisphere
ATAT1	rs214136	0.013	0.00018	-0.14	-2.5	Brain - Cerebellar Hemisphere
ACTB	rs6893807	0.013	NA	0.23	2.5	Brain - Amygdala
CAPZB	rs454345	0.013	NA	-0.14	-2.5	Brain - Amygdala
CEND1	rs3850651	0.013	NA	-0.086	-2.5	Brain - Substantia nigra
COX4I1	rs3850651	0.013	NA	-0.088	-2.5	Brain - Frontal Cortex (BA9)
COX8A	rs35788185	0.013	NA	-0.094	-2.5	Brain - Caudate (basal ganglia)
FDX1	rs35991856	0.013	NA	-0.18	-2.5	Brain - Nucleus accumbens (basal ganglia)
FEZ1	rs3850651	0.013	NA	-0.069	-2.5	Brain - Hippocampus
FYN	rs35788185	0.013	NA	0.14	2.5	Brain - Cerebellum
FYN	rs72775522	0.013	NA	0.17	2.5	Brain - Cerebellar Hemisphere
HSPA8	rs214136	0.013	NA	-0.1	-2.5	Brain - Cortex
LDLR	rs992623	0.013	NA	-0.23	-2.5	Brain - Cortex
MYL6B	rs72775522	0.013	NA	-0.14	-2.5	Brain - Hypothalamus
NDUFA8	rs992623	0.013	NA	0.14	2.5	Brain - Spinal cord (cervical c-1)
PCMT1	rs992623	0.013	NA	0.17	2.5	Brain - Spinal cord (cervical c-1)
PDE8A	rs72775522	0.013	NA	-0.15	-2.5	Brain - Cerebellum
PPP1R3E	rs72775522	0.013	NA	0.19	2.5	Brain - Frontal Cortex (BA9)
PTS	rs72773815	0.013	NA	-0.27	-2.5	Brain - Frontal Cortex (BA9)
SLC2A13	rs214136	0.013	NA	0.15	2.5	Brain - Amygdala
SQSTM1	rs992623	0.013	NA	0.18	2.5	Brain - Putamen (basal ganglia)
STMN1	rs3850651	0.013	NA	0.14	2.5	Brain - Substantia nigra
TFRC	rs35788185	0.013	NA	0.21	2.5	Brain - Hypothalamus
TMEM70	rs72775522	0.013	NA	-0.18	-2.5	Brain - Cerebellar Hemisphere
RUVBL2	rs992623	0.014	1.1e-05	0.21	2.5	Brain - Substantia nigra
TXN2	rs72775522	0.014	2.1e-05	-0.16	-2.5	Brain - Hypothalamus
ATP6V0E2	rs3850651	0.014	3.1e-05	-0.13	-2.5	Brain - Anterior cingulate cortex (BA24)
TUFM	rs35991856	0.014	3.4e-05	0.19	2.5	Brain - Amygdala
RPS26	rs6893807	0.014	3.6e-05	-0.4	-2.5	Brain - Spinal cord (cervical c-1)
SLC25A4	rs35991856	0.014	4.4e-05	0.088	2.5	Brain - Cortex
MRPL34	rs992623	0.014	4.7e-05	-0.17	-2.5	Brain - Nucleus accumbens (basal ganglia)
GHITM	rs6893807	0.014	5.7e-05	0.14	2.5	Brain - Putamen (basal ganglia)
PEPD	rs35788185	0.014	7.8e-05	0.17	2.5	Brain - Cerebellum
NDUFAF1	rs35991856	0.014	8.6e-05	-0.28	-2.5	Brain - Frontal Cortex (BA9)
MRPL48	rs3850651	0.014	8.7e-05	-0.11	-2.5	Brain - Putamen (basal ganglia)
LAMTOR1	rs72775522	0.014	0.00011	-0.15	-2.5	Brain - Cortex
MDH2	rs700592	0.014	0.00014	-0.099	-2.5	Brain - Cerebellum
ACOT7	rs72773815	0.014	NA	-0.18	-2.5	Brain - Substantia nigra
APEX1	rs454345	0.014	NA	0.11	2.5	Brain - Hypothalamus
APPL1	rs72775522	0.014	NA	-0.16	-2.5	Brain - Frontal Cortex (BA9)
BNIP3L	rs214136	0.014	NA	0.089	2.5	Brain - Frontal Cortex (BA9)
CCNI	rs454345	0.014	NA	0.16	2.5	Brain - Amygdala
CFL1	rs3850651	0.014	NA	-0.15	-2.5	Brain - Spinal cord (cervical c-1)
CHCHD1	rs6893807	0.014	NA	0.14	2.5	Brain - Hypothalamus
CMC2	rs72775522	0.014	NA	-0.25	-2.5	Brain - Spinal cord (cervical c-1)
CNKSR2	rs35788185	0.014	NA	-0.089	-2.5	Brain - Anterior cingulate cortex (BA24)
CNR1	rs72773815	0.014	NA	-0.24	-2.5	Brain - Cortex
CPE	rs72773815	0.014	NA	0.16	2.5	Brain - Frontal Cortex (BA9)
DGUOK	rs992623	0.014	NA	-0.17	-2.5	Brain - Anterior cingulate cortex (BA24)
DICER1	rs700592	0.014	NA	0.097	2.5	Brain - Cerebellum
HEATR1	rs72773815	0.014	NA	-0.32	-2.5	Brain - Amygdala
LAMP1	rs6893807	0.014	NA	0.12	2.5	Brain - Putamen (basal ganglia)
MARK2	rs454345	0.014	NA	0.083	2.5	Brain - Frontal Cortex (BA9)
MDH2	rs35991856	0.014	NA	0.12	2.5	Brain - Amygdala
MRPL39	rs700592	0.014	NA	-0.19	-2.5	Brain - Hypothalamus
NDUFA1	rs72775522	0.014	NA	-0.24	-2.5	Brain - Amygdala
NDUFB6	rs35991856	0.014	NA	-0.11	-2.5	Brain - Caudate (basal ganglia)
NDUFS6	rs72775522	0.014	NA	-0.13	-2.5	Brain - Hippocampus
OAT	rs700592	0.014	NA	0.12	2.5	Brain - Spinal cord (cervical c-1)
PTPN1	rs700592	0.014	NA	-0.11	-2.5	Brain - Frontal Cortex (BA9)
RYR2	rs72775522	0.014	NA	0.086	2.5	Brain - Caudate (basal ganglia)
SLC2A13	rs6893807	0.014	NA	-0.084	-2.5	Brain - Caudate (basal ganglia)
SQSTM1	rs72775522	0.014	NA	-0.28	-2.5	Brain - Spinal cord (cervical c-1)
UBE2G1	rs35788185	0.014	NA	-0.15	-2.5	Brain - Nucleus accumbens (basal ganglia)
GRB2	rs6893807	0.015	2.4e-05	-0.14	-2.5	Brain - Amygdala
TXN2	rs35991856	0.015	2.6e-05	-0.17	-2.5	Brain - Anterior cingulate cortex (BA24)
PEBP1	rs35991856	0.015	4e-05	-0.14	-2.5	Brain - Nucleus accumbens (basal ganglia)
TIMM13	rs72773815	0.015	4.4e-05	-0.28	-2.5	Brain - Cerebellum
HSP90AB1	rs35991856	0.015	4.6e-05	0.11	2.5	Brain - Nucleus accumbens (basal ganglia)
ATIC	rs72775522	0.015	5e-05	0.26	2.5	Brain - Frontal Cortex (BA9)
PSMC5	rs35991856	0.015	6.3e-05	0.15	2.5	Brain - Hippocampus
MARK2	rs35991856	0.015	7.9e-05	-0.12	-2.5	Brain - Caudate (basal ganglia)
UFC1	rs6893807	0.015	7.9e-05	0.12	2.5	Brain - Cerebellar Hemisphere
PSMC5	rs3850651	0.015	9.4e-05	0.088	2.5	Brain - Nucleus accumbens (basal ganglia)
ACP1	rs72775522	0.015	NA	-0.11	-2.5	Brain - Caudate (basal ganglia)
ACTB	rs992623	0.015	NA	-0.18	-2.5	Brain - Nucleus accumbens (basal ganglia)
AHCY	rs35991856	0.015	NA	-0.23	-2.5	Brain - Substantia nigra
AHNAK	rs6893807	0.015	NA	0.17	2.5	Brain - Spinal cord (cervical c-1)
AKT2	rs72773815	0.015	NA	0.2	2.5	Brain - Cerebellum
ARL2BP	rs35991856	0.015	NA	-0.27	-2.5	Brain - Hippocampus
ARPC5L	rs35788185	0.015	NA	0.084	2.5	Brain - Anterior cingulate cortex (BA24)
CHCHD6	rs992623	0.015	NA	0.13	2.5	Brain - Cerebellum
COX4I1	rs992623	0.015	NA	-0.11	-2.5	Brain - Putamen (basal ganglia)
CPE	rs35788185	0.015	NA	0.2	2.5	Brain - Spinal cord (cervical c-1)
DECR1	rs72775522	0.015	NA	0.13	2.5	Brain - Caudate (basal ganglia)
GNPTG	rs214136	0.015	NA	0.1	2.5	Brain - Hypothalamus
IDH2	rs35788185	0.015	NA	0.11	2.5	Brain - Nucleus accumbens (basal ganglia)
IDH3B	rs3850651	0.015	NA	-0.1	-2.5	Brain - Substantia nigra
LAMP1	rs35991856	0.015	NA	0.12	2.5	Brain - Putamen (basal ganglia)
LAMP1	rs3850651	0.015	NA	0.1	2.4	Brain - Cortex
MAPKAPK2	rs6893807	0.015	NA	0.19	2.5	Brain - Spinal cord (cervical c-1)
PCMT1	rs3850651	0.015	NA	0.12	2.5	Brain - Spinal cord (cervical c-1)
PDK2	rs35991856	0.015	NA	0.16	2.4	Brain - Caudate (basal ganglia)
PFKM	rs35788185	0.015	NA	-0.13	-2.5	Brain - Substantia nigra
RYR2	rs72775522	0.015	NA	0.098	2.5	Brain - Cortex
SEC13	rs214136	0.015	NA	0.16	2.5	Brain - Substantia nigra
SLC1A4	rs35788185	0.015	NA	-0.093	-2.5	Brain - Nucleus accumbens (basal ganglia)
STK25	rs3850651	0.015	NA	-0.11	-2.5	Brain - Amygdala
TMEM38A	rs35788185	0.015	NA	-0.26	-2.5	Brain - Substantia nigra
UFC1	rs214136	0.015	NA	0.15	2.5	Brain - Spinal cord (cervical c-1)
VAMP1	rs700592	0.015	NA	-0.12	-2.5	Brain - Substantia nigra
CD46	rs72773815	0.016	2.4e-05	-0.31	-2.4	Brain - Amygdala
TIMM13	rs72773815	0.016	2.9e-05	-0.29	-2.4	Brain - Cortex
CPT1C	rs6893807	0.016	3e-05	0.14	2.4	Brain - Putamen (basal ganglia)
MAP2K2	rs454345	0.016	3.2e-05	0.1	2.4	Brain - Cortex
MAP2K2	rs700592	0.016	3.2e-05	0.098	2.4	Brain - Cortex
SLC1A4	rs72775522	0.016	5.6e-05	0.15	2.4	Brain - Cortex
NDUFS2	rs992623	0.016	6.5e-05	0.12	2.4	Brain - Nucleus accumbens (basal ganglia)
RPS26	rs6893807	0.016	9.3e-05	-0.29	-2.4	Brain - Nucleus accumbens (basal ganglia)
RPS26	rs35991856	0.016	0.00013	-0.31	-2.4	Brain - Cerebellum
ACTB	rs72773815	0.016	NA	0.36	2.4	Brain - Anterior cingulate cortex (BA24)
AHSA1	rs700592	0.016	NA	0.12	2.4	Brain - Spinal cord (cervical c-1)
C1orf43	rs72775522	0.016	NA	0.13	2.4	Brain - Hippocampus
CCT8	rs454345	0.016	NA	-0.11	-2.4	Brain - Cortex
DLST	rs454345	0.016	NA	0.13	2.4	Brain - Putamen (basal ganglia)
FLOT1	rs700592	0.016	NA	0.14	2.4	Brain - Amygdala
HSP90AB1	rs72773815	0.016	NA	0.17	2.4	Brain - Frontal Cortex (BA9)
MRPL33	rs454345	0.016	NA	0.12	2.4	Brain - Hypothalamus
NDUFA13	rs992623	0.016	NA	0.15	2.5	Brain - Spinal cord (cervical c-1)
NDUFA4	rs992623	0.016	NA	0.083	2.4	Brain - Caudate (basal ganglia)
NDUFB4	rs992623	0.016	NA	0.13	2.4	Brain - Nucleus accumbens (basal ganglia)
OTUB1	rs35788185	0.016	NA	0.091	2.5	Brain - Hypothalamus
OTUB1	rs992623	0.016	NA	0.09	2.4	Brain - Hypothalamus
OXA1L	rs6893807	0.016	NA	0.2	2.5	Brain - Spinal cord (cervical c-1)
PITPNA	rs72775522	0.016	NA	0.34	2.4	Brain - Spinal cord (cervical c-1)
GPX4	rs35788185	0.017	1.2e-05	0.13	2.4	Brain - Hypothalamus
NQO2	rs35991856	0.017	1.8e-05	-0.3	-2.4	Brain - Amygdala
GNPTG	rs72775522	0.017	2.8e-05	-0.18	-2.4	Brain - Putamen (basal ganglia)
ATP6V0E2	rs992623	0.017	3.2e-05	0.12	2.4	Brain - Hippocampus
FAHD1	rs3850651	0.017	3.2e-05	-0.19	-2.4	Brain - Putamen (basal ganglia)
CHCHD10	rs35788185	0.017	3.5e-05	-0.11	-2.4	Brain - Frontal Cortex (BA9)
MAN1A2	rs72775522	0.017	5.2e-05	-0.19	-2.4	Brain - Putamen (basal ganglia)
DCXR	rs6893807	0.017	5.4e-05	0.1	2.4	Brain - Cortex
IL6ST	rs35991856	0.017	5.8e-05	0.11	2.4	Brain - Putamen (basal ganglia)
STK39	rs6893807	0.017	6e-05	-0.13	-2.4	Brain - Caudate (basal ganglia)
STK24	rs214136	0.017	6.1e-05	-0.13	-2.4	Brain - Cerebellar Hemisphere
PSMC5	rs6893807	0.017	6.3e-05	0.14	2.4	Brain - Hippocampus
ATP6V0E2	rs6893807	0.017	8e-05	-0.14	-2.4	Brain - Cerebellum
PRDX1	rs992623	0.017	0.0001	-0.15	-2.4	Brain - Putamen (basal ganglia)
SMDT1	rs72775522	0.017	0.00013	-0.19	-2.4	Brain - Cortex
PSMB1	rs214136	0.017	0.00018	-0.12	-2.4	Brain - Cerebellum
ABHD6	rs35991856	0.017	NA	0.17	2.4	Brain - Substantia nigra
ACACA	rs6893807	0.017	NA	0.14	2.4	Brain - Caudate (basal ganglia)
ALDH2	rs454345	0.017	NA	0.13	2.4	Brain - Substantia nigra
ANK2	rs6893807	0.017	NA	0.09	2.4	Brain - Frontal Cortex (BA9)
ATP6V0B	rs35788185	0.017	NA	0.11	2.4	Brain - Hippocampus
CAND1	rs35788185	0.017	NA	-0.097	-2.4	Brain - Nucleus accumbens (basal ganglia)
CD63	rs6893807	0.017	NA	0.079	2.4	Brain - Nucleus accumbens (basal ganglia)
COX5B	rs700592	0.017	NA	-0.085	-2.4	Brain - Hypothalamus
DDAH1	rs214136	0.017	NA	0.08	2.4	Brain - Anterior cingulate cortex (BA24)
DEGS1	rs992623	0.017	NA	0.23	2.4	Brain - Amygdala
ECHS1	rs214136	0.017	NA	0.12	2.4	Brain - Anterior cingulate cortex (BA24)
GPX3	rs700592	0.017	NA	0.18	2.4	Brain - Caudate (basal ganglia)
HIGD2A	rs700592	0.017	NA	-0.092	-2.4	Brain - Putamen (basal ganglia)
HOOK3	rs72775522	0.017	NA	-0.16	-2.4	Brain - Putamen (basal ganglia)
IDH3B	rs35788185	0.017	NA	-0.15	-2.4	Brain - Substantia nigra
IL6ST	rs454345	0.017	NA	0.11	2.4	Brain - Amygdala
MAN2A1	rs454345	0.017	NA	-0.11	-2.4	Brain - Spinal cord (cervical c-1)
MOAP1	rs3850651	0.017	NA	0.073	2.4	Brain - Cerebellum
MYCBP2	rs700592	0.017	NA	-0.057	-2.4	Brain - Cortex
NDUFS7	rs700592	0.017	NA	-0.11	-2.4	Brain - Hippocampus
NRP1	rs3850651	0.017	NA	0.13	2.4	Brain - Caudate (basal ganglia)
RYR2	rs3850651	0.017	NA	0.064	2.4	Brain - Nucleus accumbens (basal ganglia)
SLC25A36	rs72775522	0.017	NA	0.24	2.4	Brain - Amygdala
SLC2A13	rs992623	0.017	NA	-0.085	-2.4	Brain - Caudate (basal ganglia)
STMN1	rs700592	0.017	NA	0.13	2.4	Brain - Substantia nigra
TFRC	rs992623	0.017	NA	0.2	2.4	Brain - Hypothalamus
UQCRFS1	rs72775522	0.017	NA	0.24	2.4	Brain - Spinal cord (cervical c-1)
BSG	rs454345	0.018	1.6e-05	-0.16	-2.4	Brain - Hypothalamus
ATP6V1H	rs992623	0.018	2.4e-05	0.14	2.4	Brain - Substantia nigra
TIMM13	rs3850651	0.018	2.9e-05	0.12	2.4	Brain - Cortex
PTPN1	rs214136	0.018	3.1e-05	0.11	2.4	Brain - Hypothalamus
SEMA3C	rs454345	0.018	3.3e-05	-0.18	-2.4	Brain - Anterior cingulate cortex (BA24)
ACOT7	rs35991856	0.018	4.6e-05	0.081	2.4	Brain - Nucleus accumbens (basal ganglia)
SERAC1	rs6893807	0.018	6.8e-05	-0.17	-2.4	Brain - Cortex
NFU1	rs72775522	0.018	6.9e-05	0.19	2.4	Brain - Putamen (basal ganglia)
COX6A1	rs3850651	0.018	7.1e-05	-0.095	-2.4	Brain - Putamen (basal ganglia)
GNAQ	rs72775522	0.018	8.9e-05	0.23	2.4	Brain - Cerebellar Hemisphere
ACOT7	rs6893807	0.018	NA	0.08	2.4	Brain - Hippocampus
ANK2	rs72775522	0.018	NA	0.096	2.4	Brain - Frontal Cortex (BA9)
CCT8	rs454345	0.018	NA	0.11	2.4	Brain - Substantia nigra
DECR1	rs992623	0.018	NA	0.12	2.4	Brain - Hypothalamus
DEGS1	rs72773815	0.018	NA	0.34	2.4	Brain - Amygdala
DNM3	rs3850651	0.018	NA	-0.084	-2.4	Brain - Substantia nigra
DNM3	rs700592	0.018	NA	0.087	2.4	Brain - Hypothalamus
FAM20C	rs72773815	0.018	NA	0.38	2.4	Brain - Amygdala
FH	rs3850651	0.018	NA	0.1	2.4	Brain - Nucleus accumbens (basal ganglia)
GNPTG	rs214136	0.018	NA	0.13	2.4	Brain - Frontal Cortex (BA9)
GPX3	rs3850651	0.018	NA	-0.23	-2.4	Brain - Cerebellum
IL6ST	rs6893807	0.018	NA	0.15	2.4	Brain - Amygdala
MTX3	rs35788185	0.018	NA	-0.3	-2.4	Brain - Spinal cord (cervical c-1)
OTUB1	rs3850651	0.018	NA	0.12	2.4	Brain - Spinal cord (cervical c-1)
PDE8A	rs3850651	0.018	NA	0.097	2.4	Brain - Cerebellar Hemisphere
PRDX1	rs214136	0.018	NA	-0.12	-2.4	Brain - Cerebellar Hemisphere
SLC1A4	rs72773815	0.018	NA	0.22	2.4	Brain - Anterior cingulate cortex (BA24)
SLC2A13	rs72773815	0.018	NA	0.29	2.4	Brain - Amygdala
TIMM50	rs72775522	0.018	NA	0.18	2.4	Brain - Substantia nigra
UQCRFS1	rs35788185	0.018	NA	-0.098	-2.4	Brain - Frontal Cortex (BA9)
YWHAB	rs35991856	0.018	NA	0.08	2.4	Brain - Cortex
OAT	rs992623	0.019	2.9e-05	-0.12	-2.4	Brain - Putamen (basal ganglia)
RPS26	rs700592	0.019	3e-05	0.27	2.4	Brain - Amygdala
SERAC1	rs3850651	0.019	3.5e-05	-0.14	-2.4	Brain - Hypothalamus
NDUFS5	rs992623	0.019	4.7e-05	0.13	2.4	Brain - Frontal Cortex (BA9)
BPTF	rs72775522	0.019	5e-05	0.15	2.4	Brain - Caudate (basal ganglia)
TXN	rs3850651	0.019	5.1e-05	-0.11	-2.4	Brain - Caudate (basal ganglia)
NT5M	rs454345	0.019	6.3e-05	0.11	2.4	Brain - Frontal Cortex (BA9)
ENPP4	rs35788185	0.019	7.7e-05	-0.13	-2.4	Brain - Cerebellar Hemisphere
SERAC1	rs35991856	0.019	8.7e-05	-0.21	-2.4	Brain - Cerebellar Hemisphere
POLDIP2	rs214136	0.019	0.00012	-0.11	-2.4	Brain - Cerebellar Hemisphere
SMDT1	rs700592	0.019	0.00014	0.15	2.4	Brain - Cerebellar Hemisphere
UQCRH	rs72773815	0.019	0.00014	0.14	2.4	Brain - Nucleus accumbens (basal ganglia)
BAG6	rs454345	0.019	0.00016	-0.15	-2.4	Brain - Cerebellum
ACSS2	rs992623	0.019	0.00023	-0.17	-2.4	Brain - Cortex
ANK2	rs35991856	0.019	NA	0.093	2.4	Brain - Frontal Cortex (BA9)
C1orf43	rs454345	0.019	NA	0.1	2.4	Brain - Cerebellum
CAMK4	rs3850651	0.019	NA	0.052	2.4	Brain - Nucleus accumbens (basal ganglia)
CAND1	rs72775522	0.019	NA	0.23	2.4	Brain - Substantia nigra
CD63	rs72773815	0.019	NA	0.15	2.4	Brain - Frontal Cortex (BA9)
COA3	rs3850651	0.019	NA	0.09	2.4	Brain - Cortex
DCXR	rs700592	0.019	NA	0.13	2.4	Brain - Amygdala
ECHS1	rs6893807	0.019	NA	0.17	2.4	Brain - Cerebellum
IRS2	rs72773815	0.019	NA	-0.47	-2.4	Brain - Substantia nigra
IRS2	rs214136	0.019	NA	-0.21	-2.4	Brain - Spinal cord (cervical c-1)
MARCKSL1	rs3850651	0.019	NA	0.069	2.4	Brain - Hypothalamus
MRPL22	rs72775522	0.019	NA	0.28	2.4	Brain - Anterior cingulate cortex (BA24)
MTX3	rs35788185	0.019	NA	0.12	2.4	Brain - Caudate (basal ganglia)
MYL12B	rs35991856	0.019	NA	0.14	2.4	Brain - Caudate (basal ganglia)
NDUFA13	rs72775522	0.019	NA	-0.12	-2.4	Brain - Hippocampus
NDUFS6	rs454345	0.019	NA	-0.095	-2.4	Brain - Caudate (basal ganglia)
NIPBL	rs6893807	0.019	NA	-0.15	-2.4	Brain - Nucleus accumbens (basal ganglia)
NT5M	rs6893807	0.019	NA	0.13	2.4	Brain - Caudate (basal ganglia)
OTUB1	rs214136	0.019	NA	0.069	2.4	Brain - Nucleus accumbens (basal ganglia)
PFN1	rs214136	0.019	NA	-0.099	-2.4	Brain - Hypothalamus
PRDX2	rs454345	0.019	NA	-0.082	-2.4	Brain - Hypothalamus
RPS6KB1	rs35991856	0.019	NA	0.18	2.4	Brain - Hippocampus
S100A6	rs35991856	0.019	NA	0.15	2.4	Brain - Frontal Cortex (BA9)
SLC2A13	rs214136	0.019	NA	0.11	2.4	Brain - Hypothalamus
TIMM50	rs214136	0.019	NA	-0.13	-2.4	Brain - Substantia nigra
TMEM38A	rs3850651	0.019	NA	0.14	2.4	Brain - Putamen (basal ganglia)
YWHAB	rs72773815	0.019	NA	0.18	2.4	Brain - Hypothalamus
GPX4	rs72775522	0.02	1.2e-05	-0.13	-2.4	Brain - Hypothalamus
GPX4	rs454345	0.02	2.5e-05	-0.081	-2.3	Brain - Caudate (basal ganglia)
MAP2K2	rs700592	0.02	2.7e-05	0.08	2.4	Brain - Caudate (basal ganglia)
RPS26	rs35991856	0.02	3e-05	-0.34	-2.4	Brain - Amygdala
CD46	rs214136	0.02	3.9e-05	-0.1	-2.4	Brain - Hippocampus
NDUFS5	rs454345	0.02	4.7e-05	-0.097	-2.4	Brain - Frontal Cortex (BA9)
CSTB	rs454345	0.02	5.8e-05	-0.086	-2.4	Brain - Caudate (basal ganglia)
PSMB1	rs214136	0.02	7.5e-05	-0.11	-2.4	Brain - Frontal Cortex (BA9)
NDUFAF1	rs6893807	0.02	8.6e-05	-0.26	-2.4	Brain - Frontal Cortex (BA9)
AHNAK	rs6893807	0.02	NA	0.083	2.4	Brain - Frontal Cortex (BA9)
AK4	rs35788185	0.02	NA	-0.12	-2.3	Brain - Putamen (basal ganglia)
APEX1	rs3850651	0.02	NA	0.084	2.4	Brain - Cerebellar Hemisphere
APPL1	rs214136	0.02	NA	0.12	2.4	Brain - Putamen (basal ganglia)
ARPC3	rs35788185	0.02	NA	0.21	2.4	Brain - Substantia nigra
BPTF	rs72775522	0.02	NA	0.23	2.4	Brain - Anterior cingulate cortex (BA24)
CA2	rs35788185	0.02	NA	0.31	2.4	Brain - Spinal cord (cervical c-1)
CCT8	rs3850651	0.02	NA	-0.079	-2.4	Brain - Putamen (basal ganglia)
CIAPIN1	rs992623	0.02	NA	0.12	2.3	Brain - Cortex
DGUOK	rs454345	0.02	NA	0.14	2.4	Brain - Anterior cingulate cortex (BA24)
DICER1	rs35788185	0.02	NA	0.11	2.3	Brain - Cerebellum
FH	rs35788185	0.02	NA	0.16	2.4	Brain - Putamen (basal ganglia)
GRB2	rs35991856	0.02	NA	0.18	2.4	Brain - Cerebellar Hemisphere
LAMP1	rs72773815	0.02	NA	-0.18	-2.4	Brain - Putamen (basal ganglia)
MRPL33	rs72773815	0.02	NA	-0.38	-2.4	Brain - Spinal cord (cervical c-1)
MTX3	rs454345	0.02	NA	0.1	2.4	Brain - Putamen (basal ganglia)
NRP1	rs992623	0.02	NA	0.17	2.3	Brain - Caudate (basal ganglia)
PDK2	rs6893807	0.02	NA	0.15	2.4	Brain - Caudate (basal ganglia)
PRKACB	rs72773815	0.02	NA	0.1	2.4	Brain - Putamen (basal ganglia)
PSMB1	rs6893807	0.02	NA	0.16	2.4	Brain - Hippocampus
RTN4RL1	rs6893807	0.02	NA	-0.18	-2.4	Brain - Amygdala
RYR2	rs72773815	0.02	NA	0.36	2.4	Brain - Substantia nigra
S100A6	rs35991856	0.02	NA	0.23	2.4	Brain - Hippocampus
SLC25A33	rs72773815	0.02	NA	0.19	2.4	Brain - Frontal Cortex (BA9)
TFRC	rs214136	0.02	NA	-0.16	-2.4	Brain - Frontal Cortex (BA9)
TSG101	rs35788185	0.02	NA	0.18	2.4	Brain - Putamen (basal ganglia)
UQCRC2	rs700592	0.02	NA	0.13	2.4	Brain - Spinal cord (cervical c-1)
TXN2	rs3850651	0.021	2.1e-05	0.094	2.3	Brain - Hypothalamus
BSG	rs214136	0.021	2.4e-05	0.13	2.3	Brain - Putamen (basal ganglia)
ATP6V0E2	rs72775522	0.021	3.5e-05	-0.16	-2.3	Brain - Hypothalamus
SPHK2	rs72775522	0.021	4.3e-05	0.19	2.3	Brain - Nucleus accumbens (basal ganglia)
SMDT1	rs992623	0.021	5.5e-05	0.13	2.3	Brain - Hippocampus
PACSIN2	rs3850651	0.021	6e-05	-0.14	-2.3	Brain - Nucleus accumbens (basal ganglia)
MAN1A2	rs72775522	0.021	8e-05	-0.16	-2.3	Brain - Cortex
AHNAK	rs3850651	0.021	NA	0.12	2.3	Brain - Spinal cord (cervical c-1)
ALCAM	rs214136	0.021	NA	0.091	2.3	Brain - Hippocampus
ALCAM	rs700592	0.021	NA	0.08	2.3	Brain - Caudate (basal ganglia)
AMBRA1	rs3850651	0.021	NA	-0.12	-2.3	Brain - Hypothalamus
ARPC5L	rs454345	0.021	NA	0.056	2.3	Brain - Caudate (basal ganglia)
CDC42BPA	rs214136	0.021	NA	-0.11	-2.3	Brain - Nucleus accumbens (basal ganglia)
CIAPIN1	rs72773815	0.021	NA	-0.18	-2.3	Brain - Cortex
DECR1	rs700592	0.021	NA	0.12	2.3	Brain - Hippocampus
DHX30	rs6893807	0.021	NA	0.11	2.3	Brain - Hippocampus
DUSP28	rs6893807	0.021	NA	0.2	2.3	Brain - Cerebellar Hemisphere
EML5	rs35788185	0.021	NA	-0.18	-2.3	Brain - Caudate (basal ganglia)
FSCN1	rs454345	0.021	NA	-0.12	-2.3	Brain - Hippocampus
GBA	rs6893807	0.021	NA	0.15	2.3	Brain - Hippocampus
HIGD2A	rs72773815	0.021	NA	-0.24	-2.3	Brain - Spinal cord (cervical c-1)
HSP90AB1	rs72775522	0.021	NA	-0.18	-2.3	Brain - Anterior cingulate cortex (BA24)
MYL6B	rs35991856	0.021	NA	0.11	2.3	Brain - Frontal Cortex (BA9)
NDRG4	rs72773815	0.021	NA	0.17	2.3	Brain - Hypothalamus
NRP1	rs6893807	0.021	NA	0.19	2.3	Brain - Nucleus accumbens (basal ganglia)
PDE12	rs992623	0.021	NA	-0.17	-2.3	Brain - Caudate (basal ganglia)
RYR2	rs700592	0.021	NA	-0.06	-2.3	Brain - Cortex
STMN1	rs454345	0.021	NA	0.12	2.3	Brain - Putamen (basal ganglia)
TFRC	rs35788185	0.021	NA	0.21	2.3	Brain - Frontal Cortex (BA9)
TXN	rs6893807	0.021	NA	0.16	2.4	Brain - Spinal cord (cervical c-1)
VAMP1	rs35788185	0.021	NA	-0.17	-2.4	Brain - Substantia nigra
WDR26	rs992623	0.021	NA	0.11	2.3	Brain - Cerebellar Hemisphere
GNPTG	rs992623	0.022	2.3e-05	-0.17	-2.3	Brain - Hippocampus
MTCH1	rs992623	0.022	2.7e-05	0.26	2.3	Brain - Spinal cord (cervical c-1)
COX4I1	rs3850651	0.022	3.4e-05	-0.099	-2.3	Brain - Cerebellum
SLC25A4	rs700592	0.022	4.6e-05	-0.086	-2.3	Brain - Cerebellum
TXN2	rs72775522	0.022	5e-05	-0.15	-2.3	Brain - Cerebellar Hemisphere
GNAQ	rs6893807	0.022	5.3e-05	-0.15	-2.3	Brain - Putamen (basal ganglia)
VAMP1	rs3850651	0.022	5.9e-05	0.19	2.3	Brain - Cerebellar Hemisphere
GNAQ	rs214136	0.022	6.1e-05	0.11	2.3	Brain - Caudate (basal ganglia)
NDUFAF1	rs3850651	0.022	0.00011	-0.15	-2.3	Brain - Nucleus accumbens (basal ganglia)
SLK	rs700592	0.022	0.00012	-0.13	-2.3	Brain - Cerebellar Hemisphere
ACADVL	rs700592	0.022	NA	-0.13	-2.3	Brain - Hypothalamus
APEX1	rs214136	0.022	NA	-0.088	-2.3	Brain - Cerebellar Hemisphere
ATP6V0D1	rs700592	0.022	NA	0.13	2.3	Brain - Spinal cord (cervical c-1)
AURKAIP1	rs700592	0.022	NA	0.11	2.3	Brain - Substantia nigra
C1orf43	rs214136	0.022	NA	-0.087	-2.3	Brain - Hypothalamus
CACNA2D1	rs992623	0.022	NA	0.17	2.3	Brain - Cerebellar Hemisphere
CAMK4	rs214136	0.022	NA	-0.053	-2.3	Brain - Nucleus accumbens (basal ganglia)
CAPZB	rs35788185	0.022	NA	0.2	2.3	Brain - Putamen (basal ganglia)
COX7B	rs3850651	0.022	NA	0.067	2.3	Brain - Frontal Cortex (BA9)
CYC1	rs992623	0.022	NA	-0.11	-2.3	Brain - Caudate (basal ganglia)
DNAJC7	rs72773815	0.022	NA	0.19	2.3	Brain - Frontal Cortex (BA9)
ECHS1	rs72775522	0.022	NA	-0.14	-2.3	Brain - Hypothalamus
EIF3I	rs3850651	0.022	NA	-0.15	-2.3	Brain - Spinal cord (cervical c-1)
FABP5	rs454345	0.022	NA	-0.18	-2.3	Brain - Amygdala
GPX3	rs35991856	0.022	NA	0.26	2.3	Brain - Frontal Cortex (BA9)
GRB2	rs700592	0.022	NA	-0.088	-2.3	Brain - Caudate (basal ganglia)
IL6ST	rs700592	0.022	NA	0.056	2.3	Brain - Frontal Cortex (BA9)
MAPKAPK2	rs454345	0.022	NA	-0.11	-2.3	Brain - Substantia nigra
ME2	rs3850651	0.022	NA	0.12	2.3	Brain - Cerebellum
NDRG4	rs214136	0.022	NA	-0.11	-2.3	Brain - Spinal cord (cervical c-1)
NDUFA12	rs35991856	0.022	NA	0.11	2.3	Brain - Nucleus accumbens (basal ganglia)
PSMB6	rs72773815	0.022	NA	-0.26	-2.3	Brain - Anterior cingulate cortex (BA24)
PTPN1	rs72775522	0.022	NA	-0.24	-2.3	Brain - Cerebellum
RYR2	rs214136	0.022	NA	-0.13	-2.3	Brain - Cerebellar Hemisphere
SAMM50	rs35991856	0.022	NA	0.16	2.3	Brain - Cerebellar Hemisphere
TSG101	rs72773815	0.022	NA	-0.28	-2.3	Brain - Nucleus accumbens (basal ganglia)
TSG101	rs72773815	0.022	NA	-0.26	-2.3	Brain - Cerebellum
YWHAB	rs700592	0.022	NA	0.083	2.3	Brain - Hypothalamus
RUVBL2	rs72773815	0.023	1.7e-05	-0.34	-2.3	Brain - Amygdala
MRPL34	rs214136	0.023	2.4e-05	-0.17	-2.3	Brain - Anterior cingulate cortex (BA24)
EPS8L2	rs6893807	0.023	2.6e-05	-0.21	-2.3	Brain - Spinal cord (cervical c-1)
QDPR	rs72775522	0.023	2.6e-05	-0.29	-2.3	Brain - Spinal cord (cervical c-1)
NDUFB10	rs992623	0.023	4.7e-05	0.099	2.3	Brain - Cerebellar Hemisphere
PSMB6	rs35991856	0.023	4.8e-05	-0.11	-2.3	Brain - Nucleus accumbens (basal ganglia)
FSCN1	rs3850651	0.023	6.1e-05	-0.15	-2.3	Brain - Cerebellar Hemisphere
ATIC	rs454345	0.023	8.1e-05	0.19	2.3	Brain - Cerebellum
AUP1	rs35788185	0.023	8.4e-05	0.089	2.3	Brain - Cerebellar Hemisphere
ATP6V0B	rs72773815	0.023	0.0001	0.29	2.3	Brain - Cerebellar Hemisphere
RPS26	rs700592	0.023	0.00011	0.23	2.3	Brain - Cerebellar Hemisphere
ALDH2	rs700592	0.023	0.00016	-0.079	-2.3	Brain - Putamen (basal ganglia)
ACTB	rs35991856	0.023	NA	0.21	2.3	Brain - Amygdala
ARPC4	rs992623	0.023	NA	-0.15	-2.3	Brain - Anterior cingulate cortex (BA24)
ATP6AP1	rs214136	0.023	NA	-0.068	-2.3	Brain - Hippocampus
CAPZB	rs992623	0.023	NA	0.12	2.3	Brain - Cerebellar Hemisphere
CHCHD1	rs35991856	0.023	NA	0.14	2.3	Brain - Hypothalamus
CHCHD6	rs214136	0.023	NA	-0.089	-2.3	Brain - Putamen (basal ganglia)
CNKSR2	rs72773815	0.023	NA	-0.2	-2.3	Brain - Hypothalamus
COX4I1	rs6893807	0.023	NA	-0.078	-2.3	Brain - Nucleus accumbens (basal ganglia)
COX8A	rs214136	0.023	NA	0.15	2.3	Brain - Spinal cord (cervical c-1)
ERAL1	rs35991856	0.023	NA	0.11	2.3	Brain - Cerebellar Hemisphere
FBXL4	rs214136	0.023	NA	-0.2	-2.3	Brain - Substantia nigra
FH	rs454345	0.023	NA	0.13	2.3	Brain - Substantia nigra
FH	rs214136	0.023	NA	-0.098	-2.3	Brain - Frontal Cortex (BA9)
FKBP4	rs35991856	0.023	NA	-0.25	-2.3	Brain - Spinal cord (cervical c-1)
HSP90AB1	rs992623	0.023	NA	0.12	2.3	Brain - Cerebellar Hemisphere
HSPA8	rs454345	0.023	NA	0.15	2.3	Brain - Amygdala
MAP2K2	rs35991856	0.023	NA	0.15	2.3	Brain - Anterior cingulate cortex (BA24)
MARCKSL1	rs454345	0.023	NA	0.074	2.3	Brain - Hypothalamus
MOAP1	rs72775522	0.023	NA	-0.11	-2.3	Brain - Cerebellum
MRPL33	rs700592	0.023	NA	0.11	2.3	Brain - Hypothalamus
MTX3	rs3850651	0.023	NA	-0.1	-2.3	Brain - Hypothalamus
NRP1	rs35991856	0.023	NA	-0.19	-2.3	Brain - Cerebellar Hemisphere
OXA1L	rs35991856	0.023	NA	0.21	2.3	Brain - Spinal cord (cervical c-1)
PPP1R3E	rs214136	0.023	NA	0.097	2.3	Brain - Cortex
QDPR	rs72775522	0.023	NA	-0.31	-2.3	Brain - Substantia nigra
SLC12A2	rs3850651	0.023	NA	-0.14	-2.3	Brain - Substantia nigra
SLC25A11	rs454345	0.023	NA	0.079	2.3	Brain - Cortex
SLC2A13	rs700592	0.023	NA	0.079	2.3	Brain - Anterior cingulate cortex (BA24)
STK25	rs35788185	0.023	NA	0.19	2.3	Brain - Substantia nigra
STK39	rs72773815	0.023	NA	0.24	2.3	Brain - Cerebellum
VDAC1	rs6893807	0.023	NA	0.11	2.3	Brain - Amygdala
WDR26	rs6893807	0.023	NA	-0.12	-2.3	Brain - Nucleus accumbens (basal ganglia)
YWHAB	rs35991856	0.023	NA	-0.097	-2.3	Brain - Hippocampus
CSTB	rs454345	0.024	3.6e-05	-0.12	-2.3	Brain - Hippocampus
ENPP4	rs72775522	0.024	6.6e-05	-0.13	-2.3	Brain - Caudate (basal ganglia)
ARPC5L	rs992623	0.024	7.7e-05	0.091	2.3	Brain - Putamen (basal ganglia)
ARPC3	rs454345	0.024	0.00012	-0.094	-2.3	Brain - Putamen (basal ganglia)
ACADVL	rs72775522	0.024	NA	0.23	2.3	Brain - Amygdala
ACTB	rs3850651	0.024	NA	-0.14	-2.3	Brain - Anterior cingulate cortex (BA24)
ARHGDIA	rs72775522	0.024	NA	0.16	2.3	Brain - Cerebellum
BPTF	rs6893807	0.024	NA	-0.14	-2.3	Brain - Frontal Cortex (BA9)
CAND1	rs6893807	0.024	NA	0.14	2.3	Brain - Amygdala
COX4I1	rs72773815	0.024	NA	0.17	2.3	Brain - Hippocampus
COX8A	rs72773815	0.024	NA	-0.25	-2.3	Brain - Anterior cingulate cortex (BA24)
DNM3	rs700592	0.024	NA	-0.079	-2.3	Brain - Substantia nigra
ENO1	rs35991856	0.024	NA	-0.13	-2.3	Brain - Nucleus accumbens (basal ganglia)
FBXL4	rs35788185	0.024	NA	0.17	2.3	Brain - Frontal Cortex (BA9)
HIGD2A	rs35788185	0.024	NA	-0.12	-2.3	Brain - Putamen (basal ganglia)
LDHA	rs700592	0.024	NA	-0.14	-2.3	Brain - Cerebellar Hemisphere
MARCKSL1	rs3850651	0.024	NA	0.074	2.3	Brain - Cortex
MYL6B	rs6893807	0.024	NA	-0.13	-2.3	Brain - Substantia nigra
NDUFA12	rs6893807	0.024	NA	0.14	2.3	Brain - Cortex
NDUFB6	rs35788185	0.024	NA	-0.13	-2.3	Brain - Amygdala
NDUFS3	rs992623	0.024	NA	0.14	2.3	Brain - Spinal cord (cervical c-1)
NDUFS3	rs454345	0.024	NA	0.088	2.3	Brain - Putamen (basal ganglia)
NDUFS3	rs72773815	0.024	NA	0.18	2.3	Brain - Hypothalamus
NRP1	rs72773815	0.024	NA	-0.32	-2.3	Brain - Cerebellum
PCMT1	rs700592	0.024	NA	0.11	2.3	Brain - Spinal cord (cervical c-1)
PTPN1	rs454345	0.024	NA	-0.1	-2.3	Brain - Frontal Cortex (BA9)
RIMS2	rs992623	0.024	NA	-0.13	-2.3	Brain - Spinal cord (cervical c-1)
SCAMP3	rs72773815	0.024	NA	-0.25	-2.3	Brain - Cerebellum
SLC25A11	rs700592	0.024	NA	0.14	2.3	Brain - Spinal cord (cervical c-1)
SLC25A36	rs72773815	0.024	NA	-0.17	-2.3	Brain - Cortex
STK24	rs3850651	0.024	NA	0.15	2.3	Brain - Spinal cord (cervical c-1)
PDCD5	rs35788185	0.025	1.6e-05	0.32	2.3	Brain - Substantia nigra
CD46	rs35788185	0.025	2.4e-05	0.17	2.3	Brain - Amygdala
MRPL35	rs454345	0.025	2.9e-05	0.2	2.3	Brain - Substantia nigra
RPS26	rs700592	0.025	3.1e-05	0.29	2.3	Brain - Substantia nigra
ATP6V0E2	rs214136	0.025	3.2e-05	0.082	2.3	Brain - Hippocampus
PEBP1	rs35991856	0.025	3.2e-05	-0.12	-2.3	Brain - Hippocampus
SLC1A4	rs700592	0.025	5.6e-05	-0.09	-2.3	Brain - Cortex
PSMA3	rs700592	0.025	7.2e-05	0.12	2.3	Brain - Nucleus accumbens (basal ganglia)
TUFM	rs992623	0.025	9.4e-05	-0.12	-2.3	Brain - Caudate (basal ganglia)
GNB2	rs72775522	0.025	0.00013	0.14	2.3	Brain - Cerebellum
CISD2	rs72775522	0.025	0.00014	-0.14	-2.3	Brain - Cerebellar Hemisphere
ABCD2	rs72775522	0.025	NA	0.22	2.3	Brain - Anterior cingulate cortex (BA24)
AHCY	rs72775522	0.025	NA	-0.18	-2.3	Brain - Putamen (basal ganglia)
AHCY	rs3850651	0.025	NA	-0.12	-2.3	Brain - Anterior cingulate cortex (BA24)
AKT2	rs35991856	0.025	NA	-0.11	-2.3	Brain - Hippocampus
ALCAM	rs35991856	0.025	NA	0.16	2.3	Brain - Anterior cingulate cortex (BA24)
ARPC3	rs72775522	0.025	NA	0.2	2.3	Brain - Cerebellum
ATP6V1G1	rs3850651	0.025	NA	0.15	2.3	Brain - Spinal cord (cervical c-1)
AURKAIP1	rs72773815	0.025	NA	0.18	2.3	Brain - Hippocampus
CAMK4	rs214136	0.025	NA	0.051	2.3	Brain - Putamen (basal ganglia)
CD63	rs6893807	0.025	NA	0.15	2.3	Brain - Spinal cord (cervical c-1)
CHCHD6	rs992623	0.025	NA	0.25	2.3	Brain - Spinal cord (cervical c-1)
COA3	rs454345	0.025	NA	0.082	2.3	Brain - Frontal Cortex (BA9)
COX5B	rs992623	0.025	NA	-0.1	-2.3	Brain - Frontal Cortex (BA9)
COX7B	rs214136	0.025	NA	-0.096	-2.3	Brain - Anterior cingulate cortex (BA24)
CUTA	rs72773815	0.025	NA	-0.14	-2.3	Brain - Caudate (basal ganglia)
DGUOK	rs72773815	0.025	NA	0.28	2.3	Brain - Amygdala
DICER1	rs35788185	0.025	NA	0.14	2.3	Brain - Putamen (basal ganglia)
GSK3A	rs214136	0.025	NA	0.1	2.3	Brain - Hypothalamus
HIGD2A	rs214136	0.025	NA	0.11	2.3	Brain - Spinal cord (cervical c-1)
HIGD2A	rs35991856	0.025	NA	-0.15	-2.3	Brain - Anterior cingulate cortex (BA24)
HSP90AB1	rs3850651	0.025	NA	-0.088	-2.3	Brain - Putamen (basal ganglia)
HSPE1	rs72775522	0.025	NA	0.16	2.3	Brain - Cortex
MDH1	rs72773815	0.025	NA	0.11	2.3	Brain - Cerebellar Hemisphere
MYL12B	rs6893807	0.025	NA	0.11	2.3	Brain - Cortex
NDUFA13	rs214136	0.025	NA	0.076	2.3	Brain - Hypothalamus
NRP1	rs6893807	0.025	NA	0.15	2.3	Brain - Caudate (basal ganglia)
PEBP1	rs454345	0.025	NA	0.17	2.3	Brain - Substantia nigra
PSMB6	rs6893807	0.025	NA	0.1	2.3	Brain - Hippocampus
PTS	rs3850651	0.025	NA	0.08	2.3	Brain - Hypothalamus
RPS6KB1	rs214136	0.025	NA	0.13	2.3	Brain - Caudate (basal ganglia)
SCAMP3	rs454345	0.025	NA	-0.12	-2.3	Brain - Substantia nigra
TFRC	rs454345	0.025	NA	0.16	2.3	Brain - Nucleus accumbens (basal ganglia)
TIMM13	rs700592	0.026	1.9e-05	-0.12	-2.2	Brain - Frontal Cortex (BA9)
LAMTOR1	rs992623	0.026	3e-05	-0.15	-2.3	Brain - Amygdala
GNPTG	rs700592	0.026	4.6e-05	0.11	2.2	Brain - Cerebellum
CCT8	rs3850651	0.026	5.2e-05	-0.074	-2.2	Brain - Hippocampus
STK24	rs35788185	0.026	6.1e-05	0.15	2.3	Brain - Cerebellar Hemisphere
BAG6	rs3850651	0.026	6.2e-05	0.14	2.3	Brain - Hypothalamus
STK24	rs992623	0.026	6.7e-05	0.15	2.3	Brain - Cerebellum
MAPK12	rs992623	0.026	6.8e-05	0.17	2.3	Brain - Cerebellar Hemisphere
SERAC1	rs3850651	0.026	6.8e-05	-0.13	-2.2	Brain - Cortex
MRPL48	rs700592	0.026	8.7e-05	-0.11	-2.3	Brain - Putamen (basal ganglia)
RPS26	rs72775522	0.026	8.9e-05	-0.3	-2.2	Brain - Caudate (basal ganglia)
MRPL35	rs72775522	0.026	9.7e-05	0.092	2.2	Brain - Nucleus accumbens (basal ganglia)
ACADVL	rs35991856	0.026	NA	0.14	2.2	Brain - Frontal Cortex (BA9)
ACSL3	rs72773815	0.026	NA	-0.23	-2.2	Brain - Cerebellar Hemisphere
AKT2	rs35991856	0.026	NA	-0.1	-2.3	Brain - Nucleus accumbens (basal ganglia)
AKT2	rs6893807	0.026	NA	-0.1	-2.2	Brain - Nucleus accumbens (basal ganglia)
ARL2BP	rs454345	0.026	NA	0.23	2.3	Brain - Anterior cingulate cortex (BA24)
ARPC5L	rs72773815	0.026	NA	0.21	2.3	Brain - Amygdala
ATP6V1G1	rs72775522	0.026	NA	-0.15	-2.2	Brain - Cortex
CAND1	rs6893807	0.026	NA	0.17	2.3	Brain - Substantia nigra
CHCHD10	rs72773815	0.026	NA	-0.34	-2.2	Brain - Anterior cingulate cortex (BA24)
FABP5	rs72773815	0.026	NA	-0.27	-2.3	Brain - Frontal Cortex (BA9)
FAM20C	rs992623	0.026	NA	-0.26	-2.3	Brain - Spinal cord (cervical c-1)
FYN	rs35788185	0.026	NA	0.15	2.3	Brain - Hypothalamus
GHITM	rs700592	0.026	NA	-0.076	-2.2	Brain - Cortex
IL6ST	rs700592	0.026	NA	-0.15	-2.3	Brain - Spinal cord (cervical c-1)
LAMP1	rs72773815	0.026	NA	-0.29	-2.3	Brain - Amygdala
MTX3	rs35788185	0.026	NA	-0.15	-2.3	Brain - Hypothalamus
NDUFB10	rs214136	0.026	NA	0.088	2.3	Brain - Putamen (basal ganglia)
NDUFB2	rs72773815	0.026	NA	-0.19	-2.3	Brain - Frontal Cortex (BA9)
NDUFB4	rs3850651	0.026	NA	0.15	2.3	Brain - Substantia nigra
NDUFB6	rs35788185	0.026	NA	0.24	2.3	Brain - Substantia nigra
PFKM	rs454345	0.026	NA	-0.14	-2.3	Brain - Spinal cord (cervical c-1)
PLD3	rs992623	0.026	NA	0.083	2.3	Brain - Caudate (basal ganglia)
PPP1R3E	rs454345	0.026	NA	-0.14	-2.3	Brain - Spinal cord (cervical c-1)
PRELID1	rs992623	0.026	NA	0.21	2.3	Brain - Amygdala
SLC7A5	rs35788185	0.026	NA	0.18	2.2	Brain - Frontal Cortex (BA9)
TSG101	rs700592	0.026	NA	-0.12	-2.3	Brain - Cortex
ATP6V0E2	rs700592	0.027	1.5e-05	-0.12	-2.3	Brain - Substantia nigra
MPC1	rs35788185	0.027	1.7e-05	0.16	2.2	Brain - Spinal cord (cervical c-1)
TIMM13	rs3850651	0.027	1.7e-05	0.13	2.2	Brain - Anterior cingulate cortex (BA24)
TXN2	rs35788185	0.027	2.1e-05	0.13	2.2	Brain - Hypothalamus
TIMM13	rs35788185	0.027	2.3e-05	0.15	2.2	Brain - Putamen (basal ganglia)
NME1	rs35788185	0.027	3.3e-05	0.11	2.2	Brain - Anterior cingulate cortex (BA24)
CPT1C	rs454345	0.027	4.5e-05	0.086	2.2	Brain - Cortex
ACOT7	rs6893807	0.027	4.6e-05	0.072	2.2	Brain - Nucleus accumbens (basal ganglia)
GNPTG	rs3850651	0.027	4.6e-05	0.11	2.2	Brain - Cerebellum
CIAPIN1	rs214136	0.027	5.5e-05	0.1	2.2	Brain - Cerebellum
COX6B1	rs72773815	0.027	5.8e-05	0.25	2.2	Brain - Caudate (basal ganglia)
PDCD5	rs3850651	0.027	6.1e-05	0.12	2.2	Brain - Nucleus accumbens (basal ganglia)
SLC12A2	rs700592	0.027	6.5e-05	-0.15	-2.2	Brain - Anterior cingulate cortex (BA24)
GALNT7	rs700592	0.027	8.4e-05	0.11	2.2	Brain - Cerebellar Hemisphere
ACACA	rs3850651	0.027	NA	-0.13	-2.2	Brain - Spinal cord (cervical c-1)
ACSL3	rs72773815	0.027	NA	-0.41	-2.2	Brain - Spinal cord (cervical c-1)
ACSS2	rs35991856	0.027	NA	-0.16	-2.2	Brain - Amygdala
AHNAK	rs992623	0.027	NA	0.12	2.2	Brain - Caudate (basal ganglia)
ALDH2	rs35788185	0.027	NA	0.18	2.3	Brain - Substantia nigra
ANK2	rs3850651	0.027	NA	-0.1	-2.2	Brain - Amygdala
ARPC4	rs454345	0.027	NA	-0.073	-2.2	Brain - Hippocampus
ATP6V0B	rs700592	0.027	NA	-0.089	-2.2	Brain - Hypothalamus
ATP6V0D1	rs214136	0.027	NA	0.073	2.2	Brain - Hypothalamus
CAMK4	rs35991856	0.027	NA	-0.096	-2.2	Brain - Hippocampus
CHMP1B	rs72773815	0.027	NA	-0.24	-2.2	Brain - Hypothalamus
DNAJC7	rs72773815	0.027	NA	0.22	2.2	Brain - Anterior cingulate cortex (BA24)
FEZ1	rs35788185	0.027	NA	-0.11	-2.2	Brain - Anterior cingulate cortex (BA24)
FKBP4	rs72775522	0.027	NA	0.16	2.2	Brain - Putamen (basal ganglia)
FYN	rs72773815	0.027	NA	-0.32	-2.2	Brain - Substantia nigra
IDH2	rs35991856	0.027	NA	-0.1	-2.2	Brain - Frontal Cortex (BA9)
MDH1	rs35991856	0.027	NA	-0.075	-2.2	Brain - Hypothalamus
MDH1	rs6893807	0.027	NA	-0.07	-2.2	Brain - Hypothalamus
MDH2	rs6893807	0.027	NA	0.11	2.2	Brain - Amygdala
MTCH1	rs700592	0.027	NA	0.084	2.2	Brain - Putamen (basal ganglia)
PDE8A	rs35788185	0.027	NA	0.12	2.2	Brain - Cerebellar Hemisphere
RPS2	rs700592	0.027	NA	0.079	2.2	Brain - Caudate (basal ganglia)
SLC25A11	rs214136	0.027	NA	-0.11	-2.2	Brain - Substantia nigra
SLC25A36	rs35788185	0.027	NA	0.13	2.2	Brain - Anterior cingulate cortex (BA24)
SLC2A13	rs35788185	0.027	NA	0.17	2.2	Brain - Spinal cord (cervical c-1)
STK25	rs72775522	0.027	NA	-0.13	-2.2	Brain - Hypothalamus
TMEM38A	rs700592	0.027	NA	-0.066	-2.2	Brain - Cortex
TIMM13	rs454345	0.028	1.7e-05	-0.11	-2.2	Brain - Hippocampus
MAPK12	rs992623	0.028	1.8e-05	0.24	2.2	Brain - Amygdala
CPT1C	rs35991856	0.028	3e-05	0.13	2.2	Brain - Putamen (basal ganglia)
CTSD	rs6893807	0.028	3e-05	0.13	2.2	Brain - Frontal Cortex (BA9)
NDUFB10	rs454345	0.028	4.3e-05	-0.097	-2.2	Brain - Cortex
BPTF	rs35788185	0.028	4.5e-05	0.14	2.2	Brain - Nucleus accumbens (basal ganglia)
RUVBL2	rs72773815	0.028	5.8e-05	-0.27	-2.2	Brain - Cerebellum
PLD3	rs700592	0.028	7.1e-05	-0.08	-2.2	Brain - Cerebellar Hemisphere
PDCD5	rs214136	0.028	7.5e-05	-0.093	-2.2	Brain - Cerebellar Hemisphere
PDCD5	rs700592	0.028	7.5e-05	0.095	2.2	Brain - Cerebellar Hemisphere
CDC42BPA	rs214136	0.028	8.3e-05	-0.11	-2.2	Brain - Putamen (basal ganglia)
ACSL3	rs700592	0.028	NA	0.11	2.2	Brain - Hypothalamus
ACTB	rs214136	0.028	NA	0.1	2.2	Brain - Caudate (basal ganglia)
AHCY	rs3850651	0.028	NA	-0.1	-2.2	Brain - Hypothalamus
AKT2	rs72775522	0.028	NA	-0.12	-2.2	Brain - Cerebellum
ARHGDIA	rs3850651	0.028	NA	-0.11	-2.2	Brain - Cerebellar Hemisphere
ARPC4	rs454345	0.028	NA	0.11	2.2	Brain - Putamen (basal ganglia)
ARPC4	rs72775522	0.028	NA	0.17	2.2	Brain - Cerebellum
ATP6V0D1	rs6893807	0.028	NA	0.13	2.2	Brain - Amygdala
CISD2	rs6893807	0.028	NA	0.19	2.2	Brain - Amygdala
COA3	rs214136	0.028	NA	0.13	2.2	Brain - Spinal cord (cervical c-1)
COX7B	rs700592	0.028	NA	-0.056	-2.2	Brain - Hippocampus
ECHS1	rs35788185	0.028	NA	0.16	2.2	Brain - Cerebellum
IRS2	rs454345	0.028	NA	-0.096	-2.2	Brain - Cerebellum
MARK2	rs992623	0.028	NA	0.11	2.2	Brain - Putamen (basal ganglia)
MDH1	rs72773815	0.028	NA	0.12	2.2	Brain - Hypothalamus
MYCBP2	rs214136	0.028	NA	-0.064	-2.2	Brain - Cerebellar Hemisphere
PDE8A	rs700592	0.028	NA	-0.11	-2.2	Brain - Anterior cingulate cortex (BA24)
PTS	rs454345	0.028	NA	0.086	2.2	Brain - Hypothalamus
UBE2N	rs454345	0.028	NA	0.062	2.2	Brain - Nucleus accumbens (basal ganglia)
UFC1	rs700592	0.028	NA	0.1	2.2	Brain - Cerebellum
WDR26	rs35788185	0.028	NA	-0.1	-2.2	Brain - Cerebellar Hemisphere
GPX4	rs700592	0.029	2.2e-05	-0.079	-2.2	Brain - Nucleus accumbens (basal ganglia)
RUVBL2	rs454345	0.029	2.3e-05	-0.12	-2.2	Brain - Hypothalamus
BAG6	rs35788185	0.029	3.7e-05	-0.24	-2.2	Brain - Amygdala
NME1	rs72773815	0.029	4.5e-05	-0.15	-2.2	Brain - Hippocampus
CPT1C	rs3850651	0.029	5.6e-05	0.099	2.2	Brain - Cerebellum
MAPKAPK2	rs3850651	0.029	5.7e-05	0.067	2.2	Brain - Frontal Cortex (BA9)
ACTB	rs72775522	0.029	6e-05	-0.17	-2.2	Brain - Cerebellar Hemisphere
ALDH2	rs35788185	0.029	8.4e-05	0.11	2.2	Brain - Hypothalamus
GBA	rs35788185	0.029	9.7e-05	-0.11	-2.2	Brain - Cortex
CYB5R3	rs700592	0.029	9.9e-05	0.099	2.2	Brain - Cerebellum
RPS26	rs214136	0.029	0.00011	0.2	2.2	Brain - Cortex
NDUFAF1	rs35788185	0.029	0.00012	0.22	2.2	Brain - Cortex
ACADVL	rs35991856	0.029	NA	0.16	2.2	Brain - Cerebellum
ACSL3	rs35991856	0.029	NA	0.12	2.2	Brain - Cortex
ARHGDIA	rs6893807	0.029	NA	0.093	2.2	Brain - Hippocampus
ARID4B	rs6893807	0.029	NA	-0.15	-2.2	Brain - Cortex
BSG	rs454345	0.029	NA	-0.11	-2.2	Brain - Caudate (basal ganglia)
CACNA2D1	rs992623	0.029	NA	-0.091	-2.2	Brain - Frontal Cortex (BA9)
CCNI	rs214136	0.029	NA	0.13	2.2	Brain - Anterior cingulate cortex (BA24)
CD63	rs700592	0.029	NA	0.077	2.2	Brain - Cerebellar Hemisphere
CIAPIN1	rs454345	0.029	NA	-0.084	-2.2	Brain - Cortex
COX7A2	rs72775522	0.029	NA	-0.13	-2.2	Brain - Frontal Cortex (BA9)
DLST	rs6893807	0.029	NA	0.15	2.2	Brain - Putamen (basal ganglia)
GBA	rs72773815	0.029	NA	0.3	2.2	Brain - Caudate (basal ganglia)
HIGD2A	rs72773815	0.029	NA	-0.19	-2.2	Brain - Cerebellar Hemisphere
LAMP1	rs992623	0.029	NA	0.1	2.2	Brain - Putamen (basal ganglia)
LAMTOR1	rs454345	0.029	NA	0.069	2.2	Brain - Caudate (basal ganglia)
NDUFA1	rs214136	0.029	NA	-0.09	-2.2	Brain - Putamen (basal ganglia)
NDUFA13	rs72775522	0.029	NA	-0.1	-2.2	Brain - Hypothalamus
NDUFAB1	rs3850651	0.029	NA	0.063	2.2	Brain - Frontal Cortex (BA9)
NDUFB4	rs992623	0.029	NA	0.12	2.2	Brain - Hippocampus
OTUB1	rs72775522	0.029	NA	-0.12	-2.2	Brain - Substantia nigra
PCF11	rs6893807	0.029	NA	0.16	2.2	Brain - Anterior cingulate cortex (BA24)
PLD3	rs72773815	0.029	NA	-0.23	-2.2	Brain - Substantia nigra
PSMA3	rs214136	0.029	NA	-0.1	-2.2	Brain - Cerebellar Hemisphere
SCAMP3	rs35991856	0.029	NA	0.18	2.2	Brain - Anterior cingulate cortex (BA24)
SEC13	rs72775522	0.029	NA	-0.14	-2.2	Brain - Nucleus accumbens (basal ganglia)
SLC1A4	rs72775522	0.029	NA	0.1	2.2	Brain - Hypothalamus
SLK	rs992623	0.029	NA	-0.22	-2.2	Brain - Spinal cord (cervical c-1)
TMEM135	rs214136	0.029	NA	0.18	2.2	Brain - Amygdala
UBE2G1	rs700592	0.029	NA	-0.15	-2.2	Brain - Substantia nigra
UQCRC1	rs35788185	0.029	NA	-0.14	-2.2	Brain - Substantia nigra
YWHAB	rs72773815	0.029	NA	-0.12	-2.2	Brain - Cortex
BSG	rs72773815	0.03	2.4e-05	0.26	2.2	Brain - Putamen (basal ganglia)
PEBP1	rs72773815	0.03	4e-05	0.22	2.2	Brain - Nucleus accumbens (basal ganglia)
GNAQ	rs35991856	0.03	4.2e-05	-0.19	-2.2	Brain - Anterior cingulate cortex (BA24)
IDH3B	rs35788185	0.03	4.2e-05	-0.095	-2.2	Brain - Frontal Cortex (BA9)
ARHGDIA	rs72773815	0.03	4.3e-05	-0.2	-2.2	Brain - Caudate (basal ganglia)
NDUFV1	rs214136	0.03	6.1e-05	0.12	2.2	Brain - Anterior cingulate cortex (BA24)
MRPL22	rs992623	0.03	7.2e-05	0.15	2.2	Brain - Caudate (basal ganglia)
SECISBP2	rs35991856	0.03	7.9e-05	-0.16	-2.2	Brain - Cerebellum
COX8A	rs992623	0.03	0.00012	0.11	2.2	Brain - Cerebellum
COX5B	rs454345	0.03	0.00019	0.079	2.2	Brain - Caudate (basal ganglia)
BOLA3	rs35991856	0.03	NA	0.12	2.2	Brain - Nucleus accumbens (basal ganglia)
BOLA3	rs6893807	0.03	NA	0.16	2.2	Brain - Amygdala
CACNA2D1	rs35991856	0.03	NA	0.16	2.2	Brain - Cerebellar Hemisphere
CACNA2D1	rs72775522	0.03	NA	0.18	2.2	Brain - Cerebellar Hemisphere
CDC42BPA	rs35788185	0.03	NA	-0.11	-2.2	Brain - Caudate (basal ganglia)
COX4I1	rs454345	0.03	NA	-0.11	-2.2	Brain - Substantia nigra
COX5A	rs700592	0.03	NA	0.087	2.2	Brain - Putamen (basal ganglia)
DEGS1	rs700592	0.03	NA	-0.099	-2.2	Brain - Hippocampus
IDH3B	rs992623	0.03	NA	0.099	2.2	Brain - Hypothalamus
KLC2	rs700592	0.03	NA	-0.082	-2.2	Brain - Substantia nigra
LDHA	rs454345	0.03	NA	-0.14	-2.2	Brain - Cerebellar Hemisphere
MYL6B	rs35991856	0.03	NA	-0.13	-2.2	Brain - Substantia nigra
MYL6B	rs72773815	0.03	NA	-0.22	-2.2	Brain - Substantia nigra
MYL6B	rs454345	0.03	NA	0.06	2.2	Brain - Putamen (basal ganglia)
NDRG4	rs6893807	0.03	NA	-0.11	-2.2	Brain - Amygdala
NDUFAB1	rs35788185	0.03	NA	0.1	2.2	Brain - Cortex
NDUFAB1	rs3850651	0.03	NA	-0.094	-2.2	Brain - Amygdala
NDUFS4	rs454345	0.03	NA	0.13	2.2	Brain - Amygdala
NIPBL	rs35991856	0.03	NA	-0.14	-2.2	Brain - Nucleus accumbens (basal ganglia)
NUTF2	rs214136	0.03	NA	-0.13	-2.2	Brain - Putamen (basal ganglia)
OTUB1	rs992623	0.03	NA	0.065	2.2	Brain - Hippocampus
PINK1	rs35991856	0.03	NA	-0.17	-2.2	Brain - Anterior cingulate cortex (BA24)
PPP1R3E	rs72775522	0.03	NA	0.21	2.2	Brain - Substantia nigra
RYR2	rs700592	0.03	NA	-0.16	-2.2	Brain - Substantia nigra
SLC25A4	rs6893807	0.03	NA	-0.069	-2.2	Brain - Nucleus accumbens (basal ganglia)
SLC25A4	rs72775522	0.03	NA	0.078	2.2	Brain - Nucleus accumbens (basal ganglia)
TSG101	rs992623	0.03	NA	-0.14	-2.2	Brain - Caudate (basal ganglia)
UQCRH	rs992623	0.03	NA	0.12	2.2	Brain - Spinal cord (cervical c-1)
MPC1	rs214136	0.031	1.7e-05	-0.1	-2.2	Brain - Spinal cord (cervical c-1)
CYB5A	rs214136	0.031	2.6e-05	-0.16	-2.2	Brain - Hippocampus
CTSD	rs35991856	0.031	3e-05	0.14	2.2	Brain - Frontal Cortex (BA9)
FAHD1	rs35788185	0.031	3.2e-05	-0.26	-2.2	Brain - Putamen (basal ganglia)
TUFM	rs6893807	0.031	3.4e-05	0.16	2.2	Brain - Amygdala
CHCHD10	rs3850651	0.031	3.5e-05	-0.076	-2.2	Brain - Frontal Cortex (BA9)
GNAQ	rs3850651	0.031	4.6e-05	-0.099	-2.2	Brain - Hippocampus
CYC1	rs35788185	0.031	5.4e-05	-0.12	-2.2	Brain - Frontal Cortex (BA9)
GNAQ	rs6893807	0.031	6.1e-05	-0.12	-2.2	Brain - Caudate (basal ganglia)
CD46	rs214136	0.031	6.2e-05	-0.11	-2.2	Brain - Nucleus accumbens (basal ganglia)
CYB5R1	rs35991856	0.031	6.2e-05	0.16	2.2	Brain - Cerebellum
NT5M	rs35991856	0.031	6.3e-05	-0.13	-2.2	Brain - Frontal Cortex (BA9)
MRPL35	rs72775522	0.031	7.5e-05	0.14	2.2	Brain - Putamen (basal ganglia)
ACADVL	rs214136	0.031	NA	0.094	2.2	Brain - Nucleus accumbens (basal ganglia)
ARHGEF12	rs700592	0.031	NA	-0.081	-2.2	Brain - Nucleus accumbens (basal ganglia)
ARHGEF12	rs35788185	0.031	NA	0.11	2.2	Brain - Hypothalamus
ARPC5L	rs3850651	0.031	NA	0.063	2.2	Brain - Anterior cingulate cortex (BA24)
CFL1	rs700592	0.031	NA	0.07	2.2	Brain - Cerebellum
CHMP1B	rs3850651	0.031	NA	0.1	2.2	Brain - Hypothalamus
COQ10B	rs214136	0.031	NA	-0.1	-2.2	Brain - Cortex
COX8A	rs214136	0.031	NA	0.096	2.2	Brain - Hypothalamus
CYB5R1	rs454345	0.031	NA	-0.2	-2.2	Brain - Spinal cord (cervical c-1)
DECR1	rs700592	0.031	NA	0.099	2.2	Brain - Nucleus accumbens (basal ganglia)
FBXL4	rs454345	0.031	NA	-0.1	-2.2	Brain - Caudate (basal ganglia)
FSCN1	rs3850651	0.031	NA	-0.084	-2.2	Brain - Caudate (basal ganglia)
HSP90AB1	rs6893807	0.031	NA	0.1	2.2	Brain - Cerebellar Hemisphere
IRS2	rs3850651	0.031	NA	0.088	2.2	Brain - Cerebellum
LAMTOR1	rs35991856	0.031	NA	0.14	2.2	Brain - Anterior cingulate cortex (BA24)
MAN1A2	rs454345	0.031	NA	0.1	2.2	Brain - Hypothalamus
MRPL22	rs72773815	0.031	NA	-0.36	-2.2	Brain - Anterior cingulate cortex (BA24)
NDUFAB1	rs992623	0.031	NA	0.16	2.2	Brain - Spinal cord (cervical c-1)
NDUFS6	rs214136	0.031	NA	0.083	2.2	Brain - Hippocampus
NFU1	rs72775522	0.031	NA	-0.16	-2.2	Brain - Hippocampus
PDE8A	rs992623	0.031	NA	-0.14	-2.2	Brain - Anterior cingulate cortex (BA24)
RPS2	rs6893807	0.031	NA	0.12	2.2	Brain - Cerebellum
SLC25A33	rs214136	0.031	NA	0.16	2.2	Brain - Amygdala
VDAC1	rs72775522	0.031	NA	0.071	2.2	Brain - Caudate (basal ganglia)
RUVBL2	rs700592	0.032	2.3e-05	-0.12	-2.2	Brain - Hypothalamus
QDPR	rs992623	0.032	3.6e-05	0.14	2.2	Brain - Hippocampus
RUVBL2	rs992623	0.032	4.2e-05	0.13	2.2	Brain - Nucleus accumbens (basal ganglia)
ENPP4	rs700592	0.032	8.4e-05	-0.1	-2.2	Brain - Cerebellum
CCT8	rs700592	0.032	9.3e-05	0.086	2.2	Brain - Nucleus accumbens (basal ganglia)
NDUFS3	rs3850651	0.032	0.00039	-0.11	-2.2	Brain - Cerebellum
ACACA	rs6893807	0.032	NA	0.16	2.2	Brain - Putamen (basal ganglia)
ACACA	rs454345	0.032	NA	-0.11	-2.2	Brain - Hypothalamus
ALDH2	rs454345	0.032	NA	0.098	2.2	Brain - Anterior cingulate cortex (BA24)
ATP6AP1	rs6893807	0.032	NA	0.08	2.2	Brain - Hippocampus
CAND1	rs992623	0.032	NA	0.086	2.2	Brain - Cerebellar Hemisphere
CD63	rs35788185	0.032	NA	-0.077	-2.2	Brain - Cortex
CHMP1B	rs72773815	0.032	NA	0.24	2.2	Brain - Cortex
CNR1	rs72775522	0.032	NA	0.27	2.2	Brain - Substantia nigra
COA3	rs992623	0.032	NA	-0.14	-2.2	Brain - Substantia nigra
DNAJC7	rs72775522	0.032	NA	0.11	2.2	Brain - Hippocampus
FADS1	rs454345	0.032	NA	-0.12	-2.2	Brain - Nucleus accumbens (basal ganglia)
GNB2	rs3850651	0.032	NA	-0.077	-2.2	Brain - Caudate (basal ganglia)
NDRG4	rs3850651	0.032	NA	-0.07	-2.2	Brain - Substantia nigra
NDUFB6	rs3850651	0.032	NA	0.16	2.2	Brain - Substantia nigra
NDUFS7	rs72773815	0.032	NA	0.31	2.2	Brain - Substantia nigra
NIPBL	rs3850651	0.032	NA	-0.079	-2.2	Brain - Hippocampus
OAT	rs35788185	0.032	NA	0.17	2.2	Brain - Amygdala
PINK1	rs35991856	0.032	NA	-0.13	-2.2	Brain - Putamen (basal ganglia)
PLD3	rs6893807	0.032	NA	0.076	2.2	Brain - Hippocampus
PPP1R3E	rs72773815	0.032	NA	-0.22	-2.2	Brain - Putamen (basal ganglia)
PTS	rs3850651	0.032	NA	0.11	2.2	Brain - Substantia nigra
QDPR	rs700592	0.032	NA	0.19	2.2	Brain - Substantia nigra
RHOA	rs72773815	0.032	NA	-0.14	-2.2	Brain - Caudate (basal ganglia)
RHOA	rs72773815	0.032	NA	-0.22	-2.2	Brain - Amygdala
TFRC	rs3850651	0.032	NA	0.13	2.2	Brain - Hypothalamus
TMEM135	rs35788185	0.032	NA	0.25	2.2	Brain - Spinal cord (cervical c-1)
SAMM50	rs72775522	0.033	2.8e-05	-0.23	-2.2	Brain - Putamen (basal ganglia)
LAMTOR1	rs35788185	0.033	3e-05	0.13	2.2	Brain - Amygdala
SAMM50	rs35991856	0.033	4.2e-05	0.21	2.2	Brain - Cerebellum
GHITM	rs35991856	0.033	5.7e-05	0.13	2.1	Brain - Putamen (basal ganglia)
STK39	rs3850651	0.033	6e-05	-0.092	-2.1	Brain - Caudate (basal ganglia)
CHCHD6	rs992623	0.033	6.7e-05	0.1	2.2	Brain - Nucleus accumbens (basal ganglia)
RSU1	rs992623	0.033	7.3e-05	0.18	2.2	Brain - Cerebellum
PSMC5	rs700592	0.033	8.7e-05	-0.1	-2.2	Brain - Putamen (basal ganglia)
CNR1	rs454345	0.033	0.0001	0.13	2.2	Brain - Cerebellar Hemisphere
ATP6V0D1	rs700592	0.033	NA	-0.073	-2.2	Brain - Cerebellum
AURKAIP1	rs72773815	0.033	NA	0.2	2.2	Brain - Amygdala
BPTF	rs454345	0.033	NA	0.13	2.2	Brain - Substantia nigra
BSG	rs72773815	0.033	NA	0.24	2.1	Brain - Frontal Cortex (BA9)
CD63	rs35991856	0.033	NA	0.075	2.2	Brain - Nucleus accumbens (basal ganglia)
CD63	rs35991856	0.033	NA	0.13	2.2	Brain - Hippocampus
CD63	rs6893807	0.033	NA	0.13	2.2	Brain - Hippocampus
CHMP1B	rs3850651	0.033	NA	0.12	2.2	Brain - Hippocampus
CNKSR2	rs35788185	0.033	NA	-0.059	-2.2	Brain - Caudate (basal ganglia)
CPT1C	rs72773815	0.033	NA	-0.18	-2.2	Brain - Hippocampus
DICER1	rs35991856	0.033	NA	0.12	2.2	Brain - Amygdala
DUSP28	rs700592	0.033	NA	0.15	2.2	Brain - Putamen (basal ganglia)
DUSP28	rs6893807	0.033	NA	0.2	2.2	Brain - Cerebellum
EML5	rs6893807	0.033	NA	0.31	2.2	Brain - Amygdala
FKBP4	rs454345	0.033	NA	0.14	2.2	Brain - Amygdala
HOOK3	rs6893807	0.033	NA	-0.11	-2.1	Brain - Nucleus accumbens (basal ganglia)
IL6ST	rs35991856	0.033	NA	0.13	2.2	Brain - Amygdala
NDUFS3	rs72775522	0.033	NA	0.16	2.2	Brain - Anterior cingulate cortex (BA24)
NIPBL	rs72773815	0.033	NA	-0.35	-2.2	Brain - Spinal cord (cervical c-1)
OAT	rs72773815	0.033	NA	0.24	2.2	Brain - Substantia nigra
PACSIN2	rs72773815	0.033	NA	-0.49	-2.2	Brain - Anterior cingulate cortex (BA24)
PCMT1	rs72773815	0.033	NA	0.17	2.2	Brain - Cerebellum
PINK1	rs454345	0.033	NA	-0.17	-2.2	Brain - Spinal cord (cervical c-1)
PRKACB	rs35991856	0.033	NA	0.073	2.2	Brain - Hypothalamus
RYR2	rs992623	0.033	NA	0.16	2.2	Brain - Hypothalamus
SLC25A11	rs72775522	0.033	NA	-0.093	-2.2	Brain - Frontal Cortex (BA9)
VDAC1	rs992623	0.033	NA	0.083	2.1	Brain - Cerebellum
IRS2	rs700592	0.034	3.1e-05	0.14	2.1	Brain - Nucleus accumbens (basal ganglia)
GALNT7	rs3850651	0.034	4.1e-05	0.15	2.2	Brain - Spinal cord (cervical c-1)
NDUFS2	rs454345	0.034	5e-05	-0.1	-2.1	Brain - Putamen (basal ganglia)
ENPP4	rs35991856	0.034	8.4e-05	-0.13	-2.1	Brain - Cerebellum
ACADVL	rs454345	0.034	NA	0.12	2.1	Brain - Hippocampus
AHSA1	rs3850651	0.034	NA	0.093	2.1	Brain - Cerebellum
AMBRA1	rs72775522	0.034	NA	0.14	2.1	Brain - Hippocampus
ARHGEF12	rs992623	0.034	NA	0.12	2.2	Brain - Substantia nigra
BOLA3	rs6893807	0.034	NA	0.11	2.1	Brain - Hippocampus
CA2	rs3850651	0.034	NA	0.1	2.1	Brain - Hippocampus
CHCHD10	rs6893807	0.034	NA	-0.093	-2.1	Brain - Caudate (basal ganglia)
COX4I1	rs72773815	0.034	NA	0.13	2.1	Brain - Nucleus accumbens (basal ganglia)
COX7B	rs214136	0.034	NA	0.1	2.2	Brain - Spinal cord (cervical c-1)
COX7B	rs6893807	0.034	NA	0.1	2.1	Brain - Cortex
EEA1	rs454345	0.034	NA	0.16	2.2	Brain - Spinal cord (cervical c-1)
ERAL1	rs700592	0.034	NA	0.12	2.1	Brain - Putamen (basal ganglia)
GALNT7	rs3850651	0.034	NA	0.12	2.1	Brain - Cortex
HEATR1	rs72773815	0.034	NA	-0.25	-2.1	Brain - Frontal Cortex (BA9)
MAPKAPK2	rs3850651	0.034	NA	-0.13	-2.1	Brain - Spinal cord (cervical c-1)
MARK2	rs700592	0.034	NA	0.074	2.1	Brain - Frontal Cortex (BA9)
MOAP1	rs3850651	0.034	NA	0.064	2.1	Brain - Amygdala
NEB	rs72775522	0.034	NA	-0.3	-2.1	Brain - Cortex
PPP2R1A	rs214136	0.034	NA	-0.065	-2.1	Brain - Cortex
RTN4RL1	rs72773815	0.034	NA	-0.23	-2.1	Brain - Putamen (basal ganglia)
STK24	rs700592	0.034	NA	0.13	2.2	Brain - Spinal cord (cervical c-1)
UFC1	rs35788185	0.034	NA	0.13	2.1	Brain - Cerebellum
CYB5A	rs454345	0.035	2e-05	0.13	2.1	Brain - Hypothalamus
SAMM50	rs214136	0.035	2.8e-05	0.16	2.1	Brain - Putamen (basal ganglia)
NDUFS2	rs992623	0.035	3.1e-05	0.19	2.1	Brain - Spinal cord (cervical c-1)
ATIC	rs700592	0.035	3.3e-05	0.14	2.1	Brain - Hypothalamus
GHITM	rs72775522	0.035	3.6e-05	-0.24	-2.1	Brain - Spinal cord (cervical c-1)
TIMM22	rs72773815	0.035	3.6e-05	-0.27	-2.1	Brain - Cerebellum
MRPL34	rs992623	0.035	4.6e-05	-0.13	-2.1	Brain - Caudate (basal ganglia)
GNAQ	rs35991856	0.035	5.3e-05	-0.14	-2.1	Brain - Putamen (basal ganglia)
ACAT1	rs454345	0.035	5.5e-05	0.14	2.1	Brain - Hippocampus
PEBP1	rs454345	0.035	5.6e-05	0.13	2.1	Brain - Cortex
CSTB	rs214136	0.035	7.6e-05	-0.12	-2.1	Brain - Cerebellum
BAG6	rs992623	0.035	0.0001	-0.2	-2.1	Brain - Cortex
MRPL48	rs3850651	0.035	0.00011	-0.1	-2.1	Brain - Nucleus accumbens (basal ganglia)
AHNAK	rs35788185	0.035	NA	0.17	2.1	Brain - Spinal cord (cervical c-1)
AHNAK	rs6893807	0.035	NA	0.1	2.1	Brain - Hippocampus
CA2	rs3850651	0.035	NA	0.1	2.1	Brain - Hypothalamus
CKB	rs3850651	0.035	NA	-0.092	-2.1	Brain - Putamen (basal ganglia)
COX5B	rs72773815	0.035	NA	0.18	2.1	Brain - Cerebellum
DLST	rs214136	0.035	NA	-0.11	-2.1	Brain - Cortex
FABP5	rs35991856	0.035	NA	-0.16	-2.1	Brain - Caudate (basal ganglia)
FASN	rs3850651	0.035	NA	-0.13	-2.1	Brain - Amygdala
FBXL4	rs700592	0.035	NA	-0.13	-2.1	Brain - Cortex
FDX1	rs6893807	0.035	NA	-0.15	-2.1	Brain - Nucleus accumbens (basal ganglia)
GBA	rs35788185	0.035	NA	-0.15	-2.1	Brain - Caudate (basal ganglia)
HNRNPM	rs3850651	0.035	NA	-0.12	-2.1	Brain - Nucleus accumbens (basal ganglia)
LAMP1	rs6893807	0.035	NA	0.12	2.1	Brain - Frontal Cortex (BA9)
MAN1A2	rs992623	0.035	NA	0.21	2.1	Brain - Amygdala
MYL12B	rs992623	0.035	NA	-0.08	-2.1	Brain - Hippocampus
NDUFA12	rs3850651	0.035	NA	-0.091	-2.1	Brain - Caudate (basal ganglia)
NIPBL	rs6893807	0.035	NA	0.15	2.1	Brain - Amygdala
PCF11	rs992623	0.035	NA	0.17	2.1	Brain - Substantia nigra
PCF11	rs72775522	0.035	NA	0.24	2.1	Brain - Spinal cord (cervical c-1)
PCMT1	rs992623	0.035	NA	0.075	2.1	Brain - Hippocampus
SLC1A4	rs992623	0.035	NA	-0.13	-2.1	Brain - Amygdala
SLC25A36	rs3850651	0.035	NA	-0.064	-2.1	Brain - Frontal Cortex (BA9)
SLC7A5	rs700592	0.035	NA	-0.13	-2.1	Brain - Caudate (basal ganglia)
UBE2N	rs72773815	0.035	NA	-0.16	-2.1	Brain - Cerebellum
UQCRC2	rs6893807	0.035	NA	-0.084	-2.1	Brain - Nucleus accumbens (basal ganglia)
ATIC	rs35788185	0.036	1.7e-05	0.25	2.1	Brain - Substantia nigra
CTSD	rs700592	0.036	2.1e-05	-0.12	-2.1	Brain - Hippocampus
CPT1C	rs35788185	0.036	2.4e-05	0.12	2.1	Brain - Hypothalamus
PSMC5	rs700592	0.036	3e-05	0.15	2.1	Brain - Substantia nigra
NQO2	rs35991856	0.036	3.9e-05	-0.25	-2.1	Brain - Nucleus accumbens (basal ganglia)
RSU1	rs454345	0.036	4.1e-05	0.13	2.1	Brain - Frontal Cortex (BA9)
CPT1C	rs214136	0.036	4.9e-05	0.073	2.1	Brain - Caudate (basal ganglia)
TIMM50	rs454345	0.036	5.4e-05	-0.082	-2.1	Brain - Frontal Cortex (BA9)
PSMC5	rs214136	0.036	5.9e-05	-0.087	-2.1	Brain - Hypothalamus
ENPP4	rs3850651	0.036	6.6e-05	0.083	2.1	Brain - Caudate (basal ganglia)
ACAT1	rs700592	0.036	7.7e-05	-0.12	-2.1	Brain - Putamen (basal ganglia)
SECISBP2	rs3850651	0.036	7.9e-05	-0.12	-2.1	Brain - Cerebellum
ACAT1	rs72775522	0.036	9.8e-05	0.16	2.1	Brain - Caudate (basal ganglia)
AHSA1	rs3850651	0.036	NA	0.12	2.1	Brain - Substantia nigra
AK4	rs454345	0.036	NA	-0.11	-2.1	Brain - Hippocampus
APPL1	rs72773815	0.036	NA	-0.35	-2.1	Brain - Substantia nigra
ARPC5L	rs700592	0.036	NA	0.049	2.1	Brain - Caudate (basal ganglia)
CCT8	rs35788185	0.036	NA	-0.092	-2.1	Brain - Hypothalamus
DUSP28	rs35991856	0.036	NA	0.19	2.1	Brain - Cerebellar Hemisphere
FEZ1	rs992623	0.036	NA	-0.079	-2.1	Brain - Hippocampus
IDH2	rs6893807	0.036	NA	-0.15	-2.1	Brain - Substantia nigra
IRS2	rs6893807	0.036	NA	0.24	2.1	Brain - Spinal cord (cervical c-1)
LAMTOR1	rs6893807	0.036	NA	0.13	2.1	Brain - Anterior cingulate cortex (BA24)
MRPL33	rs72773815	0.036	NA	0.26	2.1	Brain - Cerebellum
NDUFA12	rs72775522	0.036	NA	0.21	2.1	Brain - Anterior cingulate cortex (BA24)
NDUFA13	rs214136	0.036	NA	-0.1	-2.1	Brain - Cerebellum
NDUFB3	rs3850651	0.036	NA	-0.13	-2.1	Brain - Amygdala
OTUB1	rs454345	0.036	NA	-0.09	-2.1	Brain - Cerebellum
PITPNA	rs454345	0.036	NA	-0.091	-2.1	Brain - Anterior cingulate cortex (BA24)
PSMA3	rs35991856	0.036	NA	0.17	2.1	Brain - Cortex
PSMB6	rs72775522	0.036	NA	-0.13	-2.1	Brain - Putamen (basal ganglia)
RHEB	rs6893807	0.036	NA	0.12	2.1	Brain - Putamen (basal ganglia)
RPS6KB1	rs6893807	0.036	NA	0.17	2.1	Brain - Anterior cingulate cortex (BA24)
RTN4RL1	rs3850651	0.036	NA	-0.11	-2.1	Brain - Hypothalamus
SCAMP3	rs6893807	0.036	NA	0.11	2.1	Brain - Hippocampus
SLC12A2	rs72773815	0.036	NA	-0.18	-2.1	Brain - Cortex
SLC1A4	rs35788185	0.036	NA	-0.15	-2.1	Brain - Spinal cord (cervical c-1)
SLC25A11	rs454345	0.036	NA	0.11	2.1	Brain - Putamen (basal ganglia)
TIMM50	rs3850651	0.036	NA	0.086	2.1	Brain - Cortex
TMEM70	rs35991856	0.036	NA	-0.22	-2.1	Brain - Spinal cord (cervical c-1)
TSG101	rs3850651	0.036	NA	0.18	2.1	Brain - Substantia nigra
VDAC1	rs700592	0.036	NA	0.077	2.1	Brain - Substantia nigra
VDAC1	rs700592	0.036	NA	-0.062	-2.1	Brain - Hypothalamus
EPB41L2	rs214136	0.037	3.1e-05	0.16	2.1	Brain - Spinal cord (cervical c-1)
NQO2	rs35991856	0.037	3.6e-05	-0.2	-2.1	Brain - Frontal Cortex (BA9)
RSU1	rs992623	0.037	4.1e-05	0.16	2.1	Brain - Frontal Cortex (BA9)
CYB5R3	rs700592	0.037	4.2e-05	0.12	2.1	Brain - Hypothalamus
DCXR	rs214136	0.037	6e-05	-0.089	-2.1	Brain - Cerebellar Hemisphere
SLC1A4	rs700592	0.037	6.4e-05	-0.15	-2.1	Brain - Cerebellar Hemisphere
GHITM	rs454345	0.037	9.5e-05	0.086	2.1	Brain - Cerebellar Hemisphere
RIMS2	rs35788185	0.037	9.9e-05	-0.12	-2.1	Brain - Cerebellar Hemisphere
ACACA	rs72773815	0.037	NA	-0.31	-2.1	Brain - Cerebellar Hemisphere
ACP1	rs35991856	0.037	NA	0.088	2.1	Brain - Cortex
AK4	rs992623	0.037	NA	0.11	2.1	Brain - Caudate (basal ganglia)
APEX1	rs214136	0.037	NA	-0.14	-2.1	Brain - Amygdala
ATP6AP1	rs35991856	0.037	NA	0.073	2.1	Brain - Nucleus accumbens (basal ganglia)
BPTF	rs3850651	0.037	NA	0.1	2.1	Brain - Putamen (basal ganglia)
COX5B	rs35788185	0.037	NA	-0.099	-2.1	Brain - Hippocampus
DNAJC7	rs72773815	0.037	NA	-0.35	-2.1	Brain - Spinal cord (cervical c-1)
FABP5	rs700592	0.037	NA	-0.19	-2.1	Brain - Spinal cord (cervical c-1)
HIGD2A	rs72773815	0.037	NA	-0.22	-2.1	Brain - Frontal Cortex (BA9)
HSPE1	rs72773815	0.037	NA	-0.19	-2.1	Brain - Cerebellar Hemisphere
MAN1A2	rs700592	0.037	NA	-0.098	-2.1	Brain - Hypothalamus
MRPL22	rs6893807	0.037	NA	0.15	2.1	Brain - Putamen (basal ganglia)
NDUFA13	rs72775522	0.037	NA	-0.092	-2.1	Brain - Caudate (basal ganglia)
NDUFB4	rs214136	0.037	NA	-0.12	-2.1	Brain - Anterior cingulate cortex (BA24)
NFU1	rs454345	0.037	NA	0.11	2.1	Brain - Nucleus accumbens (basal ganglia)
NRP1	rs35991856	0.037	NA	0.2	2.1	Brain - Frontal Cortex (BA9)
PCMT1	rs72773815	0.037	NA	-0.24	-2.1	Brain - Spinal cord (cervical c-1)
PINK1	rs72775522	0.037	NA	-0.27	-2.1	Brain - Spinal cord (cervical c-1)
PRELID1	rs700592	0.037	NA	0.11	2.1	Brain - Nucleus accumbens (basal ganglia)
RYR2	rs454345	0.037	NA	-0.052	-2.1	Brain - Putamen (basal ganglia)
S100A6	rs6893807	0.037	NA	0.19	2.1	Brain - Hippocampus
SLC25A11	rs454345	0.037	NA	0.098	2.1	Brain - Substantia nigra
SPHK2	rs72775522	0.037	NA	0.13	2.1	Brain - Frontal Cortex (BA9)
GPX3	rs214136	0.038	4.2e-05	-0.16	-2.1	Brain - Putamen (basal ganglia)
SMDT1	rs72773815	0.038	5.1e-05	-0.27	-2.1	Brain - Spinal cord (cervical c-1)
TXN	rs454345	0.038	5.7e-05	0.13	2.1	Brain - Cortex
MDH2	rs700592	0.038	5.8e-05	-0.065	-2.1	Brain - Hippocampus
COX6B1	rs72773815	0.038	6e-05	-0.21	-2.1	Brain - Cortex
NDUFV1	rs72775522	0.038	6.1e-05	-0.18	-2.1	Brain - Anterior cingulate cortex (BA24)
EPS8L2	rs72775522	0.038	7e-05	0.31	2.1	Brain - Cerebellar Hemisphere
EPS8L2	rs454345	0.038	7.7e-05	-0.21	-2.1	Brain - Cerebellum
BNIP3L	rs6893807	0.038	8.9e-05	-0.11	-2.1	Brain - Cerebellum
CISD2	rs700592	0.038	0.00015	-0.096	-2.1	Brain - Cerebellum
ATAT1	rs72775522	0.038	0.00018	0.17	2.1	Brain - Cerebellar Hemisphere
ACSS2	rs700592	0.038	0.0002	-0.11	-2.1	Brain - Caudate (basal ganglia)
ACSL3	rs72775522	0.038	NA	0.2	2.1	Brain - Substantia nigra
AMBRA1	rs3850651	0.038	NA	-0.1	-2.1	Brain - Anterior cingulate cortex (BA24)
ATP6V0D1	rs35991856	0.038	NA	0.12	2.1	Brain - Amygdala
CAND1	rs700592	0.038	NA	-0.065	-2.1	Brain - Nucleus accumbens (basal ganglia)
COX5A	rs72773815	0.038	NA	0.2	2.1	Brain - Cerebellum
COX7B	rs214136	0.038	NA	-0.11	-2.1	Brain - Cerebellum
CYC1	rs214136	0.038	NA	0.092	2.1	Brain - Nucleus accumbens (basal ganglia)
DHX30	rs35991856	0.038	NA	-0.086	-2.1	Brain - Nucleus accumbens (basal ganglia)
FH	rs454345	0.038	NA	0.095	2.1	Brain - Frontal Cortex (BA9)
HNRNPM	rs35991856	0.038	NA	-0.15	-2.1	Brain - Hippocampus
HNRNPM	rs72775522	0.038	NA	0.18	2.1	Brain - Cortex
MRPL22	rs35788185	0.038	NA	0.18	2.1	Brain - Anterior cingulate cortex (BA24)
MYL12B	rs35991856	0.038	NA	0.094	2.1	Brain - Cerebellar Hemisphere
NDUFA12	rs3850651	0.038	NA	-0.072	-2.1	Brain - Hypothalamus
NDUFS3	rs214136	0.038	NA	0.059	2.1	Brain - Hippocampus
NEB	rs700592	0.038	NA	0.2	2.1	Brain - Hippocampus
NIPBL	rs454345	0.038	NA	-0.083	-2.1	Brain - Hippocampus
OTUB1	rs72773815	0.038	NA	-0.19	-2.1	Brain - Amygdala
OXA1L	rs454345	0.038	NA	-0.17	-2.1	Brain - Amygdala
PACSIN2	rs72773815	0.038	NA	-0.25	-2.1	Brain - Hypothalamus
PDE12	rs72773815	0.038	NA	0.22	2.1	Brain - Cerebellum
PSMA3	rs214136	0.038	NA	0.12	2.1	Brain - Spinal cord (cervical c-1)
SECISBP2	rs700592	0.038	NA	-0.07	-2.1	Brain - Nucleus accumbens (basal ganglia)
SLC25A33	rs35991856	0.038	NA	-0.2	-2.1	Brain - Amygdala
THY1	rs700592	0.038	NA	-0.078	-2.1	Brain - Substantia nigra
RPS26	rs214136	0.039	3.6e-05	0.26	2.1	Brain - Spinal cord (cervical c-1)
ATIC	rs35991856	0.039	3.8e-05	0.19	2.1	Brain - Hippocampus
PEBP1	rs454345	0.039	3.8e-05	0.1	2.1	Brain - Frontal Cortex (BA9)
PLD3	rs700592	0.039	4.6e-05	-0.07	-2.1	Brain - Putamen (basal ganglia)
CMC2	rs72773815	0.039	4.7e-05	0.25	2.1	Brain - Cerebellum
PDCD5	rs72775522	0.039	5.8e-05	0.16	2.1	Brain - Caudate (basal ganglia)
FDX1	rs700592	0.039	6.2e-05	0.13	2.1	Brain - Putamen (basal ganglia)
MDH2	rs214136	0.039	7.1e-05	0.056	2.1	Brain - Frontal Cortex (BA9)
NDUFS5	rs72773815	0.039	7.4e-05	-0.23	-2.1	Brain - Cerebellar Hemisphere
MFN1	rs454345	0.039	8.1e-05	0.11	2.1	Brain - Caudate (basal ganglia)
FDX1	rs72775522	0.039	0.0001	-0.17	-2.1	Brain - Cerebellar Hemisphere
ACP1	rs6893807	0.039	NA	-0.095	-2.1	Brain - Frontal Cortex (BA9)
ACTB	rs72773815	0.039	NA	0.31	2.1	Brain - Substantia nigra
AHNAK	rs35991856	0.039	NA	0.16	2.1	Brain - Spinal cord (cervical c-1)
AHSA1	rs214136	0.039	NA	-0.082	-2.1	Brain - Nucleus accumbens (basal ganglia)
AKT2	rs72773815	0.039	NA	0.26	2.1	Brain - Spinal cord (cervical c-1)
ARL2BP	rs72773815	0.039	NA	0.4	2.1	Brain - Hippocampus
ARPC3	rs3850651	0.039	NA	0.11	2.1	Brain - Frontal Cortex (BA9)
ARPC3	rs700592	0.039	NA	-0.12	-2.1	Brain - Anterior cingulate cortex (BA24)
ATP6V0B	rs72775522	0.039	NA	-0.1	-2.1	Brain - Frontal Cortex (BA9)
BSG	rs454345	0.039	NA	-0.13	-2.1	Brain - Cerebellum
CNKSR2	rs72773815	0.039	NA	-0.3	-2.1	Brain - Substantia nigra
FAM20C	rs6893807	0.039	NA	0.15	2.1	Brain - Substantia nigra
FASN	rs72773815	0.039	NA	-0.2	-2.1	Brain - Cortex
GNAQ	rs214136	0.039	NA	0.098	2.1	Brain - Frontal Cortex (BA9)
HOOK3	rs35991856	0.039	NA	-0.11	-2.1	Brain - Nucleus accumbens (basal ganglia)
HSP90AB1	rs214136	0.039	NA	-0.084	-2.1	Brain - Caudate (basal ganglia)
HSPA8	rs35991856	0.039	NA	-0.12	-2.1	Brain - Hippocampus
IL6ST	rs72775522	0.039	NA	-0.11	-2.1	Brain - Cerebellum
LDHA	rs3850651	0.039	NA	-0.069	-2.1	Brain - Caudate (basal ganglia)
MRPL22	rs214136	0.039	NA	-0.11	-2.1	Brain - Putamen (basal ganglia)
MRPL39	rs72773815	0.039	NA	0.35	2.1	Brain - Cortex
MRPL51	rs6893807	0.039	NA	0.1	2.1	Brain - Hypothalamus
MTX3	rs700592	0.039	NA	0.087	2.1	Brain - Putamen (basal ganglia)
MYL6B	rs72773815	0.039	NA	-0.13	-2.1	Brain - Hippocampus
RTN4RL1	rs992623	0.039	NA	0.14	2.1	Brain - Putamen (basal ganglia)
TAOK1	rs6893807	0.039	NA	-0.11	-2.1	Brain - Putamen (basal ganglia)
TMEM38A	rs72775522	0.039	NA	0.31	2.1	Brain - Spinal cord (cervical c-1)
UBE2G1	rs3850651	0.039	NA	-0.093	-2.1	Brain - Nucleus accumbens (basal ganglia)
WDR26	rs700592	0.039	NA	-0.083	-2.1	Brain - Cortex
WDR26	rs3850651	0.039	NA	-0.082	-2.1	Brain - Cortex
RUVBL2	rs992623	0.04	2.3e-05	0.15	2.1	Brain - Hypothalamus
GHITM	rs700592	0.04	3.6e-05	0.13	2.1	Brain - Spinal cord (cervical c-1)
GNAQ	rs72773815	0.04	4.2e-05	0.31	2.1	Brain - Anterior cingulate cortex (BA24)
NDUFS5	rs214136	0.04	5.2e-05	0.079	2.1	Brain - Caudate (basal ganglia)
COX6B1	rs35991856	0.04	6e-05	0.13	2.1	Brain - Cortex
NDUFS2	rs454345	0.04	6.5e-05	-0.085	-2.1	Brain - Nucleus accumbens (basal ganglia)
MAPKAPK2	rs3850651	0.04	7.6e-05	0.05	2.1	Brain - Cortex
MRPL39	rs35991856	0.04	9.3e-05	-0.16	-2.1	Brain - Cerebellar Hemisphere
PSMC5	rs72775522	0.04	0.0001	0.17	2.1	Brain - Cortex
SMDT1	rs992623	0.04	0.0001	0.12	2.1	Brain - Caudate (basal ganglia)
ACACA	rs72775522	0.04	NA	0.19	2.1	Brain - Cerebellar Hemisphere
ACP1	rs35991856	0.04	NA	-0.1	-2.1	Brain - Frontal Cortex (BA9)
AK4	rs454345	0.04	NA	-0.079	-2.1	Brain - Putamen (basal ganglia)
ANK2	rs3850651	0.04	NA	0.079	2.1	Brain - Hippocampus
DNAJC7	rs700592	0.04	NA	0.11	2.1	Brain - Amygdala
HNRNPM	rs3850651	0.04	NA	-0.11	-2.1	Brain - Putamen (basal ganglia)
HOOK3	rs214136	0.04	NA	0.081	2.1	Brain - Nucleus accumbens (basal ganglia)
MPC1	rs454345	0.04	NA	-0.11	-2.1	Brain - Putamen (basal ganglia)
NDUFA12	rs992623	0.04	NA	-0.1	-2.1	Brain - Hypothalamus
NDUFS7	rs992623	0.04	NA	0.12	2.1	Brain - Hypothalamus
OXA1L	rs700592	0.04	NA	0.16	2.1	Brain - Anterior cingulate cortex (BA24)
PACSIN2	rs72773815	0.04	NA	-0.34	-2.1	Brain - Substantia nigra
PRNP	rs214136	0.04	NA	0.062	2.1	Brain - Nucleus accumbens (basal ganglia)
SERAC1	rs214136	0.04	NA	-0.1	-2.1	Brain - Anterior cingulate cortex (BA24)
UQCRFS1	rs700592	0.04	NA	-0.082	-2.1	Brain - Putamen (basal ganglia)
YWHAB	rs454345	0.04	NA	0.072	2.1	Brain - Putamen (basal ganglia)
YWHAB	rs35788185	0.04	NA	-0.09	-2.1	Brain - Hippocampus
GPX4	rs214136	0.041	1.7e-05	-0.091	-2.1	Brain - Anterior cingulate cortex (BA24)
VAMP1	rs214136	0.041	2.5e-05	-0.12	-2.1	Brain - Hippocampus
PTPN1	rs72773815	0.041	2.9e-05	0.23	2.1	Brain - Hippocampus
COX4I1	rs35991856	0.041	3.4e-05	-0.12	-2.1	Brain - Cerebellum
CHCHD10	rs214136	0.041	3.5e-05	0.073	2.1	Brain - Frontal Cortex (BA9)
BSG	rs700592	0.041	4e-05	-0.1	-2.1	Brain - Cerebellar Hemisphere
GNAQ	rs72775522	0.041	4.2e-05	0.22	2.1	Brain - Anterior cingulate cortex (BA24)
HSP90AB1	rs6893807	0.041	4.6e-05	0.087	2.1	Brain - Nucleus accumbens (basal ganglia)
CYB5R1	rs6893807	0.041	6.2e-05	0.15	2.1	Brain - Cerebellum
ACACA	rs72775522	0.041	6.6e-05	0.14	2.1	Brain - Cortex
DLST	rs72773815	0.041	9e-05	0.31	2.1	Brain - Cerebellum
GBA	rs454345	0.041	0.00012	-0.12	-2.1	Brain - Cerebellum
RPS26	rs700592	0.041	0.00013	0.2	2.1	Brain - Cerebellum
CISD2	rs454345	0.041	0.00015	0.099	2.1	Brain - Cerebellum
ACSS2	rs3850651	0.041	0.00023	-0.1	-2.1	Brain - Cortex
ACACA	rs454345	0.041	NA	-0.08	-2.1	Brain - Nucleus accumbens (basal ganglia)
ACADVL	rs35788185	0.041	NA	0.14	2.1	Brain - Cerebellum
AHNAK	rs72775522	0.041	NA	0.23	2.1	Brain - Cerebellar Hemisphere
AKT2	rs214136	0.041	NA	-0.083	-2.1	Brain - Caudate (basal ganglia)
ALCAM	rs3850651	0.041	NA	0.069	2.1	Brain - Caudate (basal ganglia)
ANK2	rs72775522	0.041	NA	0.1	2.1	Brain - Hypothalamus
ARID4B	rs700592	0.041	NA	0.089	2.1	Brain - Cerebellum
CDC42BPA	rs992623	0.041	NA	-0.11	-2.1	Brain - Caudate (basal ganglia)
COX4I1	rs72775522	0.041	NA	-0.079	-2.1	Brain - Nucleus accumbens (basal ganglia)
CYB5A	rs454345	0.041	NA	-0.11	-2.1	Brain - Frontal Cortex (BA9)
DGUOK	rs72775522	0.041	NA	0.12	2.1	Brain - Cerebellar Hemisphere
DICER1	rs214136	0.041	NA	0.08	2.1	Brain - Cerebellar Hemisphere
DUSP28	rs454345	0.041	NA	0.15	2.1	Brain - Nucleus accumbens (basal ganglia)
ERAL1	rs454345	0.041	NA	0.1	2.1	Brain - Nucleus accumbens (basal ganglia)
FYN	rs992623	0.041	NA	-0.1	-2.1	Brain - Anterior cingulate cortex (BA24)
GALNT7	rs3850651	0.041	NA	0.12	2.1	Brain - Caudate (basal ganglia)
GRB2	rs35788185	0.041	NA	-0.095	-2.1	Brain - Caudate (basal ganglia)
IDH2	rs454345	0.041	NA	-0.099	-2.1	Brain - Hypothalamus
IRS2	rs700592	0.041	NA	0.12	2.1	Brain - Frontal Cortex (BA9)
LAMTOR1	rs72775522	0.041	NA	-0.11	-2.1	Brain - Putamen (basal ganglia)
LAMTOR1	rs3850651	0.041	NA	-0.064	-2.1	Brain - Frontal Cortex (BA9)
NDUFAF1	rs454345	0.041	NA	-0.13	-2.1	Brain - Hippocampus
NDUFB6	rs992623	0.041	NA	0.12	2.1	Brain - Hypothalamus
PACSIN2	rs992623	0.041	NA	-0.2	-2.1	Brain - Hippocampus
PPP1R3E	rs214136	0.041	NA	0.1	2.1	Brain - Putamen (basal ganglia)
SEC13	rs700592	0.041	NA	-0.13	-2.1	Brain - Substantia nigra
STK24	rs454345	0.041	NA	-0.14	-2.1	Brain - Spinal cord (cervical c-1)
STK25	rs6893807	0.041	NA	0.072	2.1	Brain - Hippocampus
UQCRH	rs72773815	0.041	NA	0.14	2.1	Brain - Caudate (basal ganglia)
NDUFV1	rs72773815	0.042	2.4e-05	0.27	2.1	Brain - Substantia nigra
CPT1C	rs454345	0.042	3.4e-05	0.089	2.1	Brain - Frontal Cortex (BA9)
CYB5A	rs72775522	0.042	4e-05	-0.18	-2	Brain - Caudate (basal ganglia)
CISD2	rs700592	0.042	5.1e-05	0.081	2	Brain - Hypothalamus
EPS8L2	rs72773815	0.042	5.2e-05	0.31	2.1	Brain - Putamen (basal ganglia)
PRNP	rs72775522	0.042	5.2e-05	-0.2	-2	Brain - Cerebellum
STK39	rs992623	0.042	6e-05	0.12	2.1	Brain - Nucleus accumbens (basal ganglia)
GOT2	rs6893807	0.042	6.1e-05	0.087	2	Brain - Caudate (basal ganglia)
DGUOK	rs3850651	0.042	7.6e-05	0.1	2.1	Brain - Frontal Cortex (BA9)
IL6ST	rs992623	0.042	9.4e-05	-0.084	-2.1	Brain - Cortex
CCT8	rs454345	0.042	0.00012	-0.092	-2.1	Brain - Cerebellar Hemisphere
ACOT7	rs214136	0.042	NA	0.044	2.1	Brain - Hypothalamus
ARHGEF12	rs700592	0.042	NA	-0.088	-2.1	Brain - Substantia nigra
ARID4B	rs72775522	0.042	NA	0.16	2.1	Brain - Spinal cord (cervical c-1)
ATP6V1H	rs992623	0.042	NA	-0.09	-2	Brain - Frontal Cortex (BA9)
CAND1	rs454345	0.042	NA	0.098	2.1	Brain - Amygdala
CCNI	rs35788185	0.042	NA	-0.24	-2.1	Brain - Substantia nigra
CEND1	rs3850651	0.042	NA	-0.083	-2	Brain - Nucleus accumbens (basal ganglia)
CTSD	rs6893807	0.042	NA	0.19	2.1	Brain - Amygdala
DDX3X	rs35788185	0.042	NA	0.17	2.1	Brain - Spinal cord (cervical c-1)
DEGS1	rs72775522	0.042	NA	0.14	2.1	Brain - Cerebellar Hemisphere
DGUOK	rs454345	0.042	NA	0.13	2.1	Brain - Spinal cord (cervical c-1)
EEA1	rs35991856	0.042	NA	0.18	2.1	Brain - Anterior cingulate cortex (BA24)
FLOT1	rs6893807	0.042	NA	-0.15	-2.1	Brain - Anterior cingulate cortex (BA24)
GBA	rs35991856	0.042	NA	-0.15	-2.1	Brain - Anterior cingulate cortex (BA24)
IRS2	rs35788185	0.042	NA	0.27	2.1	Brain - Spinal cord (cervical c-1)
LDHA	rs700592	0.042	NA	-0.13	-2	Brain - Cerebellum
MDH1	rs35788185	0.042	NA	0.063	2.1	Brain - Putamen (basal ganglia)
MRPL35	rs72773815	0.042	NA	-0.21	-2.1	Brain - Hippocampus
MTX3	rs214136	0.042	NA	-0.097	-2.1	Brain - Cerebellum
NDUFB3	rs992623	0.042	NA	0.096	2.1	Brain - Hippocampus
OTUB1	rs214136	0.042	NA	0.079	2.1	Brain - Substantia nigra
PCMT1	rs992623	0.042	NA	0.068	2.1	Brain - Anterior cingulate cortex (BA24)
PDK2	rs35991856	0.042	NA	-0.13	-2.1	Brain - Cortex
PRDX2	rs992623	0.042	NA	0.075	2.1	Brain - Hippocampus
PRELID1	rs992623	0.042	NA	-0.16	-2.1	Brain - Cerebellar Hemisphere
PRNP	rs35991856	0.042	NA	-0.14	-2.1	Brain - Anterior cingulate cortex (BA24)
PTPRD	rs3850651	0.042	NA	0.063	2	Brain - Frontal Cortex (BA9)
RPS6KB1	rs6893807	0.042	NA	0.15	2.1	Brain - Hippocampus
SERAC1	rs72773815	0.042	NA	0.32	2.1	Brain - Amygdala
SLC12A2	rs992623	0.042	NA	-0.11	-2	Brain - Cortex
SLC25A33	rs992623	0.042	NA	0.16	2.1	Brain - Substantia nigra
TFRC	rs72773815	0.042	NA	-0.27	-2.1	Brain - Hypothalamus
TSG101	rs3850651	0.042	NA	0.084	2.1	Brain - Cerebellar Hemisphere
FDX1	rs3850651	0.043	3.6e-05	0.16	2.1	Brain - Spinal cord (cervical c-1)
BLOC1S2	rs214136	0.043	4.5e-05	0.089	2	Brain - Hippocampus
NQO2	rs35991856	0.043	4.6e-05	-0.21	-2	Brain - Cortex
CMC2	rs35991856	0.043	4.8e-05	-0.13	-2	Brain - Cerebellar Hemisphere
FASN	rs35991856	0.043	5.2e-05	-0.097	-2	Brain - Caudate (basal ganglia)
MAN1A2	rs35788185	0.043	5.2e-05	0.16	2	Brain - Putamen (basal ganglia)
STK24	rs6893807	0.043	6.7e-05	-0.14	-2	Brain - Cerebellum
PEPD	rs35788185	0.043	7.1e-05	0.14	2	Brain - Cerebellar Hemisphere
ATP6V0B	rs700592	0.043	7.7e-05	-0.075	-2	Brain - Nucleus accumbens (basal ganglia)
SECISBP2	rs6893807	0.043	7.9e-05	-0.14	-2	Brain - Cerebellum
GSK3A	rs214136	0.043	0.00011	-0.081	-2	Brain - Cerebellar Hemisphere
ABCD2	rs454345	0.043	NA	0.089	2	Brain - Putamen (basal ganglia)
ARHGDIA	rs3850651	0.043	NA	-0.093	-2	Brain - Cerebellum
CYB5A	rs214136	0.043	NA	-0.15	-2	Brain - Anterior cingulate cortex (BA24)
CYC1	rs3850651	0.043	NA	-0.094	-2.1	Brain - Substantia nigra
CYC1	rs700592	0.043	NA	-0.075	-2	Brain - Cerebellar Hemisphere
DHX30	rs700592	0.043	NA	-0.079	-2	Brain - Caudate (basal ganglia)
FASN	rs35788185	0.043	NA	0.23	2.1	Brain - Spinal cord (cervical c-1)
FBXL4	rs72775522	0.043	NA	-0.16	-2	Brain - Nucleus accumbens (basal ganglia)
FDX1	rs72775522	0.043	NA	-0.26	-2	Brain - Anterior cingulate cortex (BA24)
FLOT1	rs454345	0.043	NA	0.13	2	Brain - Anterior cingulate cortex (BA24)
GPX3	rs214136	0.043	NA	-0.17	-2	Brain - Hippocampus
GPX3	rs700592	0.043	NA	0.18	2	Brain - Hippocampus
GPX4	rs72775522	0.043	NA	-0.12	-2	Brain - Frontal Cortex (BA9)
HEATR1	rs72773815	0.043	NA	-0.23	-2	Brain - Putamen (basal ganglia)
LAMP1	rs992623	0.043	NA	0.12	2	Brain - Frontal Cortex (BA9)
LAMP1	rs992623	0.043	NA	0.096	2	Brain - Caudate (basal ganglia)
MAN2A1	rs3850651	0.043	NA	-0.08	-2	Brain - Hypothalamus
MAP2K2	rs72773815	0.043	NA	-0.29	-2.1	Brain - Spinal cord (cervical c-1)
MDH1	rs72773815	0.043	NA	0.1	2	Brain - Cortex
NDUFB3	rs6893807	0.043	NA	-0.098	-2	Brain - Frontal Cortex (BA9)
NDUFS4	rs72775522	0.043	NA	-0.12	-2	Brain - Frontal Cortex (BA9)
NDUFS6	rs214136	0.043	NA	0.12	2	Brain - Spinal cord (cervical c-1)
PCMT1	rs72775522	0.043	NA	0.083	2	Brain - Hypothalamus
PRDX2	rs700592	0.043	NA	0.094	2	Brain - Spinal cord (cervical c-1)
PSMA3	rs35788185	0.043	NA	-0.16	-2	Brain - Amygdala
RIMS2	rs214136	0.043	NA	-0.2	-2	Brain - Amygdala
S100A6	rs700592	0.043	NA	-0.095	-2	Brain - Cortex
SLC12A2	rs35991856	0.043	NA	0.18	2.1	Brain - Spinal cord (cervical c-1)
SLC25A33	rs6893807	0.043	NA	-0.19	-2	Brain - Amygdala
SLC2A13	rs72773815	0.043	NA	0.16	2	Brain - Anterior cingulate cortex (BA24)
TSG101	rs3850651	0.043	NA	-0.097	-2	Brain - Caudate (basal ganglia)
VDAC1	rs72775522	0.043	NA	0.072	2	Brain - Putamen (basal ganglia)
NME1	rs700592	0.044	1.6e-05	0.099	2	Brain - Substantia nigra
NQO2	rs992623	0.044	1.8e-05	0.28	2	Brain - Amygdala
MRPL34	rs72775522	0.044	2.6e-05	-0.12	-2	Brain - Hippocampus
MAPK12	rs992623	0.044	3.1e-05	0.22	2	Brain - Anterior cingulate cortex (BA24)
TXN2	rs35991856	0.044	4.3e-05	-0.11	-2	Brain - Caudate (basal ganglia)
BAG6	rs700592	0.044	5.2e-05	-0.17	-2	Brain - Spinal cord (cervical c-1)
CYC1	rs214136	0.044	5.4e-05	0.088	2	Brain - Frontal Cortex (BA9)
NDUFAF1	rs72775522	0.044	5.4e-05	0.28	2	Brain - Spinal cord (cervical c-1)
LDHA	rs35991856	0.044	5.7e-05	0.13	2	Brain - Cortex
PRDX3	rs214136	0.044	5.9e-05	0.094	2	Brain - Nucleus accumbens (basal ganglia)
ATP6V1G2	rs35991856	0.044	9.4e-05	0.079	2	Brain - Caudate (basal ganglia)
RIMS2	rs35788185	0.044	0.00011	-0.13	-2	Brain - Cerebellum
UQCRH	rs700592	0.044	0.00019	-0.061	-2	Brain - Cortex
ACP1	rs3850651	0.044	NA	-0.076	-2	Brain - Putamen (basal ganglia)
AKT2	rs700592	0.044	NA	-0.1	-2	Brain - Substantia nigra
APEX1	rs454345	0.044	NA	0.11	2	Brain - Hippocampus
ATP6V0B	rs6893807	0.044	NA	0.13	2	Brain - Amygdala
CHMP1B	rs214136	0.044	NA	0.11	2	Brain - Caudate (basal ganglia)
CNKSR2	rs6893807	0.044	NA	0.12	2	Brain - Cerebellar Hemisphere
CYC1	rs214136	0.044	NA	-0.075	-2	Brain - Cortex
DDX3X	rs992623	0.044	NA	0.15	2	Brain - Amygdala
DHX30	rs72775522	0.044	NA	0.1	2	Brain - Hippocampus
ENO1	rs454345	0.044	NA	-0.12	-2	Brain - Anterior cingulate cortex (BA24)
FDX1	rs992623	0.044	NA	-0.17	-2	Brain - Caudate (basal ganglia)
FSCN1	rs700592	0.044	NA	-0.082	-2	Brain - Caudate (basal ganglia)
GOT2	rs214136	0.044	NA	-0.063	-2	Brain - Putamen (basal ganglia)
MAPKAPK2	rs35788185	0.044	NA	0.12	2	Brain - Amygdala
MPC1	rs35788185	0.044	NA	-0.097	-2	Brain - Cortex
MTX3	rs72775522	0.044	NA	0.12	2	Brain - Putamen (basal ganglia)
NDUFS2	rs6893807	0.044	NA	-0.18	-2	Brain - Amygdala
NEB	rs3850651	0.044	NA	-0.22	-2	Brain - Amygdala
PCMT1	rs700592	0.044	NA	-0.052	-2	Brain - Anterior cingulate cortex (BA24)
PFN1	rs700592	0.044	NA	0.083	2	Brain - Hypothalamus
PRNP	rs6893807	0.044	NA	-0.13	-2	Brain - Anterior cingulate cortex (BA24)
PSMC5	rs35991856	0.044	NA	0.087	2	Brain - Cerebellar Hemisphere
RHEB	rs3850651	0.044	NA	0.11	2	Brain - Spinal cord (cervical c-1)
RPS6KB1	rs700592	0.044	NA	0.083	2	Brain - Cerebellum
S100A6	rs35788185	0.044	NA	0.098	2	Brain - Nucleus accumbens (basal ganglia)
SLC25A11	rs992623	0.044	NA	-0.099	-2	Brain - Nucleus accumbens (basal ganglia)
TMEM70	rs700592	0.044	NA	0.14	2	Brain - Spinal cord (cervical c-1)
UBE2N	rs700592	0.044	NA	0.067	2	Brain - Cerebellum
CYB5R3	rs3850651	0.045	4.2e-05	0.1	2	Brain - Hypothalamus
MRPL48	rs214136	0.045	4.4e-05	0.085	2	Brain - Spinal cord (cervical c-1)
NDUFS5	rs72775522	0.045	5.6e-05	0.15	2	Brain - Cortex
CYB5R3	rs700592	0.045	7e-05	0.088	2	Brain - Caudate (basal ganglia)
CD46	rs214136	0.045	7.1e-05	-0.12	-2	Brain - Cortex
AK4	rs214136	0.045	8.3e-05	0.073	2	Brain - Cortex
NDUFAF1	rs72773815	0.045	8.9e-05	-0.27	-2	Brain - Putamen (basal ganglia)
RPS26	rs6893807	0.045	0.00011	-0.23	-2	Brain - Cortex
SLC12A2	rs700592	0.045	0.00015	-0.12	-2	Brain - Cerebellum
AHCY	rs454345	0.045	NA	-0.12	-2	Brain - Hippocampus
ATP6V0D1	rs72773815	0.045	NA	-0.15	-2	Brain - Anterior cingulate cortex (BA24)
DEGS1	rs72773815	0.045	NA	0.21	2	Brain - Hippocampus
DHX30	rs992623	0.045	NA	0.1	2	Brain - Caudate (basal ganglia)
DLST	rs700592	0.045	NA	0.11	2	Brain - Cortex
EIF3I	rs454345	0.045	NA	0.091	2	Brain - Cortex
FH	rs454345	0.045	NA	0.09	2	Brain - Hippocampus
FSCN1	rs35788185	0.045	NA	-0.12	-2	Brain - Putamen (basal ganglia)
HNRNPM	rs992623	0.045	NA	0.13	2	Brain - Caudate (basal ganglia)
LAMP1	rs35788185	0.045	NA	-0.17	-2	Brain - Anterior cingulate cortex (BA24)
MDH1	rs454345	0.045	NA	-0.062	-2	Brain - Cerebellum
MTCH1	rs72775522	0.045	NA	-0.089	-2	Brain - Cortex
NDUFA13	rs454345	0.045	NA	-0.079	-2	Brain - Hippocampus
NDUFB10	rs454345	0.045	NA	-0.071	-2	Brain - Hippocampus
PCMT1	rs35788185	0.045	NA	-0.053	-2	Brain - Frontal Cortex (BA9)
PPP1R3E	rs72775522	0.045	NA	0.14	2	Brain - Hippocampus
PSMD3	rs454345	0.045	NA	-0.066	-2	Brain - Nucleus accumbens (basal ganglia)
PTPRD	rs35991856	0.045	NA	-0.14	-2	Brain - Amygdala
PTPRD	rs72775522	0.045	NA	0.17	2	Brain - Amygdala
SLC1A4	rs6893807	0.045	NA	-0.11	-2	Brain - Amygdala
STK24	rs72773815	0.045	NA	-0.15	-2	Brain - Frontal Cortex (BA9)
TFRC	rs454345	0.045	NA	0.15	2	Brain - Frontal Cortex (BA9)
UFC1	rs700592	0.045	NA	0.12	2	Brain - Substantia nigra
GHITM	rs214136	0.046	5.3e-05	-0.084	-2	Brain - Hypothalamus
SERAC1	rs214136	0.046	6.8e-05	0.12	2	Brain - Cortex
ATP6V0E2	rs35991856	0.046	8e-05	-0.12	-2	Brain - Cerebellum
ATP6V0E2	rs992623	0.046	8e-05	0.11	2	Brain - Cerebellum
BOLA3	rs454345	0.046	0.00013	0.14	2	Brain - Cerebellum
ABHD6	rs6893807	0.046	NA	0.14	2	Brain - Substantia nigra
ACACA	rs700592	0.046	NA	-0.11	-2	Brain - Spinal cord (cervical c-1)
AMBRA1	rs214136	0.046	NA	-0.13	-2	Brain - Spinal cord (cervical c-1)
ATP6V0D1	rs35991856	0.046	NA	-0.1	-2	Brain - Substantia nigra
ATP6V0D1	rs214136	0.046	NA	-0.054	-2	Brain - Hippocampus
COX4I1	rs35991856	0.046	NA	-0.072	-2	Brain - Nucleus accumbens (basal ganglia)
COX5B	rs72775522	0.046	NA	0.088	2	Brain - Cerebellar Hemisphere
DLST	rs454345	0.046	NA	0.12	2	Brain - Frontal Cortex (BA9)
LAMTOR1	rs6893807	0.046	NA	-0.095	-2	Brain - Putamen (basal ganglia)
MDH2	rs35991856	0.046	NA	0.08	2	Brain - Hypothalamus
NDUFB6	rs3850651	0.046	NA	-0.094	-2	Brain - Amygdala
NFU1	rs72773815	0.046	NA	0.28	2	Brain - Amygdala
NT5M	rs35991856	0.046	NA	0.12	2	Brain - Caudate (basal ganglia)
PCMT1	rs454345	0.046	NA	-0.043	-2	Brain - Frontal Cortex (BA9)
PRKACB	rs214136	0.046	NA	0.044	2	Brain - Cortex
RTN4RL1	rs35991856	0.046	NA	-0.15	-2	Brain - Amygdala
SLC12A2	rs214136	0.046	NA	-0.089	-2	Brain - Frontal Cortex (BA9)
SLC7A5	rs35788185	0.046	NA	0.17	2	Brain - Cerebellum
SLC7A5	rs6893807	0.046	NA	-0.24	-2	Brain - Anterior cingulate cortex (BA24)
UQCRH	rs454345	0.046	NA	0.06	2	Brain - Caudate (basal ganglia)
RPS26	rs214136	0.047	3e-05	0.24	2	Brain - Amygdala
CYB5A	rs3850651	0.047	4e-05	-0.12	-2	Brain - Caudate (basal ganglia)
COX6A1	rs214136	0.047	5.1e-05	-0.12	-2	Brain - Anterior cingulate cortex (BA24)
CHCHD6	rs214136	0.047	6e-05	-0.064	-2	Brain - Frontal Cortex (BA9)
PCMT1	rs72775522	0.047	7.2e-05	-0.11	-2	Brain - Cerebellar Hemisphere
RPS26	rs6893807	0.047	0.00011	-0.25	-2	Brain - Cerebellar Hemisphere
SMDT1	rs700592	0.047	0.00015	0.16	2	Brain - Cerebellum
ACTB	rs35788185	0.047	NA	-0.11	-2	Brain - Caudate (basal ganglia)
CDC42BPA	rs72773815	0.047	NA	0.2	2	Brain - Caudate (basal ganglia)
CIAPIN1	rs72773815	0.047	NA	-0.22	-2	Brain - Putamen (basal ganglia)
CPE	rs454345	0.047	NA	-0.057	-2	Brain - Nucleus accumbens (basal ganglia)
CPE	rs3850651	0.047	NA	0.067	2	Brain - Amygdala
DEAF1	rs72773815	0.047	NA	-0.26	-2	Brain - Substantia nigra
IL6ST	rs72775522	0.047	NA	0.082	2	Brain - Caudate (basal ganglia)
MAN2A1	rs700592	0.047	NA	-0.11	-2	Brain - Cerebellar Hemisphere
ME2	rs992623	0.047	NA	0.16	2	Brain - Putamen (basal ganglia)
MRPL48	rs214136	0.047	NA	0.13	2	Brain - Amygdala
MYL12B	rs72773815	0.047	NA	0.18	2	Brain - Cortex
NDUFB2	rs214136	0.047	NA	0.11	2	Brain - Spinal cord (cervical c-1)
NDUFS6	rs700592	0.047	NA	0.089	2	Brain - Cortex
PPP2R1A	rs72773815	0.047	NA	-0.21	-2	Brain - Amygdala
RIMS2	rs3850651	0.047	NA	-0.14	-2	Brain - Cortex
RYR2	rs214136	0.047	NA	-0.11	-2	Brain - Cerebellum
S100A6	rs700592	0.047	NA	-0.1	-2	Brain - Hypothalamus
STK39	rs992623	0.047	NA	0.087	2	Brain - Anterior cingulate cortex (BA24)
TSG101	rs454345	0.047	NA	0.11	2	Brain - Nucleus accumbens (basal ganglia)
TUFM	rs72775522	0.047	NA	0.17	2	Brain - Substantia nigra
FAHD1	rs3850651	0.048	1.2e-05	-0.16	-2	Brain - Amygdala
NME1	rs3850651	0.048	2.4e-05	-0.14	-2	Brain - Spinal cord (cervical c-1)
PINK1	rs35991856	0.048	8.3e-05	0.13	2	Brain - Cerebellum
AUP1	rs3850651	0.048	9.2e-05	-0.085	-2	Brain - Cerebellum
POLDIP2	rs700592	0.048	0.0001	0.097	2	Brain - Nucleus accumbens (basal ganglia)
DECR1	rs72773815	0.048	0.00013	0.23	2	Brain - Cerebellar Hemisphere
ACSS2	rs454345	0.048	0.00029	0.13	2	Brain - Cerebellum
AKT2	rs214136	0.048	NA	-0.06	-2	Brain - Frontal Cortex (BA9)
ATP6V0D1	rs72773815	0.048	NA	-0.26	-2	Brain - Spinal cord (cervical c-1)
BOLA3	rs72773815	0.048	NA	0.19	2	Brain - Nucleus accumbens (basal ganglia)
CAMK4	rs35991856	0.048	NA	-0.048	-2	Brain - Caudate (basal ganglia)
CAND1	rs6893807	0.048	NA	-0.095	-2	Brain - Hippocampus
CAND1	rs35788185	0.048	NA	0.11	2	Brain - Caudate (basal ganglia)
CHCHD6	rs454345	0.048	NA	0.1	2	Brain - Cerebellar Hemisphere
CKB	rs700592	0.048	NA	0.13	2	Brain - Spinal cord (cervical c-1)
CPE	rs35788185	0.048	NA	0.082	2	Brain - Amygdala
DLST	rs35991856	0.048	NA	0.13	2	Brain - Nucleus accumbens (basal ganglia)
DLST	rs72773815	0.048	NA	-0.28	-2	Brain - Amygdala
DOCK10	rs454345	0.048	NA	0.083	2	Brain - Nucleus accumbens (basal ganglia)
ENPP4	rs72773815	0.048	NA	0.25	2	Brain - Substantia nigra
FBXL4	rs72775522	0.048	NA	0.25	2	Brain - Substantia nigra
FKBP4	rs992623	0.048	NA	0.13	2	Brain - Putamen (basal ganglia)
GOT2	rs700592	0.048	NA	-0.057	-2	Brain - Anterior cingulate cortex (BA24)
IDH2	rs6893807	0.048	NA	-0.089	-2	Brain - Frontal Cortex (BA9)
IL6ST	rs700592	0.048	NA	-0.12	-2	Brain - Substantia nigra
MRPL48	rs992623	0.048	NA	0.13	2	Brain - Substantia nigra
MYL6B	rs35788185	0.048	NA	0.1	2	Brain - Hypothalamus
NDUFAB1	rs700592	0.048	NA	-0.063	-2	Brain - Caudate (basal ganglia)
NDUFB4	rs72773815	0.048	NA	-0.19	-2	Brain - Hippocampus
OXA1L	rs72773815	0.048	NA	0.35	2	Brain - Substantia nigra
PACSIN2	rs454345	0.048	NA	0.11	2	Brain - Cerebellum
PRDX1	rs992623	0.048	NA	0.19	2	Brain - Substantia nigra
RTN4RL1	rs992623	0.048	NA	0.083	2	Brain - Frontal Cortex (BA9)
SLC25A4	rs214136	0.048	NA	-0.063	-2	Brain - Hippocampus
SLC2A13	rs454345	0.048	NA	-0.073	-2	Brain - Putamen (basal ganglia)
VPS36	rs700592	0.048	NA	-0.13	-2	Brain - Substantia nigra
ATP6V1H	rs3850651	0.049	2.4e-05	0.087	2	Brain - Substantia nigra
GPX4	rs700592	0.049	2.6e-05	0.075	2	Brain - Cortex
CHCHD6	rs72773815	0.049	4.1e-05	-0.15	-2	Brain - Hippocampus
EPS8L2	rs700592	0.049	5.2e-05	-0.14	-2	Brain - Putamen (basal ganglia)
PDCD5	rs35788185	0.049	6.1e-05	0.14	2	Brain - Nucleus accumbens (basal ganglia)
STK24	rs72773815	0.049	6.7e-05	-0.25	-2	Brain - Cerebellum
TMEM135	rs35788185	0.049	7.5e-05	0.16	2	Brain - Caudate (basal ganglia)
GSK3A	rs35991856	0.049	0.00011	0.1	2	Brain - Cerebellar Hemisphere
VPS36	rs72773815	0.049	0.00012	-0.16	-2	Brain - Cortex
RPS26	rs35788185	0.049	0.00013	-0.24	-2	Brain - Cerebellum
ABCD2	rs992623	0.049	NA	0.13	2	Brain - Hypothalamus
AKT2	rs3850651	0.049	NA	-0.1	-2	Brain - Substantia nigra
AMBRA1	rs214136	0.049	NA	-0.079	-2	Brain - Frontal Cortex (BA9)
ANK2	rs454345	0.049	NA	-0.079	-2	Brain - Putamen (basal ganglia)
ATP6V0D1	rs214136	0.049	NA	0.064	2	Brain - Putamen (basal ganglia)
ATP6V1H	rs72773815	0.049	NA	0.14	2	Brain - Frontal Cortex (BA9)
AURKAIP1	rs454345	0.049	NA	0.11	2	Brain - Spinal cord (cervical c-1)
BPTF	rs700592	0.049	NA	0.1	2	Brain - Frontal Cortex (BA9)
CAMK4	rs6893807	0.049	NA	-0.081	-2	Brain - Hippocampus
COQ10B	rs6893807	0.049	NA	-0.13	-2	Brain - Caudate (basal ganglia)
COX8A	rs700592	0.049	NA	-0.067	-2	Brain - Hippocampus
DEAF1	rs3850651	0.049	NA	0.072	2	Brain - Hypothalamus
DHX30	rs35991856	0.049	NA	0.096	2	Brain - Hippocampus
DICER1	rs700592	0.049	NA	-0.09	-2	Brain - Spinal cord (cervical c-1)
GPX3	rs6893807	0.049	NA	0.21	2	Brain - Frontal Cortex (BA9)
HEATR1	rs992623	0.049	NA	-0.14	-2	Brain - Frontal Cortex (BA9)
HIGD2A	rs72773815	0.049	NA	-0.15	-2	Brain - Hypothalamus
LAMP1	rs35991856	0.049	NA	0.12	2	Brain - Frontal Cortex (BA9)
MTCH1	rs700592	0.049	NA	0.057	2	Brain - Cortex
MYCBP2	rs454345	0.049	NA	-0.05	-2	Brain - Cortex
NDUFB4	rs214136	0.049	NA	-0.084	-2	Brain - Putamen (basal ganglia)
NDUFS5	rs992623	0.049	NA	0.15	2	Brain - Amygdala
NT5M	rs214136	0.049	NA	-0.089	-2	Brain - Caudate (basal ganglia)
OTUB1	rs700592	0.049	NA	-0.054	-2	Brain - Frontal Cortex (BA9)
PPP1R3E	rs6893807	0.049	NA	-0.11	-2	Brain - Nucleus accumbens (basal ganglia)
PRDX2	rs35991856	0.049	NA	-0.09	-2	Brain - Substantia nigra
PSMD3	rs454345	0.049	NA	0.095	2	Brain - Substantia nigra
PTPRD	rs6893807	0.049	NA	0.087	2	Brain - Caudate (basal ganglia)
PTPRD	rs6893807	0.049	NA	-0.13	-2	Brain - Amygdala
RHEB	rs454345	0.049	NA	-0.062	-2	Brain - Hippocampus
RHEB	rs214136	0.049	NA	0.12	2	Brain - Amygdala
RPS6KB1	rs35991856	0.049	NA	0.17	2	Brain - Anterior cingulate cortex (BA24)
RTN4RL1	rs35991856	0.049	NA	-0.086	-2	Brain - Frontal Cortex (BA9)
SECISBP2	rs72773815	0.049	NA	-0.31	-2	Brain - Spinal cord (cervical c-1)
TMEM38A	rs992623	0.049	NA	-0.23	-2	Brain - Spinal cord (cervical c-1)
MAPK12	rs454345	0.05	1.5e-05	0.17	2	Brain - Substantia nigra
MAPK12	rs35788185	0.05	1.5e-05	0.25	2	Brain - Substantia nigra
EPB41L2	rs454345	0.05	4.3e-05	-0.081	-2	Brain - Hypothalamus
STK39	rs214136	0.05	6e-05	-0.094	-2	Brain - Nucleus accumbens (basal ganglia)
MARK2	rs992623	0.05	7.9e-05	0.095	2	Brain - Caudate (basal ganglia)
UQCRFS1	rs700592	0.05	9.6e-05	-0.085	-2	Brain - Cerebellum
AHNAK	rs35991856	0.05	NA	0.2	2	Brain - Cerebellar Hemisphere
ANK2	rs72773815	0.05	NA	-0.24	-2	Brain - Substantia nigra
ATP6V0D1	rs992623	0.05	NA	0.071	2	Brain - Hippocampus
BPTF	rs700592	0.05	NA	0.1	2	Brain - Putamen (basal ganglia)
CHCHD6	rs700592	0.05	NA	-0.094	-2	Brain - Amygdala
CKB	rs992623	0.05	NA	0.1	2	Brain - Cerebellar Hemisphere
CNKSR2	rs992623	0.05	NA	-0.057	-2	Brain - Hippocampus
COX5A	rs214136	0.05	NA	-0.067	-2	Brain - Cortex
CYB5R1	rs6893807	0.05	NA	0.12	2	Brain - Nucleus accumbens (basal ganglia)
EML5	rs214136	0.05	NA	-0.14	-2	Brain - Putamen (basal ganglia)
FADS1	rs992623	0.05	NA	0.23	2	Brain - Substantia nigra
GBA	rs454345	0.05	NA	-0.12	-2	Brain - Substantia nigra
GPX3	rs35991856	0.05	NA	0.22	2	Brain - Hippocampus
MYCBP2	rs454345	0.05	NA	-0.058	-2	Brain - Anterior cingulate cortex (BA24)
NDUFA12	rs6893807	0.05	NA	0.09	2	Brain - Nucleus accumbens (basal ganglia)
NDUFS3	rs992623	0.05	NA	-0.098	-2	Brain - Putamen (basal ganglia)
NDUFS7	rs700592	0.05	NA	0.077	2	Brain - Cortex
OTUB1	rs454345	0.05	NA	-0.082	-2	Brain - Cerebellar Hemisphere
PDE12	rs72775522	0.05	NA	0.16	2	Brain - Cortex
PITPNA	rs6893807	0.05	NA	0.22	2	Brain - Spinal cord (cervical c-1)
PPP1R3E	rs72773815	0.05	NA	-0.2	-2	Brain - Hypothalamus
PSMA3	rs214136	0.05	NA	0.098	2	Brain - Caudate (basal ganglia)
PSMA3	rs3850651	0.05	NA	-0.12	-2	Brain - Amygdala
PTPRD	rs700592	0.05	NA	-0.1	-2	Brain - Amygdala
PTS	rs35991856	0.05	NA	-0.12	-2	Brain - Anterior cingulate cortex (BA24)
RPS6KB1	rs35991856	0.05	NA	-0.13	-2	Brain - Frontal Cortex (BA9)
RYR2	rs35788185	0.05	NA	0.14	2	Brain - Cerebellar Hemisphere
SEMA3C	rs72775522	0.05	NA	-0.22	-2	Brain - Substantia nigra
SLK	rs35788185	0.05	NA	0.21	2	Brain - Amygdala
TFRC	rs72773815	0.05	NA	-0.28	-2	Brain - Putamen (basal ganglia)
THY1	rs700592	0.05	NA	-0.071	-2	Brain - Hypothalamus
TIMM22	rs72773815	0.05	NA	-0.18	-2	Brain - Hippocampus
TMEM38A	rs35788185	0.05	NA	-0.076	-2	Brain - Frontal Cortex (BA9)
VDAC1	rs3850651	0.05	NA	-0.053	-2	Brain - Hypothalamus
YWHAB	rs72773815	0.05	NA	-0.33	-2	Brain - Spinal cord (cervical c-1)
GRB2	rs35991856	0.051	2.4e-05	-0.12	-2	Brain - Amygdala
SAT2	rs35788185	0.051	3.4e-05	-0.14	-2	Brain - Frontal Cortex (BA9)
PSMC5	rs6893807	0.051	3.7e-05	0.18	2	Brain - Amygdala
ARHGEF12	rs214136	0.051	4.1e-05	-0.084	-2	Brain - Frontal Cortex (BA9)
MRPL48	rs6893807	0.051	4.4e-05	-0.11	-2	Brain - Spinal cord (cervical c-1)
GALNT7	rs3850651	0.051	4.6e-05	0.1	2	Brain - Hypothalamus
FEZ1	rs6893807	0.051	5.5e-05	0.1	2	Brain - Cerebellar Hemisphere
MFN1	rs454345	0.051	5.7e-05	0.1	2	Brain - Frontal Cortex (BA9)
COX6B1	rs700592	0.051	6.2e-05	-0.095	-2	Brain - Cerebellar Hemisphere
SECISBP2	rs214136	0.051	7.9e-05	0.11	2	Brain - Cerebellum
RPS26	rs214136	0.051	9.3e-05	0.19	2	Brain - Nucleus accumbens (basal ganglia)
DOCK10	rs3850651	0.051	0.00011	0.097	2	Brain - Cerebellum
TUFM	rs72775522	0.051	0.00013	-0.14	-2	Brain - Cerebellum
ATAT1	rs72773815	0.051	NA	-0.42	-2	Brain - Amygdala
ATP6V1G1	rs72775522	0.051	NA	-0.16	-2	Brain - Caudate (basal ganglia)
BNIP3L	rs72775522	0.051	NA	-0.1	-2	Brain - Frontal Cortex (BA9)
CAND1	rs35991856	0.051	NA	-0.099	-2	Brain - Hippocampus
CFL1	rs72775522	0.051	NA	0.2	2	Brain - Spinal cord (cervical c-1)
COX5B	rs214136	0.051	NA	-0.065	-2	Brain - Frontal Cortex (BA9)
COX6A1	rs454345	0.051	NA	-0.07	-2	Brain - Nucleus accumbens (basal ganglia)
COX7B	rs72773815	0.051	NA	-0.21	-2	Brain - Spinal cord (cervical c-1)
DOCK10	rs214136	0.051	NA	-0.066	-2	Brain - Putamen (basal ganglia)
FABP5	rs454345	0.051	NA	-0.14	-2	Brain - Cerebellum
FAM20C	rs72773815	0.051	NA	0.22	2	Brain - Putamen (basal ganglia)
GBA	rs35991856	0.051	NA	0.14	2	Brain - Hippocampus
LAMP1	rs35991856	0.051	NA	0.093	2	Brain - Caudate (basal ganglia)
MDH1	rs454345	0.051	NA	-0.084	-2	Brain - Spinal cord (cervical c-1)
MOAP1	rs700592	0.051	NA	0.06	2	Brain - Amygdala
NT5M	rs700592	0.051	NA	-0.14	-2	Brain - Substantia nigra
PRELID1	rs700592	0.051	NA	0.15	2	Brain - Spinal cord (cervical c-1)
RHEB	rs214136	0.051	NA	0.094	2	Brain - Caudate (basal ganglia)
RPS2	rs35991856	0.051	NA	-0.12	-2	Brain - Substantia nigra
RPS6KB1	rs454345	0.051	NA	0.12	2	Brain - Caudate (basal ganglia)
SLK	rs72775522	0.051	NA	0.086	2	Brain - Nucleus accumbens (basal ganglia)
STK24	rs700592	0.051	NA	-0.076	-2	Brain - Anterior cingulate cortex (BA24)
TIMM50	rs3850651	0.051	NA	0.17	2	Brain - Spinal cord (cervical c-1)
TIMM50	rs35991856	0.051	NA	-0.14	-2	Brain - Putamen (basal ganglia)
UBE2N	rs454345	0.051	NA	0.067	2	Brain - Putamen (basal ganglia)
UQCRFS1	rs35991856	0.051	NA	-0.088	-2	Brain - Frontal Cortex (BA9)
YWHAB	rs35991856	0.051	NA	0.06	2	Brain - Caudate (basal ganglia)
PEBP1	rs6893807	0.052	3.2e-05	-0.098	-2	Brain - Hippocampus
SAT2	rs72775522	0.052	3.8e-05	-0.14	-2	Brain - Putamen (basal ganglia)
PTPN1	rs700592	0.052	5.1e-05	0.11	2	Brain - Nucleus accumbens (basal ganglia)
FEZ1	rs72775522	0.052	5.5e-05	-0.12	-2	Brain - Cerebellar Hemisphere
SQSTM1	rs35788185	0.052	5.7e-05	-0.1	-2	Brain - Cerebellum
SQSTM1	rs992623	0.052	5.7e-05	0.1	2	Brain - Cerebellum
ACAT1	rs992623	0.052	0.00012	0.17	2	Brain - Cortex
AMBRA1	rs700592	0.052	NA	-0.097	-2	Brain - Anterior cingulate cortex (BA24)
CCNI	rs700592	0.052	NA	-0.075	-2	Brain - Nucleus accumbens (basal ganglia)
CYB5R3	rs3850651	0.052	NA	0.15	2	Brain - Amygdala
DDX3X	rs6893807	0.052	NA	-0.1	-2	Brain - Hypothalamus
DECR1	rs454345	0.052	NA	0.1	2	Brain - Hippocampus
DHX30	rs454345	0.052	NA	-0.065	-2	Brain - Frontal Cortex (BA9)
ECHS1	rs35788185	0.052	NA	-0.18	-2	Brain - Spinal cord (cervical c-1)
EML5	rs992623	0.052	NA	0.22	2	Brain - Anterior cingulate cortex (BA24)
MDH2	rs35788185	0.052	NA	0.076	2	Brain - Hypothalamus
ME2	rs700592	0.052	NA	0.12	2	Brain - Hypothalamus
MRPL48	rs214136	0.052	NA	0.11	2	Brain - Anterior cingulate cortex (BA24)
NDUFA12	rs72773815	0.052	NA	0.19	2	Brain - Frontal Cortex (BA9)
NDUFA12	rs35991856	0.052	NA	0.13	2	Brain - Cortex
NDUFA12	rs992623	0.052	NA	-0.12	-2	Brain - Cerebellum
NDUFA8	rs992623	0.052	NA	0.087	2	Brain - Caudate (basal ganglia)
NFU1	rs35788185	0.052	NA	-0.16	-2	Brain - Amygdala
NIPBL	rs35788185	0.052	NA	0.12	2	Brain - Putamen (basal ganglia)
NRP1	rs35991856	0.052	NA	0.14	2	Brain - Caudate (basal ganglia)
NT5M	rs992623	0.052	NA	-0.14	-2	Brain - Hypothalamus
PSMA3	rs3850651	0.052	NA	-0.094	-2	Brain - Hypothalamus
RMND1	rs214136	0.052	NA	-0.1	-2	Brain - Cerebellar Hemisphere
RPS2	rs992623	0.052	NA	-0.1	-2	Brain - Cerebellum
SLC25A33	rs72775522	0.052	NA	-0.1	-2	Brain - Frontal Cortex (BA9)
UQCRH	rs6893807	0.052	NA	0.084	2	Brain - Hypothalamus
MAPK12	rs72773815	0.053	2.9e-05	-0.27	-2	Brain - Hippocampus
GPX3	rs454345	0.053	3e-05	-0.11	-2	Brain - Hypothalamus
MTCH1	rs700592	0.053	3.6e-05	0.064	2	Brain - Hippocampus
MTCH1	rs992623	0.053	3.6e-05	0.082	2	Brain - Hippocampus
SPHK2	rs35991856	0.053	4.3e-05	0.15	2	Brain - Nucleus accumbens (basal ganglia)
BPTF	rs992623	0.053	5e-05	-0.11	-1.9	Brain - Caudate (basal ganglia)
NDUFB10	rs35991856	0.053	6.1e-05	-0.13	-1.9	Brain - Cerebellum
AKT2	rs72775522	0.053	6.2e-05	0.11	2	Brain - Cerebellar Hemisphere
EPS8L2	rs214136	0.053	6.5e-05	0.14	1.9	Brain - Cortex
MAPK12	rs454345	0.053	6.8e-05	0.12	1.9	Brain - Cerebellar Hemisphere
NME1	rs992623	0.053	8.2e-05	0.14	2	Brain - Cerebellum
BOLA3	rs3850651	0.053	8.3e-05	-0.081	-1.9	Brain - Caudate (basal ganglia)
ARPC3	rs992623	0.053	NA	0.094	1.9	Brain - Caudate (basal ganglia)
ATP6V1G2	rs992623	0.053	NA	-0.066	-2	Brain - Hippocampus
AURKAIP1	rs454345	0.053	NA	-0.082	-2	Brain - Cerebellum
BSG	rs214136	0.053	NA	0.096	2	Brain - Caudate (basal ganglia)
C1orf43	rs992623	0.053	NA	-0.071	-1.9	Brain - Cerebellar Hemisphere
CFL1	rs454345	0.053	NA	0.13	2	Brain - Substantia nigra
CHCHD10	rs72773815	0.053	NA	-0.28	-2	Brain - Amygdala
CHCHD6	rs214136	0.053	NA	0.075	2	Brain - Anterior cingulate cortex (BA24)
CNKSR2	rs992623	0.053	NA	0.1	2	Brain - Hypothalamus
COA3	rs700592	0.053	NA	0.11	2	Brain - Spinal cord (cervical c-1)
COQ10B	rs3850651	0.053	NA	-0.1	-2	Brain - Caudate (basal ganglia)
CSTB	rs35788185	0.053	NA	-0.073	-2	Brain - Frontal Cortex (BA9)
DDAH1	rs454345	0.053	NA	0.097	2	Brain - Substantia nigra
DOCK10	rs454345	0.053	NA	0.092	2	Brain - Frontal Cortex (BA9)
ERAL1	rs214136	0.053	NA	-0.11	-2	Brain - Putamen (basal ganglia)
FKBP4	rs214136	0.053	NA	-0.084	-1.9	Brain - Nucleus accumbens (basal ganglia)
GRB2	rs35788185	0.053	NA	-0.098	-1.9	Brain - Nucleus accumbens (basal ganglia)
HIGD2A	rs35788185	0.053	NA	-0.13	-2	Brain - Spinal cord (cervical c-1)
HSPE1	rs214136	0.053	NA	-0.089	-2	Brain - Putamen (basal ganglia)
HSPE1	rs72773815	0.053	NA	-0.19	-1.9	Brain - Cortex
IRS2	rs3850651	0.053	NA	0.095	2	Brain - Hippocampus
LDLR	rs992623	0.053	NA	-0.2	-2	Brain - Amygdala
MFN1	rs6893807	0.053	NA	-0.16	-2	Brain - Spinal cord (cervical c-1)
MYCBP2	rs72775522	0.053	NA	0.18	2	Brain - Spinal cord (cervical c-1)
MYCBP2	rs6893807	0.053	NA	-0.062	-2	Brain - Nucleus accumbens (basal ganglia)
NDUFA13	rs6893807	0.053	NA	-0.12	-2	Brain - Spinal cord (cervical c-1)
NDUFS6	rs72775522	0.053	NA	-0.11	-2	Brain - Caudate (basal ganglia)
NUTF2	rs35788185	0.053	NA	0.12	2	Brain - Hypothalamus
PDE8A	rs700592	0.053	NA	-0.093	-2	Brain - Amygdala
RAB7A	rs35991856	0.053	NA	0.19	2	Brain - Substantia nigra
RTN4RL1	rs214136	0.053	NA	0.13	2	Brain - Spinal cord (cervical c-1)
TFRC	rs72773815	0.053	NA	-0.29	-1.9	Brain - Cortex
UBE2N	rs72775522	0.053	NA	0.068	2	Brain - Frontal Cortex (BA9)
RUVBL2	rs6893807	0.054	1.7e-05	0.18	1.9	Brain - Amygdala
PEPD	rs700592	0.054	1.8e-05	-0.17	-2	Brain - Substantia nigra
TIMM13	rs6893807	0.054	2.3e-05	0.12	1.9	Brain - Putamen (basal ganglia)
MTCH1	rs72773815	0.054	2.7e-05	-0.37	-1.9	Brain - Spinal cord (cervical c-1)
PRNP	rs454345	0.054	2.8e-05	-0.083	-1.9	Brain - Frontal Cortex (BA9)
ATP6V0E2	rs72773815	0.054	4e-05	0.19	1.9	Brain - Frontal Cortex (BA9)
ATP6V0E2	rs35788185	0.054	6.1e-05	-0.11	-1.9	Brain - Cerebellar Hemisphere
TUFM	rs992623	0.054	6.6e-05	-0.11	-1.9	Brain - Putamen (basal ganglia)
NME1	rs35788185	0.054	8.2e-05	0.14	1.9	Brain - Cerebellum
SERAC1	rs6893807	0.054	8.7e-05	-0.16	-1.9	Brain - Cerebellar Hemisphere
MDH1	rs72775522	0.054	0.00016	0.053	1.9	Brain - Caudate (basal ganglia)
ABCD2	rs700592	0.054	NA	-0.065	-1.9	Brain - Cerebellar Hemisphere
ARID4B	rs35991856	0.054	NA	0.1	1.9	Brain - Hippocampus
ARPC4	rs6893807	0.054	NA	0.083	1.9	Brain - Cortex
ATP6V1G2	rs454345	0.054	NA	0.061	1.9	Brain - Hypothalamus
CIAPIN1	rs6893807	0.054	NA	0.091	1.9	Brain - Hypothalamus
CNKSR2	rs35991856	0.054	NA	0.13	1.9	Brain - Cerebellar Hemisphere
CNR1	rs454345	0.054	NA	0.087	1.9	Brain - Frontal Cortex (BA9)
COQ10B	rs72775522	0.054	NA	-0.11	-1.9	Brain - Hippocampus
COX6B1	rs72775522	0.054	NA	-0.094	-1.9	Brain - Hippocampus
CTSD	rs454345	0.054	NA	-0.17	-1.9	Brain - Spinal cord (cervical c-1)
DDX3X	rs454345	0.054	NA	-0.074	-1.9	Brain - Frontal Cortex (BA9)
DEAF1	rs454345	0.054	NA	0.082	1.9	Brain - Hippocampus
DHX30	rs3850651	0.054	NA	-0.12	-1.9	Brain - Amygdala
FEZ1	rs3850651	0.054	NA	-0.076	-1.9	Brain - Frontal Cortex (BA9)
FSCN1	rs700592	0.054	NA	-0.12	-2	Brain - Amygdala
GBA	rs35788185	0.054	NA	-0.13	-1.9	Brain - Anterior cingulate cortex (BA24)
GNB2	rs35991856	0.054	NA	0.089	1.9	Brain - Cortex
GRB2	rs214136	0.054	NA	-0.086	-1.9	Brain - Hypothalamus
HOOK3	rs214136	0.054	NA	-0.077	-1.9	Brain - Frontal Cortex (BA9)
HOOK3	rs72773815	0.054	NA	-0.2	-1.9	Brain - Caudate (basal ganglia)
ME2	rs72773815	0.054	NA	-0.28	-1.9	Brain - Substantia nigra
MYL6B	rs454345	0.054	NA	0.082	1.9	Brain - Cerebellar Hemisphere
NDRG4	rs35991856	0.054	NA	-0.098	-2	Brain - Amygdala
NDUFB3	rs35991856	0.054	NA	0.13	1.9	Brain - Cortex
NDUFB4	rs700592	0.054	NA	0.11	1.9	Brain - Anterior cingulate cortex (BA24)
NDUFS6	rs72775522	0.054	NA	-0.12	-1.9	Brain - Cerebellum
PCMT1	rs35788185	0.054	NA	-0.059	-1.9	Brain - Nucleus accumbens (basal ganglia)
PDE12	rs6893807	0.054	NA	0.13	1.9	Brain - Frontal Cortex (BA9)
PDE8A	rs992623	0.054	NA	-0.09	-1.9	Brain - Frontal Cortex (BA9)
PINK1	rs6893807	0.054	NA	-0.11	-1.9	Brain - Hypothalamus
PSMA3	rs700592	0.054	NA	-0.1	-1.9	Brain - Hypothalamus
PSMD3	rs992623	0.054	NA	0.088	1.9	Brain - Caudate (basal ganglia)
PTS	rs72773815	0.054	NA	0.22	1.9	Brain - Amygdala
SLC25A11	rs700592	0.054	NA	0.1	1.9	Brain - Putamen (basal ganglia)
SLC7A5	rs214136	0.054	NA	0.12	1.9	Brain - Caudate (basal ganglia)
STK39	rs72775522	0.054	NA	0.19	1.9	Brain - Amygdala
TMEM135	rs35788185	0.054	NA	0.18	1.9	Brain - Hippocampus
YWHAB	rs992623	0.054	NA	0.072	1.9	Brain - Frontal Cortex (BA9)
CPT1C	rs454345	0.055	3.4e-05	0.064	1.9	Brain - Nucleus accumbens (basal ganglia)
RUVBL2	rs35788185	0.055	4.2e-05	0.12	1.9	Brain - Nucleus accumbens (basal ganglia)
DCXR	rs35991856	0.055	5.4e-05	0.092	1.9	Brain - Cortex
ATP6V1G2	rs72775522	0.055	0.00011	0.093	1.9	Brain - Putamen (basal ganglia)
SLK	rs3850651	0.055	0.00012	-0.1	-1.9	Brain - Cerebellar Hemisphere
PSMD3	rs72775522	0.055	0.00013	0.12	1.9	Brain - Cerebellum
SMDT1	rs35991856	0.055	0.00013	0.13	1.9	Brain - Cortex
ACSL3	rs72773815	0.055	NA	-0.21	-1.9	Brain - Hypothalamus
ALCAM	rs6893807	0.055	NA	0.13	1.9	Brain - Anterior cingulate cortex (BA24)
ARHGEF12	rs35788185	0.055	NA	-0.08	-1.9	Brain - Caudate (basal ganglia)
CHCHD6	rs35788185	0.055	NA	0.11	1.9	Brain - Putamen (basal ganglia)
COX7B	rs35991856	0.055	NA	0.099	1.9	Brain - Cortex
[truncated: 37,001 more rows]
